# Supplementary material for: Phylogenetic inference of the emergence of sequence modules and protein-protein interactions in the ADAMTS-TSL family
Source: PLoS Comput Biol. 2023 Aug 31;19(8):e1011404. doi: 10.1371/journal.pcbi.1011404 (PMC10499240; doi:10.1371/journal.pcbi.1011404)
Supplement: S1 Table — (CSV) [file pcbi.1011404.s004.csv]

Species	Taxid	Assemblies
Homo sapiens	9606	GCF_000001405.39
Mus musculus	10090	GCF_000001635.27
Bos taurus	9913	GCF_002263795.1
Gallus gallus	9031	GCF_016699485.2
Xenopus tropicalis	8364	GCF_000004195.4
Danio rerio	7955	GCF_000002035.6
Ciona intestinalis	7719	GCF_000224145.3
Drosophila melanogaster	7227	GCF_000001215.4
Caenorhabditis elegans	6239	GCF_000002985.6
