# Supplementary material for: Phylogenetic inference of the emergence of sequence modules and protein-protein interactions in the ADAMTS-TSL family
Source: PLoS Comput Biol. 2023 Aug 31;19(8):e1011404. doi: 10.1371/journal.pcbi.1011404 (PMC10499240; doi:10.1371/journal.pcbi.1011404)
Supplement: S2 Table — The whole isoform sequences were examined as splicing graphs and the unconsidered information for all isoforms was quantified. (CSV) [file pcbi.1011404.s005.csv]

gene_locus	refseq_longest	used_residues_ratio	nb_lost_residues	nb_lost_fragments
9031_NC_052534.1_1	NP001008682.1_9031	1.0	0	0
7955_NC_007118.7_5	XP005168953.1_7955	1.0	0	0
7227_NT_033777.3_1	NP733334.1_7227	0.99	7	1
7955_NC_007131.7_4	XP021324312.1_7955	1.0	0	0
10090_NC_000073.7_0	NP031426.2_10090	1.0	0	0
9606_NC_000015.10_2	NP001101.1_9606	1.0	0	0
8364_NC_030681.2_2	XP031757449.1_8364	1.0	0	0
10090_NC_000074.7_3	NP001257925.1_10090	1.0	0	0
7719_NC_020168.2_2	XP002127224.2_7719	1.0	0	0
9606_NC_000002.12_1	NP003174.3_9606	1.0	0	0
9913_NC_037337.1_2	NP776921.1_9913	1.0	0	0
7227_NT_033777.3_0	NP001027575.1_7227	0.89	174	1
7955_NC_007128.7_3	XP005158775.1_7955	0.87	123	1
7227_NT_033779.5_2	NP477187.1_7227	0.94	86	4
8364_NC_030679.2_3	NP001037869.1_8364	1.0	0	0
9913_NC_037354.1_3	NP001179747.2_9913	1.0	0	0
7955_NC_007123.7_7	NP001107911.1_7955	1.0	0	0
9031_NC_052541.1_2	NP989592.2_9031	1.0	0	0
9031_NC_052553.1_3	XP024998550.2_9031	0.97	28	1
8364_NC_030679.2_4	NP001233130.1_8364	1.0	0	0
10090_NC_000075.7_2	NP031425.2_10090	1.0	0	0
7719_NC_020177.2_3	XP026692986.1_7719	1.0	0	0
9606_NC_000008.11_3	XP016869431.1_9606	0.95	45	2
10090_NC_000078.7_1	NP001264195.1_10090	1.0	0	0
7719_NW_004190351.2_0	XP002129509.1_7719	1.0	0	0
7955_NC_007123.7_2	XP021336100.1_7955	1.0	0	0
6239_NC_003279.8_2	NP492377.1_6239	1.0	0	0
8364_NC_030677.2_0	XP012819411.2_8364	1.0	0	0
9031_NC_052537.1_0	XP040558417.1_9031	1.0	0	0
6239_NC_003284.9_0	NP510291.1_6239	0.99	14	1
9913_NC_037353.1_0	NP001001156.1_9913	1.0	0	0
8364_NC_030683.2_1	NP001035103.1_8364	1.0	0	0
7955_NC_007118.7_0	XP005172418.1_7955	1.0	1	1
7955_NC_007136.7_6	XP021326233.1_7955	1.0	0	0
9913_NC_037338.1_1	XP002691532.1_9913	1.0	0	0
6239_NC_003284.9_1	NP509318.1_6239	1.0	0	0
9606_NC_000010.11_0	NP003465.3_9606	0.96	36	2
7719_NC_020167.2_1	XP002122475.1_7719	1.0	0	0
9031_NC_052537.1_4	XP004942396.4_9031	1.0	0	0
7955_NC_007128.7_1	XP021323120.1_7955	0.99	13	1
8364_NC_030683.2_5	XP004915886.2_8364	0.87	116	1
7955_NC_007112.7_21	XP021331598.1_7955	1.0	0	0
8364_NC_030677.2_1	XP004911053.2_8364	0.97	30	1
8364_NC_030679.2_8	XP004912721.1_8364	1.0	1	1
8364_NC_030679.2_16	XP012815203.2_8364	1.0	0	0
7955_NC_007126.7_16	XP001341878.1_7955	1.0	0	0
9031_NC_052542.1_5	XP015148002.3_9031	0.98	21	1
9031_NC_052532.1_3	XP015137930.2_9031	0.99	26	1
7719_NW_004190419.1_5	XP018671182.1_7719	1.0	0	0
7955_NC_007122.7_3	NP001244125.1_7955	1.0	0	0
9913_NC_037348.1_8	XP024838029.1_9913	1.0	0	0
9031_NC_052556.1_17	XP015135540.3_9031	1.0	0	0
10090_NC_000081.7_9	NP780710.2_10090	0.99	20	1
9913_NC_037334.1_1	XP024849927.1_9913	0.97	41	2
7227_NT_033777.3_1	NP996218.1_7227	0.98	30	1
9031_NC_052555.1_13	XP015153616.2_9031	1.0	0	0
10090_NC_000079.7_5	NP742050.2_10090	0.96	57	5
9031_NC_052572.1_1	XP025000716.1_9031	1.0	0	0
9913_NC_037334.1_16	NP777056.1_9913	1.0	0	0
8364_NC_030683.2_12	XP031762102.1_8364	1.0	0	0
9913_NC_037332.1_3	NP001193022.1_9913	0.98	47	1
9606_NC_000005.10_6	NP620687.2_9606	1.0	0	0
7955_NC_007116.7_18	XP021332165.1_7955	1.0	0	0
7955_NC_007121.7_1	XP017213499.1_7955	0.88	156	3
8364_NC_030682.2_6	XP031760055.1_8364	1.0	0	0
8364_NC_030684.2_7	XP031747422.1_8364	1.0	0	0
9913_NC_037347.1_0	NP001179945.1_9913	0.93	84	2
9913_NC_037333.1_10	NP001179726.1_9913	1.0	0	0
8364_NC_030683.2_4	XP012822382.1_8364	1.0	0	0
9913_NC_037330.1_18	NP858053.1_9913	1.0	0	0
9913_NC_037328.1_17	NP001094550.1_9913	1.0	0	0
7719_NC_020176.2_1	XP002121984.1_7719	1.0	0	0
8364_NC_030678.2_15	XP002935740.1_8364	1.0	0	0
9606_NC_000010.11_12	NP631894.2_9606	0.97	42	2
9913_NC_037356.1_2	NP001179319.1_9913	1.0	0	0
9606_NC_000005.10_9	XP016865394.1_9606	0.92	139	5
10090_NC_000083.7_1	NP766207.2_10090	0.99	15	2
9031_NC_052548.1_6	XP040505337.1_9031	1.0	7	2
9031_NC_052543.1_2	XP004944721.3_9031	1.0	0	0
7719_NW_004190468.2_2	XP026694849.1_7719	1.0	0	0
7955_NC_007119.7_9	XP002663267.4_7955	1.0	0	0
8364_NC_030679.2_3	XP002932868.3_8364	1.0	0	0
9913_NC_037347.1_6	XP024837310.1_9913	1.0	0	0
7955_NC_007116.7_2	NP001119901.1_7955	1.0	0	0
10090_NC_000074.7_6	XP006530858.1_10090	0.82	281	5
9606_NC_000019.10_0	NP112219.3_9606	0.86	186	4
9031_NC_052555.1_4	XP417874.2_9031	1.0	0	0
9913_NC_037356.1_14	NP001179254.1_9913	1.0	0	0
9913_NC_037347.1_9	NP001179538.1_9913	1.0	0	0
9031_NC_052535.1_9	XP040555677.1_9031	0.93	98	1
9031_NC_052532.1_16	XP015154663.2_9031	1.0	0	0
7955_NC_007112.7_20	NP001289160.1_7955	1.0	0	0
7955_NC_007118.7_11	XP021333385.1_7955	1.0	0	0
9913_NC_037349.1_4	NP001193502.1_9913	1.0	8	1
10090_NC_000082.7_15	NP035912.2_10090	1.0	0	0
10090_NC_000075.7_2	NP001019310.1_10090	1.0	0	0
7955_NC_007116.7_13	XP021331662.1_7955	1.0	0	0
10090_NC_000068.8_7	NP001001322.1_10090	0.83	285	6
10090_NC_000075.7_14	NP038934.2_10090	1.0	0	0
10090_NC_000071.7_10	NP808540.2_10090	0.98	23	1
9913_NC_037345.1_5	NP001179415.2_9913	0.99	14	1
7955_NW_018394582.1_19	XP698107.4_7955	1.0	0	0
9913_NC_037355.1_12	XP005226419.1_9913	1.0	0	0
7719_NC_020169.2_4	XP002121766.2_7719	1.0	0	0
10090_NC_000076.7_12	NP001074596.1_10090	0.97	36	1
9606_NC_000011.10_4	NP620686.1_9606	1.0	0	0
7227_NC_004354.4_0	NP572247.2_7227	0.97	28	1
7955_NC_007123.7_15	XP017214092.1_7955	1.0	0	0
9606_NC_000011.10_14	NP008968.4_9606	1.0	0	0
10090_NC_000073.7_8	XP006540908.1_10090	1.0	0	0
9606_NC_000005.10_16	NP055059.2_9606	0.98	23	1
7719_NC_020168.2_3	XP018673460.1_7719	1.0	0	0
10090_NC_000077.7_16	NP783574.1_10090	1.0	0	0
8364_NC_030677.2_0	XP002934253.2_8364	1.0	0	0
7955_NC_007126.7_4	XP001341935.2_7955	1.0	0	0
10090_NC_000072.7_4	NP780523.3_10090	1.0	0	0
8364_NC_030677.2_9	XP017946319.2_8364	1.0	0	0
8364_NC_030680.2_5	XP012817732.1_8364	1.0	0	0
9031_NC_052541.1_10	XP003641878.3_9031	1.0	0	0
7955_NW_018394944.1_17	XP021328605.1_7955	1.0	0	0
9606_NC_000004.12_10	NP055058.2_9606	1.0	4	1
8364_NC_030680.2_2	NP001361725.1_8364	1.0	0	0
9606_NC_000021.9_15	NP008969.2_9606	1.0	0	0
9606_NC_000001.11_18	NP001307265.1_9606	0.86	139	1
9606_NC_000021.9_17	NP008919.3_9606	1.0	0	0
8364_NC_030683.2_14	XP002940685.2_8364	1.0	0	0
6239_NC_003282.8_0	NP001255448.1_6239	1.0	0	0
8364_NC_030678.2_17	NP001120905.1_8364	1.0	0	0
7955_NC_007119.7_0	NP001116746.1_7955	0.95	61	1
7955_NC_007127.7_7	XP001922446.3_7955	1.0	0	0
10090_NC_000067.7_18	NP766433.2_10090	1.0	0	0
9913_NC_037338.1_7	XP024855422.1_9913	1.0	0	0
9606_NC_000009.12_7	NP620594.1_9606	0.91	148	2
9913_NC_037328.1_15	NP001159987.1_9913	0.99	10	1
9913_NC_037334.1_13	NP001193043.1_9913	1.0	0	0
9031_NC_052572.1_8	XP003643023.3_9031	0.99	18	1
8364_NC_030677.2_13	XP031748801.1_8364	1.0	0	0
9606_NC_000016.10_5	NP955387.1_9606	0.94	84	1
7955_NW_018394741.1_10	XP021327811.1_7955	1.0	0	0
9606_NC_000005.10_13	NP598377.4_9606	0.98	27	4
7955_NC_007118.7_14	XP021333676.1_7955	1.0	0	0
9031_NC_052572.1_12	XP413968.4_9031	1.0	0	0
7955_NC_007118.7_8	XP009301678.1_7955	0.98	31	1
8364_NC_030677.2_10	XP012810820.2_8364	1.0	0	0
7955_NW_003336976.1_5	XP017210006.1_7955	1.0	0	0
8364_NC_030679.2_11	XP002933006.3_8364	0.99	16	1
9031_NC_052559.1_0	NP001376576.1_9031	1.0	0	0
9606_NC_000012.12_3	XP011537056.1_9606	1.0	3	1
9606_NC_000005.10_1	NP922932.2_9606	0.85	202	12
10090_NC_000084.7_13	XP006525982.1_10090	0.96	53	2
10090_NC_000082.7_17	NP033751.3_10090	1.0	0	0
9031_NC_052532.1_14	XP425541.6_9031	1.0	0	0
9031_NC_052537.1_11	XP004942102.1_9031	1.0	0	0
10090_NC_000079.7_0	NP001074489.1_10090	0.99	15	1
9031_NC_052541.1_7	XP015147746.2_9031	0.99	13	2
10090_NC_000075.7_11	NP001313280.1_10090	0.97	57	3
9913_NC_037348.1_11	XP024837785.1_9913	0.94	99	1
7955_NW_018394944.1_6	XP021328606.1_7955	1.0	0	0
9606_NC_000003.12_2	NP891550.1_9606	1.0	0	0
7955_NC_007116.7_12	XP021332071.1_7955	1.0	0	0
7719_NC_020173.2_0	XP002127703.2_7719	1.0	0	0
9031_NC_052544.1_15	XP040503121.1_9031	0.98	23	1
10090_NC_000081.7_3	XP006520926.1_10090	0.92	158	4
8364_NC_030684.2_18	XP004919795.1_8364	1.0	0	0
9606_NC_000015.10_11	XP005254194.1_9606	0.92	139	2
9606_NC_000015.10_8	XP016877462.1_9606	0.87	175	8
8364_NC_030677.2_1	XP012808484.1_8364	0.99	12	1
8364_NC_030684.2_2	XP002935503.2_8364	1.0	0	0
7955_NC_007118.7_5	XP005166548.1_7955	0.93	41	1
7719_NC_020169.2_1	XP018667344.1_7719	0.85	155	3
9031_NC_052541.1_0	XP004943881.2_9031	1.0	3	1
9031_NC_052572.1_1	XP004949181.2_9031	0.99	19	1
7955_NC_007112.7_3	XP021331991.1_7955	1.0	0	0
8364_NC_030684.2_7	XP031747432.1_8364	1.0	0	0
10090_NC_000073.7_0	NP001177303.1_10090	0.99	23	2
9031_NC_052536.1_3	XP004941721.2_9031	1.0	0	0
9606_NC_000015.10_2	NP001381461.1_9606	0.84	199	8
9913_NC_037337.1_4	XP024853897.1_9913	0.98	29	2
7719_NC_020168.2_2	XP002121111.1_7719	1.0	0	0
9913_NC_037337.1_2	NP001071498.1_9913	1.0	0	0
9913_NC_037335.1_1	XP024851836.1_9913	0.99	21	1
9913_NC_037330.1_3	NP001094531.1_9913	1.0	0	0
8364_NC_030679.2_3	XP017947904.2_8364	0.98	23	1
9606_NC_000014.9_4	NP001352835.1_9606	0.93	92	4
9031_NC_052541.1_2	XP025009773.2_9031	0.98	23	1
9606_NC_000009.12_0	XP011516365.1_9606	0.7	783	9
9913_NC_037348.1_0	XP024838113.1_9913	0.97	54	3
8364_NC_030677.2_6	XP031760531.1_8364	1.0	0	0
7955_NC_007127.7_2	XP021322467.1_7955	1.0	0	0
7719_NC_020169.2_0	XP026689948.1_7719	1.0	0	0
8364_NC_030684.2_4	XP004917291.1_8364	1.0	0	0
10090_NC_000068.8_6	NP084257.1_10090	0.99	6	1
7955_NC_007116.7_6	XP021332354.1_7955	1.0	0	0
10090_NC_000075.7_2	NP001035516.2_10090	0.98	23	1
7719_NC_020169.2_3	XP018667203.1_7719	1.0	0	0
7955_NW_018394478.1_1	XP017211532.2_7955	1.0	0	0
9913_NC_037338.1_6	NP001192863.2_9913	1.0	0	0
7955_NC_007128.7_4	XP005169942.1_7955	0.99	8	3
8364_NC_030679.2_5	XP002932288.1_8364	1.0	0	0
9606_NC_000019.10_5	XP011526263.1_9606	0.98	8	1
10090_NC_000069.7_3	NP001288634.1_10090	0.99	8	2
10090_NC_000078.7_4	NP001192272.1_10090	1.0	0	0
7955_NC_007118.7_0	XP003198947.4_7955	1.0	0	0
10090_NC_000070.7_1	XP006538438.1_10090	0.97	57	2
8364_NC_030679.2_0	XP012814972.2_8364	1.0	0	0
7227_NT_033779.5_0	NP609406.2_7227	0.99	10	1
9031_NC_052548.1_5	XP004946005.4_9031	0.98	20	2
9606_NC_000001.11_3	XP011507946.1_9606	0.91	114	5
9913_NC_037334.1_5	XP024850913.1_9913	0.99	5	1
9031_NC_052559.1_4	XP015155455.2_9031	0.81	131	3
9606_NC_000015.10_1	XP011520124.1_9606	0.97	58	6
6239_NC_003283.11_0	NP505017.1_6239	1.0	3	1
9606_NC_000009.12_6	XP011517543.2_9606	0.84	192	4
10090_NC_000076.7_5	XP011241828.1_10090	0.97	18	1
