# Supplementary material for: Phylogenetic inference of the emergence of sequence modules and protein-protein interactions in the ADAMTS-TSL family
Source: PLoS Comput Biol. 2023 Aug 31;19(8):e1011404. doi: 10.1371/journal.pcbi.1011404 (PMC10499240; doi:10.1371/journal.pcbi.1011404)
Supplement: S3 Table — (CSV) [file pcbi.1011404.s006.csv]

RefSeq	Taxid
XP_018671182.1	7719
XP_026692986.1	7719
NP_509318.1	6239
XP_031747422.1	8364
XP_002663267.4	7955
XP_021327811.1	7955
XP_017214092.1	7955
NP_733334.1	7227
XP_002127224.2	7719
NP_492377.1	6239
NP_477187.1	7227
NP_510291.1	6239
NP_001027575.1	7227
XP_002129509.1	7719
XP_040505337.1	9031
XP_021331662.1	7955
XP_012815203.2	8364
XP_031762102.1	8364
XP_002122475.1	7719
XP_018673460.1	7719
XP_021333385.1	7955
XP_031748801.1	8364
NP_609406.2	7227
NP_505017.1	6239
XP_026689948.1	7719
XP_018667203.1	7719
XP_024855422.1	9913
XP_012810820.2	8364
XP_040503121.1	9031
XP_004942102.1	9031
NP_001037869.1	8364
XP_021326233.1	7955
XP_005168953.1	7955
NP_001107911.1	7955
NP_572247.2	7227
XP_004912721.1	8364
XP_413968.4	9031
XP_018667344.1	7719
XP_021332354.1	7955
NP_001001322.1	10090
NP_620594.1	9606
XP_040555677.1	9031
NP_783574.1	10090
NP_001074596.1	10090
XP_031757449.1	8364
XP_005158775.1	7955
XP_021324312.1	7955
NP_989592.2	9031
XP_005172418.1	7955
XP_012819411.2	8364
NP_996218.1	7227
XP_002121766.2	7719
XP_009301678.1	7955
XP_001922446.3	7955
XP_015147746.2	9031
NP_001193043.1	9913
XP_031747432.1	8364
XP_003198947.4	7955
XP_012808484.1	8364
XP_031760531.1	8364
XP_005166548.1	7955
XP_002932288.1	8364
NP_055058.2	9606
NP_055059.2	9606
NP_777056.1	9913
NP_631894.2	9606
XP_005226419.1	9913
NP_001008682.1	9031
NP_776921.1	9913
NP_001233130.1	8364
XP_004915886.2	8364
XP_004942396.4	9031
XP_021323120.1	7955
XP_021336100.1	7955
NP_001035103.1	8364
XP_002127703.2	7719
XP_002121111.1	7719
XP_012817732.1	8364
XP_031760055.1	8364
XP_006540908.1	10090
XP_006525982.1	10090
NP_598377.4	9606
XP_021322467.1	7955
XP_004946005.4	9031
XP_012814972.2	8364
XP_004949181.2	9031
XP_015155455.2	9031
NP_808540.2	10090
NP_001179726.1	9913
NP_003174.3	9606
NP_031425.2	10090
NP_001101.1	9606
XP_024998550.2	9031
XP_040558417.1	9031
XP_002121984.1	7719
NP_001255448.1	6239
XP_005169942.1	7955
XP_021332071.1	7955
XP_021333676.1	7955
XP_015148002.3	9031
XP_024837310.1	9913
XP_016877462.1	9606
XP_024838029.1	9913
XP_017947904.2	8364
XP_017211532.2	7955
XP_021331991.1	7955
XP_002935503.2	8364
NP_001192863.2	9913
XP_004943881.2	9031
XP_024851836.1	9913
XP_024850913.1	9913
NP_001264195.1	10090
XP_002691532.1	9913
NP_001179747.2	9913
NP_031426.2	10090
XP_026694849.1	7719
XP_017213499.1	7955
NP_001116746.1	7955
XP_004917291.1	8364
XP_017946319.2	8364
XP_002933006.3	8364
NP_001179415.2	9913
NP_742050.2	10090
NP_620687.2	9606
XP_025009773.2	9031
NP_001288634.1	10090
NP_084257.1	10090
XP_011517543.2	9606
XP_024838113.1	9913
XP_006538438.1	10090
XP_011516365.1	9606
XP_011241828.1	10090
XP_011526263.1	9606
NP_001257925.1	10090
XP_016869431.1	9606
NP_003465.3	9606
NP_001001156.1	9913
NP_001289160.1	7955
XP_002934253.2	8364
XP_004911053.2	8364
XP_004941721.2	9031
XP_003643023.3	9031
XP_003641878.3	9031
XP_006530858.1	10090
NP_955387.1	9606
NP_001071498.1	9913
XP_011507946.1	9606
NP_001094531.1	9913
NP_001177303.1	10090
XP_011520124.1	9606
XP_002935740.1	8364
NP_001244125.1	7955
XP_017210006.1	7955
XP_025000716.1	9031
NP_001376576.1	9031
NP_001192272.1	10090
NP_001179538.1	9913
NP_001313280.1	10090
NP_001035516.2	10090
NP_001381461.1	9606
XP_012822382.1	8364
NP_001119901.1	7955
XP_425541.6	9031
NP_001361725.1	8364
XP_002932868.3	8364
NP_001179945.1	9913
NP_766207.2	10090
NP_001352835.1	9606
XP_024853897.1	9913
NP_780710.2	10090
XP_016865394.1	9606
XP_005254194.1	9606
XP_024837785.1	9913
XP_021331598.1	7955
XP_004919795.1	8364
XP_002940685.2	8364
XP_417874.2	9031
XP_021328606.1	7955
XP_001341935.2	7955
NP_001159987.1	9913
XP_004944721.3	9031
XP_015137930.2	9031
NP_001074489.1	10090
NP_922932.2	9606
NP_112219.3	9606
XP_024849927.1	9913
NP_001120905.1	8364
XP_015135540.3	9031
XP_015153616.2	9031
XP_021328605.1	7955
XP_001341878.1	7955
XP_698107.4	7955
XP_021332165.1	7955
NP_001179319.1	9913
NP_035912.2	10090
NP_008969.2	9606
NP_001193502.1	9913
XP_006520926.1	10090
XP_015154663.2	9031
NP_766433.2	10090
NP_001179254.1	9913
NP_001019310.1	10090
NP_620686.1	9606
NP_780523.3	10090
NP_891550.1	9606
XP_011537056.1	9606
NP_001193022.1	9913
NP_033751.3	10090
NP_005090.3	9606
NP_858053.1	9913
NP_038934.2	10090
NP_008968.4	9606
NP_008919.3	9606
NP_001094550.1	9913
