# Supplementary material for: Phylogenetic inference of the emergence of sequence modules and protein-protein interactions in the ADAMTS-TSL family
Source: PLoS Comput Biol. 2023 Aug 31;19(8):e1011404. doi: 10.1371/journal.pcbi.1011404 (PMC10499240; doi:10.1371/journal.pcbi.1011404)
Supplement: S4 Table — (XLSX) [file pcbi.1011404.s007.xlsx]

## Sheet: S4_table
uniprotkb:Q9UKP4	uniprotkb:P01023	intact:EBI-9028319|uniprotkb:Q14F51|uniprotkb:Q6P7J9	intact:EBI-640741|uniprotkb:Q13677|uniprotkb:Q59F47|uniprotkb:Q5QTS0|uniprotkb:Q68DN2|uniprotkb:Q6PIY3|uniprotkb:Q6PN97	psi-mi:ats7_human(display_long)|uniprotkb:ADAMTS7(gene name)|psi-mi:ADAMTS7(display_short)|uniprotkb:COMPase(gene name synonym)	psi-mi:a2mg_human(display_long)|uniprotkb:CPAMD5(gene name synonym)|uniprotkb:C3 and PZP-like alpha-2-macroglobulin domain-containing protein 5(gene name synonym)|uniprotkb:A2M(gene name)|psi-mi:A2M(display_short)|uniprotkb:FWP007(orf name)	psi-mi:"MI:0435"(protease assay)	Luan et al. (2008)	pubmed:18485748|imex:IM-22124	taxid:9606(human)|taxid:9606(Homo sapiens)	taxid:9606(human)|taxid:9606(Homo sapiens)	psi-mi:"MI:0570"(protein cleavage)	psi-mi:"MI:1332"(bhf-ucl)	intact:EBI-9028344|imex:IM-22124-1	intact-miscore:0.44	-	psi-mi:"MI:0501"(enzyme)	psi-mi:"MI:0502"(enzyme target)	psi-mi:"MI:0497"(neutral component)	psi-mi:"MI:0497"(neutral component)	psi-mi:"MI:0326"(protein)	psi-mi:"MI:0326"(protein)	interpro:IPR041645|ensembl:ENSG00000136378|interpro:IPR010294(ADAM-TS Spacer 1)|interpro:IPR024079|interpro:IPR001590(Peptidase M12B, ADAM/reprolysin)|interpro:IPR002870(Peptidase M12B, propeptide)|interpro:IPR010909(PLAC)|interpro:IPR000884(Thrombospondin, type I)|go:"GO:0004222"(metalloendopeptidase activity)|refseq:NP_055087.2|go:"GO:0030198"(extracellular matrix organization)|go:"GO:0031012"(…	interpro:IPR014756(Immunoglobulin E-set)|interpro:IPR040839|interpro:IPR041555|interpro:IPR041813|refseq:NP_000005.2|refseq:NP_001334352.1|refseq:NP_001334353.1|refseq:NP_001334354.1|go:"GO:0005829"(cytosol)|go:"GO:0031093"(platelet alpha granule lumen)|go:"GO:0004867"(serine-type endopeptidase inhibitor activity)|go:"GO:0007597"(blood coagulation, intrinsic pathway)|go:"GO:0001869"(negative regu…	go:"GO:0004222"(metalloendopeptidase activity)	-	-	figure legend:Fig 4A and B and 5A|comment:Inhibitory effect of alpha2M is concentration-dependent|inhibition:P01023|causality statement:Q9UKP4 increases degradation at protein level of P01023|dataset:Cardiac - Interactions involving cardiac related proteins|full coverage:Only protein-protein interactions|curation depth:imex curation	taxid:-1(in vitro)|taxid:-1(In vitro)	-	2013-12-06	2014-10-16	rogid:3KuKb7vTBuorVryXEfheolRq38s9606	rogid:FClLRDrtOWUx0eBBCUfAocx0Q+49606	intact-crc:0D68D25AD3AF6A67|rigid:k1qx9leCrBrSCEUxYnbRCgtqews	false	-	-	-	-	psi-mi:"MI:0818"(molecular weight estimation by coomasie staining)	psi-mi:"MI:0818"(molecular weight estimation by coomasie staining)
uniprotkb:P49747	uniprotkb:Q9UKP4	intact:EBI-2531022|uniprotkb:O14592|uniprotkb:Q16388|uniprotkb:Q16389|uniprotkb:Q2NL86|uniprotkb:Q8N4T2|uniprotkb:B4DKJ3	intact:EBI-9028319|uniprotkb:Q14F51|uniprotkb:Q6P7J9	psi-mi:comp_human(display_long)|uniprotkb:COMP(gene name)|psi-mi:COMP(display_short)|uniprotkb:Thrombospondin-5(gene name synonym)	psi-mi:ats7_human(display_long)|uniprotkb:ADAMTS7(gene name)|psi-mi:ADAMTS7(display_short)|uniprotkb:COMPase(gene name synonym)	psi-mi:"MI:0435"(protease assay)	Luan et al. (2008)	pubmed:18485748|imex:IM-22124	taxid:9606(human)|taxid:9606(Homo sapiens)	taxid:9606(human)|taxid:9606(Homo sapiens)	psi-mi:"MI:0570"(protein cleavage)	psi-mi:"MI:1332"(bhf-ucl)	intact:EBI-9032726|imex:IM-22124-3	intact-miscore:0.44	-	psi-mi:"MI:0502"(enzyme target)	psi-mi:"MI:0501"(enzyme)	psi-mi:"MI:0497"(neutral component)	psi-mi:"MI:0497"(neutral component)	psi-mi:"MI:0326"(protein)	psi-mi:"MI:0326"(protein)	rcsb pdb:3FBY|go:"GO:0005615"(extracellular space)|go:"GO:0005509"(calcium ion binding)|go:"GO:0005201"(extracellular matrix structural constituent)|go:"GO:0008201"(heparin binding)|go:"GO:0006915"(apoptotic process)|go:"GO:0060173"(limb development)|refseq:NP_000086.2|interpro:IPR013320(Concanavalin A-like lectin/glucanase, subgroup)|interpro:IPR001881(EGF-like calcium-binding)|interpro:IPR00074…	interpro:IPR041645|ensembl:ENSG00000136378|interpro:IPR010294(ADAM-TS Spacer 1)|interpro:IPR024079|interpro:IPR001590(Peptidase M12B, ADAM/reprolysin)|interpro:IPR002870(Peptidase M12B, propeptide)|interpro:IPR010909(PLAC)|interpro:IPR000884(Thrombospondin, type I)|go:"GO:0004222"(metalloendopeptidase activity)|refseq:NP_055087.2|go:"GO:0030198"(extracellular matrix organization)|go:"GO:0031012"(…	go:"GO:0004222"(metalloendopeptidase activity)	-	-	figure legend:Fig 1 and 5B|comment:Inhibitory effect of alpha2M is concentration-dependent|inhibition:P01023|causality statement:Q9UKP4 increases degradation at protein level of P49747|dataset:Cardiac - Interactions involving cardiac related proteins|full coverage:Only protein-protein interactions|curation depth:imex curation	taxid:-1(in vitro)|taxid:-1(In vitro)	-	2013-12-06	2014-10-16	rogid:PEd7Bm1+z4Pzcq6aU8JJ2ogPMyY9606	rogid:3KuKb7vTBuorVryXEfheolRq38s9606	intact-crc:A958EC721FEA3AE8|rigid:DyPiMt6O8xTwzWzYg+bf7KO5Jbc	false	-	-	-	-	psi-mi:"MI:0086"(polyclonal antibody western blot)	psi-mi:"MI:0086"(polyclonal antibody western blot)
uniprotkb:Q9UKP4	uniprotkb:Q9R0G6	intact:EBI-9028319|uniprotkb:Q14F51|uniprotkb:Q6P7J9	intact:EBI-9028018|uniprotkb:G3X8Q4	psi-mi:ats7_human(display_long)|uniprotkb:ADAMTS7(gene name)|psi-mi:ADAMTS7(display_short)|uniprotkb:COMPase(gene name synonym)	psi-mi:comp_mouse(display_long)|uniprotkb:Comp(gene name)|psi-mi:Comp(display_short)	psi-mi:"MI:0018"(two hybrid)	Liu et al. (2006)	pubmed:16611630|imex:IM-22116	taxid:9606(human)|taxid:9606(Homo sapiens)	taxid:10090(mouse)|taxid:10090(Mus musculus)	psi-mi:"MI:0915"(physical association)	psi-mi:"MI:1332"(bhf-ucl)	intact:EBI-9028191|imex:IM-22116-5	intact-miscore:0.37	-	psi-mi:"MI:0499"(unspecified role)	psi-mi:"MI:0499"(unspecified role)	psi-mi:"MI:0498"(prey)	psi-mi:"MI:0496"(bait)	psi-mi:"MI:0326"(protein)	psi-mi:"MI:0326"(protein)	interpro:IPR041645|ensembl:ENSG00000136378|interpro:IPR010294(ADAM-TS Spacer 1)|interpro:IPR024079|interpro:IPR001590(Peptidase M12B, ADAM/reprolysin)|interpro:IPR002870(Peptidase M12B, propeptide)|interpro:IPR010909(PLAC)|interpro:IPR000884(Thrombospondin, type I)|go:"GO:0004222"(metalloendopeptidase activity)|refseq:NP_055087.2|go:"GO:0030198"(extracellular matrix organization)|go:"GO:0031012"(…	ensembl:ENSMUSG00000031849|ensembl:ENSMUSP00000003659|go:"GO:0002020"(protease binding)|interpro:IPR013320(Concanavalin A-like lectin/glucanase, subgroup)|interpro:IPR000742(EGF-like, type 3)|interpro:IPR001881(EGF-like calcium-binding)|interpro:IPR018097|interpro:IPR009030(Growth factor, receptor)|interpro:IPR024665|interpro:IPR003367(Thrombospondin type 3 repeat)|interpro:IPR017897|interpro:IPR…	-	-	-	figure legend:Fig 3B|comment:"\"Human ADAMTS-7 published by this group in PMID:16585064 therefore this construct annotated as human\""|dataset:Cardiac - Interactions involving cardiac related proteins|full coverage:Only protein-protein interactions|curation depth:imex curation	taxid:4932(yeasx)|taxid:4932("Saccharomyces cerevisiae (Baker's yeast)")	-	2013-12-06	2014-10-16	rogid:3KuKb7vTBuorVryXEfheolRq38s9606	rogid:7jQUoC+K/yULoK0IA7dXL2KdpUg10090	intact-crc:8B1EC5E32C5876E9|rigid:k7NUviEqXr+x2/Jir/qiCTHL6Qg	false	-	-	-	-	psi-mi:"MI:0396"(predetermined participant)	psi-mi:"MI:0396"(predetermined participant)
uniprotkb:P49747	uniprotkb:P58397	intact:EBI-2531022|uniprotkb:O14592|uniprotkb:Q16388|uniprotkb:Q16389|uniprotkb:Q2NL86|uniprotkb:Q8N4T2|uniprotkb:B4DKJ3	intact:EBI-9028051|uniprotkb:A2RRN9|uniprotkb:A5D6V6|uniprotkb:Q6UWL3	psi-mi:comp_human(display_long)|uniprotkb:COMP(gene name)|psi-mi:COMP(display_short)|uniprotkb:Thrombospondin-5(gene name synonym)	psi-mi:ats12_human(display_long)|uniprotkb:ADAMTS12(gene name)|psi-mi:ADAMTS12(display_short)|uniprotkb:UNQ1918/PRO4389(orf name)	psi-mi:"MI:0007"(anti tag coimmunoprecipitation)	Liu et al. (2006)	pubmed:16611630|imex:IM-22116	taxid:9606(human)|taxid:9606(Homo sapiens)	taxid:9606(human)|taxid:9606(Homo sapiens)	psi-mi:"MI:0915"(physical association)	psi-mi:"MI:1332"(bhf-ucl)	intact:EBI-9028177|imex:IM-22116-4	intact-miscore:0.68	-	psi-mi:"MI:0499"(unspecified role)	psi-mi:"MI:0499"(unspecified role)	psi-mi:"MI:0498"(prey)	psi-mi:"MI:0496"(bait)	psi-mi:"MI:0326"(protein)	psi-mi:"MI:0326"(protein)	rcsb pdb:3FBY|go:"GO:0005615"(extracellular space)|go:"GO:0005509"(calcium ion binding)|go:"GO:0005201"(extracellular matrix structural constituent)|go:"GO:0008201"(heparin binding)|go:"GO:0006915"(apoptotic process)|go:"GO:0060173"(limb development)|refseq:NP_000086.2|interpro:IPR013320(Concanavalin A-like lectin/glucanase, subgroup)|interpro:IPR001881(EGF-like calcium-binding)|interpro:IPR00074…	interpro:IPR041645|ensembl:ENSG00000151388|ensembl:ENSP00000344847|ensembl:ENSP00000422554|go:"GO:0030198"(extracellular matrix organization)|go:"GO:0031012"(extracellular matrix)|go:"GO:0046872"(metal ion binding)|go:"GO:0007160"(cell-matrix adhesion)|go:"GO:0016477"(cell migration)|go:"GO:0030167"(proteoglycan catabolic process)|go:"GO:0032331"(negative regulation of chondrocyte differentiation…	-	-	-	figure legend:Fig 2D|comment:"\"It seems likely that full length COMP is human - see PMID: 16585064 published the same year as this one by these authors \\"(purified from HEK293 cells stably transfected with an expression plasmid encoding full-length human COMP)\\"\""|dataset:Cardiac - Interactions involving cardiac related proteins|full coverage:Only protein-protein interactions|curation depth:i…	taxid:9606(human-293)|taxid:9606(Homo sapiens transformed primary embryonal kidney cells)	-	2013-12-06	2014-10-16	rogid:PEd7Bm1+z4Pzcq6aU8JJ2ogPMyY9606	rogid:57HLvuGr2HDfZ9M7Sc9e2E0jc2o9606	intact-crc:720835ED6CD3934E|rigid:wsC/tq/gNHtd+kSjdkSg1dRjhIs	false	-	ha tag:?-?	-	-	psi-mi:"MI:0086"(polyclonal antibody western blot)	psi-mi:"MI:0086"(polyclonal antibody western blot)
uniprotkb:P58397	uniprotkb:P49747	intact:EBI-9028051|uniprotkb:A2RRN9|uniprotkb:A5D6V6|uniprotkb:Q6UWL3	intact:EBI-2531022|uniprotkb:O14592|uniprotkb:Q16388|uniprotkb:Q16389|uniprotkb:Q2NL86|uniprotkb:Q8N4T2|uniprotkb:B4DKJ3	psi-mi:ats12_human(display_long)|uniprotkb:ADAMTS12(gene name)|psi-mi:ADAMTS12(display_short)|uniprotkb:UNQ1918/PRO4389(orf name)	psi-mi:comp_human(display_long)|uniprotkb:COMP(gene name)|psi-mi:COMP(display_short)|uniprotkb:Thrombospondin-5(gene name synonym)	psi-mi:"MI:0435"(protease assay)	Liu et al. (2006)	pubmed:16611630|imex:IM-22116	taxid:9606(human)|taxid:9606(Homo sapiens)	taxid:9606(human)|taxid:9606(Homo sapiens)	psi-mi:"MI:0570"(protein cleavage)	psi-mi:"MI:1332"(bhf-ucl)	intact:EBI-9028243|imex:IM-22116-6	intact-miscore:0.68	-	psi-mi:"MI:0501"(enzyme)	psi-mi:"MI:0502"(enzyme target)	psi-mi:"MI:0497"(neutral component)	psi-mi:"MI:0497"(neutral component)	psi-mi:"MI:0326"(protein)	psi-mi:"MI:0326"(protein)	interpro:IPR041645|ensembl:ENSG00000151388|ensembl:ENSP00000344847|ensembl:ENSP00000422554|go:"GO:0030198"(extracellular matrix organization)|go:"GO:0031012"(extracellular matrix)|go:"GO:0046872"(metal ion binding)|go:"GO:0007160"(cell-matrix adhesion)|go:"GO:0016477"(cell migration)|go:"GO:0030167"(proteoglycan catabolic process)|go:"GO:0032331"(negative regulation of chondrocyte differentiation…	rcsb pdb:3FBY|go:"GO:0005615"(extracellular space)|go:"GO:0005509"(calcium ion binding)|go:"GO:0005201"(extracellular matrix structural constituent)|go:"GO:0008201"(heparin binding)|go:"GO:0006915"(apoptotic process)|go:"GO:0060173"(limb development)|refseq:NP_000086.2|interpro:IPR013320(Concanavalin A-like lectin/glucanase, subgroup)|interpro:IPR001881(EGF-like calcium-binding)|interpro:IPR00074…	go:"GO:0004222"(metalloendopeptidase activity)|go:"GO:0051603"(proteolysis involved in cellular protein catabolic process)	-	comment:"\"full length COMP is mostly likely to be human see PMID 16585064, by same authors who describe: \\"were incubated with 0.5 Œºg of human COMP (purified from HEK293 cells stably transfected with an expression plasmid encoding full-length human COMP)\\" published the same year as this one enzyme/enzyme target biological roles.\""	figure legend:Fig 5|kinetic_conditions:2 mm of ZnCl2, pH 7.5 to pH 9.5|causality statement:P58397 increases degradation at protein level of Q9R0G6|dataset:Cardiac - Interactions involving cardiac related proteins|full coverage:Only protein-protein interactions|curation depth:imex curation	taxid:-1(in vitro)|taxid:-1(In vitro)	-	2013-12-06	2014-10-16	rogid:57HLvuGr2HDfZ9M7Sc9e2E0jc2o9606	rogid:PEd7Bm1+z4Pzcq6aU8JJ2ogPMyY9606	intact-crc:D5DBA17194E66E45|rigid:wsC/tq/gNHtd+kSjdkSg1dRjhIs	false	sufficient binding region:241-464(IPR024079)	-	-	-	psi-mi:"MI:0396"(predetermined participant)	psi-mi:"MI:0396"(predetermined participant)
uniprotkb:P58397	uniprotkb:P01023	intact:EBI-9028051|uniprotkb:A2RRN9|uniprotkb:A5D6V6|uniprotkb:Q6UWL3	intact:EBI-640741|uniprotkb:Q13677|uniprotkb:Q59F47|uniprotkb:Q5QTS0|uniprotkb:Q68DN2|uniprotkb:Q6PIY3|uniprotkb:Q6PN97	psi-mi:ats12_human(display_long)|uniprotkb:ADAMTS12(gene name)|psi-mi:ADAMTS12(display_short)|uniprotkb:UNQ1918/PRO4389(orf name)	psi-mi:a2mg_human(display_long)|uniprotkb:CPAMD5(gene name synonym)|uniprotkb:C3 and PZP-like alpha-2-macroglobulin domain-containing protein 5(gene name synonym)|uniprotkb:A2M(gene name)|psi-mi:A2M(display_short)|uniprotkb:FWP007(orf name)	psi-mi:"MI:0435"(protease assay)	Luan et al. (2008)	pubmed:18485748|imex:IM-22124	taxid:9606(human)|taxid:9606(Homo sapiens)	taxid:9606(human)|taxid:9606(Homo sapiens)	psi-mi:"MI:0570"(protein cleavage)	psi-mi:"MI:1332"(bhf-ucl)	intact:EBI-9028352|imex:IM-22124-2	intact-miscore:0.44	-	psi-mi:"MI:0501"(enzyme)	psi-mi:"MI:0502"(enzyme target)	psi-mi:"MI:0497"(neutral component)	psi-mi:"MI:0497"(neutral component)	psi-mi:"MI:0326"(protein)	psi-mi:"MI:0326"(protein)	interpro:IPR041645|ensembl:ENSG00000151388|ensembl:ENSP00000344847|ensembl:ENSP00000422554|go:"GO:0030198"(extracellular matrix organization)|go:"GO:0031012"(extracellular matrix)|go:"GO:0046872"(metal ion binding)|go:"GO:0007160"(cell-matrix adhesion)|go:"GO:0016477"(cell migration)|go:"GO:0030167"(proteoglycan catabolic process)|go:"GO:0032331"(negative regulation of chondrocyte differentiation…	interpro:IPR014756(Immunoglobulin E-set)|interpro:IPR040839|interpro:IPR041555|interpro:IPR041813|refseq:NP_000005.2|refseq:NP_001334352.1|refseq:NP_001334353.1|refseq:NP_001334354.1|go:"GO:0005829"(cytosol)|go:"GO:0031093"(platelet alpha granule lumen)|go:"GO:0004867"(serine-type endopeptidase inhibitor activity)|go:"GO:0007597"(blood coagulation, intrinsic pathway)|go:"GO:0001869"(negative regu…	go:"GO:0004222"(metalloendopeptidase activity)	-	-	figure legend:Fig 4C and 6A|comment:Inhibitory effect of alpha2M is concentration-dependent|inhibition:P01023|causality statement:P58397 increases degradation of protein level of P01023|dataset:Cardiac - Interactions involving cardiac related proteins|full coverage:Only protein-protein interactions|curation depth:imex curation	taxid:-1(in vitro)|taxid:-1(In vitro)	-	2013-12-06	2014-10-16	rogid:57HLvuGr2HDfZ9M7Sc9e2E0jc2o9606	rogid:FClLRDrtOWUx0eBBCUfAocx0Q+49606	intact-crc:4EAC33448FC6702A|rigid:MmoYvYLihTGWddWlUjmOnLk1BUs	false	-	-	-	-	psi-mi:"MI:0818"(molecular weight estimation by coomasie staining)	psi-mi:"MI:0818"(molecular weight estimation by coomasie staining)
uniprotkb:P49747	uniprotkb:P58397	intact:EBI-2531022|uniprotkb:O14592|uniprotkb:Q16388|uniprotkb:Q16389|uniprotkb:Q2NL86|uniprotkb:Q8N4T2|uniprotkb:B4DKJ3	intact:EBI-9028051|uniprotkb:A2RRN9|uniprotkb:A5D6V6|uniprotkb:Q6UWL3	psi-mi:comp_human(display_long)|uniprotkb:COMP(gene name)|psi-mi:COMP(display_short)|uniprotkb:Thrombospondin-5(gene name synonym)	psi-mi:ats12_human(display_long)|uniprotkb:ADAMTS12(gene name)|psi-mi:ADAMTS12(display_short)|uniprotkb:UNQ1918/PRO4389(orf name)	psi-mi:"MI:0435"(protease assay)	Luan et al. (2008)	pubmed:18485748|imex:IM-22124	taxid:9606(human)|taxid:9606(Homo sapiens)	taxid:9606(human)|taxid:9606(Homo sapiens)	psi-mi:"MI:0570"(protein cleavage)	psi-mi:"MI:1332"(bhf-ucl)	intact:EBI-9032923|imex:IM-22124-4	intact-miscore:0.68	-	psi-mi:"MI:0502"(enzyme target)	psi-mi:"MI:0501"(enzyme)	psi-mi:"MI:0497"(neutral component)	psi-mi:"MI:0497"(neutral component)	psi-mi:"MI:0326"(protein)	psi-mi:"MI:0326"(protein)	rcsb pdb:3FBY|go:"GO:0005615"(extracellular space)|go:"GO:0005509"(calcium ion binding)|go:"GO:0005201"(extracellular matrix structural constituent)|go:"GO:0008201"(heparin binding)|go:"GO:0006915"(apoptotic process)|go:"GO:0060173"(limb development)|refseq:NP_000086.2|interpro:IPR013320(Concanavalin A-like lectin/glucanase, subgroup)|interpro:IPR001881(EGF-like calcium-binding)|interpro:IPR00074…	interpro:IPR041645|ensembl:ENSG00000151388|ensembl:ENSP00000344847|ensembl:ENSP00000422554|go:"GO:0030198"(extracellular matrix organization)|go:"GO:0031012"(extracellular matrix)|go:"GO:0046872"(metal ion binding)|go:"GO:0007160"(cell-matrix adhesion)|go:"GO:0016477"(cell migration)|go:"GO:0030167"(proteoglycan catabolic process)|go:"GO:0032331"(negative regulation of chondrocyte differentiation…	-	-	-	figure legend:Fig 1 and 6B|comment:Inhibitory effect of alpha2M is concentration-dependent|inhibition:P01023|causality statement:P58397 increases degradation at protein level of P49747|dataset:Cardiac - Interactions involving cardiac related proteins|full coverage:Only protein-protein interactions|curation depth:imex curation	taxid:-1(in vitro)|taxid:-1(In vitro)	-	2013-12-06	2014-10-16	rogid:PEd7Bm1+z4Pzcq6aU8JJ2ogPMyY9606	rogid:57HLvuGr2HDfZ9M7Sc9e2E0jc2o9606	intact-crc:C090C76F32D62F33|rigid:wsC/tq/gNHtd+kSjdkSg1dRjhIs	false	-	-	-	-	psi-mi:"MI:0086"(polyclonal antibody western blot)	psi-mi:"MI:0086"(polyclonal antibody western blot)
uniprotkb:Q9R0G6	uniprotkb:P58397	intact:EBI-9028018|uniprotkb:G3X8Q4	intact:EBI-9028051|uniprotkb:A2RRN9|uniprotkb:A5D6V6|uniprotkb:Q6UWL3	psi-mi:comp_mouse(display_long)|uniprotkb:Comp(gene name)|psi-mi:Comp(display_short)	psi-mi:ats12_human(display_long)|uniprotkb:ADAMTS12(gene name)|psi-mi:ADAMTS12(display_short)|uniprotkb:UNQ1918/PRO4389(orf name)	psi-mi:"MI:0018"(two hybrid)	Liu et al. (2006)	pubmed:16611630|imex:IM-22116	taxid:10090(mouse)|taxid:10090(Mus musculus)	taxid:9606(human)|taxid:9606(Homo sapiens)	psi-mi:"MI:0915"(physical association)	psi-mi:"MI:1332"(bhf-ucl)	intact:EBI-9028016|imex:IM-22116-1	intact-miscore:0.59	-	psi-mi:"MI:0499"(unspecified role)	psi-mi:"MI:0499"(unspecified role)	psi-mi:"MI:0496"(bait)	psi-mi:"MI:0498"(prey)	psi-mi:"MI:0326"(protein)	psi-mi:"MI:0326"(protein)	ensembl:ENSMUSG00000031849|ensembl:ENSMUSP00000003659|go:"GO:0002020"(protease binding)|interpro:IPR013320(Concanavalin A-like lectin/glucanase, subgroup)|interpro:IPR000742(EGF-like, type 3)|interpro:IPR001881(EGF-like calcium-binding)|interpro:IPR018097|interpro:IPR009030(Growth factor, receptor)|interpro:IPR024665|interpro:IPR003367(Thrombospondin type 3 repeat)|interpro:IPR017897|interpro:IPR…	interpro:IPR041645|ensembl:ENSG00000151388|ensembl:ENSP00000344847|ensembl:ENSP00000422554|go:"GO:0030198"(extracellular matrix organization)|go:"GO:0031012"(extracellular matrix)|go:"GO:0046872"(metal ion binding)|go:"GO:0007160"(cell-matrix adhesion)|go:"GO:0016477"(cell migration)|go:"GO:0030167"(proteoglycan catabolic process)|go:"GO:0032331"(negative regulation of chondrocyte differentiation…	-	-	-	figure legend:Fig 1B, 3, 4|dataset:Cardiac - Interactions involving cardiac related proteins|full coverage:Only protein-protein interactions|curation depth:imex curation	taxid:4932(yeasx)|taxid:4932("Saccharomyces cerevisiae (Baker's yeast)")	-	2013-12-06	2014-10-16	rogid:7jQUoC+K/yULoK0IA7dXL2KdpUg10090	rogid:57HLvuGr2HDfZ9M7Sc9e2E0jc2o9606	intact-crc:7CF2CE17D2785203|rigid:T+8NQmk553+QbwZw6NBwlxvKPUQ	false	necessary binding region:84-261(IPR009030)	necessary binding region:1316-1530(IPR000884)	-	-	psi-mi:"MI:0396"(predetermined participant)	psi-mi:"MI:0396"(predetermined participant)
uniprotkb:P58397	uniprotkb:Q9R0G6	intact:EBI-9028051|uniprotkb:A2RRN9|uniprotkb:A5D6V6|uniprotkb:Q6UWL3	intact:EBI-9028018|uniprotkb:G3X8Q4	psi-mi:ats12_human(display_long)|uniprotkb:ADAMTS12(gene name)|psi-mi:ADAMTS12(display_short)|uniprotkb:UNQ1918/PRO4389(orf name)	psi-mi:comp_mouse(display_long)|uniprotkb:Comp(gene name)|psi-mi:Comp(display_short)	psi-mi:"MI:0096"(pull down)	Liu et al. (2006)	pubmed:16611630|imex:IM-22116	taxid:9606(human)|taxid:9606(Homo sapiens)	taxid:10090(mouse)|taxid:10090(Mus musculus)	psi-mi:"MI:0915"(physical association)	psi-mi:"MI:1332"(bhf-ucl)	intact:EBI-9028122|imex:IM-22116-2	intact-miscore:0.59	-	psi-mi:"MI:0499"(unspecified role)	psi-mi:"MI:0499"(unspecified role)	psi-mi:"MI:0498"(prey)	psi-mi:"MI:0496"(bait)	psi-mi:"MI:0326"(protein)	psi-mi:"MI:0326"(protein)	interpro:IPR041645|ensembl:ENSG00000151388|ensembl:ENSP00000344847|ensembl:ENSP00000422554|go:"GO:0030198"(extracellular matrix organization)|go:"GO:0031012"(extracellular matrix)|go:"GO:0046872"(metal ion binding)|go:"GO:0007160"(cell-matrix adhesion)|go:"GO:0016477"(cell migration)|go:"GO:0030167"(proteoglycan catabolic process)|go:"GO:0032331"(negative regulation of chondrocyte differentiation…	ensembl:ENSMUSG00000031849|ensembl:ENSMUSP00000003659|go:"GO:0002020"(protease binding)|interpro:IPR013320(Concanavalin A-like lectin/glucanase, subgroup)|interpro:IPR000742(EGF-like, type 3)|interpro:IPR001881(EGF-like calcium-binding)|interpro:IPR018097|interpro:IPR009030(Growth factor, receptor)|interpro:IPR024665|interpro:IPR003367(Thrombospondin type 3 repeat)|interpro:IPR017897|interpro:IPR…	-	-	-	figure legend:Fig 2A and 2B|dataset:Cardiac - Interactions involving cardiac related proteins|full coverage:Only protein-protein interactions|curation depth:imex curation	taxid:-1(in vitro)|taxid:-1(In vitro)	-	2013-12-06	2014-10-16	rogid:57HLvuGr2HDfZ9M7Sc9e2E0jc2o9606	rogid:7jQUoC+K/yULoK0IA7dXL2KdpUg10090	intact-crc:0C1C57910039435C|rigid:T+8NQmk553+QbwZw6NBwlxvKPUQ	false	ha tag:?-?	sufficient binding region:84-261(IPR009030)|glutathione s tranferase tag:?-?	-	-	psi-mi:"MI:0705"(anti tag western blot)	psi-mi:"MI:0705"(anti tag western blot)
uniprotkb:P58397	uniprotkb:Q9R0G6	intact:EBI-9028051|uniprotkb:A2RRN9|uniprotkb:A5D6V6|uniprotkb:Q6UWL3	intact:EBI-9028018|uniprotkb:G3X8Q4	psi-mi:ats12_human(display_long)|uniprotkb:ADAMTS12(gene name)|psi-mi:ADAMTS12(display_short)|uniprotkb:UNQ1918/PRO4389(orf name)	psi-mi:comp_mouse(display_long)|uniprotkb:Comp(gene name)|psi-mi:Comp(display_short)	psi-mi:"MI:0411"(enzyme linked immunosorbent assay)	Liu et al. (2006)	pubmed:16611630|imex:IM-22116	taxid:9606(human)|taxid:9606(Homo sapiens)	taxid:10090(mouse)|taxid:10090(Mus musculus)	psi-mi:"MI:0407"(direct interaction)	psi-mi:"MI:1332"(bhf-ucl)	intact:EBI-9028150|imex:IM-22116-3	intact-miscore:0.59	-	psi-mi:"MI:0499"(unspecified role)	psi-mi:"MI:0499"(unspecified role)	psi-mi:"MI:0496"(bait)	psi-mi:"MI:0498"(prey)	psi-mi:"MI:0326"(protein)	psi-mi:"MI:0326"(protein)	interpro:IPR041645|ensembl:ENSG00000151388|ensembl:ENSP00000344847|ensembl:ENSP00000422554|go:"GO:0030198"(extracellular matrix organization)|go:"GO:0031012"(extracellular matrix)|go:"GO:0046872"(metal ion binding)|go:"GO:0007160"(cell-matrix adhesion)|go:"GO:0016477"(cell migration)|go:"GO:0030167"(proteoglycan catabolic process)|go:"GO:0032331"(negative regulation of chondrocyte differentiation…	ensembl:ENSMUSG00000031849|ensembl:ENSMUSP00000003659|go:"GO:0002020"(protease binding)|interpro:IPR013320(Concanavalin A-like lectin/glucanase, subgroup)|interpro:IPR000742(EGF-like, type 3)|interpro:IPR001881(EGF-like calcium-binding)|interpro:IPR018097|interpro:IPR009030(Growth factor, receptor)|interpro:IPR024665|interpro:IPR003367(Thrombospondin type 3 repeat)|interpro:IPR017897|interpro:IPR…	-	comment:"\"A cDNA segment encoding the four C-terminal TSP motifs (His-TS12C4TSP) of hADAMTS-12 (amino acids 1316‚Äì1530) was subcloned into the pBAD TOPO vector per the manufacturer's protocol.\""	-	figure legend:Fig 2C|comment:"\"as COMP is purified I have assumed it was the construct described in the section: Expression and Purification of GST and His-tagged Proteins, and would therefore be the pGEX-COMP-EGF plasmid. However COMP is described as COMP in the text, not as a COMP-fragment\""|dataset:Cardiac - Interactions involving cardiac related proteins|full coverage:Only protein-protein i…	taxid:-1(in vitro)|taxid:-1(In vitro)	-	2013-12-06	2014-10-16	rogid:57HLvuGr2HDfZ9M7Sc9e2E0jc2o9606	rogid:7jQUoC+K/yULoK0IA7dXL2KdpUg10090	intact-crc:B64D5765F4ADEDA8|rigid:T+8NQmk553+QbwZw6NBwlxvKPUQ	false	sufficient binding region:1316-1530(IPR000884)|his tag:?-?	sufficient binding region:84-261(IPR009030)	-	-	psi-mi:"MI:0421"(identification by antibody)	psi-mi:"MI:0421"(identification by antibody)
uniprotkb:P63011	uniprotkb:Q68SA9	intact:EBI-398393|uniprotkb:P05713|uniprotkb:Q3TSL4	intact:EBI-11568237|uniprotkb:B2RUI8|uniprotkb:E9QMY0	psi-mi:rab3a_mouse(display_long)|uniprotkb:Rab3a(gene name)|psi-mi:Rab3a(display_short)	psi-mi:ats7_mouse(display_long)|uniprotkb:COMPase(gene name synonym)|uniprotkb:Adamts7(gene name)|psi-mi:Adamts7(display_short)	psi-mi:"MI:0676"(tandem affinity purification)	Li et al. (2016)	pubmed:26885862|imex:IM-24977	taxid:10090(mouse)|taxid:10090(Mus musculus)	taxid:10090(mouse)|taxid:10090(Mus musculus)	psi-mi:"MI:0914"(association)	psi-mi:"MI:0469"(IntAct)	intact:EBI-11568224|imex:IM-24977-29	intact-miscore:0.35	psi-mi:"MI:1060"(spoke expansion)	psi-mi:"MI:0499"(unspecified role)	psi-mi:"MI:0499"(unspecified role)	psi-mi:"MI:0496"(bait)	psi-mi:"MI:0498"(prey)	psi-mi:"MI:0326"(protein)	psi-mi:"MI:0326"(protein)	go:"GO:0001778"(plasma membrane repair)|go:"GO:0005764"(lysosome)|go:"GO:0006887"(exocytosis)|go:"GO:0010807"(regulation of synaptic vesicle priming)|go:"GO:0017156"(calcium-ion regulated exocytosis)|go:"GO:0032418"(lysosome localization)|go:"GO:0048471"(perinuclear region of cytoplasm)|go:"GO:0060478"(acrosomal vesicle exocytosis)|go:"GO:0097091"(synaptic vesicle clustering)|go:"GO:1905684"(regu…	interpro:IPR041645|reactome:R-MMU-5173214|interpro:IPR006586(ADAM, cysteine-rich)|interpro:IPR036383|go:"GO:0030198"(extracellular matrix organization)|go:"GO:0031012"(extracellular matrix)|go:"GO:0046872"(metal ion binding)|go:"GO:0004222"(metalloendopeptidase activity)|go:"GO:0006508"(proteolysis)|go:"GO:0008237"(metallopeptidase activity)|go:"GO:0009986"(cell surface)|go:"GO:0032331"(negative …	-	-	author-confidence:49.23860133269311	figure legend:Table S3|full coverage:Only protein-protein interactions|curation depth:imex curation	taxid:10090(mouse-dc2.4)|taxid:10090(mouse-dc2.4 dendritic cell line)	-	2016-01-25	2016-02-10	rogid:Skrsn0x0LP/jAuOk1LQ4ataeiDA10090	rogid:+if+bciMQPQcOH2jBvM9EzneDaQ10090	intact-crc:A2E88C3627418DBF|rigid:guAGcuGAS9HzVGYfwqdfpp6eg5w	false	tandem tag:n-n	-	-	-	psi-mi:"MI:0102"(sequence tag identification)	psi-mi:"MI:0102"(sequence tag identification)
uniprotkb:Q7TSK7	uniprotkb:P28301	intact:EBI-25406979|uniprotkb:Q3U0C8	intact:EBI-642911	psi-mi:atl2_mouse(display_long)|uniprotkb:TSP1-repeat-containing protein 1(gene name synonym)|uniprotkb:Adamtsl2(gene name)|psi-mi:Adamtsl2(display_short)|uniprotkb:Kiaa0605(gene name synonym)|uniprotkb:Tcp1(gene name synonym)	psi-mi:lyox_mouse(display_long)|uniprotkb:Lysyl oxidase(gene name synonym)|uniprotkb:Ras excision protein(gene name synonym)|uniprotkb:Lox(gene name)|psi-mi:Lox(display_short)|uniprotkb:Rrg(gene name synonym)	psi-mi:"MI:0813"(proximity ligation assay)	Aviram et al. (2019)	pubmed:29758265|imex:IM-27643	taxid:10090(mouse)|taxid:10090(Mus musculus)	taxid:10090(mouse)|taxid:10090(Mus musculus)	psi-mi:"MI:2364"(proximity)	psi-mi:"MI:0917"(matrixdb)	intact:EBI-25407003|imex:IM-27643-21	intact-miscore:0.47	-	psi-mi:"MI:0499"(unspecified role)	psi-mi:"MI:0499"(unspecified role)	psi-mi:"MI:0497"(neutral component)	psi-mi:"MI:0497"(neutral component)	psi-mi:"MI:0326"(protein)	psi-mi:"MI:0326"(protein)	refseq:NP_084257.1|ensembl:ENSMUST00000091233|ensembl:ENSMUSP00000088774|ensembl:ENSMUSG00000036040|reactome:R-MMU-5173214|go:"GO:0031012"(extracellular matrix)|go:"GO:0005576"(extracellular region)|go:"GO:0050436"(microfibril binding)|go:"GO:0030198"(extracellular matrix organization)|go:"GO:0060481"(lobar bronchus epithelium development)|go:"GO:0030512"(negative regulation of transforming growt…	go:"GO:0001649"(osteoblast differentiation)|go:"GO:0001932"(regulation of protein phosphorylation)|go:"GO:0010468"(regulation of gene expression)|go:"GO:0016202"(regulation of striated muscle tissue development)|go:"GO:0017015"(regulation of transforming growth factor beta receptor signaling pathway)|go:"GO:0018158"(protein oxidation)|go:"GO:0030282"(bone mineralization)|go:"GO:0035791"(platelet-…	-	-	-	figure legend:Figure 2C|full coverage:Only protein-protein interactions|curation depth:imex curation	taxid:9606(human-293)|taxid:9606(Homo sapiens transformed primary embryonal kidney cells)	-	2020-01-15	2020-01-24	rogid:BfvYchbBo/96KdiQW3PhuvtwUSc10090	rogid:ehv+lVMTVIzWWWxaRlO+aIY53jk10090	rigid:/EgwcWcCAHWzpmHCS+TQCdu/n9U	false	myc tag:?-?|his tag:?-?	v5 tag:c-c|his tag:c-c	-	-	psi-mi:"MI:0421"(identification by antibody)	psi-mi:"MI:0421"(identification by antibody)
uniprotkb:P28301	uniprotkb:Q7TSK7	intact:EBI-642911	intact:EBI-25406979|uniprotkb:Q3U0C8	psi-mi:lyox_mouse(display_long)|uniprotkb:Lysyl oxidase(gene name synonym)|uniprotkb:Ras excision protein(gene name synonym)|uniprotkb:Lox(gene name)|psi-mi:Lox(display_short)|uniprotkb:Rrg(gene name synonym)	psi-mi:atl2_mouse(display_long)|uniprotkb:TSP1-repeat-containing protein 1(gene name synonym)|uniprotkb:Adamtsl2(gene name)|psi-mi:Adamtsl2(display_short)|uniprotkb:Kiaa0605(gene name synonym)|uniprotkb:Tcp1(gene name synonym)	psi-mi:"MI:0007"(anti tag coimmunoprecipitation)	Aviram et al. (2019)	pubmed:29758265|imex:IM-27643	taxid:10090(mouse)|taxid:10090(Mus musculus)	taxid:10090(mouse)|taxid:10090(Mus musculus)	psi-mi:"MI:0915"(physical association)	psi-mi:"MI:0917"(matrixdb)	intact:EBI-25407186|imex:IM-27643-7	intact-miscore:0.47	-	psi-mi:"MI:0499"(unspecified role)	psi-mi:"MI:0499"(unspecified role)	psi-mi:"MI:0498"(prey)	psi-mi:"MI:0496"(bait)	psi-mi:"MI:0326"(protein)	psi-mi:"MI:0326"(protein)	go:"GO:0001649"(osteoblast differentiation)|go:"GO:0001932"(regulation of protein phosphorylation)|go:"GO:0010468"(regulation of gene expression)|go:"GO:0016202"(regulation of striated muscle tissue development)|go:"GO:0017015"(regulation of transforming growth factor beta receptor signaling pathway)|go:"GO:0018158"(protein oxidation)|go:"GO:0030282"(bone mineralization)|go:"GO:0035791"(platelet-…	refseq:NP_084257.1|ensembl:ENSMUST00000091233|ensembl:ENSMUSP00000088774|ensembl:ENSMUSG00000036040|reactome:R-MMU-5173214|go:"GO:0031012"(extracellular matrix)|go:"GO:0005576"(extracellular region)|go:"GO:0050436"(microfibril binding)|go:"GO:0030198"(extracellular matrix organization)|go:"GO:0060481"(lobar bronchus epithelium development)|go:"GO:0030512"(negative regulation of transforming growt…	-	-	-	figure legend:Figure 2A|full coverage:Only protein-protein interactions|curation depth:imex curation	taxid:-1(in vitro)|taxid:-1(In vitro)	-	2020-01-15	2020-01-24	rogid:ehv+lVMTVIzWWWxaRlO+aIY53jk10090	rogid:BfvYchbBo/96KdiQW3PhuvtwUSc10090	rigid:/EgwcWcCAHWzpmHCS+TQCdu/n9U	false	his tag:c-c|v5 tag:c-c	myc tag:?-?|his tag:?-?	-	-	psi-mi:"MI:0113"(western blot)	psi-mi:"MI:0113"(western blot)
uniprotkb:Q7TSK7	uniprotkb:P28301	intact:EBI-25406979|uniprotkb:Q3U0C8	intact:EBI-642911	psi-mi:atl2_mouse(display_long)|uniprotkb:TSP1-repeat-containing protein 1(gene name synonym)|uniprotkb:Adamtsl2(gene name)|psi-mi:Adamtsl2(display_short)|uniprotkb:Kiaa0605(gene name synonym)|uniprotkb:Tcp1(gene name synonym)	psi-mi:lyox_mouse(display_long)|uniprotkb:Lysyl oxidase(gene name synonym)|uniprotkb:Ras excision protein(gene name synonym)|uniprotkb:Lox(gene name)|psi-mi:Lox(display_short)|uniprotkb:Rrg(gene name synonym)	psi-mi:"MI:0007"(anti tag coimmunoprecipitation)	Aviram et al. (2019)	pubmed:29758265|imex:IM-27643	taxid:10090(mouse)|taxid:10090(Mus musculus)	taxid:10090(mouse)|taxid:10090(Mus musculus)	psi-mi:"MI:0915"(physical association)	psi-mi:"MI:0917"(matrixdb)	intact:EBI-25407383|imex:IM-27643-17	intact-miscore:0.47	-	psi-mi:"MI:0499"(unspecified role)	psi-mi:"MI:0499"(unspecified role)	psi-mi:"MI:0496"(bait)	psi-mi:"MI:0498"(prey)	psi-mi:"MI:0326"(protein)	psi-mi:"MI:0326"(protein)	refseq:NP_084257.1|ensembl:ENSMUST00000091233|ensembl:ENSMUSP00000088774|ensembl:ENSMUSG00000036040|reactome:R-MMU-5173214|go:"GO:0031012"(extracellular matrix)|go:"GO:0005576"(extracellular region)|go:"GO:0050436"(microfibril binding)|go:"GO:0030198"(extracellular matrix organization)|go:"GO:0060481"(lobar bronchus epithelium development)|go:"GO:0030512"(negative regulation of transforming growt…	go:"GO:0001649"(osteoblast differentiation)|go:"GO:0001932"(regulation of protein phosphorylation)|go:"GO:0010468"(regulation of gene expression)|go:"GO:0016202"(regulation of striated muscle tissue development)|go:"GO:0017015"(regulation of transforming growth factor beta receptor signaling pathway)|go:"GO:0018158"(protein oxidation)|go:"GO:0030282"(bone mineralization)|go:"GO:0035791"(platelet-…	-	-	-	figure legend:Figure 2B|full coverage:Only protein-protein interactions|curation depth:imex curation	taxid:9606(human-293)|taxid:9606(Homo sapiens transformed primary embryonal kidney cells)	-	2020-01-15	2020-01-24	rogid:BfvYchbBo/96KdiQW3PhuvtwUSc10090	rogid:ehv+lVMTVIzWWWxaRlO+aIY53jk10090	rigid:/EgwcWcCAHWzpmHCS+TQCdu/n9U	false	his tag:?-?|myc tag:?-?	v5 tag:c-c|his tag:c-c	-	-	psi-mi:"MI:0113"(western blot)	psi-mi:"MI:0113"(western blot)
uniprotkb:Q9Y4K0	uniprotkb:Q7TSK7	intact:EBI-7172227|intact:MINT-4053647|uniprotkb:Q9BW70|uniprotkb:Q53HV3|uniprotkb:Q9Y5Y8|uniprotkb:B2R5Q0	intact:EBI-25406979|uniprotkb:Q3U0C8	psi-mi:loxl2_human(display_long)|uniprotkb:LOXL2(gene name)|psi-mi:LOXL2(display_short)|uniprotkb:Lysyl oxidase-like protein 2(gene name synonym)|uniprotkb:Lysyl oxidase-related protein 2(gene name synonym)|uniprotkb:Lysyl oxidase-related protein WS9-14(gene name synonym)	psi-mi:atl2_mouse(display_long)|uniprotkb:TSP1-repeat-containing protein 1(gene name synonym)|uniprotkb:Adamtsl2(gene name)|psi-mi:Adamtsl2(display_short)|uniprotkb:Kiaa0605(gene name synonym)|uniprotkb:Tcp1(gene name synonym)	psi-mi:"MI:0007"(anti tag coimmunoprecipitation)	Aviram et al. (2019)	pubmed:29758265|imex:IM-27643	taxid:9606(human)|taxid:9606(Homo sapiens)	taxid:10090(mouse)|taxid:10090(Mus musculus)	psi-mi:"MI:0915"(physical association)	psi-mi:"MI:0917"(matrixdb)	intact:EBI-25407259|imex:IM-27643-11	intact-miscore:0.40	-	psi-mi:"MI:0499"(unspecified role)	psi-mi:"MI:0499"(unspecified role)	psi-mi:"MI:0498"(prey)	psi-mi:"MI:0496"(bait)	psi-mi:"MI:0326"(protein)	psi-mi:"MI:0326"(protein)	go:"GO:0006464"(cellular protein modification process)|rcsb pdb:5ZE3|go:"GO:0046688"(response to copper ion)|go:"GO:0005604"(basement membrane)|go:"GO:0001666"(response to hypoxia)|go:"GO:0007155"(cell adhesion)|go:"GO:0009055"(electron transfer activity)|go:"GO:0043542"(endothelial cell migration)|go:"GO:0002040"(sprouting angiogenesis)|go:"GO:0005634"(nucleus)|go:"GO:0045892"(negative regulatio…	refseq:NP_084257.1|ensembl:ENSMUST00000091233|ensembl:ENSMUSP00000088774|ensembl:ENSMUSG00000036040|reactome:R-MMU-5173214|go:"GO:0031012"(extracellular matrix)|go:"GO:0005576"(extracellular region)|go:"GO:0050436"(microfibril binding)|go:"GO:0030198"(extracellular matrix organization)|go:"GO:0060481"(lobar bronchus epithelium development)|go:"GO:0030512"(negative regulation of transforming growt…	-	comment:mint	-	figure legend:Figure 3C|full coverage:Only protein-protein interactions|curation depth:imex curation	taxid:-1(in vitro)|taxid:-1(In vitro)	-	2020-01-15	2020-01-24	rogid:F7xjdY5T+JdpyIAsi2BmXPzqz+A9606	rogid:BfvYchbBo/96KdiQW3PhuvtwUSc10090	rigid:chnkVZCirz3HEbZh8TmsP4Uv3uU	false	v5 tag:?-?	myc tag:?-?|his tag:?-?	-	-	psi-mi:"MI:0113"(western blot)	psi-mi:"MI:0113"(western blot)
uniprotkb:Q7TSK7	uniprotkb:P58215	intact:EBI-25406979|uniprotkb:Q3U0C8	intact:EBI-723960|uniprotkb:Q96RS1|uniprotkb:D6W5J1|uniprotkb:Q2EHP2|uniprotkb:Q6IPL7	psi-mi:atl2_mouse(display_long)|uniprotkb:TSP1-repeat-containing protein 1(gene name synonym)|uniprotkb:Adamtsl2(gene name)|psi-mi:Adamtsl2(display_short)|uniprotkb:Kiaa0605(gene name synonym)|uniprotkb:Tcp1(gene name synonym)	psi-mi:loxl3_human(display_long)|uniprotkb:Lysyl oxidase-like protein 3(gene name synonym)|uniprotkb:LOXL3(gene name)|psi-mi:LOXL3(display_short)|uniprotkb:LOXL(gene name synonym)	psi-mi:"MI:0007"(anti tag coimmunoprecipitation)	Aviram et al. (2019)	pubmed:29758265|imex:IM-27643	taxid:10090(mouse)|taxid:10090(Mus musculus)	taxid:9606(human)|taxid:9606(Homo sapiens)	psi-mi:"MI:0915"(physical association)	psi-mi:"MI:0917"(matrixdb)	intact:EBI-25407317|imex:IM-27643-25	intact-miscore:0.40	-	psi-mi:"MI:0499"(unspecified role)	psi-mi:"MI:0499"(unspecified role)	psi-mi:"MI:0496"(bait)	psi-mi:"MI:0498"(prey)	psi-mi:"MI:0326"(protein)	psi-mi:"MI:0326"(protein)	refseq:NP_084257.1|ensembl:ENSMUST00000091233|ensembl:ENSMUSP00000088774|ensembl:ENSMUSG00000036040|reactome:R-MMU-5173214|go:"GO:0031012"(extracellular matrix)|go:"GO:0005576"(extracellular region)|go:"GO:0050436"(microfibril binding)|go:"GO:0030198"(extracellular matrix organization)|go:"GO:0060481"(lobar bronchus epithelium development)|go:"GO:0030512"(negative regulation of transforming growt…	go:"GO:0016020"(membrane)|go:"GO:0005507"(copper ion binding)|go:"GO:0004720"(protein-lysine 6-oxidase activity)|go:"GO:0005044"(scavenger receptor activity)|refseq:NP_115992.1|interpro:IPR001695(Lysyl oxidase)|interpro:IPR019828|interpro:IPR001190(Speract/scavenger receptor)|interpro:IPR017448(Speract/scavenger receptor related)|go:"GO:0005737"(cytoplasm)|refseq:XP_011531436.1|ensembl:ENST000002…	-	-	-	figure legend:Figure 3A|full coverage:Only protein-protein interactions|curation depth:imex curation	taxid:-1(in vitro)|taxid:-1(In vitro)	-	2020-01-15	2020-01-24	rogid:BfvYchbBo/96KdiQW3PhuvtwUSc10090	rogid:ZemGKB4zxFQQW1MbA4fiP/NX7ow9606	rigid:xYfIKm03Iv/N91F3oAbTI3m1EHA	false	myc tag:?-?|his tag:?-?	v5 tag:?-?	-	-	psi-mi:"MI:0113"(western blot)	psi-mi:"MI:0113"(western blot)
uniprotkb:Q7TSK7	uniprotkb:P58215	intact:EBI-25406979|uniprotkb:Q3U0C8	intact:EBI-723960|uniprotkb:Q96RS1|uniprotkb:D6W5J1|uniprotkb:Q2EHP2|uniprotkb:Q6IPL7	psi-mi:atl2_mouse(display_long)|uniprotkb:TSP1-repeat-containing protein 1(gene name synonym)|uniprotkb:Adamtsl2(gene name)|psi-mi:Adamtsl2(display_short)|uniprotkb:Kiaa0605(gene name synonym)|uniprotkb:Tcp1(gene name synonym)	psi-mi:loxl3_human(display_long)|uniprotkb:Lysyl oxidase-like protein 3(gene name synonym)|uniprotkb:LOXL3(gene name)|psi-mi:LOXL3(display_short)|uniprotkb:LOXL(gene name synonym)	psi-mi:"MI:0007"(anti tag coimmunoprecipitation)	Aviram et al. (2019)	pubmed:29758265|imex:IM-27643	taxid:10090(mouse)|taxid:10090(Mus musculus)	taxid:9606(human)|taxid:9606(Homo sapiens)	psi-mi:"MI:0915"(physical association)	psi-mi:"MI:0917"(matrixdb)	intact:EBI-25407346|imex:IM-27643-15	intact-miscore:0.40	-	psi-mi:"MI:0499"(unspecified role)	psi-mi:"MI:0499"(unspecified role)	psi-mi:"MI:0496"(bait)	psi-mi:"MI:0498"(prey)	psi-mi:"MI:0326"(protein)	psi-mi:"MI:0326"(protein)	refseq:NP_084257.1|ensembl:ENSMUST00000091233|ensembl:ENSMUSP00000088774|ensembl:ENSMUSG00000036040|reactome:R-MMU-5173214|go:"GO:0031012"(extracellular matrix)|go:"GO:0005576"(extracellular region)|go:"GO:0050436"(microfibril binding)|go:"GO:0030198"(extracellular matrix organization)|go:"GO:0060481"(lobar bronchus epithelium development)|go:"GO:0030512"(negative regulation of transforming growt…	go:"GO:0016020"(membrane)|go:"GO:0005507"(copper ion binding)|go:"GO:0004720"(protein-lysine 6-oxidase activity)|go:"GO:0005044"(scavenger receptor activity)|refseq:NP_115992.1|interpro:IPR001695(Lysyl oxidase)|interpro:IPR019828|interpro:IPR001190(Speract/scavenger receptor)|interpro:IPR017448(Speract/scavenger receptor related)|go:"GO:0005737"(cytoplasm)|refseq:XP_011531436.1|ensembl:ENST000002…	-	-	-	figure legend:Figure 3B|full coverage:Only protein-protein interactions|curation depth:imex curation	taxid:9606(human-293)|taxid:9606(Homo sapiens transformed primary embryonal kidney cells)	-	2020-01-15	2020-01-24	rogid:BfvYchbBo/96KdiQW3PhuvtwUSc10090	rogid:ZemGKB4zxFQQW1MbA4fiP/NX7ow9606	rigid:xYfIKm03Iv/N91F3oAbTI3m1EHA	false	his tag:?-?|myc tag:?-?	v5 tag:?-?	-	-	psi-mi:"MI:0113"(western blot)	psi-mi:"MI:0113"(western blot)
uniprotkb:P63101	uniprotkb:Q9EPX2	intact:EBI-354751|uniprotkb:P35215|uniprotkb:P70197|uniprotkb:P97286|uniprotkb:Q3TSF1|uniprotkb:Q5EBQ1	intact:EBI-2255650|uniprotkb:B2RQC4|uniprotkb:A2RTE8|uniprotkb:Q99JQ8	psi-mi:1433z_mouse(display_long)|uniprotkb:Ywhaz(gene name)|psi-mi:Ywhaz(display_short)|uniprotkb:Protein kinase C inhibitor protein 1(gene name synonym)|uniprotkb:SEZ-2(gene name synonym)	psi-mi:ppn_mouse(display_long)|uniprotkb:Papln(gene name)|psi-mi:Papln(display_short)	psi-mi:"MI:0028"(cosedimentation in solution)	Abul-Husn et al. (2009)	imex:IM-11648|pubmed:19562802	taxid:10090(mouse)|taxid:10090(Mus musculus)	taxid:10090(mouse)|taxid:10090(Mus musculus)	psi-mi:"MI:0914"(association)	psi-mi:"MI:0469"(IntAct)	intact:EBI-2255635|imex:IM-11648-9	intact-miscore:0.35	psi-mi:"MI:1060"(spoke expansion)	psi-mi:"MI:0499"(unspecified role)	psi-mi:"MI:0499"(unspecified role)	psi-mi:"MI:0497"(neutral component)	psi-mi:"MI:0497"(neutral component)	psi-mi:"MI:0326"(protein)	psi-mi:"MI:0326"(protein)	go:"GO:0006605"(protein targeting)|refseq:NP_001240734.1|refseq:NP_001240735.1|go:"GO:0005739"(mitochondrion)|go:"GO:0005634"(nucleus)|refseq:NP_035870.1|interpro:IPR000308(14-3-3 protein)|interpro:IPR023409|interpro:IPR023410|go:"GO:0051683"(establishment of Golgi localization)|go:"GO:0090168"(Golgi reassembly)|go:"GO:0010941"(regulation of cell death)|go:"GO:0019904"(protein domain specific bin…	go:"GO:0004222"(metalloendopeptidase activity)|go:"GO:0030198"(extracellular matrix organization)|go:"GO:0031012"(extracellular matrix)|ensembl:ENSMUSG00000021223|ensembl:ENSMUSP00000021646|interpro:IPR003599(Immunoglobulin subtype)|interpro:IPR013106(Immunoglobulin V-set)|go:"GO:0005604"(basement membrane)|go:"GO:0004867"(serine-type endopeptidase inhibitor activity)|refseq:NP_570957.2|interpro:…	psi-mi:"MI:0469"(intact)	-	-	figure legend:Supplementary table 1|dataset:Apoptosis - Interactions involving proteins with a function related to apoptosis|dataset:Synapse - Interactions of proteins with an established role in the presynapse.|full coverage:Only protein-protein interactions|curation depth:imex curation	taxid:10090(mouse-brain-hippocampus)|taxid:10090(Mus musculus)	-	2009-02-06	2014-10-16	rogid:v2N95HO8sYRWEg2gFtWiYajP1Sc10090	rogid:9TOMaRvOwEAJsnfD38JidqSA4lM10090	intact-crc:694CA02F9D7D4106|rigid:ANsa9UiG0Esuaat3sL7AGPe9J1g	false	-	-	-	-	psi-mi:"MI:0082"(peptide massfingerprinting)	psi-mi:"MI:0082"(peptide massfingerprinting)
uniprotkb:Q19204	uniprotkb:G5EF34	intact:EBI-312530|uniprotkb:Q8IU50	intact:EBI-312477	psi-mi:adt2_caeel(display_long)|uniprotkb:adt-2(gene name)|psi-mi:adt-2(display_short)|uniprotkb:sma-21(gene name synonym)|uniprotkb:F08C6.1(orf name)	psi-mi:g5ef34_caeel(display_long)|uniprotkb:crm-1(gene name)|psi-mi:crm-1(display_short)|uniprotkb:B0024.14(orf name)|uniprotkb:CELE_B0024.14(orf name)	psi-mi:"MI:0398"(two hybrid pooling approach)	Li et al. (2004)	pubmed:14704431|imex:IM-16523|mint:MINT-5216848	taxid:6239(caeel)|taxid:6239(Caenorhabditis elegans)	taxid:6239(caeel)|taxid:6239(Caenorhabditis elegans)	psi-mi:"MI:0915"(physical association)	psi-mi:"MI:0469"(IntAct)	intact:EBI-332657|imex:IM-16523-48	author score:CORE_2|intact-miscore:0.37	-	psi-mi:"MI:0499"(unspecified role)	psi-mi:"MI:0499"(unspecified role)	psi-mi:"MI:0498"(prey)	psi-mi:"MI:0496"(bait)	psi-mi:"MI:0326"(protein)	psi-mi:"MI:0326"(protein)	interpro:IPR041645|go:"GO:0008340"(determination of adult lifespan)|go:"GO:0008361"(regulation of cell size)|go:"GO:0030199"(collagen fibril organization)|go:"GO:0040018"(positive regulation of multicellular organism growth)|refseq:NP_001024532.2|go:"GO:0030198"(extracellular matrix organization)|go:"GO:0031012"(extracellular matrix)|reactome:R-CEL-5173214|go:"GO:0004222"(metalloendopeptidase act…	uniprotkb:Q8MM07(uniprot-removed-ac)|interpro:IPR009030(Growth factor, receptor)|interpro:IPR000867(Insulin-like growth factor-binding protein, IGFBP)|interpro:IPR001007(von Willebrand factor, type C)|interpro:IPR004094(Proteinase inhibitor I15, antistasin)|refseq:NP_741616.2|go:"GO:0005520"(insulin-like growth factor binding)|go:"GO:0004867"(serine-type endopeptidase inhibitor activity)|go:"GO:0…	psi-mi:"MI:0469"(intact)	-	-	full coverage:Only protein-protein interactions|curation depth:imex curation	taxid:4932(yeasx)|taxid:4932("Saccharomyces cerevisiae (Baker's yeast)")	-	2004-04-28	2014-10-16	rogid:6gZYZrwzXQjoljqZPOrY+ExMsMw6239	rogid:X4meT7vOXk2G12cTjv/63f7byB06239	intact-crc:7DF4E58E12F44126|rigid:6JYoDeWI9jI72ktToDGqzfaFOos	false	-	-	-	-	psi-mi:"MI:0078"(nucleotide sequence identification)	psi-mi:"MI:0078"(nucleotide sequence identification)
uniprotkb:Q19204	uniprotkb:O18302	intact:EBI-312530|uniprotkb:Q8IU50	intact:EBI-312747	psi-mi:adt2_caeel(display_long)|uniprotkb:adt-2(gene name)|psi-mi:adt-2(display_short)|uniprotkb:sma-21(gene name synonym)|uniprotkb:F08C6.1(orf name)	psi-mi:o18302_caeel(display_long)|uniprotkb:gopc-1(gene name)|psi-mi:gopc-1(display_short)|uniprotkb:ZK849.2(orf name)|uniprotkb:CELE_ZK849.2(orf name)	psi-mi:"MI:0398"(two hybrid pooling approach)	Li et al. (2004)	pubmed:14704431|imex:IM-16523|mint:MINT-5216848	taxid:6239(caeel)|taxid:6239(Caenorhabditis elegans)	taxid:6239(caeel)|taxid:6239(Caenorhabditis elegans)	psi-mi:"MI:0915"(physical association)	psi-mi:"MI:0469"(IntAct)	intact:EBI-345932|imex:IM-16523-3999	author score:CORE_2|intact-miscore:0.37	-	psi-mi:"MI:0499"(unspecified role)	psi-mi:"MI:0499"(unspecified role)	psi-mi:"MI:0498"(prey)	psi-mi:"MI:0496"(bait)	psi-mi:"MI:0326"(protein)	psi-mi:"MI:0326"(protein)	interpro:IPR041645|go:"GO:0008340"(determination of adult lifespan)|go:"GO:0008361"(regulation of cell size)|go:"GO:0030199"(collagen fibril organization)|go:"GO:0040018"(positive regulation of multicellular organism growth)|refseq:NP_001024532.2|go:"GO:0030198"(extracellular matrix organization)|go:"GO:0031012"(extracellular matrix)|reactome:R-CEL-5173214|go:"GO:0004222"(metalloendopeptidase act…	reactome:R-CEL-5627083|refseq:NP_001021877.2|wormbase:ZK849.2a|interpro:IPR001478(PDZ/DHR/GLGF)|go:"GO:0016020"(membrane)|go:"GO:0030140"(trans-Golgi network transport vesicle)|go:"GO:0044325"(ion channel binding)|go:"GO:2000009"(negative regulation of protein localization to cell surface)|go:"GO:0005794"(Golgi apparatus)|go:"GO:0043004"(cytoplasmic sequestering of CFTR protein)|interpro:IPR03887…	psi-mi:"MI:0469"(intact)	-	-	full coverage:Only protein-protein interactions|curation depth:imex curation	taxid:4932(yeasx)|taxid:4932("Saccharomyces cerevisiae (Baker's yeast)")	-	2004-04-28	2014-10-16	rogid:6gZYZrwzXQjoljqZPOrY+ExMsMw6239	rogid:9MTKpAZ4t4W5ogOEucH3USLv4PY6239	intact-crc:F3C05D561E45BE4E|rigid:k8XmFKiKlT2pA8We0waahatl4yY	false	-	-	-	-	psi-mi:"MI:0078"(nucleotide sequence identification)	psi-mi:"MI:0078"(nucleotide sequence identification)
uniprotkb:Q45FX5	uniprotkb:O76840	intact:EBI-316741|uniprotkb:Q18479	intact:EBI-312512|uniprotkb:Q22911|uniprotkb:Q8I7I0|uniprotkb:Q8MPV5	psi-mi:vav_caeel(display_long)|uniprotkb:C35B8.2(orf name)|uniprotkb:vav-1(gene name)|psi-mi:vav-1(display_short)	psi-mi:ppn1_caeel(display_long)|uniprotkb:mig-6(gene name)|psi-mi:mig-6(display_short)|uniprotkb:C37C3.6(orf name)|uniprotkb:ppn-1(gene name synonym)|uniprotkb:Abnormal cell migration protein 6(gene name synonym)	psi-mi:"MI:0018"(two hybrid)	Xin et al. (2013)	imex:IM-18681|pubmed:23549480	taxid:6239(caeel)|taxid:6239(Caenorhabditis elegans)	taxid:6239(caeel)|taxid:6239(Caenorhabditis elegans)	psi-mi:"MI:0915"(physical association)	psi-mi:"MI:0469"(IntAct)	intact:EBI-6533431|imex:IM-18681-190	intact-miscore:0.37	-	psi-mi:"MI:0499"(unspecified role)	psi-mi:"MI:0499"(unspecified role)	psi-mi:"MI:0496"(bait)	psi-mi:"MI:0498"(prey)	psi-mi:"MI:0326"(protein)	psi-mi:"MI:0326"(protein)	reactome:R-CEL-1257604|reactome:R-CEL-6811558|reactome:R-CEL-983695|go:"GO:0040028"(regulation of vulval development)|go:"GO:0040017"(positive regulation of locomotion)|go:"GO:0046872"(metal ion binding)|go:"GO:0035556"(intracellular signal transduction)|go:"GO:0045746"(negative regulation of Notch signaling pathway)|refseq:NP_001041222.1|refseq:NP_001041223.1|wormbase:C35B8.2a|wormbase:C35B8.2b|…	go:"GO:0000902"(cell morphogenesis)|go:"GO:0002119"(nematode larval development)|go:"GO:0009792"(embryo development ending in birth or egg hatching)|go:"GO:0032504"(multicellular organism reproduction)|go:"GO:0048598"(embryonic morphogenesis)|go:"GO:0004222"(metalloendopeptidase activity)|go:"GO:0030198"(extracellular matrix organization)|go:"GO:0031012"(extracellular matrix)|reactome:R-CEL-51732…	-	-	-	figure legend:Supplementary table 3|comment:Y2H colony count - 68|comment:"\"Confirmed by pairwise retest in PMID:19447967 - No\""|full coverage:Only protein-protein interactions|curation depth:imex curation	taxid:4932(yeasx)|taxid:4932("Saccharomyces cerevisiae (Baker's yeast)")	-	2013-02-20	2014-10-16	rogid:66HC+p/DECb10cAG0UeP9vU2vlI6239	rogid:zjt0I9jxT9TLMn1mYen6KEUB/4Y6239	intact-crc:11605434BA232B03|rigid:tAWhtc4YuvDCD6rRhGoaZpSodyA	false	sufficient binding region:857-918	-	-	-	psi-mi:"MI:0078"(nucleotide sequence identification)	psi-mi:"MI:0078"(nucleotide sequence identification)
uniprotkb:P54936	uniprotkb:O76840	intact:EBI-315019	intact:EBI-312512|uniprotkb:Q22911|uniprotkb:Q8I7I0|uniprotkb:Q8MPV5	psi-mi:lin2_caeel(display_long)|uniprotkb:lin-2(gene name)|psi-mi:lin-2(display_short)|uniprotkb:F17E5.1(orf name)|uniprotkb:Abnormal cell lineage protein 2(gene name synonym)	psi-mi:ppn1_caeel(display_long)|uniprotkb:mig-6(gene name)|psi-mi:mig-6(display_short)|uniprotkb:C37C3.6(orf name)|uniprotkb:ppn-1(gene name synonym)|uniprotkb:Abnormal cell migration protein 6(gene name synonym)	psi-mi:"MI:0018"(two hybrid)	Xin et al. (2013)	imex:IM-18681|pubmed:23549480	taxid:6239(caeel)|taxid:6239(Caenorhabditis elegans)	taxid:6239(caeel)|taxid:6239(Caenorhabditis elegans)	psi-mi:"MI:0915"(physical association)	psi-mi:"MI:0469"(IntAct)	intact:EBI-6533972|imex:IM-18681-225	intact-miscore:0.37	-	psi-mi:"MI:0499"(unspecified role)	psi-mi:"MI:0499"(unspecified role)	psi-mi:"MI:0496"(bait)	psi-mi:"MI:0498"(prey)	psi-mi:"MI:0326"(protein)	psi-mi:"MI:0326"(protein)	go:"GO:1903361"(protein localization to basolateral plasma membrane)|interpro:IPR020635|go:"GO:0005159"(insulin-like growth factor receptor binding)|go:"GO:0030054"(cell junction)|go:"GO:0005524"(ATP binding)|go:"GO:0018991"(oviposition)|go:"GO:0040026"(positive regulation of vulval development)|go:"GO:0009791"(post-embryonic development)|refseq:NP_001024587.1|refseq:NP_001024588.1|wormbase:F17E5…	go:"GO:0000902"(cell morphogenesis)|go:"GO:0002119"(nematode larval development)|go:"GO:0009792"(embryo development ending in birth or egg hatching)|go:"GO:0032504"(multicellular organism reproduction)|go:"GO:0048598"(embryonic morphogenesis)|go:"GO:0004222"(metalloendopeptidase activity)|go:"GO:0030198"(extracellular matrix organization)|go:"GO:0031012"(extracellular matrix)|reactome:R-CEL-51732…	-	-	-	figure legend:Supplementary table 3|comment:Y2H colony count - 2|comment:"\"Confirmed by pairwise retest in PMID:19447967 - No\""|full coverage:Only protein-protein interactions|curation depth:imex curation	taxid:4932(yeasx)|taxid:4932("Saccharomyces cerevisiae (Baker's yeast)")	-	2013-02-20	2014-10-16	rogid:j61SyO9dClve7AUT9ljEmQrMwvk6239	rogid:zjt0I9jxT9TLMn1mYen6KEUB/4Y6239	intact-crc:B482984085A5BA40|rigid:WujIVRIeHcPO4slQ0xbWEo8ldRE	false	sufficient binding region:636-716	-	-	-	psi-mi:"MI:0078"(nucleotide sequence identification)	psi-mi:"MI:0078"(nucleotide sequence identification)
uniprotkb:O76840	uniprotkb:G5EF34	intact:EBI-312512|uniprotkb:Q22911|uniprotkb:Q8I7I0|uniprotkb:Q8MPV5	intact:EBI-312477	psi-mi:ppn1_caeel(display_long)|uniprotkb:mig-6(gene name)|psi-mi:mig-6(display_short)|uniprotkb:C37C3.6(orf name)|uniprotkb:ppn-1(gene name synonym)|uniprotkb:Abnormal cell migration protein 6(gene name synonym)	psi-mi:g5ef34_caeel(display_long)|uniprotkb:crm-1(gene name)|psi-mi:crm-1(display_short)|uniprotkb:B0024.14(orf name)|uniprotkb:CELE_B0024.14(orf name)	psi-mi:"MI:0398"(two hybrid pooling approach)	Li et al. (2004)	pubmed:14704431|imex:IM-16523|mint:MINT-5216848	taxid:6239(caeel)|taxid:6239(Caenorhabditis elegans)	taxid:6239(caeel)|taxid:6239(Caenorhabditis elegans)	psi-mi:"MI:0915"(physical association)	psi-mi:"MI:0469"(IntAct)	intact:EBI-332651|imex:IM-16523-46	author score:CORE_1|intact-miscore:0.37	-	psi-mi:"MI:0499"(unspecified role)	psi-mi:"MI:0499"(unspecified role)	psi-mi:"MI:0498"(prey)	psi-mi:"MI:0496"(bait)	psi-mi:"MI:0326"(protein)	psi-mi:"MI:0326"(protein)	go:"GO:0000902"(cell morphogenesis)|go:"GO:0002119"(nematode larval development)|go:"GO:0009792"(embryo development ending in birth or egg hatching)|go:"GO:0032504"(multicellular organism reproduction)|go:"GO:0048598"(embryonic morphogenesis)|go:"GO:0004222"(metalloendopeptidase activity)|go:"GO:0030198"(extracellular matrix organization)|go:"GO:0031012"(extracellular matrix)|reactome:R-CEL-51732…	uniprotkb:Q8MM07(uniprot-removed-ac)|interpro:IPR009030(Growth factor, receptor)|interpro:IPR000867(Insulin-like growth factor-binding protein, IGFBP)|interpro:IPR001007(von Willebrand factor, type C)|interpro:IPR004094(Proteinase inhibitor I15, antistasin)|refseq:NP_741616.2|go:"GO:0005520"(insulin-like growth factor binding)|go:"GO:0004867"(serine-type endopeptidase inhibitor activity)|go:"GO:0…	psi-mi:"MI:0469"(intact)	-	-	full coverage:Only protein-protein interactions|curation depth:imex curation	taxid:4932(yeasx)|taxid:4932("Saccharomyces cerevisiae (Baker's yeast)")	-	2004-04-28	2014-10-16	rogid:zjt0I9jxT9TLMn1mYen6KEUB/4Y6239	rogid:X4meT7vOXk2G12cTjv/63f7byB06239	intact-crc:132DDCE2B1A6D396|rigid:fcvbNenMlTg7Fkldvp8ckUyCH8A	false	-	-	-	-	psi-mi:"MI:0078"(nucleotide sequence identification)	psi-mi:"MI:0078"(nucleotide sequence identification)
uniprotkb:O76840	intact:EBI-315978	intact:EBI-312512|uniprotkb:Q22911|uniprotkb:Q8I7I0|uniprotkb:Q8MPV5	-	psi-mi:ppn1_caeel(display_long)|uniprotkb:mig-6(gene name)|psi-mi:mig-6(display_short)|uniprotkb:C37C3.6(orf name)|uniprotkb:ppn-1(gene name synonym)|uniprotkb:Abnormal cell migration protein 6(gene name synonym)	psi-mi:h2kyx8_caeel(display_short)|psi-mi:EBI-315978(display_long)|uniprotkb:C23H3.3(orf name)|uniprotkb:CELE_C23H3.3(orf name)	psi-mi:"MI:0398"(two hybrid pooling approach)	Li et al. (2004)	pubmed:14704431|imex:IM-16523|mint:MINT-5216848	taxid:6239(caeel)|taxid:6239(Caenorhabditis elegans)	taxid:6239(caeel)|taxid:6239(Caenorhabditis elegans)	psi-mi:"MI:0915"(physical association)	psi-mi:"MI:0469"(IntAct)	intact:EBI-334142|imex:IM-16523-477	author score:CORE_2|intact-miscore:0.37	-	psi-mi:"MI:0499"(unspecified role)	psi-mi:"MI:0499"(unspecified role)	psi-mi:"MI:0498"(prey)	psi-mi:"MI:0496"(bait)	psi-mi:"MI:0326"(protein)	psi-mi:"MI:0326"(protein)	go:"GO:0000902"(cell morphogenesis)|go:"GO:0002119"(nematode larval development)|go:"GO:0009792"(embryo development ending in birth or egg hatching)|go:"GO:0032504"(multicellular organism reproduction)|go:"GO:0048598"(embryonic morphogenesis)|go:"GO:0004222"(metalloendopeptidase activity)|go:"GO:0030198"(extracellular matrix organization)|go:"GO:0031012"(extracellular matrix)|reactome:R-CEL-51732…	uniprotkb:H2KYX8(uniprot-removed-ac)	psi-mi:"MI:0469"(intact)	-	no-uniprot-update:|caution:The sequence has been withdrawn from uniprot.	full coverage:Only protein-protein interactions|curation depth:imex curation	taxid:4932(yeasx)|taxid:4932("Saccharomyces cerevisiae (Baker's yeast)")	-	2004-04-28	2014-10-16	rogid:zjt0I9jxT9TLMn1mYen6KEUB/4Y6239	rogid:1Ue0Kn8GLCgjsTcsmOJbHXTl+Oo6239	intact-crc:56221A72B4D3FF5C|rigid:q5omIreAHAuyfjVS2fSSyRsF2JM	false	-	-	-	-	psi-mi:"MI:0078"(nucleotide sequence identification)	psi-mi:"MI:0078"(nucleotide sequence identification)
uniprotkb:Q18688	uniprotkb:O76840	intact:EBI-313329	intact:EBI-312512|uniprotkb:Q22911|uniprotkb:Q8I7I0|uniprotkb:Q8MPV5	psi-mi:hsp90_caeel(display_long)|uniprotkb:daf-21(gene name)|psi-mi:daf-21(display_short)|uniprotkb:Abnormal dauer formation protein 21(gene name synonym)|uniprotkb:C47E8.5(orf name)	psi-mi:ppn1_caeel(display_long)|uniprotkb:mig-6(gene name)|psi-mi:mig-6(display_short)|uniprotkb:C37C3.6(orf name)|uniprotkb:ppn-1(gene name synonym)|uniprotkb:Abnormal cell migration protein 6(gene name synonym)	psi-mi:"MI:0398"(two hybrid pooling approach)	Li et al. (2004)	pubmed:14704431|imex:IM-16523|mint:MINT-5216848	taxid:6239(caeel)|taxid:6239(Caenorhabditis elegans)	taxid:6239(caeel)|taxid:6239(Caenorhabditis elegans)	psi-mi:"MI:0915"(physical association)	psi-mi:"MI:0469"(IntAct)	intact:EBI-334535|imex:IM-16523-583	author score:NON_CORE|intact-miscore:0.37	-	psi-mi:"MI:0499"(unspecified role)	psi-mi:"MI:0499"(unspecified role)	psi-mi:"MI:0498"(prey)	psi-mi:"MI:0496"(bait)	psi-mi:"MI:0326"(protein)	psi-mi:"MI:0326"(protein)	reactome:R-CEL-1474151|reactome:R-CEL-203615|reactome:R-CEL-3371497|reactome:R-CEL-3371511|reactome:R-CEL-3371571|reactome:R-CEL-5218920|reactome:R-CEL-6798695|reactome:R-CEL-8863795|reactome:R-CEL-8937144|reactome:R-CEL-8939211|reactome:R-CEL-9009391|go:"GO:0048471"(perinuclear region of cytoplasm)|go:"GO:0005524"(ATP binding)|go:"GO:0007049"(cell cycle)|go:"GO:0040024"(dauer larval development)…	go:"GO:0000902"(cell morphogenesis)|go:"GO:0002119"(nematode larval development)|go:"GO:0009792"(embryo development ending in birth or egg hatching)|go:"GO:0032504"(multicellular organism reproduction)|go:"GO:0048598"(embryonic morphogenesis)|go:"GO:0004222"(metalloendopeptidase activity)|go:"GO:0030198"(extracellular matrix organization)|go:"GO:0031012"(extracellular matrix)|reactome:R-CEL-51732…	psi-mi:"MI:0469"(intact)	-	-	full coverage:Only protein-protein interactions|curation depth:imex curation	taxid:4932(yeasx)|taxid:4932("Saccharomyces cerevisiae (Baker's yeast)")	-	2004-04-28	2014-10-16	rogid:goxx/LuRQ1JdMht41DCZyulxDpg6239	rogid:zjt0I9jxT9TLMn1mYen6KEUB/4Y6239	intact-crc:F19319B2A076A00C|rigid:QUu8nf9FpY1Zop62kah2u2RdjQg	false	-	-	-	-	psi-mi:"MI:0078"(nucleotide sequence identification)	psi-mi:"MI:0078"(nucleotide sequence identification)
uniprotkb:O45521	uniprotkb:O76840	intact:EBI-313236	intact:EBI-312512|uniprotkb:Q22911|uniprotkb:Q8I7I0|uniprotkb:Q8MPV5	psi-mi:nh111_caeel(display_long)|uniprotkb:nhr-111(gene name)|psi-mi:nhr-111(display_short)|uniprotkb:F44G3.9(orf name)	psi-mi:ppn1_caeel(display_long)|uniprotkb:mig-6(gene name)|psi-mi:mig-6(display_short)|uniprotkb:C37C3.6(orf name)|uniprotkb:ppn-1(gene name synonym)|uniprotkb:Abnormal cell migration protein 6(gene name synonym)	psi-mi:"MI:0398"(two hybrid pooling approach)	Li et al. (2004)	pubmed:14704431|imex:IM-16523|mint:MINT-5216848	taxid:6239(caeel)|taxid:6239(Caenorhabditis elegans)	taxid:6239(caeel)|taxid:6239(Caenorhabditis elegans)	psi-mi:"MI:0915"(physical association)	psi-mi:"MI:0469"(IntAct)	intact:EBI-334538|imex:IM-16523-584	author score:NON_CORE|intact-miscore:0.37	-	psi-mi:"MI:0499"(unspecified role)	psi-mi:"MI:0499"(unspecified role)	psi-mi:"MI:0498"(prey)	psi-mi:"MI:0496"(bait)	psi-mi:"MI:0326"(protein)	psi-mi:"MI:0326"(protein)	go:"GO:0006357"(regulation of transcription by RNA polymerase II)|go:"GO:0030154"(cell differentiation)|go:"GO:0045944"(positive regulation of transcription by RNA polymerase II)|go:"GO:0048856"(anatomical structure development)|go:"GO:0008270"(zinc ion binding)|refseq:NP_507060.2|wormbase:F44G3.9|interpro:IPR001723(Steroid hormone receptor)|interpro:IPR001628(Zinc finger, nuclear hormone recepto…	go:"GO:0000902"(cell morphogenesis)|go:"GO:0002119"(nematode larval development)|go:"GO:0009792"(embryo development ending in birth or egg hatching)|go:"GO:0032504"(multicellular organism reproduction)|go:"GO:0048598"(embryonic morphogenesis)|go:"GO:0004222"(metalloendopeptidase activity)|go:"GO:0030198"(extracellular matrix organization)|go:"GO:0031012"(extracellular matrix)|reactome:R-CEL-51732…	psi-mi:"MI:0469"(intact)	-	-	full coverage:Only protein-protein interactions|curation depth:imex curation	taxid:4932(yeasx)|taxid:4932("Saccharomyces cerevisiae (Baker's yeast)")	-	2004-04-28	2014-10-16	rogid:iCjpJkHw9qhASAQBByYIzocIqug6239	rogid:zjt0I9jxT9TLMn1mYen6KEUB/4Y6239	intact-crc:14A8776695C15320|rigid:r+N/awrs/072Gp/lfsTCM+SPN2k	false	-	-	-	-	psi-mi:"MI:0078"(nucleotide sequence identification)	psi-mi:"MI:0078"(nucleotide sequence identification)
uniprotkb:O76840	uniprotkb:Q20002	intact:EBI-312512|uniprotkb:Q22911|uniprotkb:Q8I7I0|uniprotkb:Q8MPV5	intact:EBI-321046	psi-mi:ppn1_caeel(display_long)|uniprotkb:mig-6(gene name)|psi-mi:mig-6(display_short)|uniprotkb:C37C3.6(orf name)|uniprotkb:ppn-1(gene name synonym)|uniprotkb:Abnormal cell migration protein 6(gene name synonym)	psi-mi:q20002_caeel(display_long)|uniprotkb:abu-10(gene name)|psi-mi:abu-10(display_short)|uniprotkb:CELE_F35A5.3(orf name)|uniprotkb:F35A5.3(orf name)	psi-mi:"MI:0398"(two hybrid pooling approach)	Li et al. (2004)	pubmed:14704431|imex:IM-16523|mint:MINT-5216848	taxid:6239(caeel)|taxid:6239(Caenorhabditis elegans)	taxid:6239(caeel)|taxid:6239(Caenorhabditis elegans)	psi-mi:"MI:0915"(physical association)	psi-mi:"MI:0469"(IntAct)	intact:EBI-336803|imex:IM-16523-1245	author score:CORE_1|intact-miscore:0.37	-	psi-mi:"MI:0499"(unspecified role)	psi-mi:"MI:0499"(unspecified role)	psi-mi:"MI:0498"(prey)	psi-mi:"MI:0496"(bait)	psi-mi:"MI:0326"(protein)	psi-mi:"MI:0326"(protein)	go:"GO:0000902"(cell morphogenesis)|go:"GO:0002119"(nematode larval development)|go:"GO:0009792"(embryo development ending in birth or egg hatching)|go:"GO:0032504"(multicellular organism reproduction)|go:"GO:0048598"(embryonic morphogenesis)|go:"GO:0004222"(metalloendopeptidase activity)|go:"GO:0030198"(extracellular matrix organization)|go:"GO:0031012"(extracellular matrix)|reactome:R-CEL-51732…	refseq:NP_508659.1|wormbase:F35A5.3|interpro:IPR009475(Protein of unknown function DUF1096)|go:"GO:0030968"(endoplasmic reticulum unfolded protein response)|dip:DIP-26659N	psi-mi:"MI:0469"(intact)	-	-	full coverage:Only protein-protein interactions|curation depth:imex curation	taxid:4932(yeasx)|taxid:4932("Saccharomyces cerevisiae (Baker's yeast)")	-	2004-04-28	2014-10-16	rogid:zjt0I9jxT9TLMn1mYen6KEUB/4Y6239	rogid:5M8ol9RLETM7UfqzFNCqjXnwnoY6239	intact-crc:CEC70E27287204BC|rigid:3ECAKDJtOtyIsw8LJe6qj9Xop0Q	false	-	-	-	-	psi-mi:"MI:0078"(nucleotide sequence identification)	psi-mi:"MI:0078"(nucleotide sequence identification)
uniprotkb:O76840	uniprotkb:Q20577	intact:EBI-312512|uniprotkb:Q22911|uniprotkb:Q8I7I0|uniprotkb:Q8MPV5	intact:EBI-322826	psi-mi:ppn1_caeel(display_long)|uniprotkb:mig-6(gene name)|psi-mi:mig-6(display_short)|uniprotkb:C37C3.6(orf name)|uniprotkb:ppn-1(gene name synonym)|uniprotkb:Abnormal cell migration protein 6(gene name synonym)	psi-mi:q20577_caeel(display_long)|uniprotkb:F48F7.7(orf name)|uniprotkb:arrd-24(gene name)|psi-mi:arrd-24(display_short)|uniprotkb:CELE_F48F7.7(orf name)	psi-mi:"MI:0398"(two hybrid pooling approach)	Li et al. (2004)	pubmed:14704431|imex:IM-16523|mint:MINT-5216848	taxid:6239(caeel)|taxid:6239(Caenorhabditis elegans)	taxid:6239(caeel)|taxid:6239(Caenorhabditis elegans)	psi-mi:"MI:0915"(physical association)	psi-mi:"MI:0469"(IntAct)	intact:EBI-338030|imex:IM-16523-1569	author score:NON_CORE|intact-miscore:0.37	-	psi-mi:"MI:0499"(unspecified role)	psi-mi:"MI:0499"(unspecified role)	psi-mi:"MI:0498"(prey)	psi-mi:"MI:0496"(bait)	psi-mi:"MI:0326"(protein)	psi-mi:"MI:0326"(protein)	go:"GO:0000902"(cell morphogenesis)|go:"GO:0002119"(nematode larval development)|go:"GO:0009792"(embryo development ending in birth or egg hatching)|go:"GO:0032504"(multicellular organism reproduction)|go:"GO:0048598"(embryonic morphogenesis)|go:"GO:0004222"(metalloendopeptidase activity)|go:"GO:0030198"(extracellular matrix organization)|go:"GO:0031012"(extracellular matrix)|reactome:R-CEL-51732…	refseq:NP_510328.2|wormbase:F48F7.7|interpro:IPR011022(Arrestin-like, C-terminal)|interpro:IPR011021(Arrestin-like, N-terminal)|interpro:IPR014756(Immunoglobulin E-set)|go:"GO:0005737"(cytoplasm)|go:"GO:0015031"(protein transport)|interpro:IPR014752(Arrestin, C-terminal)|dip:DIP-24544N	psi-mi:"MI:0469"(intact)	-	-	full coverage:Only protein-protein interactions|curation depth:imex curation	taxid:4932(yeasx)|taxid:4932("Saccharomyces cerevisiae (Baker's yeast)")	-	2004-04-28	2014-10-16	rogid:zjt0I9jxT9TLMn1mYen6KEUB/4Y6239	rogid:Bco3CkUcVI1wM6N/dlh3vFCPScU6239	intact-crc:8D031DE6B76B8C0A|rigid:Iw2kB9dGHQn5JZafIxf9Cf+Gfu4	false	-	-	-	-	psi-mi:"MI:0078"(nucleotide sequence identification)	psi-mi:"MI:0078"(nucleotide sequence identification)
uniprotkb:O76840	uniprotkb:P91419	intact:EBI-312512|uniprotkb:Q22911|uniprotkb:Q8I7I0|uniprotkb:Q8MPV5	intact:EBI-313979	psi-mi:ppn1_caeel(display_long)|uniprotkb:mig-6(gene name)|psi-mi:mig-6(display_short)|uniprotkb:C37C3.6(orf name)|uniprotkb:ppn-1(gene name synonym)|uniprotkb:Abnormal cell migration protein 6(gene name synonym)	psi-mi:p91419_caeel(display_long)|uniprotkb:abu-11(gene name)|psi-mi:abu-11(display_short)|uniprotkb:CELE_T01D1.6(orf name)|uniprotkb:T01D1.6(orf name)	psi-mi:"MI:0398"(two hybrid pooling approach)	Li et al. (2004)	pubmed:14704431|imex:IM-16523|mint:MINT-5216848	taxid:6239(caeel)|taxid:6239(Caenorhabditis elegans)	taxid:6239(caeel)|taxid:6239(Caenorhabditis elegans)	psi-mi:"MI:0915"(physical association)	psi-mi:"MI:0469"(IntAct)	intact:EBI-340403|imex:IM-16523-2291	author score:NON_CORE|intact-miscore:0.37	-	psi-mi:"MI:0499"(unspecified role)	psi-mi:"MI:0499"(unspecified role)	psi-mi:"MI:0498"(prey)	psi-mi:"MI:0496"(bait)	psi-mi:"MI:0326"(protein)	psi-mi:"MI:0326"(protein)	go:"GO:0000902"(cell morphogenesis)|go:"GO:0002119"(nematode larval development)|go:"GO:0009792"(embryo development ending in birth or egg hatching)|go:"GO:0032504"(multicellular organism reproduction)|go:"GO:0048598"(embryonic morphogenesis)|go:"GO:0004222"(metalloendopeptidase activity)|go:"GO:0030198"(extracellular matrix organization)|go:"GO:0031012"(extracellular matrix)|reactome:R-CEL-51732…	refseq:NP_493679.1|wormbase:T01D1.6|go:"GO:0030968"(endoplasmic reticulum unfolded protein response)|dip:DIP-25110N	psi-mi:"MI:0469"(intact)	-	-	full coverage:Only protein-protein interactions|curation depth:imex curation	taxid:4932(yeasx)|taxid:4932("Saccharomyces cerevisiae (Baker's yeast)")	-	2004-04-28	2014-10-16	rogid:zjt0I9jxT9TLMn1mYen6KEUB/4Y6239	rogid:ygtwpNPFzbFa8xL6OJ4QvV5NS3Q6239	intact-crc:9420118892A9FEFB|rigid:8pFCUGwK50g4YU6+fiEI0UPYI7k	false	-	-	-	-	psi-mi:"MI:0078"(nucleotide sequence identification)	psi-mi:"MI:0078"(nucleotide sequence identification)
uniprotkb:O76840	uniprotkb:O18118	intact:EBI-312512|uniprotkb:Q22911|uniprotkb:Q8I7I0|uniprotkb:Q8MPV5	intact:EBI-326590	psi-mi:ppn1_caeel(display_long)|uniprotkb:mig-6(gene name)|psi-mi:mig-6(display_short)|uniprotkb:C37C3.6(orf name)|uniprotkb:ppn-1(gene name synonym)|uniprotkb:Abnormal cell migration protein 6(gene name synonym)	psi-mi:o18118_caeel(display_long)|uniprotkb:pqn-71(gene name)|psi-mi:pqn-71(display_short)|uniprotkb:CELE_T23F1.6(orf name)|uniprotkb:T23F1.6(orf name)	psi-mi:"MI:0398"(two hybrid pooling approach)	Li et al. (2004)	pubmed:14704431|imex:IM-16523|mint:MINT-5216848	taxid:6239(caeel)|taxid:6239(Caenorhabditis elegans)	taxid:6239(caeel)|taxid:6239(Caenorhabditis elegans)	psi-mi:"MI:0915"(physical association)	psi-mi:"MI:0469"(IntAct)	intact:EBI-342089|imex:IM-16523-2831	author score:CORE_2|intact-miscore:0.37	-	psi-mi:"MI:0499"(unspecified role)	psi-mi:"MI:0499"(unspecified role)	psi-mi:"MI:0498"(prey)	psi-mi:"MI:0496"(bait)	psi-mi:"MI:0326"(protein)	psi-mi:"MI:0326"(protein)	go:"GO:0000902"(cell morphogenesis)|go:"GO:0002119"(nematode larval development)|go:"GO:0009792"(embryo development ending in birth or egg hatching)|go:"GO:0032504"(multicellular organism reproduction)|go:"GO:0048598"(embryonic morphogenesis)|go:"GO:0004222"(metalloendopeptidase activity)|go:"GO:0030198"(extracellular matrix organization)|go:"GO:0031012"(extracellular matrix)|reactome:R-CEL-51732…	refseq:NP_506849.1|wormbase:T23F1.6|dip:DIP-25696N	psi-mi:"MI:0469"(intact)	-	-	full coverage:Only protein-protein interactions|curation depth:imex curation	taxid:4932(yeasx)|taxid:4932("Saccharomyces cerevisiae (Baker's yeast)")	-	2004-04-28	2014-10-16	rogid:zjt0I9jxT9TLMn1mYen6KEUB/4Y6239	rogid:gd0xAV/GHBJFr3ScxEi1waQ3CGE6239	intact-crc:6BD750EEEECB8A8F|rigid:FLCX9CYe/b2oa0d7Q15z8by0w0A	false	-	-	-	-	psi-mi:"MI:0078"(nucleotide sequence identification)	psi-mi:"MI:0078"(nucleotide sequence identification)
uniprotkb:O76840	uniprotkb:Q9XXI0	intact:EBI-312512|uniprotkb:Q22911|uniprotkb:Q8I7I0|uniprotkb:Q8MPV5	intact:EBI-330028	psi-mi:ppn1_caeel(display_long)|uniprotkb:mig-6(gene name)|psi-mi:mig-6(display_short)|uniprotkb:C37C3.6(orf name)|uniprotkb:ppn-1(gene name synonym)|uniprotkb:Abnormal cell migration protein 6(gene name synonym)	psi-mi:q9xxi0_caeel(display_long)|uniprotkb:Y17G7B.14(orf name)|uniprotkb:arrd-8(gene name)|psi-mi:arrd-8(display_short)|uniprotkb:CELE_Y17G7B.14(orf name)	psi-mi:"MI:0398"(two hybrid pooling approach)	Li et al. (2004)	pubmed:14704431|imex:IM-16523|mint:MINT-5216848	taxid:6239(caeel)|taxid:6239(Caenorhabditis elegans)	taxid:6239(caeel)|taxid:6239(Caenorhabditis elegans)	psi-mi:"MI:0915"(physical association)	psi-mi:"MI:0469"(IntAct)	intact:EBI-343811|imex:IM-16523-3383	author score:CORE_2|intact-miscore:0.37	-	psi-mi:"MI:0499"(unspecified role)	psi-mi:"MI:0499"(unspecified role)	psi-mi:"MI:0498"(prey)	psi-mi:"MI:0496"(bait)	psi-mi:"MI:0326"(protein)	psi-mi:"MI:0326"(protein)	go:"GO:0000902"(cell morphogenesis)|go:"GO:0002119"(nematode larval development)|go:"GO:0009792"(embryo development ending in birth or egg hatching)|go:"GO:0032504"(multicellular organism reproduction)|go:"GO:0048598"(embryonic morphogenesis)|go:"GO:0004222"(metalloendopeptidase activity)|go:"GO:0030198"(extracellular matrix organization)|go:"GO:0031012"(extracellular matrix)|reactome:R-CEL-51732…	go:"GO:0005737"(cytoplasm)|go:"GO:0015031"(protein transport)|refseq:NP_496568.1|wormbase:Y17G7B.14|interpro:IPR011022(Arrestin-like, C-terminal)|interpro:IPR011021(Arrestin-like, N-terminal)|interpro:IPR014756(Immunoglobulin E-set)|interpro:IPR014752(Arrestin, C-terminal)|dip:DIP-27438N	psi-mi:"MI:0469"(intact)	-	-	full coverage:Only protein-protein interactions|curation depth:imex curation	taxid:4932(yeasx)|taxid:4932("Saccharomyces cerevisiae (Baker's yeast)")	-	2004-04-28	2014-10-16	rogid:zjt0I9jxT9TLMn1mYen6KEUB/4Y6239	rogid:AiJR5PpYjP17oa9L0nC1URDz6G06239	intact-crc:32D4C1E24AB43141|rigid:IAVcJlvtES4hVAJPyvAMyb2K9XU	false	-	-	-	-	psi-mi:"MI:0078"(nucleotide sequence identification)	psi-mi:"MI:0078"(nucleotide sequence identification)
uniprotkb:O76840	uniprotkb:Q23390	intact:EBI-312512|uniprotkb:Q22911|uniprotkb:Q8I7I0|uniprotkb:Q8MPV5	intact:EBI-312743	psi-mi:ppn1_caeel(display_long)|uniprotkb:mig-6(gene name)|psi-mi:mig-6(display_short)|uniprotkb:C37C3.6(orf name)|uniprotkb:ppn-1(gene name synonym)|uniprotkb:Abnormal cell migration protein 6(gene name synonym)	psi-mi:q23390_caeel(display_long)|uniprotkb:abu-14(gene name)|psi-mi:abu-14(display_short)|uniprotkb:ZK1067.7(orf name)|uniprotkb:CELE_ZK1067.7(orf name)	psi-mi:"MI:0398"(two hybrid pooling approach)	Li et al. (2004)	pubmed:14704431|imex:IM-16523|mint:MINT-5216848	taxid:6239(caeel)|taxid:6239(Caenorhabditis elegans)	taxid:6239(caeel)|taxid:6239(Caenorhabditis elegans)	psi-mi:"MI:0915"(physical association)	psi-mi:"MI:0469"(IntAct)	intact:EBI-345533|imex:IM-16523-3911	author score:CORE_1|intact-miscore:0.37	-	psi-mi:"MI:0499"(unspecified role)	psi-mi:"MI:0499"(unspecified role)	psi-mi:"MI:0498"(prey)	psi-mi:"MI:0496"(bait)	psi-mi:"MI:0326"(protein)	psi-mi:"MI:0326"(protein)	go:"GO:0000902"(cell morphogenesis)|go:"GO:0002119"(nematode larval development)|go:"GO:0009792"(embryo development ending in birth or egg hatching)|go:"GO:0032504"(multicellular organism reproduction)|go:"GO:0048598"(embryonic morphogenesis)|go:"GO:0004222"(metalloendopeptidase activity)|go:"GO:0030198"(extracellular matrix organization)|go:"GO:0031012"(extracellular matrix)|reactome:R-CEL-51732…	refseq:NP_495966.2|wormbase:ZK1067.7|go:"GO:0060465"(pharynx development)|dip:DIP-27385N	psi-mi:"MI:0469"(intact)	-	-	full coverage:Only protein-protein interactions|curation depth:imex curation	taxid:4932(yeasx)|taxid:4932("Saccharomyces cerevisiae (Baker's yeast)")	-	2004-04-28	2014-10-16	rogid:zjt0I9jxT9TLMn1mYen6KEUB/4Y6239	rogid:g8jHl0hKVLWCWIhua4Vfxi5k6hc6239	intact-crc:5C4F1430F591BBB1|rigid:iaR9lO7t4IR56mM9dxDE/1qldXQ	false	-	-	-	-	psi-mi:"MI:0078"(nucleotide sequence identification)	psi-mi:"MI:0078"(nucleotide sequence identification)
uniprotkb:O76840	uniprotkb:B7WN72	intact:EBI-312512|uniprotkb:Q22911|uniprotkb:Q8I7I0|uniprotkb:Q8MPV5	intact:EBI-2914750|uniprotkb:Q09493|uniprotkb:Q7JMK1	psi-mi:ppn1_caeel(display_long)|uniprotkb:mig-6(gene name)|psi-mi:mig-6(display_short)|uniprotkb:C37C3.6(orf name)|uniprotkb:ppn-1(gene name synonym)|uniprotkb:Abnormal cell migration protein 6(gene name synonym)	psi-mi:shank_caeel(display_long)|uniprotkb:shn-1(gene name)|psi-mi:shn-1(display_short)|uniprotkb:C33B4.3(orf name)	psi-mi:"MI:0398"(two hybrid pooling approach)	Lenfant et al. (2010)	imex:IM-14654|pubmed:21110867	taxid:6239(caeel)|taxid:6239(Caenorhabditis elegans)	taxid:6239(caeel)|taxid:6239(Caenorhabditis elegans)	psi-mi:"MI:0915"(physical association)	psi-mi:"MI:0469"(IntAct)	intact:EBI-2914841|imex:IM-14654-121	author score:2|intact-miscore:0.37	-	psi-mi:"MI:0499"(unspecified role)	psi-mi:"MI:0499"(unspecified role)	psi-mi:"MI:0498"(prey)	psi-mi:"MI:0496"(bait)	psi-mi:"MI:0326"(protein)	psi-mi:"MI:0326"(protein)	go:"GO:0000902"(cell morphogenesis)|go:"GO:0002119"(nematode larval development)|go:"GO:0009792"(embryo development ending in birth or egg hatching)|go:"GO:0032504"(multicellular organism reproduction)|go:"GO:0048598"(embryonic morphogenesis)|go:"GO:0004222"(metalloendopeptidase activity)|go:"GO:0030198"(extracellular matrix organization)|go:"GO:0031012"(extracellular matrix)|reactome:R-CEL-51732…	go:"GO:0007622"(rhythmic behavior)|go:"GO:0030421"(defecation)|reactome:R-CEL-6794361|interpro:IPR002110(Ankyrin)|interpro:IPR020683|interpro:IPR001478(PDZ/DHR/GLGF)|interpro:IPR001660(Sterile alpha motif SAM)|interpro:IPR013761(Sterile alpha motif-type)|wormbase:C33B4.3c|go:"GO:0007416"(synapse assembly)|go:"GO:0030159"(signaling receptor complex adaptor activity)|go:"GO:0030160"(synaptic recept…	psi-mi:"MI:0469"(intact)	-	-	figure legend:Table S3A|full coverage:Only protein-protein interactions|curation depth:imex curation	taxid:4932(yeasx)|taxid:4932("Saccharomyces cerevisiae (Baker's yeast)")	-	2010-09-07	2014-10-16	rogid:zjt0I9jxT9TLMn1mYen6KEUB/4Y6239	rogid:MxlKCcp7iFWP6a9kDPFIvqKhOlY6239	intact-crc:5B077D36612C5B93|rigid:qJEzOxAk//m7++suAjdI2Oplnow	false	-	sufficient binding region:444-529(SM00228)	-	-	psi-mi:"MI:0078"(nucleotide sequence identification)	psi-mi:"MI:0078"(nucleotide sequence identification)
uniprotkb:G5ECZ8	uniprotkb:O76840	intact:EBI-2915667	intact:EBI-312512|uniprotkb:Q22911|uniprotkb:Q8I7I0|uniprotkb:Q8MPV5	psi-mi:g5ecz8_caeel(display_long)|uniprotkb:mpz-1(gene name)|psi-mi:mpz-1(display_short)|uniprotkb:C52A11.4(orf name)|uniprotkb:CELE_C52A11.4(orf name)	psi-mi:ppn1_caeel(display_long)|uniprotkb:mig-6(gene name)|psi-mi:mig-6(display_short)|uniprotkb:C37C3.6(orf name)|uniprotkb:ppn-1(gene name synonym)|uniprotkb:Abnormal cell migration protein 6(gene name synonym)	psi-mi:"MI:0398"(two hybrid pooling approach)	Lenfant et al. (2010)	imex:IM-14654|pubmed:21110867	taxid:6239(caeel)|taxid:6239(Caenorhabditis elegans)	taxid:6239(caeel)|taxid:6239(Caenorhabditis elegans)	psi-mi:"MI:0915"(physical association)	psi-mi:"MI:0469"(IntAct)	intact:EBI-2915833|imex:IM-14654-196	author score:2|intact-miscore:0.37	-	psi-mi:"MI:0499"(unspecified role)	psi-mi:"MI:0499"(unspecified role)	psi-mi:"MI:0496"(bait)	psi-mi:"MI:0498"(prey)	psi-mi:"MI:0326"(protein)	psi-mi:"MI:0326"(protein)	go:"GO:0032794"(GTPase activating protein binding)|uniprotkb:A4LBC4(uniprot-removed-ac)|go:"GO:0030424"(axon)|interpro:IPR001478(PDZ/DHR/GLGF)|wormbase:C52A11.4d|interpro:IPR036034|refseq:NP_001122598.1	go:"GO:0000902"(cell morphogenesis)|go:"GO:0002119"(nematode larval development)|go:"GO:0009792"(embryo development ending in birth or egg hatching)|go:"GO:0032504"(multicellular organism reproduction)|go:"GO:0048598"(embryonic morphogenesis)|go:"GO:0004222"(metalloendopeptidase activity)|go:"GO:0030198"(extracellular matrix organization)|go:"GO:0031012"(extracellular matrix)|reactome:R-CEL-51732…	psi-mi:"MI:0469"(intact)	-	-	figure legend:Table S3A|full coverage:Only protein-protein interactions|curation depth:imex curation	taxid:4932(yeasx)|taxid:4932("Saccharomyces cerevisiae (Baker's yeast)")	-	2010-09-07	2020-04-25	rogid:VdCzEdD6upKG2hZTOJ3HoMg3OWQ6239	rogid:zjt0I9jxT9TLMn1mYen6KEUB/4Y6239	intact-crc:CAAB8256FAC3B290|rigid:o2pCVNQzS18IWLuM9a2ewd9R4QQ	false	sufficient binding region:686-769(SM00228)	-	-	-	psi-mi:"MI:0078"(nucleotide sequence identification)	psi-mi:"MI:0078"(nucleotide sequence identification)
uniprotkb:Q9NAN2	uniprotkb:O76840	intact:EBI-318782|uniprotkb:Q1ZXS2|uniprotkb:Q9XY93	intact:EBI-312512|uniprotkb:Q22911|uniprotkb:Q8I7I0|uniprotkb:Q8MPV5	psi-mi:par6_caeel(display_long)|uniprotkb:T26E3.3(orf name)|uniprotkb:par-6(gene name)|psi-mi:par-6(display_short)	psi-mi:ppn1_caeel(display_long)|uniprotkb:mig-6(gene name)|psi-mi:mig-6(display_short)|uniprotkb:C37C3.6(orf name)|uniprotkb:ppn-1(gene name synonym)|uniprotkb:Abnormal cell migration protein 6(gene name synonym)	psi-mi:"MI:0398"(two hybrid pooling approach)	Lenfant et al. (2010)	imex:IM-14654|pubmed:21110867	taxid:6239(caeel)|taxid:6239(Caenorhabditis elegans)	taxid:6239(caeel)|taxid:6239(Caenorhabditis elegans)	psi-mi:"MI:0915"(physical association)	psi-mi:"MI:0469"(IntAct)	intact:EBI-2918291|imex:IM-14654-377	author score:6|intact-miscore:0.37	-	psi-mi:"MI:0499"(unspecified role)	psi-mi:"MI:0499"(unspecified role)	psi-mi:"MI:0496"(bait)	psi-mi:"MI:0498"(prey)	psi-mi:"MI:0326"(protein)	psi-mi:"MI:0326"(protein)	go:"GO:0043186"(P granule)|go:"GO:0008406"(gonad development)|go:"GO:0005080"(protein kinase C binding)|go:"GO:0005737"(cytoplasm)|go:"GO:0005938"(cell cortex)|go:"GO:0016021"(integral component of membrane)|reactome:R-CEL-2173791|go:"GO:0009949"(polarity specification of anterior/posterior axis)|go:"GO:0005923"(bicellular tight junction)|go:"GO:0007155"(cell adhesion)|go:"GO:0030154"(cell differ…	go:"GO:0000902"(cell morphogenesis)|go:"GO:0002119"(nematode larval development)|go:"GO:0009792"(embryo development ending in birth or egg hatching)|go:"GO:0032504"(multicellular organism reproduction)|go:"GO:0048598"(embryonic morphogenesis)|go:"GO:0004222"(metalloendopeptidase activity)|go:"GO:0030198"(extracellular matrix organization)|go:"GO:0031012"(extracellular matrix)|reactome:R-CEL-51732…	psi-mi:"MI:0469"(intact)	-	-	figure legend:Table S3A|full coverage:Only protein-protein interactions|curation depth:imex curation	taxid:4932(yeasx)|taxid:4932("Saccharomyces cerevisiae (Baker's yeast)")	-	2010-09-07	2014-10-16	rogid:CWjdm5DAUzsqFaqTydp1Q/EJobU6239	rogid:zjt0I9jxT9TLMn1mYen6KEUB/4Y6239	intact-crc:002D053DF840BF62|rigid:NMy7Zb3MAthU5sJdLPui8ooIaPY	false	sufficient binding region:166-249(SM00228)	-	-	-	psi-mi:"MI:0078"(nucleotide sequence identification)	psi-mi:"MI:0078"(nucleotide sequence identification)
uniprotkb:O75173	uniprotkb:O43502	intact:EBI-3934482|uniprotkb:Q9UN83|uniprotkb:Q5VTW2|uniprotkb:Q6P4Q8|uniprotkb:Q6UWA8|uniprotkb:Q2HYD0	intact:EBI-2267048|uniprotkb:Q3B783|uniprotkb:O43503	psi-mi:ats4_human(display_long)|uniprotkb:ADAMTS4(gene name)|psi-mi:ADAMTS4(display_short)|uniprotkb:KIAA0688(gene name synonym)|uniprotkb:ADMP-1(gene name synonym)|uniprotkb:Aggrecanase-1(gene name synonym)|uniprotkb:UNQ769/PRO1563(orf name)	psi-mi:ra51c_human(display_long)|uniprotkb:RAD51 homolog C(gene name synonym)|uniprotkb:RAD51C(gene name)|psi-mi:RAD51C(display_short)|uniprotkb:RAD51L2(gene name synonym)|uniprotkb:RAD51-like protein 2(gene name synonym)	psi-mi:"MI:0007"(anti tag coimmunoprecipitation)	Huttlin et al. (2017)	pubmed:28514442|doi:10.1038/nature22366|imex:IM-25778	taxid:9606(human)|taxid:9606(Homo sapiens)	taxid:9606(human)|taxid:9606(Homo sapiens)	psi-mi:"MI:0914"(association)	psi-mi:"MI:0469"(IntAct)	intact:EBI-21640424|imex:IM-25778-10261	intact-miscore:0.35	psi-mi:"MI:1060"(spoke expansion)	psi-mi:"MI:0499"(unspecified role)	psi-mi:"MI:0499"(unspecified role)	psi-mi:"MI:0496"(bait)	psi-mi:"MI:0498"(prey)	psi-mi:"MI:0326"(protein)	psi-mi:"MI:0326"(protein)	interpro:IPR041645|reactome:R-HSA-5083635|go:"GO:0002020"(protease binding)|go:"GO:0005576"(extracellular region)|go:"GO:0008233"(peptidase activity)|go:"GO:0022617"(extracellular matrix disassembly)|ensembl:ENST00000367996|interpro:IPR006586(ADAM, cysteine-rich)|refseq:NP_001307265.1|interpro:IPR036383|go:"GO:0062023"(collagen-containing extracellular matrix)|interpro:IPR013273(Peptidase M12B, A…	go:"GO:0005829"(cytosol)|go:"GO:0030054"(cell junction)|go:"GO:0043231"(intracellular membrane-bounded organelle)|go:"GO:0000724"(double-strand break repair via homologous recombination)|go:"GO:0005634"(nucleus)|go:"GO:0005657"(replication fork)|go:"GO:0005737"(cytoplasm)|go:"GO:0010971"(positive regulation of G2/M transition of mitotic cell cycle)|go:"GO:0033063"(Rad51B-Rad51C-Rad51D-XRCC2 compl…	-	-	-	figure legend:Supplementary table 1|full coverage:Only protein-protein interactions|curation depth:imex curation	taxid:9606(human-293t)|taxid:9606(Homo sapiens 293 cells transformed with SV40 large T antigen)	-	2017-07-07	2019-07-12	rogid:1UE6ONvh3zdY9ZPdzKN3U3mYf3Q9606	rogid:z3aviP3W7VXZGS7njC09B9M+fZs9606	rigid:Z5qv90N5t+2hlptgYlAN+S8mNas	false	tandem tag:c-c	-	-	-	psi-mi:"MI:0102"(sequence tag identification)	psi-mi:"MI:0102"(sequence tag identification)
uniprotkb:O75173	uniprotkb:Q9Y4K0	intact:EBI-3934482|uniprotkb:Q9UN83|uniprotkb:Q5VTW2|uniprotkb:Q6P4Q8|uniprotkb:Q6UWA8|uniprotkb:Q2HYD0	intact:EBI-7172227|intact:MINT-4053647|uniprotkb:Q9BW70|uniprotkb:Q53HV3|uniprotkb:Q9Y5Y8|uniprotkb:B2R5Q0	psi-mi:ats4_human(display_long)|uniprotkb:ADAMTS4(gene name)|psi-mi:ADAMTS4(display_short)|uniprotkb:KIAA0688(gene name synonym)|uniprotkb:ADMP-1(gene name synonym)|uniprotkb:Aggrecanase-1(gene name synonym)|uniprotkb:UNQ769/PRO1563(orf name)	psi-mi:loxl2_human(display_long)|uniprotkb:LOXL2(gene name)|psi-mi:LOXL2(display_short)|uniprotkb:Lysyl oxidase-like protein 2(gene name synonym)|uniprotkb:Lysyl oxidase-related protein 2(gene name synonym)|uniprotkb:Lysyl oxidase-related protein WS9-14(gene name synonym)	psi-mi:"MI:0007"(anti tag coimmunoprecipitation)	Huttlin et al. (2017)	pubmed:28514442|doi:10.1038/nature22366|imex:IM-25778	taxid:9606(human)|taxid:9606(Homo sapiens)	taxid:9606(human)|taxid:9606(Homo sapiens)	psi-mi:"MI:0914"(association)	psi-mi:"MI:0469"(IntAct)	intact:EBI-21640424|imex:IM-25778-10261	intact-miscore:0.35	psi-mi:"MI:1060"(spoke expansion)	psi-mi:"MI:0499"(unspecified role)	psi-mi:"MI:0499"(unspecified role)	psi-mi:"MI:0496"(bait)	psi-mi:"MI:0498"(prey)	psi-mi:"MI:0326"(protein)	psi-mi:"MI:0326"(protein)	interpro:IPR041645|reactome:R-HSA-5083635|go:"GO:0002020"(protease binding)|go:"GO:0005576"(extracellular region)|go:"GO:0008233"(peptidase activity)|go:"GO:0022617"(extracellular matrix disassembly)|ensembl:ENST00000367996|interpro:IPR006586(ADAM, cysteine-rich)|refseq:NP_001307265.1|interpro:IPR036383|go:"GO:0062023"(collagen-containing extracellular matrix)|interpro:IPR013273(Peptidase M12B, A…	go:"GO:0006464"(cellular protein modification process)|rcsb pdb:5ZE3|go:"GO:0046688"(response to copper ion)|go:"GO:0005604"(basement membrane)|go:"GO:0001666"(response to hypoxia)|go:"GO:0007155"(cell adhesion)|go:"GO:0009055"(electron transfer activity)|go:"GO:0043542"(endothelial cell migration)|go:"GO:0002040"(sprouting angiogenesis)|go:"GO:0005634"(nucleus)|go:"GO:0045892"(negative regulatio…	-	-	comment:mint	figure legend:Supplementary table 1|full coverage:Only protein-protein interactions|curation depth:imex curation	taxid:9606(human-293t)|taxid:9606(Homo sapiens 293 cells transformed with SV40 large T antigen)	-	2017-07-07	2019-07-12	rogid:1UE6ONvh3zdY9ZPdzKN3U3mYf3Q9606	rogid:F7xjdY5T+JdpyIAsi2BmXPzqz+A9606	rigid:Z5qv90N5t+2hlptgYlAN+S8mNas	false	tandem tag:c-c	-	-	-	psi-mi:"MI:0102"(sequence tag identification)	psi-mi:"MI:0102"(sequence tag identification)
uniprotkb:O75173	uniprotkb:Q86XX4	intact:EBI-3934482|uniprotkb:Q9UN83|uniprotkb:Q5VTW2|uniprotkb:Q6P4Q8|uniprotkb:Q6UWA8|uniprotkb:Q2HYD0	intact:EBI-7967766|uniprotkb:Q8NAU7|intact:UNK-5504239|uniprotkb:Q86UZ4|uniprotkb:Q9H6N9|uniprotkb:Q8N3U9|uniprotkb:Q9P228|uniprotkb:Q96JW7|uniprotkb:A2RRR8	psi-mi:ats4_human(display_long)|uniprotkb:ADAMTS4(gene name)|psi-mi:ADAMTS4(display_short)|uniprotkb:KIAA0688(gene name synonym)|uniprotkb:ADMP-1(gene name synonym)|uniprotkb:Aggrecanase-1(gene name synonym)|uniprotkb:UNQ769/PRO1563(orf name)	psi-mi:fras1_human(display_long)|uniprotkb:Fraser syndrome 1 protein(gene name synonym)|uniprotkb:FRAS1(gene name)|psi-mi:FRAS1(display_short)|uniprotkb:KIAA1500(gene name synonym)	psi-mi:"MI:0007"(anti tag coimmunoprecipitation)	Huttlin et al. (2017)	pubmed:28514442|doi:10.1038/nature22366|imex:IM-25778	taxid:9606(human)|taxid:9606(Homo sapiens)	taxid:9606(human)|taxid:9606(Homo sapiens)	psi-mi:"MI:0914"(association)	psi-mi:"MI:0469"(IntAct)	intact:EBI-21640424|imex:IM-25778-10261	intact-miscore:0.35	psi-mi:"MI:1060"(spoke expansion)	psi-mi:"MI:0499"(unspecified role)	psi-mi:"MI:0499"(unspecified role)	psi-mi:"MI:0496"(bait)	psi-mi:"MI:0498"(prey)	psi-mi:"MI:0326"(protein)	psi-mi:"MI:0326"(protein)	interpro:IPR041645|reactome:R-HSA-5083635|go:"GO:0002020"(protease binding)|go:"GO:0005576"(extracellular region)|go:"GO:0008233"(peptidase activity)|go:"GO:0022617"(extracellular matrix disassembly)|ensembl:ENST00000367996|interpro:IPR006586(ADAM, cysteine-rich)|refseq:NP_001307265.1|interpro:IPR036383|go:"GO:0062023"(collagen-containing extracellular matrix)|interpro:IPR013273(Peptidase M12B, A…	ensembl:ENSP00000422834|ensembl:ENST00000512123|go:"GO:0016021"(integral component of membrane)|interpro:IPR000742(EGF-like, type 3)|interpro:IPR001007(von Willebrand factor, type C)|interpro:IPR009030(Growth factor, receptor)|go:"GO:0046872"(metal ion binding)|interpro:IPR006212(Furin-like repeat)|go:"GO:0007154"(cell communication)|go:"GO:0005886"(plasma membrane)|refseq:NP_001159605.1|refseq:N…	-	-	comment:mint|function:"\"Defects in FRAS1 are a cause of Fraser syndrome [MIM:219000]. It is a multisystem malformation usually comprising cryptophthalmos, cutaneous syndactyly, ear abnormalities, renal agenesis and congenital heart defects\""	figure legend:Supplementary table 1|full coverage:Only protein-protein interactions|curation depth:imex curation	taxid:9606(human-293t)|taxid:9606(Homo sapiens 293 cells transformed with SV40 large T antigen)	-	2017-07-07	2019-07-12	rogid:1UE6ONvh3zdY9ZPdzKN3U3mYf3Q9606	rogid:nJ/4j001Lihre1n+/qvt3K6k1rg9606	rigid:Z5qv90N5t+2hlptgYlAN+S8mNas	false	tandem tag:c-c	-	-	-	psi-mi:"MI:0102"(sequence tag identification)	psi-mi:"MI:0102"(sequence tag identification)
uniprotkb:O75173	uniprotkb:Q9UPY3	intact:EBI-3934482|uniprotkb:Q9UN83|uniprotkb:Q5VTW2|uniprotkb:Q6P4Q8|uniprotkb:Q6UWA8|uniprotkb:Q2HYD0	intact:EBI-395506|uniprotkb:O95943|uniprotkb:Q9UQ02|uniprotkb:A7E2D3|uniprotkb:B3KRG4|uniprotkb:E0AD28	psi-mi:ats4_human(display_long)|uniprotkb:ADAMTS4(gene name)|psi-mi:ADAMTS4(display_short)|uniprotkb:KIAA0688(gene name synonym)|uniprotkb:ADMP-1(gene name synonym)|uniprotkb:Aggrecanase-1(gene name synonym)|uniprotkb:UNQ769/PRO1563(orf name)	psi-mi:dicer_human(display_long)|uniprotkb:DICER1(gene name)|psi-mi:DICER1(display_short)|uniprotkb:DICER(gene name synonym)|uniprotkb:HERNA(gene name synonym)|uniprotkb:KIAA0928(gene name synonym)|uniprotkb:Helicase with RNase motif(gene name synonym)	psi-mi:"MI:0007"(anti tag coimmunoprecipitation)	Huttlin et al. (2017)	pubmed:28514442|doi:10.1038/nature22366|imex:IM-25778	taxid:9606(human)|taxid:9606(Homo sapiens)	taxid:9606(human)|taxid:9606(Homo sapiens)	psi-mi:"MI:0914"(association)	psi-mi:"MI:0469"(IntAct)	intact:EBI-21640424|imex:IM-25778-10261	intact-miscore:0.35	psi-mi:"MI:1060"(spoke expansion)	psi-mi:"MI:0499"(unspecified role)	psi-mi:"MI:0499"(unspecified role)	psi-mi:"MI:0496"(bait)	psi-mi:"MI:0498"(prey)	psi-mi:"MI:0326"(protein)	psi-mi:"MI:0326"(protein)	interpro:IPR041645|reactome:R-HSA-5083635|go:"GO:0002020"(protease binding)|go:"GO:0005576"(extracellular region)|go:"GO:0008233"(peptidase activity)|go:"GO:0022617"(extracellular matrix disassembly)|ensembl:ENST00000367996|interpro:IPR006586(ADAM, cysteine-rich)|refseq:NP_001307265.1|interpro:IPR036383|go:"GO:0062023"(collagen-containing extracellular matrix)|interpro:IPR013273(Peptidase M12B, A…	go:"GO:0005829"(cytosol)|go:"GO:0005524"(ATP binding)|go:"GO:0003725"(double-stranded RNA binding)|go:"GO:0046872"(metal ion binding)|go:"GO:0004525"(ribonuclease III activity)|go:"GO:0010626"(negative regulation of Schwann cell proliferation)|go:"GO:0000122"(negative regulation of transcription by RNA polymerase II)|go:"GO:0021675"(nerve development)|go:"GO:0048812"(neuron projection morphogenes…	-	-	-	figure legend:Supplementary table 1|full coverage:Only protein-protein interactions|curation depth:imex curation	taxid:9606(human-293t)|taxid:9606(Homo sapiens 293 cells transformed with SV40 large T antigen)	-	2017-07-07	2019-07-12	rogid:1UE6ONvh3zdY9ZPdzKN3U3mYf3Q9606	rogid:RhSXQEEvS9b0IOvnrPYhRd0MzI09606	rigid:Z5qv90N5t+2hlptgYlAN+S8mNas	false	tandem tag:c-c	-	-	-	psi-mi:"MI:0102"(sequence tag identification)	psi-mi:"MI:0102"(sequence tag identification)
uniprotkb:O75173	uniprotkb:Q9NXB0-2	intact:EBI-3934482|uniprotkb:Q9UN83|uniprotkb:Q5VTW2|uniprotkb:Q6P4Q8|uniprotkb:Q6UWA8|uniprotkb:Q2HYD0	intact:EBI-21538155	psi-mi:ats4_human(display_long)|uniprotkb:ADAMTS4(gene name)|psi-mi:ADAMTS4(display_short)|uniprotkb:KIAA0688(gene name synonym)|uniprotkb:ADMP-1(gene name synonym)|uniprotkb:Aggrecanase-1(gene name synonym)|uniprotkb:UNQ769/PRO1563(orf name)	psi-mi:q9nxb02(display_long)|uniprotkb:MKS1(gene name)|psi-mi:MKS1(display_short)	psi-mi:"MI:0007"(anti tag coimmunoprecipitation)	Huttlin et al. (2017)	pubmed:28514442|doi:10.1038/nature22366|imex:IM-25778	taxid:9606(human)|taxid:9606(Homo sapiens)	taxid:9606(human)|taxid:9606(Homo sapiens)	psi-mi:"MI:0914"(association)	psi-mi:"MI:0469"(IntAct)	intact:EBI-21640424|imex:IM-25778-10261	intact-miscore:0.35	psi-mi:"MI:1060"(spoke expansion)	psi-mi:"MI:0499"(unspecified role)	psi-mi:"MI:0499"(unspecified role)	psi-mi:"MI:0496"(bait)	psi-mi:"MI:0498"(prey)	psi-mi:"MI:0326"(protein)	psi-mi:"MI:0326"(protein)	interpro:IPR041645|reactome:R-HSA-5083635|go:"GO:0002020"(protease binding)|go:"GO:0005576"(extracellular region)|go:"GO:0008233"(peptidase activity)|go:"GO:0022617"(extracellular matrix disassembly)|ensembl:ENST00000367996|interpro:IPR006586(ADAM, cysteine-rich)|refseq:NP_001307265.1|interpro:IPR036383|go:"GO:0062023"(collagen-containing extracellular matrix)|interpro:IPR013273(Peptidase M12B, A…	uniprotkb:Q9NXB0-2(isoform-parent)|entrezgene/locuslink:54903(identity)	-	-	-	figure legend:Supplementary table 1|full coverage:Only protein-protein interactions|curation depth:imex curation	taxid:9606(human-293t)|taxid:9606(Homo sapiens 293 cells transformed with SV40 large T antigen)	-	2017-07-07	2019-07-12	rogid:1UE6ONvh3zdY9ZPdzKN3U3mYf3Q9606	rogid:L3Fm+sl4ahwa9tR1ouY0PCUyGv09606	rigid:Z5qv90N5t+2hlptgYlAN+S8mNas	false	tandem tag:c-c	-	-	-	psi-mi:"MI:0102"(sequence tag identification)	psi-mi:"MI:0102"(sequence tag identification)
uniprotkb:O75173	uniprotkb:Q9NR09	intact:EBI-3934482|uniprotkb:Q9UN83|uniprotkb:Q5VTW2|uniprotkb:Q6P4Q8|uniprotkb:Q6UWA8|uniprotkb:Q2HYD0	intact:EBI-1765160|uniprotkb:Q9ULD1	psi-mi:ats4_human(display_long)|uniprotkb:ADAMTS4(gene name)|psi-mi:ADAMTS4(display_short)|uniprotkb:KIAA0688(gene name synonym)|uniprotkb:ADMP-1(gene name synonym)|uniprotkb:Aggrecanase-1(gene name synonym)|uniprotkb:UNQ769/PRO1563(orf name)	psi-mi:birc6_human(display_long)|uniprotkb:BIRC6(gene name)|psi-mi:BIRC6(display_short)|uniprotkb:KIAA1289(gene name synonym)|uniprotkb:Ubiquitin-conjugating BIR domain enzyme apollon(gene name synonym)|uniprotkb:BIR repeat-containing ubiquitin-conjugating enzyme(gene name synonym)|uniprotkb:RING-type E3 ubiquitin transferase BIRC6(gene name synonym)	psi-mi:"MI:0007"(anti tag coimmunoprecipitation)	Huttlin et al. (2017)	pubmed:28514442|doi:10.1038/nature22366|imex:IM-25778	taxid:9606(human)|taxid:9606(Homo sapiens)	taxid:9606(human)|taxid:9606(Homo sapiens)	psi-mi:"MI:0914"(association)	psi-mi:"MI:0469"(IntAct)	intact:EBI-21640424|imex:IM-25778-10261	intact-miscore:0.35	psi-mi:"MI:1060"(spoke expansion)	psi-mi:"MI:0499"(unspecified role)	psi-mi:"MI:0499"(unspecified role)	psi-mi:"MI:0496"(bait)	psi-mi:"MI:0498"(prey)	psi-mi:"MI:0326"(protein)	psi-mi:"MI:0326"(protein)	interpro:IPR041645|reactome:R-HSA-5083635|go:"GO:0002020"(protease binding)|go:"GO:0005576"(extracellular region)|go:"GO:0008233"(peptidase activity)|go:"GO:0022617"(extracellular matrix disassembly)|ensembl:ENST00000367996|interpro:IPR006586(ADAM, cysteine-rich)|refseq:NP_001307265.1|interpro:IPR036383|go:"GO:0062023"(collagen-containing extracellular matrix)|interpro:IPR013273(Peptidase M12B, A…	go:"GO:0004869"(cysteine-type endopeptidase inhibitor activity)|go:"GO:0006915"(apoptotic process)|refseq:NP_057336.3|interpro:IPR001370(Proteinase inhibitor I32, inhibitor of apoptosis)|interpro:IPR022103|interpro:IPR000608(Ubiquitin-conjugating enzyme, E2)|interpro:IPR016135(Ubiquitin-conjugating enzyme/RWD-like)|rcsb pdb:3CEG|go:"GO:2001237"(negative regulation of extrinsic apoptotic signaling…	-	-	-	figure legend:Supplementary table 1|full coverage:Only protein-protein interactions|curation depth:imex curation	taxid:9606(human-293t)|taxid:9606(Homo sapiens 293 cells transformed with SV40 large T antigen)	-	2017-07-07	2019-07-12	rogid:1UE6ONvh3zdY9ZPdzKN3U3mYf3Q9606	rogid:/EZap+9dFkEnO5fRsbzriORwllk9606	rigid:Z5qv90N5t+2hlptgYlAN+S8mNas	false	tandem tag:c-c	-	-	-	psi-mi:"MI:0102"(sequence tag identification)	psi-mi:"MI:0102"(sequence tag identification)
uniprotkb:O75173	uniprotkb:Q9H4B7	intact:EBI-3934482|uniprotkb:Q9UN83|uniprotkb:Q5VTW2|uniprotkb:Q6P4Q8|uniprotkb:Q6UWA8|uniprotkb:Q2HYD0	intact:EBI-2949748	psi-mi:ats4_human(display_long)|uniprotkb:ADAMTS4(gene name)|psi-mi:ADAMTS4(display_short)|uniprotkb:KIAA0688(gene name synonym)|uniprotkb:ADMP-1(gene name synonym)|uniprotkb:Aggrecanase-1(gene name synonym)|uniprotkb:UNQ769/PRO1563(orf name)	psi-mi:tbb1_human(display_long)|uniprotkb:TUBB1(gene name)|psi-mi:TUBB1(display_short)	psi-mi:"MI:0007"(anti tag coimmunoprecipitation)	Huttlin et al. (2017)	pubmed:28514442|doi:10.1038/nature22366|imex:IM-25778	taxid:9606(human)|taxid:9606(Homo sapiens)	taxid:9606(human)|taxid:9606(Homo sapiens)	psi-mi:"MI:0914"(association)	psi-mi:"MI:0469"(IntAct)	intact:EBI-21640424|imex:IM-25778-10261	intact-miscore:0.35	psi-mi:"MI:1060"(spoke expansion)	psi-mi:"MI:0499"(unspecified role)	psi-mi:"MI:0499"(unspecified role)	psi-mi:"MI:0496"(bait)	psi-mi:"MI:0498"(prey)	psi-mi:"MI:0326"(protein)	psi-mi:"MI:0326"(protein)	interpro:IPR041645|reactome:R-HSA-5083635|go:"GO:0002020"(protease binding)|go:"GO:0005576"(extracellular region)|go:"GO:0008233"(peptidase activity)|go:"GO:0022617"(extracellular matrix disassembly)|ensembl:ENST00000367996|interpro:IPR006586(ADAM, cysteine-rich)|refseq:NP_001307265.1|interpro:IPR036383|go:"GO:0062023"(collagen-containing extracellular matrix)|interpro:IPR013273(Peptidase M12B, A…	reactome:R-HSA-9609736|reactome:R-HSA-9609690|reactome:R-HSA-9668328|reactome:R-HSA-6811434|reactome:R-HSA-6811436|reactome:R-HSA-8852276|reactome:R-HSA-9619483|reactome:R-HSA-6807878|reactome:R-HSA-1445148|reactome:R-HSA-190840|reactome:R-HSA-190861|reactome:R-HSA-2132295|reactome:R-HSA-2467813|reactome:R-HSA-2500257|reactome:R-HSA-380320|reactome:R-HSA-389957|reactome:R-HSA-389960|reactome:R-HS…	-	-	-	figure legend:Supplementary table 1|full coverage:Only protein-protein interactions|curation depth:imex curation	taxid:9606(human-293t)|taxid:9606(Homo sapiens 293 cells transformed with SV40 large T antigen)	-	2017-07-07	2019-07-12	rogid:1UE6ONvh3zdY9ZPdzKN3U3mYf3Q9606	rogid:6bCGUsGUoUdlvvDkLH2G+2V3cdc9606	rigid:Z5qv90N5t+2hlptgYlAN+S8mNas	false	tandem tag:c-c	-	-	-	psi-mi:"MI:0102"(sequence tag identification)	psi-mi:"MI:0102"(sequence tag identification)
uniprotkb:O75173	uniprotkb:Q9BY32	intact:EBI-3934482|uniprotkb:Q9UN83|uniprotkb:Q5VTW2|uniprotkb:Q6P4Q8|uniprotkb:Q6UWA8|uniprotkb:Q2HYD0	intact:EBI-2831363|uniprotkb:Q9H3H8|uniprotkb:Q9BYN1|uniprotkb:A4UIM5|uniprotkb:Q9BYX0|uniprotkb:Q5JWH4|uniprotkb:O14878|uniprotkb:B2BCH7|uniprotkb:A2A2N2	psi-mi:ats4_human(display_long)|uniprotkb:ADAMTS4(gene name)|psi-mi:ADAMTS4(display_short)|uniprotkb:KIAA0688(gene name synonym)|uniprotkb:ADMP-1(gene name synonym)|uniprotkb:Aggrecanase-1(gene name synonym)|uniprotkb:UNQ769/PRO1563(orf name)	psi-mi:itpa_human(display_long)|uniprotkb:ITPA(gene name)|psi-mi:ITPA(display_short)|uniprotkb:C20orf37(gene name synonym)|uniprotkb:Putative oncogene protein hlc14-06-p(gene name synonym)|uniprotkb:My049(orf name)|uniprotkb:OK/SW-cl.9(orf name)|uniprotkb:Non-canonical purine NTP pyrophosphatase(gene name synonym)|uniprotkb:Non-standard purine NTP pyrophosphatase(gene name synonym)|uniprotkb:Nucl…	psi-mi:"MI:0007"(anti tag coimmunoprecipitation)	Huttlin et al. (2017)	pubmed:28514442|doi:10.1038/nature22366|imex:IM-25778	taxid:9606(human)|taxid:9606(Homo sapiens)	taxid:9606(human)|taxid:9606(Homo sapiens)	psi-mi:"MI:0914"(association)	psi-mi:"MI:0469"(IntAct)	intact:EBI-21640424|imex:IM-25778-10261	intact-miscore:0.35	psi-mi:"MI:1060"(spoke expansion)	psi-mi:"MI:0499"(unspecified role)	psi-mi:"MI:0499"(unspecified role)	psi-mi:"MI:0496"(bait)	psi-mi:"MI:0498"(prey)	psi-mi:"MI:0326"(protein)	psi-mi:"MI:0326"(protein)	interpro:IPR041645|reactome:R-HSA-5083635|go:"GO:0002020"(protease binding)|go:"GO:0005576"(extracellular region)|go:"GO:0008233"(peptidase activity)|go:"GO:0022617"(extracellular matrix disassembly)|ensembl:ENST00000367996|interpro:IPR006586(ADAM, cysteine-rich)|refseq:NP_001307265.1|interpro:IPR036383|go:"GO:0062023"(collagen-containing extracellular matrix)|interpro:IPR013273(Peptidase M12B, A…	go:"GO:0005654"(nucleoplasm)|go:"GO:0016604"(nuclear body)|go:"GO:0005829"(cytosol)|interpro:IPR027502|rcsb pdb:4F95|go:"GO:0036218"(dTTP diphosphatase activity)|go:"GO:0006195"(purine nucleotide catabolic process)|refseq:NP_001254552.1|interpro:IPR029001|ensembl:ENST00000380113|ensembl:ENST00000399838|ensembl:ENST00000455664|go:"GO:0046872"(metal ion binding)|go:"GO:0000166"(nucleotide binding)|…	-	-	-	figure legend:Supplementary table 1|full coverage:Only protein-protein interactions|curation depth:imex curation	taxid:9606(human-293t)|taxid:9606(Homo sapiens 293 cells transformed with SV40 large T antigen)	-	2017-07-07	2019-07-12	rogid:1UE6ONvh3zdY9ZPdzKN3U3mYf3Q9606	rogid:5Zf8vEAHZupn8O+KmDlTMlBtvR09606	rigid:Z5qv90N5t+2hlptgYlAN+S8mNas	false	tandem tag:c-c	-	-	-	psi-mi:"MI:0102"(sequence tag identification)	psi-mi:"MI:0102"(sequence tag identification)
uniprotkb:O75173	uniprotkb:Q92628	intact:EBI-3934482|uniprotkb:Q9UN83|uniprotkb:Q5VTW2|uniprotkb:Q6P4Q8|uniprotkb:Q6UWA8|uniprotkb:Q2HYD0	intact:EBI-720700|uniprotkb:A7E2D2	psi-mi:ats4_human(display_long)|uniprotkb:ADAMTS4(gene name)|psi-mi:ADAMTS4(display_short)|uniprotkb:KIAA0688(gene name synonym)|uniprotkb:ADMP-1(gene name synonym)|uniprotkb:Aggrecanase-1(gene name synonym)|uniprotkb:UNQ769/PRO1563(orf name)	psi-mi:k0232_human(display_long)|uniprotkb:KIAA0232(gene name)|psi-mi:KIAA0232(display_short)	psi-mi:"MI:0007"(anti tag coimmunoprecipitation)	Huttlin et al. (2017)	pubmed:28514442|doi:10.1038/nature22366|imex:IM-25778	taxid:9606(human)|taxid:9606(Homo sapiens)	taxid:9606(human)|taxid:9606(Homo sapiens)	psi-mi:"MI:0914"(association)	psi-mi:"MI:0469"(IntAct)	intact:EBI-21640424|imex:IM-25778-10261	intact-miscore:0.35	psi-mi:"MI:1060"(spoke expansion)	psi-mi:"MI:0499"(unspecified role)	psi-mi:"MI:0499"(unspecified role)	psi-mi:"MI:0496"(bait)	psi-mi:"MI:0498"(prey)	psi-mi:"MI:0326"(protein)	psi-mi:"MI:0326"(protein)	interpro:IPR041645|reactome:R-HSA-5083635|go:"GO:0002020"(protease binding)|go:"GO:0005576"(extracellular region)|go:"GO:0008233"(peptidase activity)|go:"GO:0022617"(extracellular matrix disassembly)|ensembl:ENST00000367996|interpro:IPR006586(ADAM, cysteine-rich)|refseq:NP_001307265.1|interpro:IPR036383|go:"GO:0062023"(collagen-containing extracellular matrix)|interpro:IPR013273(Peptidase M12B, A…	go:"GO:0005524"(ATP binding)|refseq:NP_001094060.1|refseq:NP_055558.2|ensembl:ENST00000307659|ensembl:ENST00000425103|ensembl:ENSG00000170871|ensembl:ENSP00000303928|ensembl:ENSP00000413739|interpro:IPR027871|entrezgene/locuslink:9778(identity)	-	-	-	figure legend:Supplementary table 1|full coverage:Only protein-protein interactions|curation depth:imex curation	taxid:9606(human-293t)|taxid:9606(Homo sapiens 293 cells transformed with SV40 large T antigen)	-	2017-07-07	2019-07-12	rogid:1UE6ONvh3zdY9ZPdzKN3U3mYf3Q9606	rogid:eqsxcPMYtmnwREYkFJufsyLMqDo9606	rigid:Z5qv90N5t+2hlptgYlAN+S8mNas	false	tandem tag:c-c	-	-	-	psi-mi:"MI:0102"(sequence tag identification)	psi-mi:"MI:0102"(sequence tag identification)
uniprotkb:O75173	uniprotkb:Q7L8W6	intact:EBI-3934482|uniprotkb:Q9UN83|uniprotkb:Q5VTW2|uniprotkb:Q6P4Q8|uniprotkb:Q6UWA8|uniprotkb:Q2HYD0	intact:EBI-21519907|uniprotkb:B3KWG1|uniprotkb:Q96HJ6	psi-mi:ats4_human(display_long)|uniprotkb:ADAMTS4(gene name)|psi-mi:ADAMTS4(display_short)|uniprotkb:KIAA0688(gene name synonym)|uniprotkb:ADMP-1(gene name synonym)|uniprotkb:Aggrecanase-1(gene name synonym)|uniprotkb:UNQ769/PRO1563(orf name)	psi-mi:dph6_human(display_long)|uniprotkb:DPH6(gene name)|psi-mi:DPH6(display_short)|uniprotkb:ATPBD4(gene name synonym)|uniprotkb:ATP-binding domain-containing protein 4(gene name synonym)|uniprotkb:Diphthamide synthase(gene name synonym)|uniprotkb:Diphthamide synthetase(gene name synonym)|uniprotkb:Protein DPH6 homolog(gene name synonym)	psi-mi:"MI:0007"(anti tag coimmunoprecipitation)	Huttlin et al. (2017)	pubmed:28514442|doi:10.1038/nature22366|imex:IM-25778	taxid:9606(human)|taxid:9606(Homo sapiens)	taxid:9606(human)|taxid:9606(Homo sapiens)	psi-mi:"MI:0914"(association)	psi-mi:"MI:0469"(IntAct)	intact:EBI-21640424|imex:IM-25778-10261	intact-miscore:0.35	psi-mi:"MI:1060"(spoke expansion)	psi-mi:"MI:0499"(unspecified role)	psi-mi:"MI:0499"(unspecified role)	psi-mi:"MI:0496"(bait)	psi-mi:"MI:0498"(prey)	psi-mi:"MI:0326"(protein)	psi-mi:"MI:0326"(protein)	interpro:IPR041645|reactome:R-HSA-5083635|go:"GO:0002020"(protease binding)|go:"GO:0005576"(extracellular region)|go:"GO:0008233"(peptidase activity)|go:"GO:0022617"(extracellular matrix disassembly)|ensembl:ENST00000367996|interpro:IPR006586(ADAM, cysteine-rich)|refseq:NP_001307265.1|interpro:IPR036383|go:"GO:0062023"(collagen-containing extracellular matrix)|interpro:IPR013273(Peptidase M12B, A…	refseq:NP_001135444.1|refseq:NP_542381.1|ensembl:ENST00000256538|ensembl:ENSP00000256538|ensembl:ENSG00000134146|ensembl:ENST00000440392|ensembl:ENSP00000406976|reactome:R-HSA-5358493|go:"GO:0005829"(cytosol)|go:"GO:0005730"(nucleolus)|go:"GO:0005524"(ATP binding)|go:"GO:0017178"(diphthine-ammonia ligase activity)|interpro:IPR002761(Protein of unknown function DUF71, ATP-binding region)|interpro:…	-	-	-	figure legend:Supplementary table 1|full coverage:Only protein-protein interactions|curation depth:imex curation	taxid:9606(human-293t)|taxid:9606(Homo sapiens 293 cells transformed with SV40 large T antigen)	-	2017-07-07	2019-07-12	rogid:1UE6ONvh3zdY9ZPdzKN3U3mYf3Q9606	rogid:WcfXyFmUcy3yoJyXPeKE9u4oKck9606	rigid:Z5qv90N5t+2hlptgYlAN+S8mNas	false	tandem tag:c-c	-	-	-	psi-mi:"MI:0102"(sequence tag identification)	psi-mi:"MI:0102"(sequence tag identification)
uniprotkb:O75173	uniprotkb:Q71U36	intact:EBI-3934482|uniprotkb:Q9UN83|uniprotkb:Q5VTW2|uniprotkb:Q6P4Q8|uniprotkb:Q6UWA8|uniprotkb:Q2HYD0	intact:EBI-302552|uniprotkb:P04687|uniprotkb:P05209|uniprotkb:A8K0B8|intact:EBI-10989786|uniprotkb:G3V1U9	psi-mi:ats4_human(display_long)|uniprotkb:ADAMTS4(gene name)|psi-mi:ADAMTS4(display_short)|uniprotkb:KIAA0688(gene name synonym)|uniprotkb:ADMP-1(gene name synonym)|uniprotkb:Aggrecanase-1(gene name synonym)|uniprotkb:UNQ769/PRO1563(orf name)	psi-mi:tba1a_human(display_long)|uniprotkb:TUBA1A(gene name)|psi-mi:TUBA1A(display_short)|uniprotkb:Tubulin B-alpha-1(gene name synonym)|uniprotkb:Tubulin alpha-3 chain(gene name synonym)|uniprotkb:Alpha-tubulin 3(gene name synonym)|uniprotkb:TUBA3(gene name synonym)	psi-mi:"MI:0007"(anti tag coimmunoprecipitation)	Huttlin et al. (2017)	pubmed:28514442|doi:10.1038/nature22366|imex:IM-25778	taxid:9606(human)|taxid:9606(Homo sapiens)	taxid:9606(human)|taxid:9606(Homo sapiens)	psi-mi:"MI:0914"(association)	psi-mi:"MI:0469"(IntAct)	intact:EBI-21640424|imex:IM-25778-10261	intact-miscore:0.35	psi-mi:"MI:1060"(spoke expansion)	psi-mi:"MI:0499"(unspecified role)	psi-mi:"MI:0499"(unspecified role)	psi-mi:"MI:0496"(bait)	psi-mi:"MI:0498"(prey)	psi-mi:"MI:0326"(protein)	psi-mi:"MI:0326"(protein)	interpro:IPR041645|reactome:R-HSA-5083635|go:"GO:0002020"(protease binding)|go:"GO:0005576"(extracellular region)|go:"GO:0008233"(peptidase activity)|go:"GO:0022617"(extracellular matrix disassembly)|ensembl:ENST00000367996|interpro:IPR006586(ADAM, cysteine-rich)|refseq:NP_001307265.1|interpro:IPR036383|go:"GO:0062023"(collagen-containing extracellular matrix)|interpro:IPR013273(Peptidase M12B, A…	reactome:R-HSA-9609736|rcsb pdb:6J8F|go:"GO:0042802"(identical protein binding)|reactome:R-HSA-9609690|reactome:R-HSA-9646399|reactome:R-HSA-9648025|go:"GO:0036464"(cytoplasmic ribonucleoprotein granule)|go:"GO:0005200"(structural constituent of cytoskeleton)|go:"GO:0005829"(cytosol)|go:"GO:0005525"(GTP binding)|go:"GO:0003924"(GTPase activity)|go:"GO:0005198"(structural molecule activity)|go:"GO…	-	-	-	figure legend:Supplementary table 1|full coverage:Only protein-protein interactions|curation depth:imex curation	taxid:9606(human-293t)|taxid:9606(Homo sapiens 293 cells transformed with SV40 large T antigen)	-	2017-07-07	2019-07-12	rogid:1UE6ONvh3zdY9ZPdzKN3U3mYf3Q9606	rogid:1CzEzrf5y8hrQRPKgWQS1Wm1aCY9606	rigid:Z5qv90N5t+2hlptgYlAN+S8mNas	false	tandem tag:c-c	-	-	-	psi-mi:"MI:0102"(sequence tag identification)	psi-mi:"MI:0102"(sequence tag identification)
uniprotkb:O75173	uniprotkb:Q15633-2	intact:EBI-3934482|uniprotkb:Q9UN83|uniprotkb:Q5VTW2|uniprotkb:Q6P4Q8|uniprotkb:Q6UWA8|uniprotkb:Q2HYD0	intact:EBI-11066856	psi-mi:ats4_human(display_long)|uniprotkb:ADAMTS4(gene name)|psi-mi:ADAMTS4(display_short)|uniprotkb:KIAA0688(gene name synonym)|uniprotkb:ADMP-1(gene name synonym)|uniprotkb:Aggrecanase-1(gene name synonym)|uniprotkb:UNQ769/PRO1563(orf name)	psi-mi:q15633-2(display_long)|uniprotkb:TARBP2(gene name)|psi-mi:TARBP2(display_short)|uniprotkb:TAR RNA-binding protein 2(gene name synonym)|uniprotkb:TRBP(gene name synonym)|uniprotkb:Trans-activation-responsive RNA-binding protein(gene name synonym)|uniprotkb:TRBP1(isoform synonym)	psi-mi:"MI:0007"(anti tag coimmunoprecipitation)	Huttlin et al. (2017)	pubmed:28514442|doi:10.1038/nature22366|imex:IM-25778	taxid:9606(human)|taxid:9606(Homo sapiens)	taxid:9606(human)|taxid:9606(Homo sapiens)	psi-mi:"MI:0914"(association)	psi-mi:"MI:0469"(IntAct)	intact:EBI-21640424|imex:IM-25778-10261	intact-miscore:0.35	psi-mi:"MI:1060"(spoke expansion)	psi-mi:"MI:0499"(unspecified role)	psi-mi:"MI:0499"(unspecified role)	psi-mi:"MI:0496"(bait)	psi-mi:"MI:0498"(prey)	psi-mi:"MI:0326"(protein)	psi-mi:"MI:0326"(protein)	interpro:IPR041645|reactome:R-HSA-5083635|go:"GO:0002020"(protease binding)|go:"GO:0005576"(extracellular region)|go:"GO:0008233"(peptidase activity)|go:"GO:0022617"(extracellular matrix disassembly)|ensembl:ENST00000367996|interpro:IPR006586(ADAM, cysteine-rich)|refseq:NP_001307265.1|interpro:IPR036383|go:"GO:0062023"(collagen-containing extracellular matrix)|interpro:IPR013273(Peptidase M12B, A…	uniprotkb:Q15633-2(isoform-parent)|intact:EBI-978581(isoform-parent)|entrezgene/locuslink:6895(identity)	-	-	-	figure legend:Supplementary table 1|full coverage:Only protein-protein interactions|curation depth:imex curation	taxid:9606(human-293t)|taxid:9606(Homo sapiens 293 cells transformed with SV40 large T antigen)	-	2017-07-07	2019-07-12	rogid:1UE6ONvh3zdY9ZPdzKN3U3mYf3Q9606	rogid:M1vf9G9uqw9CdLN6E6mqYHB54FY9606	rigid:Z5qv90N5t+2hlptgYlAN+S8mNas	false	tandem tag:c-c	-	-	-	psi-mi:"MI:0102"(sequence tag identification)	psi-mi:"MI:0102"(sequence tag identification)
uniprotkb:O75173	uniprotkb:Q13509	intact:EBI-3934482|uniprotkb:Q9UN83|uniprotkb:Q5VTW2|uniprotkb:Q6P4Q8|uniprotkb:Q6UWA8|uniprotkb:Q2HYD0	intact:EBI-350989|uniprotkb:Q9BTZ0|uniprotkb:Q9BW10|uniprotkb:A8K854	psi-mi:ats4_human(display_long)|uniprotkb:ADAMTS4(gene name)|psi-mi:ADAMTS4(display_short)|uniprotkb:KIAA0688(gene name synonym)|uniprotkb:ADMP-1(gene name synonym)|uniprotkb:Aggrecanase-1(gene name synonym)|uniprotkb:UNQ769/PRO1563(orf name)	psi-mi:tbb3_human(display_long)|uniprotkb:TUBB3(gene name)|psi-mi:TUBB3(display_short)|uniprotkb:TUBB4(gene name synonym)|uniprotkb:Tubulin beta-III(gene name synonym)|uniprotkb:Tubulin beta-4 chain(gene name synonym)	psi-mi:"MI:0007"(anti tag coimmunoprecipitation)	Huttlin et al. (2017)	pubmed:28514442|doi:10.1038/nature22366|imex:IM-25778	taxid:9606(human)|taxid:9606(Homo sapiens)	taxid:9606(human)|taxid:9606(Homo sapiens)	psi-mi:"MI:0914"(association)	psi-mi:"MI:0469"(IntAct)	intact:EBI-21640424|imex:IM-25778-10261	intact-miscore:0.35	psi-mi:"MI:1060"(spoke expansion)	psi-mi:"MI:0499"(unspecified role)	psi-mi:"MI:0499"(unspecified role)	psi-mi:"MI:0496"(bait)	psi-mi:"MI:0498"(prey)	psi-mi:"MI:0326"(protein)	psi-mi:"MI:0326"(protein)	interpro:IPR041645|reactome:R-HSA-5083635|go:"GO:0002020"(protease binding)|go:"GO:0005576"(extracellular region)|go:"GO:0008233"(peptidase activity)|go:"GO:0022617"(extracellular matrix disassembly)|ensembl:ENST00000367996|interpro:IPR006586(ADAM, cysteine-rich)|refseq:NP_001307265.1|interpro:IPR036383|go:"GO:0062023"(collagen-containing extracellular matrix)|interpro:IPR013273(Peptidase M12B, A…	go:"GO:0030027"(lamellipodium)|go:"GO:0030175"(filopodium)|go:"GO:0030426"(growth cone)|go:"GO:1990791"(dorsal root ganglion development)|go:"GO:1990890"(netrin receptor binding)|reactome:R-HSA-9609736|go:"GO:0005200"(structural constituent of cytoskeleton)|go:"GO:0007017"(microtubule-based process)|go:"GO:0005634"(nucleus)|ensembl:ENST00000315491|go:"GO:0005737"(cytoplasm)|go:"GO:0005874"(microt…	-	-	-	figure legend:Supplementary table 1|full coverage:Only protein-protein interactions|curation depth:imex curation	taxid:9606(human-293t)|taxid:9606(Homo sapiens 293 cells transformed with SV40 large T antigen)	-	2017-07-07	2019-07-12	rogid:1UE6ONvh3zdY9ZPdzKN3U3mYf3Q9606	rogid:A69G+idFQmuzkmCsGyBtGVqglSo9606	rigid:Z5qv90N5t+2hlptgYlAN+S8mNas	false	tandem tag:c-c	-	-	-	psi-mi:"MI:0102"(sequence tag identification)	psi-mi:"MI:0102"(sequence tag identification)
uniprotkb:O75173	uniprotkb:Q13490	intact:EBI-3934482|uniprotkb:Q9UN83|uniprotkb:Q5VTW2|uniprotkb:Q6P4Q8|uniprotkb:Q6UWA8|uniprotkb:Q2HYD0	intact:EBI-514538|uniprotkb:Q16516|uniprotkb:Q4TTG0|uniprotkb:B4E026	psi-mi:ats4_human(display_long)|uniprotkb:ADAMTS4(gene name)|psi-mi:ADAMTS4(display_short)|uniprotkb:KIAA0688(gene name synonym)|uniprotkb:ADMP-1(gene name synonym)|uniprotkb:Aggrecanase-1(gene name synonym)|uniprotkb:UNQ769/PRO1563(orf name)	psi-mi:birc2_human(display_long)|uniprotkb:Inhibitor of apoptosis protein 2(gene name synonym)|uniprotkb:TNFR2-TRAF-signaling complex protein 2(gene name synonym)|uniprotkb:IAP homolog B(gene name synonym)|uniprotkb:RING finger protein 48(gene name synonym)|uniprotkb:BIRC2(gene name)|psi-mi:BIRC2(display_short)|uniprotkb:API1(gene name synonym)|uniprotkb:MIHB(gene name synonym)|uniprotkb:RNF48(ge…	psi-mi:"MI:0007"(anti tag coimmunoprecipitation)	Huttlin et al. (2017)	pubmed:28514442|doi:10.1038/nature22366|imex:IM-25778	taxid:9606(human)|taxid:9606(Homo sapiens)	taxid:9606(human)|taxid:9606(Homo sapiens)	psi-mi:"MI:0914"(association)	psi-mi:"MI:0469"(IntAct)	intact:EBI-21640424|imex:IM-25778-10261	intact-miscore:0.35	psi-mi:"MI:1060"(spoke expansion)	psi-mi:"MI:0499"(unspecified role)	psi-mi:"MI:0499"(unspecified role)	psi-mi:"MI:0496"(bait)	psi-mi:"MI:0498"(prey)	psi-mi:"MI:0326"(protein)	psi-mi:"MI:0326"(protein)	interpro:IPR041645|reactome:R-HSA-5083635|go:"GO:0002020"(protease binding)|go:"GO:0005576"(extracellular region)|go:"GO:0008233"(peptidase activity)|go:"GO:0022617"(extracellular matrix disassembly)|ensembl:ENST00000367996|interpro:IPR006586(ADAM, cysteine-rich)|refseq:NP_001307265.1|interpro:IPR036383|go:"GO:0062023"(collagen-containing extracellular matrix)|interpro:IPR013273(Peptidase M12B, A…	go:"GO:0002756"(MyD88-independent toll-like receptor signaling pathway)|go:"GO:0035666"(TRIF-dependent toll-like receptor signaling pathway)|interpro:IPR041933|go:"GO:0044877"(protein-containing complex binding)|go:"GO:0008270"(zinc ion binding)|go:"GO:0007166"(cell surface receptor signaling pathway)|go:"GO:0043123"(positive regulation of I-kappaB kinase/NF-kappaB signaling)|go:"GO:0043161"(prot…	-	-	-	figure legend:Supplementary table 1|full coverage:Only protein-protein interactions|curation depth:imex curation	taxid:9606(human-293t)|taxid:9606(Homo sapiens 293 cells transformed with SV40 large T antigen)	-	2017-07-07	2019-07-12	rogid:1UE6ONvh3zdY9ZPdzKN3U3mYf3Q9606	rogid:FOikzyDyDtlv2l69i/WNDNq674A9606	rigid:Z5qv90N5t+2hlptgYlAN+S8mNas	false	tandem tag:c-c	-	-	-	psi-mi:"MI:0102"(sequence tag identification)	psi-mi:"MI:0102"(sequence tag identification)
uniprotkb:O75173	uniprotkb:Q12933-2	intact:EBI-3934482|uniprotkb:Q9UN83|uniprotkb:Q5VTW2|uniprotkb:Q6P4Q8|uniprotkb:Q6UWA8|uniprotkb:Q2HYD0	intact:EBI-355760	psi-mi:ats4_human(display_long)|uniprotkb:ADAMTS4(gene name)|psi-mi:ADAMTS4(display_short)|uniprotkb:KIAA0688(gene name synonym)|uniprotkb:ADMP-1(gene name synonym)|uniprotkb:Aggrecanase-1(gene name synonym)|uniprotkb:UNQ769/PRO1563(orf name)	psi-mi:q12933-2(display_long)|uniprotkb:TRAF2(gene name)|psi-mi:TRAF2(display_short)|uniprotkb:TRAP3(gene name synonym)|uniprotkb:E3 ubiquitin-protein ligase TRAF2(gene name synonym)|uniprotkb:Tumor necrosis factor type 2 receptor-associated protein 3(gene name synonym)|uniprotkb:RING-type E3 ubiquitin transferase TRAF2(gene name synonym)	psi-mi:"MI:0007"(anti tag coimmunoprecipitation)	Huttlin et al. (2017)	pubmed:28514442|doi:10.1038/nature22366|imex:IM-25778	taxid:9606(human)|taxid:9606(Homo sapiens)	taxid:9606(human)|taxid:9606(Homo sapiens)	psi-mi:"MI:0914"(association)	psi-mi:"MI:0469"(IntAct)	intact:EBI-21640424|imex:IM-25778-10261	intact-miscore:0.35	psi-mi:"MI:1060"(spoke expansion)	psi-mi:"MI:0499"(unspecified role)	psi-mi:"MI:0499"(unspecified role)	psi-mi:"MI:0496"(bait)	psi-mi:"MI:0498"(prey)	psi-mi:"MI:0326"(protein)	psi-mi:"MI:0326"(protein)	interpro:IPR041645|reactome:R-HSA-5083635|go:"GO:0002020"(protease binding)|go:"GO:0005576"(extracellular region)|go:"GO:0008233"(peptidase activity)|go:"GO:0022617"(extracellular matrix disassembly)|ensembl:ENST00000367996|interpro:IPR006586(ADAM, cysteine-rich)|refseq:NP_001307265.1|interpro:IPR036383|go:"GO:0062023"(collagen-containing extracellular matrix)|interpro:IPR013273(Peptidase M12B, A…	uniprotkb:Q12933-2(isoform-parent)|intact:EBI-355744(traf2_human)|entrezgene/locuslink:7186(identity)	-	-	isoform-comment:No experimental confirmation available.	figure legend:Supplementary table 1|full coverage:Only protein-protein interactions|curation depth:imex curation	taxid:9606(human-293t)|taxid:9606(Homo sapiens 293 cells transformed with SV40 large T antigen)	-	2017-07-07	2019-07-12	rogid:1UE6ONvh3zdY9ZPdzKN3U3mYf3Q9606	rogid:R7gJwK3F/EZDSTpNCjl+ZCjrUXg9606	rigid:Z5qv90N5t+2hlptgYlAN+S8mNas	false	tandem tag:c-c	-	-	-	psi-mi:"MI:0102"(sequence tag identification)	psi-mi:"MI:0102"(sequence tag identification)
uniprotkb:O75173	uniprotkb:Q01814-5	intact:EBI-3934482|uniprotkb:Q9UN83|uniprotkb:Q5VTW2|uniprotkb:Q6P4Q8|uniprotkb:Q6UWA8|uniprotkb:Q2HYD0	intact:EBI-21518237	psi-mi:ats4_human(display_long)|uniprotkb:ADAMTS4(gene name)|psi-mi:ADAMTS4(display_short)|uniprotkb:KIAA0688(gene name synonym)|uniprotkb:ADMP-1(gene name synonym)|uniprotkb:Aggrecanase-1(gene name synonym)|uniprotkb:UNQ769/PRO1563(orf name)	psi-mi:q01814-5(display_long)|uniprotkb:ATP2B2(gene name)|psi-mi:ATP2B2(display_short)|uniprotkb:PMCA2(gene name synonym)|uniprotkb:Plasma membrane calcium ATPase isoform 2(gene name synonym)|uniprotkb:Plasma membrane calcium pump isoform 2(gene name synonym)|uniprotkb:AIICI(isoform synonym)	psi-mi:"MI:0007"(anti tag coimmunoprecipitation)	Huttlin et al. (2017)	pubmed:28514442|doi:10.1038/nature22366|imex:IM-25778	taxid:9606(human)|taxid:9606(Homo sapiens)	taxid:9606(human)|taxid:9606(Homo sapiens)	psi-mi:"MI:0914"(association)	psi-mi:"MI:0469"(IntAct)	intact:EBI-21640424|imex:IM-25778-10261	intact-miscore:0.35	psi-mi:"MI:1060"(spoke expansion)	psi-mi:"MI:0499"(unspecified role)	psi-mi:"MI:0499"(unspecified role)	psi-mi:"MI:0496"(bait)	psi-mi:"MI:0498"(prey)	psi-mi:"MI:0326"(protein)	psi-mi:"MI:0326"(protein)	interpro:IPR041645|reactome:R-HSA-5083635|go:"GO:0002020"(protease binding)|go:"GO:0005576"(extracellular region)|go:"GO:0008233"(peptidase activity)|go:"GO:0022617"(extracellular matrix disassembly)|ensembl:ENST00000367996|interpro:IPR006586(ADAM, cysteine-rich)|refseq:NP_001307265.1|interpro:IPR036383|go:"GO:0062023"(collagen-containing extracellular matrix)|interpro:IPR013273(Peptidase M12B, A…	uniprotkb:Q01814-5(isoform-parent)|intact:EBI-1174243(isoform-parent)|entrezgene/locuslink:491(identity)	-	-	-	figure legend:Supplementary table 1|full coverage:Only protein-protein interactions|curation depth:imex curation	taxid:9606(human-293t)|taxid:9606(Homo sapiens 293 cells transformed with SV40 large T antigen)	-	2017-07-07	2019-07-12	rogid:1UE6ONvh3zdY9ZPdzKN3U3mYf3Q9606	rogid:2lEamOik0UT4bUjAsiNvim24CSk9606	rigid:Z5qv90N5t+2hlptgYlAN+S8mNas	false	tandem tag:c-c	-	-	-	psi-mi:"MI:0102"(sequence tag identification)	psi-mi:"MI:0102"(sequence tag identification)
uniprotkb:O75173	uniprotkb:P98170	intact:EBI-3934482|uniprotkb:Q9UN83|uniprotkb:Q5VTW2|uniprotkb:Q6P4Q8|uniprotkb:Q6UWA8|uniprotkb:Q2HYD0	intact:EBI-517127|uniprotkb:Q9NQ14|uniprotkb:D3DTF2	psi-mi:ats4_human(display_long)|uniprotkb:ADAMTS4(gene name)|psi-mi:ADAMTS4(display_short)|uniprotkb:KIAA0688(gene name synonym)|uniprotkb:ADMP-1(gene name synonym)|uniprotkb:Aggrecanase-1(gene name synonym)|uniprotkb:UNQ769/PRO1563(orf name)	psi-mi:xiap_human(display_long)|uniprotkb:Inhibitor of apoptosis protein 3(gene name synonym)|uniprotkb:X-linked inhibitor of apoptosis protein(gene name synonym)|uniprotkb:IAP-like protein(gene name synonym)|uniprotkb:XIAP(gene name)|psi-mi:XIAP(display_short)|uniprotkb:API3(gene name synonym)|uniprotkb:IAP3(gene name synonym)|uniprotkb:BIRC4(gene name synonym)|uniprotkb:Baculoviral IAP repeat-c…	psi-mi:"MI:0007"(anti tag coimmunoprecipitation)	Huttlin et al. (2017)	pubmed:28514442|doi:10.1038/nature22366|imex:IM-25778	taxid:9606(human)|taxid:9606(Homo sapiens)	taxid:9606(human)|taxid:9606(Homo sapiens)	psi-mi:"MI:0914"(association)	psi-mi:"MI:0469"(IntAct)	intact:EBI-21640424|imex:IM-25778-10261	intact-miscore:0.35	psi-mi:"MI:1060"(spoke expansion)	psi-mi:"MI:0499"(unspecified role)	psi-mi:"MI:0499"(unspecified role)	psi-mi:"MI:0496"(bait)	psi-mi:"MI:0498"(prey)	psi-mi:"MI:0326"(protein)	psi-mi:"MI:0326"(protein)	interpro:IPR041645|reactome:R-HSA-5083635|go:"GO:0002020"(protease binding)|go:"GO:0005576"(extracellular region)|go:"GO:0008233"(peptidase activity)|go:"GO:0022617"(extracellular matrix disassembly)|ensembl:ENST00000367996|interpro:IPR006586(ADAM, cysteine-rich)|refseq:NP_001307265.1|interpro:IPR036383|go:"GO:0062023"(collagen-containing extracellular matrix)|interpro:IPR013273(Peptidase M12B, A…	rcsb pdb:6GJW|go:"GO:0043066"(negative regulation of apoptotic process)|refseq:XP_006724817.1|go:"GO:1902530"(positive regulation of protein linear polyubiquitination)|rcsb pdb:4KJU|rcsb pdb:4KJV|rcsb pdb:5OQW|rcsb pdb:4KMP|rcsb pdb:4HY0|rcsb pdb:4EC4|rcsb pdb:4IC2|rcsb pdb:4IC3|go:"GO:0005876"(spindle microtubule)|go:"GO:0090307"(mitotic spindle assembly)|rcsb pdb:4J3Y|rcsb pdb:4J44|rcsb pdb:4J4…	-	-	-	figure legend:Supplementary table 1|full coverage:Only protein-protein interactions|curation depth:imex curation	taxid:9606(human-293t)|taxid:9606(Homo sapiens 293 cells transformed with SV40 large T antigen)	-	2017-07-07	2019-07-12	rogid:1UE6ONvh3zdY9ZPdzKN3U3mYf3Q9606	rogid:6eDcOay+c2ZmIAD/pwnCDROBwgM9606	rigid:Z5qv90N5t+2hlptgYlAN+S8mNas	false	tandem tag:c-c	-	-	-	psi-mi:"MI:0102"(sequence tag identification)	psi-mi:"MI:0102"(sequence tag identification)
uniprotkb:O75173	uniprotkb:P68366	intact:EBI-3934482|uniprotkb:Q9UN83|uniprotkb:Q5VTW2|uniprotkb:Q6P4Q8|uniprotkb:Q6UWA8|uniprotkb:Q2HYD0	intact:EBI-351772|uniprotkb:A8MUB1|uniprotkb:P05215|uniprotkb:B3KNQ6|intact:EBI-11134566	psi-mi:ats4_human(display_long)|uniprotkb:ADAMTS4(gene name)|psi-mi:ADAMTS4(display_short)|uniprotkb:KIAA0688(gene name synonym)|uniprotkb:ADMP-1(gene name synonym)|uniprotkb:Aggrecanase-1(gene name synonym)|uniprotkb:UNQ769/PRO1563(orf name)	psi-mi:tba4a_human(display_long)|uniprotkb:TUBA4A(gene name)|psi-mi:TUBA4A(display_short)|uniprotkb:Tubulin alpha-1 chain(gene name synonym)|uniprotkb:Alpha-tubulin 1(gene name synonym)|uniprotkb:Testis-specific alpha-tubulin(gene name synonym)|uniprotkb:Tubulin H2-alpha(gene name synonym)|uniprotkb:TUBA1(gene name synonym)	psi-mi:"MI:0007"(anti tag coimmunoprecipitation)	Huttlin et al. (2017)	pubmed:28514442|doi:10.1038/nature22366|imex:IM-25778	taxid:9606(human)|taxid:9606(Homo sapiens)	taxid:9606(human)|taxid:9606(Homo sapiens)	psi-mi:"MI:0914"(association)	psi-mi:"MI:0469"(IntAct)	intact:EBI-21640424|imex:IM-25778-10261	intact-miscore:0.35	psi-mi:"MI:1060"(spoke expansion)	psi-mi:"MI:0499"(unspecified role)	psi-mi:"MI:0499"(unspecified role)	psi-mi:"MI:0496"(bait)	psi-mi:"MI:0498"(prey)	psi-mi:"MI:0326"(protein)	psi-mi:"MI:0326"(protein)	interpro:IPR041645|reactome:R-HSA-5083635|go:"GO:0002020"(protease binding)|go:"GO:0005576"(extracellular region)|go:"GO:0008233"(peptidase activity)|go:"GO:0022617"(extracellular matrix disassembly)|ensembl:ENST00000367996|interpro:IPR006586(ADAM, cysteine-rich)|refseq:NP_001307265.1|interpro:IPR036383|go:"GO:0062023"(collagen-containing extracellular matrix)|interpro:IPR013273(Peptidase M12B, A…	go:"GO:0005200"(structural constituent of cytoskeleton)|go:"GO:0007017"(microtubule-based process)|go:"GO:0005829"(cytosol)|go:"GO:0005874"(microtubule)|go:"GO:0005525"(GTP binding)|go:"GO:0003924"(GTPase activity)|go:"GO:0000086"(G2/M transition of mitotic cell cycle)|go:"GO:0002576"(platelet degranulation)|refseq:NP_005991.1|interpro:IPR002452(Alpha tubulin)|interpro:IPR008280(Tubulin/FtsZ, C-t…	-	-	-	figure legend:Supplementary table 1|full coverage:Only protein-protein interactions|curation depth:imex curation	taxid:9606(human-293t)|taxid:9606(Homo sapiens 293 cells transformed with SV40 large T antigen)	-	2017-07-07	2019-07-12	rogid:1UE6ONvh3zdY9ZPdzKN3U3mYf3Q9606	rogid:6Oj9O8u7E6cLUJ1eT6y5slbk7uQ9606	rigid:Z5qv90N5t+2hlptgYlAN+S8mNas	false	tandem tag:c-c	-	-	-	psi-mi:"MI:0102"(sequence tag identification)	psi-mi:"MI:0102"(sequence tag identification)
uniprotkb:O75173	uniprotkb:O95450-2	intact:EBI-3934482|uniprotkb:Q9UN83|uniprotkb:Q5VTW2|uniprotkb:Q6P4Q8|uniprotkb:Q6UWA8|uniprotkb:Q2HYD0	intact:EBI-21531163	psi-mi:ats4_human(display_long)|uniprotkb:ADAMTS4(gene name)|psi-mi:ADAMTS4(display_short)|uniprotkb:KIAA0688(gene name synonym)|uniprotkb:ADMP-1(gene name synonym)|uniprotkb:Aggrecanase-1(gene name synonym)|uniprotkb:UNQ769/PRO1563(orf name)	psi-mi:o954502(display_long)|uniprotkb:ADAMTS2(gene name)|psi-mi:ADAMTS2(display_short)|uniprotkb:PCINP(gene name synonym)|uniprotkb:PCPNI(gene name synonym)	psi-mi:"MI:0007"(anti tag coimmunoprecipitation)	Huttlin et al. (2017)	pubmed:28514442|doi:10.1038/nature22366|imex:IM-25778	taxid:9606(human)|taxid:9606(Homo sapiens)	taxid:9606(human)|taxid:9606(Homo sapiens)	psi-mi:"MI:0914"(association)	psi-mi:"MI:0469"(IntAct)	intact:EBI-21640424|imex:IM-25778-10261	intact-miscore:0.35	psi-mi:"MI:1060"(spoke expansion)	psi-mi:"MI:0499"(unspecified role)	psi-mi:"MI:0499"(unspecified role)	psi-mi:"MI:0496"(bait)	psi-mi:"MI:0498"(prey)	psi-mi:"MI:0326"(protein)	psi-mi:"MI:0326"(protein)	interpro:IPR041645|reactome:R-HSA-5083635|go:"GO:0002020"(protease binding)|go:"GO:0005576"(extracellular region)|go:"GO:0008233"(peptidase activity)|go:"GO:0022617"(extracellular matrix disassembly)|ensembl:ENST00000367996|interpro:IPR006586(ADAM, cysteine-rich)|refseq:NP_001307265.1|interpro:IPR036383|go:"GO:0062023"(collagen-containing extracellular matrix)|interpro:IPR013273(Peptidase M12B, A…	uniprotkb:O95450-2(isoform-parent)|entrezgene/locuslink:9509(identity)	-	-	-	figure legend:Supplementary table 1|full coverage:Only protein-protein interactions|curation depth:imex curation	taxid:9606(human-293t)|taxid:9606(Homo sapiens 293 cells transformed with SV40 large T antigen)	-	2017-07-07	2019-07-12	rogid:1UE6ONvh3zdY9ZPdzKN3U3mYf3Q9606	rogid:aaHJAAvEEIyUlSCY2D7NrDbfYQg9606	rigid:Z5qv90N5t+2hlptgYlAN+S8mNas	false	tandem tag:c-c	-	-	-	psi-mi:"MI:0102"(sequence tag identification)	psi-mi:"MI:0102"(sequence tag identification)
uniprotkb:O75173	uniprotkb:O15315-1	intact:EBI-3934482|uniprotkb:Q9UN83|uniprotkb:Q5VTW2|uniprotkb:Q6P4Q8|uniprotkb:Q6UWA8|uniprotkb:Q2HYD0	intact:EBI-21531140	psi-mi:ats4_human(display_long)|uniprotkb:ADAMTS4(gene name)|psi-mi:ADAMTS4(display_short)|uniprotkb:KIAA0688(gene name synonym)|uniprotkb:ADMP-1(gene name synonym)|uniprotkb:Aggrecanase-1(gene name synonym)|uniprotkb:UNQ769/PRO1563(orf name)	psi-mi:o153151(display_long)|uniprotkb:REC2(gene name synonym)|uniprotkb:RAD51L1a(isoform synonym)|uniprotkb:RAD51B(gene name)|psi-mi:RAD51B(display_short)|uniprotkb:RAD51L1(gene name synonym)	psi-mi:"MI:0007"(anti tag coimmunoprecipitation)	Huttlin et al. (2017)	pubmed:28514442|doi:10.1038/nature22366|imex:IM-25778	taxid:9606(human)|taxid:9606(Homo sapiens)	taxid:9606(human)|taxid:9606(Homo sapiens)	psi-mi:"MI:0914"(association)	psi-mi:"MI:0469"(IntAct)	intact:EBI-21640424|imex:IM-25778-10261	intact-miscore:0.35	psi-mi:"MI:1060"(spoke expansion)	psi-mi:"MI:0499"(unspecified role)	psi-mi:"MI:0499"(unspecified role)	psi-mi:"MI:0496"(bait)	psi-mi:"MI:0498"(prey)	psi-mi:"MI:0326"(protein)	psi-mi:"MI:0326"(protein)	interpro:IPR041645|reactome:R-HSA-5083635|go:"GO:0002020"(protease binding)|go:"GO:0005576"(extracellular region)|go:"GO:0008233"(peptidase activity)|go:"GO:0022617"(extracellular matrix disassembly)|ensembl:ENST00000367996|interpro:IPR006586(ADAM, cysteine-rich)|refseq:NP_001307265.1|interpro:IPR036383|go:"GO:0062023"(collagen-containing extracellular matrix)|interpro:IPR013273(Peptidase M12B, A…	uniprotkb:O15315-1(isoform-parent)|entrezgene/locuslink:5890(identity)	-	-	-	figure legend:Supplementary table 1|full coverage:Only protein-protein interactions|curation depth:imex curation	taxid:9606(human-293t)|taxid:9606(Homo sapiens 293 cells transformed with SV40 large T antigen)	-	2017-07-07	2019-07-12	rogid:1UE6ONvh3zdY9ZPdzKN3U3mYf3Q9606	rogid:hi1MGRfhJjXrjUxnV2Mb2N/+exI9606	rigid:Z5qv90N5t+2hlptgYlAN+S8mNas	false	tandem tag:c-c	-	-	-	psi-mi:"MI:0102"(sequence tag identification)	psi-mi:"MI:0102"(sequence tag identification)
uniprotkb:O75173	uniprotkb:O00462	intact:EBI-3934482|uniprotkb:Q9UN83|uniprotkb:Q5VTW2|uniprotkb:Q6P4Q8|uniprotkb:Q6UWA8|uniprotkb:Q2HYD0	intact:EBI-21527559|uniprotkb:Q96BC3|uniprotkb:Q9NYX9	psi-mi:ats4_human(display_long)|uniprotkb:ADAMTS4(gene name)|psi-mi:ADAMTS4(display_short)|uniprotkb:KIAA0688(gene name synonym)|uniprotkb:ADMP-1(gene name synonym)|uniprotkb:Aggrecanase-1(gene name synonym)|uniprotkb:UNQ769/PRO1563(orf name)	psi-mi:manba_human(display_long)|uniprotkb:Lysosomal beta A mannosidase(gene name synonym)|uniprotkb:Mannanase(gene name synonym)|uniprotkb:MANBA(gene name)|psi-mi:MANBA(display_short)|uniprotkb:MANB1(gene name synonym)	psi-mi:"MI:0007"(anti tag coimmunoprecipitation)	Huttlin et al. (2017)	pubmed:28514442|doi:10.1038/nature22366|imex:IM-25778	taxid:9606(human)|taxid:9606(Homo sapiens)	taxid:9606(human)|taxid:9606(Homo sapiens)	psi-mi:"MI:0914"(association)	psi-mi:"MI:0469"(IntAct)	intact:EBI-21640424|imex:IM-25778-10261	intact-miscore:0.35	psi-mi:"MI:1060"(spoke expansion)	psi-mi:"MI:0499"(unspecified role)	psi-mi:"MI:0499"(unspecified role)	psi-mi:"MI:0496"(bait)	psi-mi:"MI:0498"(prey)	psi-mi:"MI:0326"(protein)	psi-mi:"MI:0326"(protein)	interpro:IPR041645|reactome:R-HSA-5083635|go:"GO:0002020"(protease binding)|go:"GO:0005576"(extracellular region)|go:"GO:0008233"(peptidase activity)|go:"GO:0022617"(extracellular matrix disassembly)|ensembl:ENST00000367996|interpro:IPR006586(ADAM, cysteine-rich)|refseq:NP_001307265.1|interpro:IPR036383|go:"GO:0062023"(collagen-containing extracellular matrix)|interpro:IPR013273(Peptidase M12B, A…	refseq:NP_005899.3|ensembl:ENSG00000109323|ensembl:ENST00000647097|ensembl:ENSP00000495247|reactome:R-HSA-6798695|reactome:R-HSA-8853383|go:"GO:0035577"(azurophil granule membrane)|go:"GO:0043231"(intracellular membrane-bounded organelle)|go:"GO:0043202"(lysosomal lumen)|go:"GO:0005764"(lysosome)|go:"GO:0005886"(plasma membrane)|go:"GO:0004567"(beta-mannosidase activity)|go:"GO:0006464"(cellular …	-	-	-	figure legend:Supplementary table 1|full coverage:Only protein-protein interactions|curation depth:imex curation	taxid:9606(human-293t)|taxid:9606(Homo sapiens 293 cells transformed with SV40 large T antigen)	-	2017-07-07	2019-07-12	rogid:1UE6ONvh3zdY9ZPdzKN3U3mYf3Q9606	rogid:2e3VTgBzMrsYr5ESX/19vCErt8U9606	rigid:Z5qv90N5t+2hlptgYlAN+S8mNas	false	tandem tag:c-c	-	-	-	psi-mi:"MI:0102"(sequence tag identification)	psi-mi:"MI:0102"(sequence tag identification)
uniprotkb:Q05516	uniprotkb:O75173	intact:EBI-711925|uniprotkb:Q8TAL4	intact:EBI-3934482|uniprotkb:Q9UN83|uniprotkb:Q5VTW2|uniprotkb:Q6P4Q8|uniprotkb:Q6UWA8|uniprotkb:Q2HYD0	psi-mi:zbt16_human(display_long)|uniprotkb:Zinc finger protein PLZF(gene name synonym)|uniprotkb:Promyelocytic leukemia zinc finger protein(gene name synonym)|uniprotkb:Zinc finger protein 145(gene name synonym)|uniprotkb:ZBTB16(gene name)|psi-mi:ZBTB16(display_short)|uniprotkb:PLZF(gene name synonym)|uniprotkb:ZNF145(gene name synonym)	psi-mi:ats4_human(display_long)|uniprotkb:ADAMTS4(gene name)|psi-mi:ADAMTS4(display_short)|uniprotkb:KIAA0688(gene name synonym)|uniprotkb:ADMP-1(gene name synonym)|uniprotkb:Aggrecanase-1(gene name synonym)|uniprotkb:UNQ769/PRO1563(orf name)	psi-mi:"MI:0018"(two hybrid)	Wang et al. (2011)	imex:IM-15364|pubmed:21988832	taxid:9606(human)|taxid:9606(Homo sapiens)	taxid:9606(human)|taxid:9606(Homo sapiens)	psi-mi:"MI:0915"(physical association)	psi-mi:"MI:0469"(IntAct)	intact:EBI-3934490|imex:IM-15364-2633	intact-miscore:0.44	-	psi-mi:"MI:0499"(unspecified role)	psi-mi:"MI:0499"(unspecified role)	psi-mi:"MI:0499"(unspecified role)	psi-mi:"MI:0499"(unspecified role)	psi-mi:"MI:0326"(protein)	psi-mi:"MI:0326"(protein)	go:"GO:0008022"(protein C-terminus binding)|go:"GO:0019904"(protein domain specific binding)|go:"GO:0001227"(DNA-binding transcription repressor activity, RNA polymerase II-specific)|go:"GO:0016607"(nuclear speck)|go:"GO:0016605"(PML body)|go:"GO:0017053"(transcription repressor complex)|go:"GO:0003677"(DNA binding)|go:"GO:0006915"(apoptotic process)|go:"GO:0051216"(cartilage development)|go:"GO:…	interpro:IPR041645|reactome:R-HSA-5083635|go:"GO:0002020"(protease binding)|go:"GO:0005576"(extracellular region)|go:"GO:0008233"(peptidase activity)|go:"GO:0022617"(extracellular matrix disassembly)|ensembl:ENST00000367996|interpro:IPR006586(ADAM, cysteine-rich)|refseq:NP_001307265.1|interpro:IPR036383|go:"GO:0062023"(collagen-containing extracellular matrix)|interpro:IPR013273(Peptidase M12B, A…	psi-mi:"MI:0469"(intact)	-	-	figure legend:Table S2|full coverage:Only protein-protein interactions|curation depth:imex curation	taxid:4932(yeasx)|taxid:4932("Saccharomyces cerevisiae (Baker's yeast)")	-	2011-05-18	2014-10-16	rogid:wJmkU9GC3S18VXyYd8asd+hN+yU9606	rogid:1UE6ONvh3zdY9ZPdzKN3U3mYf3Q9606	intact-crc:A9875C86FC3DDE0E|rigid:yDnbz3a7U4f/qe04PRIqxBxiUrE	false	-	-	-	-	psi-mi:"MI:0078"(nucleotide sequence identification)	psi-mi:"MI:0078"(nucleotide sequence identification)
uniprotkb:O75173	uniprotkb:Q96MU7	intact:EBI-3934482|uniprotkb:Q9UN83|uniprotkb:Q5VTW2|uniprotkb:Q6P4Q8|uniprotkb:Q6UWA8|uniprotkb:Q2HYD0	intact:EBI-2849854|uniprotkb:Q4W5Q3|uniprotkb:Q7Z622|uniprotkb:Q8TF35	psi-mi:ats4_human(display_long)|uniprotkb:ADAMTS4(gene name)|psi-mi:ADAMTS4(display_short)|uniprotkb:KIAA0688(gene name synonym)|uniprotkb:ADMP-1(gene name synonym)|uniprotkb:Aggrecanase-1(gene name synonym)|uniprotkb:UNQ769/PRO1563(orf name)	psi-mi:ytdc1_human(display_long)|uniprotkb:YTHDC1(gene name)|psi-mi:YTHDC1(display_short)|uniprotkb:KIAA1966(gene name synonym)|uniprotkb:YT521(gene name synonym)|uniprotkb:Splicing factor YT521(gene name synonym)	psi-mi:"MI:0018"(two hybrid)	Wang et al. (2011)	imex:IM-15364|pubmed:21988832	taxid:9606(human)|taxid:9606(Homo sapiens)	taxid:9606(human)|taxid:9606(Homo sapiens)	psi-mi:"MI:0915"(physical association)	psi-mi:"MI:0469"(IntAct)	intact:EBI-3941329|imex:IM-15364-3266	intact-miscore:0.37	-	psi-mi:"MI:0499"(unspecified role)	psi-mi:"MI:0499"(unspecified role)	psi-mi:"MI:0499"(unspecified role)	psi-mi:"MI:0499"(unspecified role)	psi-mi:"MI:0326"(protein)	psi-mi:"MI:0326"(protein)	interpro:IPR041645|reactome:R-HSA-5083635|go:"GO:0002020"(protease binding)|go:"GO:0005576"(extracellular region)|go:"GO:0008233"(peptidase activity)|go:"GO:0022617"(extracellular matrix disassembly)|ensembl:ENST00000367996|interpro:IPR006586(ADAM, cysteine-rich)|refseq:NP_001307265.1|interpro:IPR036383|go:"GO:0062023"(collagen-containing extracellular matrix)|interpro:IPR013273(Peptidase M12B, A…	refseq:NP_001026902.1|refseq:NP_588611.2|interpro:IPR007275(YT521-B-like protein)|rcsb pdb:2YUD|go:"GO:0000381"(regulation of alternative mRNA splicing, via spliceosome)|go:"GO:0000398"(mRNA splicing, via spliceosome)|go:"GO:0003729"(mRNA binding)|go:"GO:0005634"(nucleus)|refseq:NP_001317627.1|rcsb pdb:6RT4|rcsb pdb:6RT5|rcsb pdb:6RT6|rcsb pdb:6RT7|rcsb pdb:4R3H|rcsb pdb:4R3I|ensembl:ENSG00000275…	psi-mi:"MI:0469"(intact)	-	-	figure legend:Table S2|full coverage:Only protein-protein interactions|curation depth:imex curation	taxid:4932(yeasx)|taxid:4932("Saccharomyces cerevisiae (Baker's yeast)")	-	2011-05-18	2014-10-16	rogid:1UE6ONvh3zdY9ZPdzKN3U3mYf3Q9606	rogid:vfZLRHOJvCdw6OIA9xeqeSgJZgE9606	intact-crc:CF284A9400DA0B1B|rigid:MTcbb6v09XDv8QGfDgiz622mLQM	false	-	-	-	-	psi-mi:"MI:0078"(nucleotide sequence identification)	psi-mi:"MI:0078"(nucleotide sequence identification)
uniprotkb:Q8N5R6-4	uniprotkb:O75173	intact:EBI-21699064	intact:EBI-3934482|uniprotkb:Q9UN83|uniprotkb:Q5VTW2|uniprotkb:Q6P4Q8|uniprotkb:Q6UWA8|uniprotkb:Q2HYD0	psi-mi:q8n5r6-4(display_long)|uniprotkb:Cancer/testis antigen 61(gene name synonym)|uniprotkb:CCDC33(gene name)|psi-mi:CCDC33(display_short)	psi-mi:ats4_human(display_long)|uniprotkb:ADAMTS4(gene name)|psi-mi:ADAMTS4(display_short)|uniprotkb:KIAA0688(gene name synonym)|uniprotkb:ADMP-1(gene name synonym)|uniprotkb:Aggrecanase-1(gene name synonym)|uniprotkb:UNQ769/PRO1563(orf name)	psi-mi:"MI:0007"(anti tag coimmunoprecipitation)	Huttlin et al. (2017)	pubmed:28514442|doi:10.1038/nature22366|imex:IM-25778	taxid:9606(human)|taxid:9606(Homo sapiens)	taxid:9606(human)|taxid:9606(Homo sapiens)	psi-mi:"MI:0914"(association)	psi-mi:"MI:0469"(IntAct)	intact:EBI-21699069|imex:IM-25778-9197	intact-miscore:0.35	psi-mi:"MI:1060"(spoke expansion)	psi-mi:"MI:0499"(unspecified role)	psi-mi:"MI:0499"(unspecified role)	psi-mi:"MI:0496"(bait)	psi-mi:"MI:0498"(prey)	psi-mi:"MI:0326"(protein)	psi-mi:"MI:0326"(protein)	intact:EBI-740841(isoform-parent)|uniprotkb:Q8N5R6-4(isoform-parent)|entrezgene/locuslink:80125(identity)	interpro:IPR041645|reactome:R-HSA-5083635|go:"GO:0002020"(protease binding)|go:"GO:0005576"(extracellular region)|go:"GO:0008233"(peptidase activity)|go:"GO:0022617"(extracellular matrix disassembly)|ensembl:ENST00000367996|interpro:IPR006586(ADAM, cysteine-rich)|refseq:NP_001307265.1|interpro:IPR036383|go:"GO:0062023"(collagen-containing extracellular matrix)|interpro:IPR013273(Peptidase M12B, A…	-	-	-	figure legend:Supplementary table 1|full coverage:Only protein-protein interactions|curation depth:imex curation	taxid:9606(human-293t)|taxid:9606(Homo sapiens 293 cells transformed with SV40 large T antigen)	-	2017-07-07	2019-07-12	rogid:dQmKOvCFfOsPVQYbgvrV0RfiLIw9606	rogid:1UE6ONvh3zdY9ZPdzKN3U3mYf3Q9606	rigid:uptOj+ogBB5CDmC5clycxLWM+Bs	false	tandem tag:c-c	-	-	-	psi-mi:"MI:0102"(sequence tag identification)	psi-mi:"MI:0102"(sequence tag identification)
uniprotkb:Q01664	uniprotkb:O75173	intact:EBI-2514218|uniprotkb:O60409	intact:EBI-3934482|uniprotkb:Q9UN83|uniprotkb:Q5VTW2|uniprotkb:Q6P4Q8|uniprotkb:Q6UWA8|uniprotkb:Q2HYD0	psi-mi:tfap4_human(display_long)|uniprotkb:TFAP4(gene name)|psi-mi:TFAP4(display_short)|uniprotkb:Activating enhancer-binding protein 4(gene name synonym)|uniprotkb:BHLHC41(gene name synonym)|uniprotkb:Class C basic helix-loop-helix protein 41(gene name synonym)	psi-mi:ats4_human(display_long)|uniprotkb:ADAMTS4(gene name)|psi-mi:ADAMTS4(display_short)|uniprotkb:KIAA0688(gene name synonym)|uniprotkb:ADMP-1(gene name synonym)|uniprotkb:Aggrecanase-1(gene name synonym)|uniprotkb:UNQ769/PRO1563(orf name)	psi-mi:"MI:0007"(anti tag coimmunoprecipitation)	Huttlin et al. (2017)	pubmed:28514442|doi:10.1038/nature22366|imex:IM-25778	taxid:9606(human)|taxid:9606(Homo sapiens)	taxid:9606(human)|taxid:9606(Homo sapiens)	psi-mi:"MI:0914"(association)	psi-mi:"MI:0469"(IntAct)	intact:EBI-21763492|imex:IM-25778-3019	intact-miscore:0.35	psi-mi:"MI:1060"(spoke expansion)	psi-mi:"MI:0499"(unspecified role)	psi-mi:"MI:0499"(unspecified role)	psi-mi:"MI:0496"(bait)	psi-mi:"MI:0498"(prey)	psi-mi:"MI:0326"(protein)	psi-mi:"MI:0326"(protein)	go:"GO:0000976"(transcription regulatory region sequence-specific DNA binding)|go:"GO:2001269"(positive regulation of cysteine-type endopeptidase activity involved in apoptotic signaling pathway)|go:"GO:0005654"(nucleoplasm)|go:"GO:0003677"(DNA binding)|go:"GO:0005634"(nucleus)|go:"GO:0042803"(protein homodimerization activity)|go:"GO:0042826"(histone deacetylase binding)|ensembl:ENST00000204517|…	interpro:IPR041645|reactome:R-HSA-5083635|go:"GO:0002020"(protease binding)|go:"GO:0005576"(extracellular region)|go:"GO:0008233"(peptidase activity)|go:"GO:0022617"(extracellular matrix disassembly)|ensembl:ENST00000367996|interpro:IPR006586(ADAM, cysteine-rich)|refseq:NP_001307265.1|interpro:IPR036383|go:"GO:0062023"(collagen-containing extracellular matrix)|interpro:IPR013273(Peptidase M12B, A…	-	-	-	figure legend:Supplementary table 1|full coverage:Only protein-protein interactions|curation depth:imex curation	taxid:9606(human-293t)|taxid:9606(Homo sapiens 293 cells transformed with SV40 large T antigen)	-	2017-07-07	2019-07-12	rogid:WNpFrsmcAWD2UAtTlQzXoUAmFU09606	rogid:1UE6ONvh3zdY9ZPdzKN3U3mYf3Q9606	rigid:n9UJJup0+3by0MRslPBKnyBLhho	false	tandem tag:c-c	-	-	-	psi-mi:"MI:0102"(sequence tag identification)	psi-mi:"MI:0102"(sequence tag identification)
uniprotkb:Q05516	uniprotkb:O75173	intact:EBI-711925|uniprotkb:Q8TAL4	intact:EBI-3934482|uniprotkb:Q9UN83|uniprotkb:Q5VTW2|uniprotkb:Q6P4Q8|uniprotkb:Q6UWA8|uniprotkb:Q2HYD0	psi-mi:zbt16_human(display_long)|uniprotkb:Zinc finger protein PLZF(gene name synonym)|uniprotkb:Promyelocytic leukemia zinc finger protein(gene name synonym)|uniprotkb:Zinc finger protein 145(gene name synonym)|uniprotkb:ZBTB16(gene name)|psi-mi:ZBTB16(display_short)|uniprotkb:PLZF(gene name synonym)|uniprotkb:ZNF145(gene name synonym)	psi-mi:ats4_human(display_long)|uniprotkb:ADAMTS4(gene name)|psi-mi:ADAMTS4(display_short)|uniprotkb:KIAA0688(gene name synonym)|uniprotkb:ADMP-1(gene name synonym)|uniprotkb:Aggrecanase-1(gene name synonym)|uniprotkb:UNQ769/PRO1563(orf name)	psi-mi:"MI:0663"(confocal microscopy)	Wang et al. (2011)	imex:IM-15364|pubmed:21988832	taxid:9606(human)|taxid:9606(Homo sapiens)	taxid:9606(human)|taxid:9606(Homo sapiens)	psi-mi:"MI:0403"(colocalization)	psi-mi:"MI:0469"(IntAct)	intact:EBI-3951018|imex:IM-15364-3709	intact-miscore:0.44	-	psi-mi:"MI:0499"(unspecified role)	psi-mi:"MI:0499"(unspecified role)	psi-mi:"MI:0497"(neutral component)	psi-mi:"MI:0497"(neutral component)	psi-mi:"MI:0326"(protein)	psi-mi:"MI:0326"(protein)	go:"GO:0008022"(protein C-terminus binding)|go:"GO:0019904"(protein domain specific binding)|go:"GO:0001227"(DNA-binding transcription repressor activity, RNA polymerase II-specific)|go:"GO:0016607"(nuclear speck)|go:"GO:0016605"(PML body)|go:"GO:0017053"(transcription repressor complex)|go:"GO:0003677"(DNA binding)|go:"GO:0006915"(apoptotic process)|go:"GO:0051216"(cartilage development)|go:"GO:…	interpro:IPR041645|reactome:R-HSA-5083635|go:"GO:0002020"(protease binding)|go:"GO:0005576"(extracellular region)|go:"GO:0008233"(peptidase activity)|go:"GO:0022617"(extracellular matrix disassembly)|ensembl:ENST00000367996|interpro:IPR006586(ADAM, cysteine-rich)|refseq:NP_001307265.1|interpro:IPR036383|go:"GO:0062023"(collagen-containing extracellular matrix)|interpro:IPR013273(Peptidase M12B, A…	psi-mi:"MI:0469"(intact)	-	-	figure legend:Supplementary Fig. 2 and Table S2|full coverage:Only protein-protein interactions|curation depth:imex curation	taxid:9606(human-293t)|taxid:9606(Homo sapiens 293 cells transformed with SV40 large T antigen)	-	2011-05-18	2014-10-16	rogid:wJmkU9GC3S18VXyYd8asd+hN+yU9606	rogid:1UE6ONvh3zdY9ZPdzKN3U3mYf3Q9606	intact-crc:651E570B5DE188B0|rigid:yDnbz3a7U4f/qe04PRIqxBxiUrE	false	tag:?-?	tag:?-?	-	-	psi-mi:"MI:0707"(anti tag immunostaining)	psi-mi:"MI:0707"(anti tag immunostaining)
intact:EBI-20623042	uniprotkb:O75173	-	intact:EBI-3934482|uniprotkb:Q9UN83|uniprotkb:Q5VTW2|uniprotkb:Q6P4Q8|uniprotkb:Q6UWA8|uniprotkb:Q2HYD0	psi-mi:peptide_aelqgrpisiak(display_short)|psi-mi:EBI-20623042(display_long)	psi-mi:ats4_human(display_long)|uniprotkb:ADAMTS4(gene name)|psi-mi:ADAMTS4(display_short)|uniprotkb:KIAA0688(gene name synonym)|uniprotkb:ADMP-1(gene name synonym)|uniprotkb:Aggrecanase-1(gene name synonym)|uniprotkb:UNQ769/PRO1563(orf name)	psi-mi:"MI:0990"(cleavage assay)	Bekhouche et al. (2010)	pubmed:20207734|imex:IM-26475	taxid:-1(in vitro)|taxid:-1(In vitro)	taxid:9606(human)|taxid:9606(Homo sapiens)	psi-mi:"MI:0194"(cleavage reaction)	psi-mi:"MI:0469"(IntAct)	intact:EBI-20623031|imex:IM-26475-7	intact-miscore:0.44	-	psi-mi:"MI:0502"(enzyme target)	psi-mi:"MI:0501"(enzyme)	psi-mi:"MI:0497"(neutral component)	psi-mi:"MI:0497"(neutral component)	psi-mi:"MI:0327"(peptide)	psi-mi:"MI:0326"(protein)	-	interpro:IPR041645|reactome:R-HSA-5083635|go:"GO:0002020"(protease binding)|go:"GO:0005576"(extracellular region)|go:"GO:0008233"(peptidase activity)|go:"GO:0022617"(extracellular matrix disassembly)|ensembl:ENST00000367996|interpro:IPR006586(ADAM, cysteine-rich)|refseq:NP_001307265.1|interpro:IPR036383|go:"GO:0062023"(collagen-containing extracellular matrix)|interpro:IPR013273(Peptidase M12B, A…	-	-	-	figure legend:Fig. S2|comment:We conclude that the NTR domain of PCPE-1 is not an inhibitor of BMP-1 or ADAMTS-2, -4, or -5.|full coverage:Only protein-protein interactions|curation depth:imex curation	taxid:-1(in vitro)|taxid:-1(In vitro)	-	2018-07-13	2018-07-16	rogid:IGcsvBk01ErCDf1GKKVoFIcB1gU-1	rogid:1UE6ONvh3zdY9ZPdzKN3U3mYf3Q9606	rigid:LkhQYATm+SEelodgnu3srgNwcx4	false	fluorophore:c-c|fluorophore:n-n	-	-	-	psi-mi:"MI:0396"(predetermined participant)	psi-mi:"MI:0396"(predetermined participant)
uniprotkb:Q0WX57	uniprotkb:Q9UHI8	intact:EBI-2511781|uniprotkb:Q0WX56|uniprotkb:A8MRA9|uniprotkb:Q3BEM1	intact:EBI-2511802|uniprotkb:Q9NSJ8|uniprotkb:Q9UP80|uniprotkb:Q9UH83|uniprotkb:Q9P2K0|uniprotkb:D3DSD5	psi-mi:u17lo_human(display_long)|uniprotkb:USP17(gene name synonym)|uniprotkb:USP17L24(gene name)|psi-mi:USP17L24(display_short)|uniprotkb:USP17L25(gene name)|psi-mi:USP17L25(display_short)|uniprotkb:USP17L26(gene name)|psi-mi:USP17L26(display_short)|uniprotkb:USP17L27(gene name)|psi-mi:USP17L27(display_short)|uniprotkb:USP17L28(gene name)|psi-mi:USP17L28(display_short)|uniprotkb:USP17L29(gene na…	psi-mi:ats1_human(display_long)|uniprotkb:ADAMTS1(gene name)|psi-mi:ADAMTS1(display_short)|uniprotkb:KIAA1346(gene name synonym)|uniprotkb:METH1(gene name synonym)|uniprotkb:METH-1(gene name synonym)	psi-mi:"MI:0007"(anti tag coimmunoprecipitation)	Sowa et al. (2009)	imex:IM-12079|pubmed:19615732	taxid:9606(human)|taxid:9606(Homo sapiens)	taxid:9606(human)|taxid:9606(Homo sapiens)	psi-mi:"MI:0915"(physical association)	psi-mi:"MI:0469"(IntAct)	intact:EBI-2511800|imex:IM-12079-18	intact-miscore:0.40	psi-mi:"MI:1060"(spoke expansion)	psi-mi:"MI:0499"(unspecified role)	psi-mi:"MI:0499"(unspecified role)	psi-mi:"MI:0496"(bait)	psi-mi:"MI:0498"(prey)	psi-mi:"MI:0326"(protein)	psi-mi:"MI:0326"(protein)	go:"GO:0005829"(cytosol)|go:"GO:0006915"(apoptotic process)|refseq:NP_001229255.1|refseq:NP_001229256.1|refseq:NP_001229257.1|refseq:NP_001229259.1|refseq:NP_001229260.1|refseq:NP_001229261.1|interpro:IPR006861(Hyaluronan/mRNA binding protein)|interpro:IPR018200|interpro:IPR001394(Peptidase C19, ubiquitin carboxyl-terminal hydrolase 2)|interpro:IPR028889|go:"GO:0005783"(endoplasmic reticulum)|int…	interpro:IPR041645|go:"GO:0008201"(heparin binding)|go:"GO:0008270"(zinc ion binding)|go:"GO:0007229"(integrin-mediated signaling pathway)|go:"GO:0008285"(negative regulation of cell population proliferation)|refseq:NP_008919.3|interpro:IPR006586(ADAM, cysteine-rich)|interpro:IPR010294(ADAM-TS Spacer 1)|interpro:IPR024079|interpro:IPR013274(Peptidase M12B, ADAM-TS1)|interpro:IPR001590(Peptidase M…	psi-mi:"MI:0469"(intact)	-	-	figure legend:submitted by author|full coverage:Only protein-protein interactions|curation depth:imex curation	taxid:9606(human-293t)|taxid:9606(Homo sapiens 293 cells transformed with SV40 large T antigen)	-	2009-12-18	2014-10-16	rogid:W9ID/XWR8RGNrH267F2ooi5zsJ89606	rogid:/2rwfNnTU6Seo5+ZZdGeEEUeoAQ9606	intact-crc:2727405F833F8348|rigid:h3mxxLp+6QM1+n/MclpOLs3ckGQ	false	ha tag:n-n|flag tag:n-n	-	-	-	psi-mi:"MI:0102"(sequence tag identification)	psi-mi:"MI:0102"(sequence tag identification)
uniprotkb:O00233	uniprotkb:Q9UHI8	intact:EBI-750973|uniprotkb:Q9BQ42|uniprotkb:G3V1Q6|uniprotkb:B2RD35	intact:EBI-2511802|uniprotkb:Q9NSJ8|uniprotkb:Q9UP80|uniprotkb:Q9UH83|uniprotkb:Q9P2K0|uniprotkb:D3DSD5	psi-mi:psmd9_human(display_long)|uniprotkb:26S proteasome regulatory subunit p27(gene name synonym)|uniprotkb:PSMD9(gene name)|psi-mi:PSMD9(display_short)	psi-mi:ats1_human(display_long)|uniprotkb:ADAMTS1(gene name)|psi-mi:ADAMTS1(display_short)|uniprotkb:KIAA1346(gene name synonym)|uniprotkb:METH1(gene name synonym)|uniprotkb:METH-1(gene name synonym)	psi-mi:"MI:0397"(two hybrid array)	Haenig et al. (2020)	pubmed:32814053|imex:IM-28217|doi:10.1016/j.celrep.2020.108050	taxid:9606(human)|taxid:9606(Homo sapiens)	taxid:9606(human)|taxid:9606(Homo sapiens)	psi-mi:"MI:0915"(physical association)	psi-mi:"MI:0469"(IntAct)	intact:EBI-25907455|imex:IM-28217-89537	intact-miscore:0.56	-	psi-mi:"MI:0499"(unspecified role)	psi-mi:"MI:0499"(unspecified role)	psi-mi:"MI:0498"(prey)	psi-mi:"MI:0496"(bait)	psi-mi:"MI:0326"(protein)	psi-mi:"MI:0326"(protein)	go:"GO:0000165"(MAPK cascade)|go:"GO:0000209"(protein polyubiquitination)|go:"GO:0002223"(stimulatory C-type lectin receptor signaling pathway)|go:"GO:0002479"(antigen processing and presentation of exogenous peptide antigen via MHC class I, TAP-dependent)|go:"GO:0006521"(regulation of cellular amino acid metabolic process)|go:"GO:0010972"(negative regulation of G2/M transition of mitotic cell cy…	interpro:IPR041645|go:"GO:0008201"(heparin binding)|go:"GO:0008270"(zinc ion binding)|go:"GO:0007229"(integrin-mediated signaling pathway)|go:"GO:0008285"(negative regulation of cell population proliferation)|refseq:NP_008919.3|interpro:IPR006586(ADAM, cysteine-rich)|interpro:IPR010294(ADAM-TS Spacer 1)|interpro:IPR024079|interpro:IPR013274(Peptidase M12B, ADAM-TS1)|interpro:IPR001590(Peptidase M…	-	-	-	figure legend:Table S2|dataset:Parkinsons - Interactions investigated in the context of Parkinsons disease|dataset:Huntington's - Publications describing interactions involved in Huntington's disease|dataset:Alzheimers - Interactions investigated in the context of Alzheimers disease|dataset:Neurodegeneration - Publications depicting interactions involved in neurodegenerative diseases.|full covera…	taxid:4932(yeasx)|taxid:4932("Saccharomyces cerevisiae (Baker's yeast)")	-	2020-09-11	2020-09-18	rogid:OkUTrgO5lFTumVtMd+3vZTf3TPc9606	rogid:/2rwfNnTU6Seo5+ZZdGeEEUeoAQ9606	rigid:U/3f99qlWyl+XI49dFBrJrhMyHc	false	-	-	-	-	psi-mi:"MI:0396"(predetermined participant)	psi-mi:"MI:0396"(predetermined participant)
uniprotkb:O00233	uniprotkb:Q9UHI8	intact:EBI-750973|uniprotkb:Q9BQ42|uniprotkb:G3V1Q6|uniprotkb:B2RD35	intact:EBI-2511802|uniprotkb:Q9NSJ8|uniprotkb:Q9UP80|uniprotkb:Q9UH83|uniprotkb:Q9P2K0|uniprotkb:D3DSD5	psi-mi:psmd9_human(display_long)|uniprotkb:26S proteasome regulatory subunit p27(gene name synonym)|uniprotkb:PSMD9(gene name)|psi-mi:PSMD9(display_short)	psi-mi:ats1_human(display_long)|uniprotkb:ADAMTS1(gene name)|psi-mi:ADAMTS1(display_short)|uniprotkb:KIAA1346(gene name synonym)|uniprotkb:METH1(gene name synonym)|uniprotkb:METH-1(gene name synonym)	psi-mi:"MI:0398"(two hybrid pooling approach)	Haenig et al. (2020)	pubmed:32814053|imex:IM-28217|doi:10.1016/j.celrep.2020.108050	taxid:9606(human)|taxid:9606(Homo sapiens)	taxid:9606(human)|taxid:9606(Homo sapiens)	psi-mi:"MI:0915"(physical association)	psi-mi:"MI:0469"(IntAct)	intact:EBI-26062419|imex:IM-28217-49741	intact-miscore:0.56	-	psi-mi:"MI:0499"(unspecified role)	psi-mi:"MI:0499"(unspecified role)	psi-mi:"MI:0498"(prey)	psi-mi:"MI:0496"(bait)	psi-mi:"MI:0326"(protein)	psi-mi:"MI:0326"(protein)	go:"GO:0000165"(MAPK cascade)|go:"GO:0000209"(protein polyubiquitination)|go:"GO:0002223"(stimulatory C-type lectin receptor signaling pathway)|go:"GO:0002479"(antigen processing and presentation of exogenous peptide antigen via MHC class I, TAP-dependent)|go:"GO:0006521"(regulation of cellular amino acid metabolic process)|go:"GO:0010972"(negative regulation of G2/M transition of mitotic cell cy…	interpro:IPR041645|go:"GO:0008201"(heparin binding)|go:"GO:0008270"(zinc ion binding)|go:"GO:0007229"(integrin-mediated signaling pathway)|go:"GO:0008285"(negative regulation of cell population proliferation)|refseq:NP_008919.3|interpro:IPR006586(ADAM, cysteine-rich)|interpro:IPR010294(ADAM-TS Spacer 1)|interpro:IPR024079|interpro:IPR013274(Peptidase M12B, ADAM-TS1)|interpro:IPR001590(Peptidase M…	-	-	-	figure legend:Table S2|dataset:Parkinsons - Interactions investigated in the context of Parkinsons disease|dataset:Huntington's - Publications describing interactions involved in Huntington's disease|dataset:Alzheimers - Interactions investigated in the context of Alzheimers disease|dataset:Neurodegeneration - Publications depicting interactions involved in neurodegenerative diseases.|full covera…	taxid:4932(yeasx)|taxid:4932("Saccharomyces cerevisiae (Baker's yeast)")	-	2020-09-11	2020-09-18	rogid:OkUTrgO5lFTumVtMd+3vZTf3TPc9606	rogid:/2rwfNnTU6Seo5+ZZdGeEEUeoAQ9606	rigid:U/3f99qlWyl+XI49dFBrJrhMyHc	false	-	-	-	-	psi-mi:"MI:0396"(predetermined participant)	psi-mi:"MI:0396"(predetermined participant)
uniprotkb:Q9UI38	uniprotkb:Q9UHI8	intact:EBI-9058834	intact:EBI-2511802|uniprotkb:Q9NSJ8|uniprotkb:Q9UP80|uniprotkb:Q9UH83|uniprotkb:Q9P2K0|uniprotkb:D3DSD5	psi-mi:tsp50_human(display_long)|uniprotkb:PRSS50(gene name)|psi-mi:PRSS50(display_short)|uniprotkb:CT20(gene name synonym)|uniprotkb:Cancer/testis antigen 20(gene name synonym)|uniprotkb:Serine protease 50(gene name synonym)|uniprotkb:TSP50(gene name synonym)|uniprotkb:Testis-specific protease-like protein 50(gene name synonym)	psi-mi:ats1_human(display_long)|uniprotkb:ADAMTS1(gene name)|psi-mi:ADAMTS1(display_short)|uniprotkb:KIAA1346(gene name synonym)|uniprotkb:METH1(gene name synonym)|uniprotkb:METH-1(gene name synonym)	psi-mi:"MI:0007"(anti tag coimmunoprecipitation)	Huttlin et al. (2017)	pubmed:28514442|doi:10.1038/nature22366|imex:IM-25778	taxid:9606(human)|taxid:9606(Homo sapiens)	taxid:9606(human)|taxid:9606(Homo sapiens)	psi-mi:"MI:0914"(association)	psi-mi:"MI:0469"(IntAct)	intact:EBI-21602624|imex:IM-25778-7549	intact-miscore:0.35	psi-mi:"MI:1060"(spoke expansion)	psi-mi:"MI:0499"(unspecified role)	psi-mi:"MI:0499"(unspecified role)	psi-mi:"MI:0496"(bait)	psi-mi:"MI:0498"(prey)	psi-mi:"MI:0326"(protein)	psi-mi:"MI:0326"(protein)	go:"GO:0004298"(threonine-type endopeptidase activity)|go:"GO:0005783"(endoplasmic reticulum)|go:"GO:0006508"(proteolysis)|interpro:IPR001254(Peptidase S1 and S6, chymotrypsin/Hap)|interpro:IPR001314(Peptidase S1A, chymotrypsin)|interpro:IPR009003(Peptidase, trypsin-like serine and cysteine)|refseq:NP_037402.1|go:"GO:0004252"(serine-type endopeptidase activity)|mint:Q9UI38|go:"GO:0005737"(cytopla…	interpro:IPR041645|go:"GO:0008201"(heparin binding)|go:"GO:0008270"(zinc ion binding)|go:"GO:0007229"(integrin-mediated signaling pathway)|go:"GO:0008285"(negative regulation of cell population proliferation)|refseq:NP_008919.3|interpro:IPR006586(ADAM, cysteine-rich)|interpro:IPR010294(ADAM-TS Spacer 1)|interpro:IPR024079|interpro:IPR013274(Peptidase M12B, ADAM-TS1)|interpro:IPR001590(Peptidase M…	-	-	-	figure legend:Supplementary table 1|full coverage:Only protein-protein interactions|curation depth:imex curation	taxid:9606(human-293t)|taxid:9606(Homo sapiens 293 cells transformed with SV40 large T antigen)	-	2017-07-07	2019-07-12	rogid:SDZnvFlPP6nQuu4HRjeWuTd7Mys9606	rogid:/2rwfNnTU6Seo5+ZZdGeEEUeoAQ9606	rigid:6oap/Bb6DJz/P6KPxTnouYP+BfE	false	tandem tag:c-c	-	-	-	psi-mi:"MI:0102"(sequence tag identification)	psi-mi:"MI:0102"(sequence tag identification)
uniprotkb:Q8TC27	uniprotkb:Q9UHI8	intact:EBI-18273040|uniprotkb:Q8TC42	intact:EBI-2511802|uniprotkb:Q9NSJ8|uniprotkb:Q9UP80|uniprotkb:Q9UH83|uniprotkb:Q9P2K0|uniprotkb:D3DSD5	psi-mi:ada32_human(display_long)|uniprotkb:ADAM32(gene name)|psi-mi:ADAM32(display_short)|uniprotkb:UNQ5982/PRO21340(orf name)	psi-mi:ats1_human(display_long)|uniprotkb:ADAMTS1(gene name)|psi-mi:ADAMTS1(display_short)|uniprotkb:KIAA1346(gene name synonym)|uniprotkb:METH1(gene name synonym)|uniprotkb:METH-1(gene name synonym)	psi-mi:"MI:0007"(anti tag coimmunoprecipitation)	Huttlin et al. (2017)	pubmed:28514442|doi:10.1038/nature22366|imex:IM-25778	taxid:9606(human)|taxid:9606(Homo sapiens)	taxid:9606(human)|taxid:9606(Homo sapiens)	psi-mi:"MI:0914"(association)	psi-mi:"MI:0469"(IntAct)	intact:EBI-21614380|imex:IM-25778-3641	intact-miscore:0.35	psi-mi:"MI:1060"(spoke expansion)	psi-mi:"MI:0499"(unspecified role)	psi-mi:"MI:0499"(unspecified role)	psi-mi:"MI:0496"(bait)	psi-mi:"MI:0498"(prey)	psi-mi:"MI:0326"(protein)	psi-mi:"MI:0326"(protein)	go:"GO:0007155"(cell adhesion)|go:"GO:0007339"(binding of sperm to zona pellucida)|refseq:NP_001300923.1|refseq:NP_659441.3|ensembl:ENST00000379907|ensembl:ENSP00000369238|ensembl:ENSG00000197140|ensembl:ENST00000615420|ensembl:ENSP00000484817|ensembl:ENSG00000275594|go:"GO:0016021"(integral component of membrane)|go:"GO:0004222"(metalloendopeptidase activity)|interpro:IPR006586(ADAM, cysteine-ri…	interpro:IPR041645|go:"GO:0008201"(heparin binding)|go:"GO:0008270"(zinc ion binding)|go:"GO:0007229"(integrin-mediated signaling pathway)|go:"GO:0008285"(negative regulation of cell population proliferation)|refseq:NP_008919.3|interpro:IPR006586(ADAM, cysteine-rich)|interpro:IPR010294(ADAM-TS Spacer 1)|interpro:IPR024079|interpro:IPR013274(Peptidase M12B, ADAM-TS1)|interpro:IPR001590(Peptidase M…	-	-	-	figure legend:Supplementary table 1|full coverage:Only protein-protein interactions|curation depth:imex curation	taxid:9606(human-293t)|taxid:9606(Homo sapiens 293 cells transformed with SV40 large T antigen)	-	2017-07-07	2021-02-12	rogid:mPmytCtknN+o2m9AVL9sydTHV+49606	rogid:/2rwfNnTU6Seo5+ZZdGeEEUeoAQ9606	rigid:7DdM3x329ZopHrJhDZTjGP/AYkU	false	tandem tag:c-c	-	-	-	psi-mi:"MI:0102"(sequence tag identification)	psi-mi:"MI:0102"(sequence tag identification)
uniprotkb:Q9UBP4	uniprotkb:Q9UHI8	intact:EBI-954409|uniprotkb:Q9ULB7|uniprotkb:A8K1I2|uniprotkb:D3DQW1	intact:EBI-2511802|uniprotkb:Q9NSJ8|uniprotkb:Q9UP80|uniprotkb:Q9UH83|uniprotkb:Q9P2K0|uniprotkb:D3DSD5	psi-mi:dkk3_human(display_long)|uniprotkb:REIC(gene name synonym)|uniprotkb:UNQ258/PRO295(orf name)|uniprotkb:DKK3(gene name)|psi-mi:DKK3(display_short)	psi-mi:ats1_human(display_long)|uniprotkb:ADAMTS1(gene name)|psi-mi:ADAMTS1(display_short)|uniprotkb:KIAA1346(gene name synonym)|uniprotkb:METH1(gene name synonym)|uniprotkb:METH-1(gene name synonym)	psi-mi:"MI:0007"(anti tag coimmunoprecipitation)	Huttlin et al. (2017)	pubmed:28514442|doi:10.1038/nature22366|imex:IM-25778	taxid:9606(human)|taxid:9606(Homo sapiens)	taxid:9606(human)|taxid:9606(Homo sapiens)	psi-mi:"MI:0914"(association)	psi-mi:"MI:0469"(IntAct)	intact:EBI-21684976|imex:IM-25778-9181	intact-miscore:0.35	psi-mi:"MI:1060"(spoke expansion)	psi-mi:"MI:0499"(unspecified role)	psi-mi:"MI:0499"(unspecified role)	psi-mi:"MI:0496"(bait)	psi-mi:"MI:0498"(prey)	psi-mi:"MI:0326"(protein)	psi-mi:"MI:0326"(protein)	ensembl:ENST00000326932|ensembl:ENST00000396505|go:"GO:0005615"(extracellular space)|go:"GO:0030325"(adrenal gland development)|go:"GO:0009653"(anatomical structure morphogenesis)|go:"GO:0032348"(negative regulation of aldosterone biosynthetic process)|go:"GO:0090090"(negative regulation of canonical Wnt signaling pathway)|go:"GO:2000065"(negative regulation of cortisol biosynthetic process)|go:"…	interpro:IPR041645|go:"GO:0008201"(heparin binding)|go:"GO:0008270"(zinc ion binding)|go:"GO:0007229"(integrin-mediated signaling pathway)|go:"GO:0008285"(negative regulation of cell population proliferation)|refseq:NP_008919.3|interpro:IPR006586(ADAM, cysteine-rich)|interpro:IPR010294(ADAM-TS Spacer 1)|interpro:IPR024079|interpro:IPR013274(Peptidase M12B, ADAM-TS1)|interpro:IPR001590(Peptidase M…	-	-	-	figure legend:Supplementary table 1|full coverage:Only protein-protein interactions|curation depth:imex curation	taxid:9606(human-293t)|taxid:9606(Homo sapiens 293 cells transformed with SV40 large T antigen)	-	2017-07-07	2019-07-12	rogid:pnbEZP5fAWw3Qxg1gB1sjP0Oyeo9606	rogid:/2rwfNnTU6Seo5+ZZdGeEEUeoAQ9606	rigid:Diq9V7PmcoxRc1FA3neuQQnc7GM	false	tandem tag:c-c	-	-	-	psi-mi:"MI:0102"(sequence tag identification)	psi-mi:"MI:0102"(sequence tag identification)
uniprotkb:O00233	uniprotkb:Q9UHI8	intact:EBI-750973|uniprotkb:Q9BQ42|uniprotkb:G3V1Q6|uniprotkb:B2RD35	intact:EBI-2511802|uniprotkb:Q9NSJ8|uniprotkb:Q9UP80|uniprotkb:Q9UH83|uniprotkb:Q9P2K0|uniprotkb:D3DSD5	psi-mi:psmd9_human(display_long)|uniprotkb:26S proteasome regulatory subunit p27(gene name synonym)|uniprotkb:PSMD9(gene name)|psi-mi:PSMD9(display_short)	psi-mi:ats1_human(display_long)|uniprotkb:ADAMTS1(gene name)|psi-mi:ADAMTS1(display_short)|uniprotkb:KIAA1346(gene name synonym)|uniprotkb:METH1(gene name synonym)|uniprotkb:METH-1(gene name synonym)	psi-mi:"MI:1356"(validated two hybrid)	Haenig et al. (2020)	pubmed:32814053|imex:IM-28217|doi:10.1016/j.celrep.2020.108050	taxid:9606(human)|taxid:9606(Homo sapiens)	taxid:9606(human)|taxid:9606(Homo sapiens)	psi-mi:"MI:0915"(physical association)	psi-mi:"MI:0469"(IntAct)	intact:EBI-26216558|imex:IM-28217-70263	intact-miscore:0.56	-	psi-mi:"MI:0499"(unspecified role)	psi-mi:"MI:0499"(unspecified role)	psi-mi:"MI:0497"(neutral component)	psi-mi:"MI:0497"(neutral component)	psi-mi:"MI:0326"(protein)	psi-mi:"MI:0326"(protein)	go:"GO:0000165"(MAPK cascade)|go:"GO:0000209"(protein polyubiquitination)|go:"GO:0002223"(stimulatory C-type lectin receptor signaling pathway)|go:"GO:0002479"(antigen processing and presentation of exogenous peptide antigen via MHC class I, TAP-dependent)|go:"GO:0006521"(regulation of cellular amino acid metabolic process)|go:"GO:0010972"(negative regulation of G2/M transition of mitotic cell cy…	interpro:IPR041645|go:"GO:0008201"(heparin binding)|go:"GO:0008270"(zinc ion binding)|go:"GO:0007229"(integrin-mediated signaling pathway)|go:"GO:0008285"(negative regulation of cell population proliferation)|refseq:NP_008919.3|interpro:IPR006586(ADAM, cysteine-rich)|interpro:IPR010294(ADAM-TS Spacer 1)|interpro:IPR024079|interpro:IPR013274(Peptidase M12B, ADAM-TS1)|interpro:IPR001590(Peptidase M…	-	-	-	figure legend:Table S2|dataset:Parkinsons - Interactions investigated in the context of Parkinsons disease|dataset:Huntington's - Publications describing interactions involved in Huntington's disease|dataset:Alzheimers - Interactions investigated in the context of Alzheimers disease|dataset:Neurodegeneration - Publications depicting interactions involved in neurodegenerative diseases.|full covera…	taxid:4932(yeasx)|taxid:4932("Saccharomyces cerevisiae (Baker's yeast)")	-	2020-09-11	2020-09-18	rogid:OkUTrgO5lFTumVtMd+3vZTf3TPc9606	rogid:/2rwfNnTU6Seo5+ZZdGeEEUeoAQ9606	rigid:U/3f99qlWyl+XI49dFBrJrhMyHc	false	-	-	-	-	psi-mi:"MI:0396"(predetermined participant)	psi-mi:"MI:0396"(predetermined participant)
uniprotkb:Q9UHI8	uniprotkb:P60410	intact:EBI-2511802|uniprotkb:Q9NSJ8|uniprotkb:Q9UP80|uniprotkb:Q9UH83|uniprotkb:Q9P2K0|uniprotkb:D3DSD5	intact:EBI-10171774|uniprotkb:A0JNW4	psi-mi:ats1_human(display_long)|uniprotkb:ADAMTS1(gene name)|psi-mi:ADAMTS1(display_short)|uniprotkb:KIAA1346(gene name synonym)|uniprotkb:METH1(gene name synonym)|uniprotkb:METH-1(gene name synonym)	psi-mi:kr108_human(display_long)|uniprotkb:KRTAP10-8(gene name)|psi-mi:KRTAP10-8(display_short)|uniprotkb:High sulfur keratin-associated protein 10.8(gene name synonym)|uniprotkb:KAP10.8(gene name synonym)|uniprotkb:KAP18-8(gene name synonym)|uniprotkb:KRTAP10.8(gene name synonym)|uniprotkb:KRTAP18-8(gene name synonym)|uniprotkb:KRTAP18.8(gene name synonym)|uniprotkb:Keratin-associated protein 10…	psi-mi:"MI:1112"(two hybrid prey pooling approach)	Luck et al. (2017)	pubmed:32296183|imex:IM-25472	taxid:9606(human)|taxid:9606(Homo sapiens)	taxid:9606(human)|taxid:9606(Homo sapiens)	psi-mi:"MI:0915"(physical association)	psi-mi:"MI:0469"(IntAct)	intact:EBI-22421259|imex:IM-25472-6036	author score:0.880526559419|intact-miscore:0.56	-	psi-mi:"MI:0499"(unspecified role)	psi-mi:"MI:0499"(unspecified role)	psi-mi:"MI:0496"(bait)	psi-mi:"MI:0498"(prey)	psi-mi:"MI:0326"(protein)	psi-mi:"MI:0326"(protein)	interpro:IPR041645|go:"GO:0008201"(heparin binding)|go:"GO:0008270"(zinc ion binding)|go:"GO:0007229"(integrin-mediated signaling pathway)|go:"GO:0008285"(negative regulation of cell population proliferation)|refseq:NP_008919.3|interpro:IPR006586(ADAM, cysteine-rich)|interpro:IPR010294(ADAM-TS Spacer 1)|interpro:IPR024079|interpro:IPR013274(Peptidase M12B, ADAM-TS1)|interpro:IPR001590(Peptidase M…	reactome:R-HSA-6805567|go:"GO:0045095"(keratin filament)|interpro:IPR002494(Keratin, high sulphur B2 protein)|interpro:IPR007951(PMG)|ensembl:ENSG00000187766|ensembl:ENSP00000335565|ensembl:ENST00000334662|refseq:NP_941968.2|go:"GO:0005829"(cytosol)|go:"GO:0031424"(keratinization)|go:"GO:0042802"(identical protein binding)|ensembl:ENSG00000187766.1(identity)	-	comment:This prey protein was expressed using pDEST-DB, a high copy number expression vector coding for an N-terminal Gal4 BD tag.	comment:This prey protein was expressed using pDEST-AD-CHY2, a low copy number expression vector coding for an N-terminal Gal4 AD tag.	figure legend:Supplementary Table 9|full coverage:Only protein-protein interactions|curation depth:imex curation	taxid:4932(yeasx)|taxid:4932("Saccharomyces cerevisiae (Baker's yeast)")	-	2016-06-21	2019-12-13	rogid:/2rwfNnTU6Seo5+ZZdGeEEUeoAQ9606	rogid:BEQ2XP2zg7CUAMbLu9zVmF9N/1o9606	rigid:yL/O05ndiWVYu75K17Tf3tiJj88	false	gal4 dna binding domain:n-n	gal4 activation domain:n-n	-	-	psi-mi:"MI:0078"(nucleotide sequence identification)	psi-mi:"MI:0078"(nucleotide sequence identification)
uniprotkb:Q9UHI8	uniprotkb:Q6A162	intact:EBI-2511802|uniprotkb:Q9NSJ8|uniprotkb:Q9UP80|uniprotkb:Q9UH83|uniprotkb:Q9P2K0|uniprotkb:D3DSD5	intact:EBI-10171697|uniprotkb:Q6IFU5	psi-mi:ats1_human(display_long)|uniprotkb:ADAMTS1(gene name)|psi-mi:ADAMTS1(display_short)|uniprotkb:KIAA1346(gene name synonym)|uniprotkb:METH1(gene name synonym)|uniprotkb:METH-1(gene name synonym)	psi-mi:k1c40_human(display_long)|uniprotkb:KRT40(gene name)|psi-mi:KRT40(display_short)|uniprotkb:Cytokeratin-40(gene name synonym)|uniprotkb:KA36(gene name synonym)|uniprotkb:Keratin-40(gene name synonym)|uniprotkb:Type I hair keratin Ka36(gene name synonym)	psi-mi:"MI:1356"(validated two hybrid)	Luck et al. (2017)	pubmed:32296183|imex:IM-25472	taxid:9606(human)|taxid:9606(Homo sapiens)	taxid:9606(human)|taxid:9606(Homo sapiens)	psi-mi:"MI:0915"(physical association)	psi-mi:"MI:0469"(IntAct)	intact:EBI-24423862|imex:IM-25472-125904	intact-miscore:0.56	-	psi-mi:"MI:0499"(unspecified role)	psi-mi:"MI:0499"(unspecified role)	psi-mi:"MI:0497"(neutral component)	psi-mi:"MI:0497"(neutral component)	psi-mi:"MI:0326"(protein)	psi-mi:"MI:0326"(protein)	interpro:IPR041645|go:"GO:0008201"(heparin binding)|go:"GO:0008270"(zinc ion binding)|go:"GO:0007229"(integrin-mediated signaling pathway)|go:"GO:0008285"(negative regulation of cell population proliferation)|refseq:NP_008919.3|interpro:IPR006586(ADAM, cysteine-rich)|interpro:IPR010294(ADAM-TS Spacer 1)|interpro:IPR024079|interpro:IPR013274(Peptidase M12B, ADAM-TS1)|interpro:IPR001590(Peptidase M…	interpro:IPR039008|reactome:R-HSA-6809371|reactome:R-HSA-6805567|go:"GO:0005198"(structural molecule activity)|go:"GO:0005882"(intermediate filament)|interpro:IPR002957(Keratin, type I)|ensembl:ENSG00000204889|ensembl:ENSG00000262845|ensembl:ENSP00000366984|ensembl:ENSP00000381500|ensembl:ENSP00000459621|ensembl:ENSP00000479080|ensembl:ENST00000377755|ensembl:ENST00000398486|ensembl:ENST000005769…	-	-	-	figure legend:Supplementary Table 9|full coverage:Only protein-protein interactions|curation depth:imex curation	taxid:4932(yeasx)|taxid:4932("Saccharomyces cerevisiae (Baker's yeast)")	-	2016-06-21	2019-12-13	rogid:/2rwfNnTU6Seo5+ZZdGeEEUeoAQ9606	rogid:93lmDGFUau1S1lpef2rBMQpkkOA9606	rigid:Y69dPR5q59REtDEtpvUKrF5VlhY	false	-	-	-	-	psi-mi:"MI:0078"(nucleotide sequence identification)	psi-mi:"MI:0078"(nucleotide sequence identification)
uniprotkb:Q9UHI8	uniprotkb:P60410	intact:EBI-2511802|uniprotkb:Q9NSJ8|uniprotkb:Q9UP80|uniprotkb:Q9UH83|uniprotkb:Q9P2K0|uniprotkb:D3DSD5	intact:EBI-10171774|uniprotkb:A0JNW4	psi-mi:ats1_human(display_long)|uniprotkb:ADAMTS1(gene name)|psi-mi:ADAMTS1(display_short)|uniprotkb:KIAA1346(gene name synonym)|uniprotkb:METH1(gene name synonym)|uniprotkb:METH-1(gene name synonym)	psi-mi:kr108_human(display_long)|uniprotkb:KRTAP10-8(gene name)|psi-mi:KRTAP10-8(display_short)|uniprotkb:High sulfur keratin-associated protein 10.8(gene name synonym)|uniprotkb:KAP10.8(gene name synonym)|uniprotkb:KAP18-8(gene name synonym)|uniprotkb:KRTAP10.8(gene name synonym)|uniprotkb:KRTAP18-8(gene name synonym)|uniprotkb:KRTAP18.8(gene name synonym)|uniprotkb:Keratin-associated protein 10…	psi-mi:"MI:1356"(validated two hybrid)	Luck et al. (2017)	pubmed:32296183|imex:IM-25472	taxid:9606(human)|taxid:9606(Homo sapiens)	taxid:9606(human)|taxid:9606(Homo sapiens)	psi-mi:"MI:0915"(physical association)	psi-mi:"MI:0469"(IntAct)	intact:EBI-24340872|imex:IM-25472-116797	intact-miscore:0.56	-	psi-mi:"MI:0499"(unspecified role)	psi-mi:"MI:0499"(unspecified role)	psi-mi:"MI:0497"(neutral component)	psi-mi:"MI:0497"(neutral component)	psi-mi:"MI:0326"(protein)	psi-mi:"MI:0326"(protein)	interpro:IPR041645|go:"GO:0008201"(heparin binding)|go:"GO:0008270"(zinc ion binding)|go:"GO:0007229"(integrin-mediated signaling pathway)|go:"GO:0008285"(negative regulation of cell population proliferation)|refseq:NP_008919.3|interpro:IPR006586(ADAM, cysteine-rich)|interpro:IPR010294(ADAM-TS Spacer 1)|interpro:IPR024079|interpro:IPR013274(Peptidase M12B, ADAM-TS1)|interpro:IPR001590(Peptidase M…	reactome:R-HSA-6805567|go:"GO:0045095"(keratin filament)|interpro:IPR002494(Keratin, high sulphur B2 protein)|interpro:IPR007951(PMG)|ensembl:ENSG00000187766|ensembl:ENSP00000335565|ensembl:ENST00000334662|refseq:NP_941968.2|go:"GO:0005829"(cytosol)|go:"GO:0031424"(keratinization)|go:"GO:0042802"(identical protein binding)|ensembl:ENSG00000187766.1(identity)	-	-	-	figure legend:Supplementary Table 9|full coverage:Only protein-protein interactions|curation depth:imex curation	taxid:4932(yeasx)|taxid:4932("Saccharomyces cerevisiae (Baker's yeast)")	-	2016-06-21	2019-12-13	rogid:/2rwfNnTU6Seo5+ZZdGeEEUeoAQ9606	rogid:BEQ2XP2zg7CUAMbLu9zVmF9N/1o9606	rigid:yL/O05ndiWVYu75K17Tf3tiJj88	false	-	-	-	-	psi-mi:"MI:0078"(nucleotide sequence identification)	psi-mi:"MI:0078"(nucleotide sequence identification)
uniprotkb:O15496	uniprotkb:Q9UHI8	intact:EBI-726466|uniprotkb:Q6NT23|uniprotkb:Q14DU3	intact:EBI-2511802|uniprotkb:Q9NSJ8|uniprotkb:Q9UP80|uniprotkb:Q9UH83|uniprotkb:Q9P2K0|uniprotkb:D3DSD5	psi-mi:pa2gx_human(display_long)|uniprotkb:Group X secretory phospholipase A2(gene name synonym)|uniprotkb:Phosphatidylcholine 2-acylhydrolase 10(gene name synonym)|uniprotkb:PLA2G10(gene name)|psi-mi:PLA2G10(display_short)	psi-mi:ats1_human(display_long)|uniprotkb:ADAMTS1(gene name)|psi-mi:ADAMTS1(display_short)|uniprotkb:KIAA1346(gene name synonym)|uniprotkb:METH1(gene name synonym)|uniprotkb:METH-1(gene name synonym)	psi-mi:"MI:0007"(anti tag coimmunoprecipitation)	Huttlin et al. (2017)	pubmed:28514442|doi:10.1038/nature22366|imex:IM-25778	taxid:9606(human)|taxid:9606(Homo sapiens)	taxid:9606(human)|taxid:9606(Homo sapiens)	psi-mi:"MI:0914"(association)	psi-mi:"MI:0469"(IntAct)	intact:EBI-21699277|imex:IM-25778-5269	intact-miscore:0.35	psi-mi:"MI:1060"(spoke expansion)	psi-mi:"MI:0499"(unspecified role)	psi-mi:"MI:0499"(unspecified role)	psi-mi:"MI:0496"(bait)	psi-mi:"MI:0498"(prey)	psi-mi:"MI:0326"(protein)	psi-mi:"MI:0326"(protein)	go:"GO:1990830"(cellular response to leukemia inhibitory factor)|go:"GO:0005576"(extracellular region)|go:"GO:0005509"(calcium ion binding)|go:"GO:0004623"(phospholipase A2 activity)|go:"GO:0019369"(arachidonic acid metabolic process)|go:"GO:0007411"(axon guidance)|go:"GO:0042632"(cholesterol homeostasis)|go:"GO:0051977"(lysophospholipid transport)|go:"GO:0090370"(negative regulation of cholester…	interpro:IPR041645|go:"GO:0008201"(heparin binding)|go:"GO:0008270"(zinc ion binding)|go:"GO:0007229"(integrin-mediated signaling pathway)|go:"GO:0008285"(negative regulation of cell population proliferation)|refseq:NP_008919.3|interpro:IPR006586(ADAM, cysteine-rich)|interpro:IPR010294(ADAM-TS Spacer 1)|interpro:IPR024079|interpro:IPR013274(Peptidase M12B, ADAM-TS1)|interpro:IPR001590(Peptidase M…	-	-	-	figure legend:Supplementary table 1|full coverage:Only protein-protein interactions|curation depth:imex curation	taxid:9606(human-293t)|taxid:9606(Homo sapiens 293 cells transformed with SV40 large T antigen)	-	2017-07-07	2019-07-12	rogid:Dqhn7bj4KKpsLREH2FqwURcalW49606	rogid:/2rwfNnTU6Seo5+ZZdGeEEUeoAQ9606	rigid:LwHs9KMq0PSA8f9UBiO+MkVlcqA	false	tandem tag:c-c	-	-	-	psi-mi:"MI:0102"(sequence tag identification)	psi-mi:"MI:0102"(sequence tag identification)
uniprotkb:P08833	uniprotkb:Q9UHI8	intact:EBI-13646303|uniprotkb:A4D2F4|uniprotkb:D3DVL9|uniprotkb:Q8IYP5	intact:EBI-2511802|uniprotkb:Q9NSJ8|uniprotkb:Q9UP80|uniprotkb:Q9UH83|uniprotkb:Q9P2K0|uniprotkb:D3DSD5	psi-mi:ibp1_human(display_long)|uniprotkb:IGFBP1(gene name)|psi-mi:IGFBP1(display_short)|uniprotkb:IBP1(gene name synonym)|uniprotkb:Placental protein 12(gene name synonym)	psi-mi:ats1_human(display_long)|uniprotkb:ADAMTS1(gene name)|psi-mi:ADAMTS1(display_short)|uniprotkb:KIAA1346(gene name synonym)|uniprotkb:METH1(gene name synonym)|uniprotkb:METH-1(gene name synonym)	psi-mi:"MI:0007"(anti tag coimmunoprecipitation)	Huttlin et al. (2017)	pubmed:28514442|doi:10.1038/nature22366|imex:IM-25778	taxid:9606(human)|taxid:9606(Homo sapiens)	taxid:9606(human)|taxid:9606(Homo sapiens)	psi-mi:"MI:0914"(association)	psi-mi:"MI:0469"(IntAct)	intact:EBI-21768638|imex:IM-25778-1785	intact-miscore:0.35	psi-mi:"MI:1060"(spoke expansion)	psi-mi:"MI:0499"(unspecified role)	psi-mi:"MI:0499"(unspecified role)	psi-mi:"MI:0496"(bait)	psi-mi:"MI:0498"(prey)	psi-mi:"MI:0326"(protein)	psi-mi:"MI:0326"(protein)	reactome:R-HSA-9615017|interpro:IPR036857|go:"GO:0005794"(Golgi apparatus)|refseq:NP_000587.1|rcsb pdb:1ZT3|rcsb pdb:1ZT5|rcsb pdb:2DSQ|ensembl:ENST00000275525|ensembl:ENSP00000275525|ensembl:ENSG00000146678|reactome:R-HSA-380994|reactome:R-HSA-381426|go:"GO:0005576"(extracellular region)|go:"GO:0005615"(extracellular space)|go:"GO:0005520"(insulin-like growth factor binding)|go:"GO:0031994"(insu…	interpro:IPR041645|go:"GO:0008201"(heparin binding)|go:"GO:0008270"(zinc ion binding)|go:"GO:0007229"(integrin-mediated signaling pathway)|go:"GO:0008285"(negative regulation of cell population proliferation)|refseq:NP_008919.3|interpro:IPR006586(ADAM, cysteine-rich)|interpro:IPR010294(ADAM-TS Spacer 1)|interpro:IPR024079|interpro:IPR013274(Peptidase M12B, ADAM-TS1)|interpro:IPR001590(Peptidase M…	-	-	-	figure legend:Supplementary table 1|full coverage:Only protein-protein interactions|curation depth:imex curation	taxid:9606(human-293t)|taxid:9606(Homo sapiens 293 cells transformed with SV40 large T antigen)	-	2017-07-07	2019-07-12	rogid:508HADo+AQGlRdHL3Yqk7Hyhjv09606	rogid:/2rwfNnTU6Seo5+ZZdGeEEUeoAQ9606	rigid:vSEtWOaAKhK49mPjtNqvBvKXhYs	false	tandem tag:c-c	-	-	-	psi-mi:"MI:0102"(sequence tag identification)	psi-mi:"MI:0102"(sequence tag identification)
uniprotkb:P01568	uniprotkb:Q9UHI8	intact:EBI-21706776|uniprotkb:Q14608|uniprotkb:Q5VWD1|uniprotkb:Q7M4Q4	intact:EBI-2511802|uniprotkb:Q9NSJ8|uniprotkb:Q9UP80|uniprotkb:Q9UH83|uniprotkb:Q9P2K0|uniprotkb:D3DSD5	psi-mi:ifn21_human(display_long)|uniprotkb:Interferon alpha-F(gene name synonym)|uniprotkb:IFNA21(gene name)|psi-mi:IFNA21(display_short)	psi-mi:ats1_human(display_long)|uniprotkb:ADAMTS1(gene name)|psi-mi:ADAMTS1(display_short)|uniprotkb:KIAA1346(gene name synonym)|uniprotkb:METH1(gene name synonym)|uniprotkb:METH-1(gene name synonym)	psi-mi:"MI:0007"(anti tag coimmunoprecipitation)	Huttlin et al. (2017)	pubmed:28514442|doi:10.1038/nature22366|imex:IM-25778	taxid:9606(human)|taxid:9606(Homo sapiens)	taxid:9606(human)|taxid:9606(Homo sapiens)	psi-mi:"MI:0914"(association)	psi-mi:"MI:0469"(IntAct)	intact:EBI-21706831|imex:IM-25778-6693	intact-miscore:0.35	psi-mi:"MI:1060"(spoke expansion)	psi-mi:"MI:0499"(unspecified role)	psi-mi:"MI:0499"(unspecified role)	psi-mi:"MI:0496"(bait)	psi-mi:"MI:0498"(prey)	psi-mi:"MI:0326"(protein)	psi-mi:"MI:0326"(protein)	refseq:NP_002166.2|ensembl:ENST00000380225|ensembl:ENSP00000369574|ensembl:ENSG00000137080|reactome:R-HSA-909733|reactome:R-HSA-912694|reactome:R-HSA-933541|reactome:R-HSA-983231|go:"GO:0005576"(extracellular region)|go:"GO:0005615"(extracellular space)|go:"GO:0005125"(cytokine activity)|go:"GO:0005126"(cytokine receptor binding)|go:"GO:0005132"(type I interferon receptor binding)|go:"GO:0002250"…	interpro:IPR041645|go:"GO:0008201"(heparin binding)|go:"GO:0008270"(zinc ion binding)|go:"GO:0007229"(integrin-mediated signaling pathway)|go:"GO:0008285"(negative regulation of cell population proliferation)|refseq:NP_008919.3|interpro:IPR006586(ADAM, cysteine-rich)|interpro:IPR010294(ADAM-TS Spacer 1)|interpro:IPR024079|interpro:IPR013274(Peptidase M12B, ADAM-TS1)|interpro:IPR001590(Peptidase M…	-	-	-	figure legend:Supplementary table 1|full coverage:Only protein-protein interactions|curation depth:imex curation	taxid:9606(human-293t)|taxid:9606(Homo sapiens 293 cells transformed with SV40 large T antigen)	-	2017-07-07	2019-07-12	rogid:R+TfZELj3tc6HE6KXJ3Y4asAc/s9606	rogid:/2rwfNnTU6Seo5+ZZdGeEEUeoAQ9606	rigid:PozwOsUHZqNNCdvD3qKGVG5sDWY	false	tandem tag:c-c	-	-	-	psi-mi:"MI:0102"(sequence tag identification)	psi-mi:"MI:0102"(sequence tag identification)
uniprotkb:P13727	uniprotkb:Q9UHI8	intact:EBI-716689|uniprotkb:P81448|uniprotkb:Q14227|uniprotkb:Q6ICT2|uniprotkb:A6XMW0|uniprotkb:B2R5I1	intact:EBI-2511802|uniprotkb:Q9NSJ8|uniprotkb:Q9UP80|uniprotkb:Q9UH83|uniprotkb:Q9P2K0|uniprotkb:D3DSD5	psi-mi:prg2_human(display_long)|uniprotkb:Proteoglycan 2(gene name synonym)|uniprotkb:PRG2(gene name)|psi-mi:PRG2(display_short)|uniprotkb:MBP(gene name synonym)	psi-mi:ats1_human(display_long)|uniprotkb:ADAMTS1(gene name)|psi-mi:ADAMTS1(display_short)|uniprotkb:KIAA1346(gene name synonym)|uniprotkb:METH1(gene name synonym)|uniprotkb:METH-1(gene name synonym)	psi-mi:"MI:0007"(anti tag coimmunoprecipitation)	Huttlin et al. (2017)	pubmed:28514442|doi:10.1038/nature22366|imex:IM-25778	taxid:9606(human)|taxid:9606(Homo sapiens)	taxid:9606(human)|taxid:9606(Homo sapiens)	psi-mi:"MI:0914"(association)	psi-mi:"MI:0469"(IntAct)	intact:EBI-21570605|imex:IM-25778-3523	intact-miscore:0.35	psi-mi:"MI:1060"(spoke expansion)	psi-mi:"MI:0499"(unspecified role)	psi-mi:"MI:0499"(unspecified role)	psi-mi:"MI:0496"(bait)	psi-mi:"MI:0498"(prey)	psi-mi:"MI:0326"(protein)	psi-mi:"MI:0326"(protein)	ensembl:ENST00000311862|ensembl:ENST00000525955|refseq:NP_001230174.1|go:"GO:0005576"(extracellular region)|go:"GO:0008201"(heparin binding)|go:"GO:0042742"(defense response to bacterium)|refseq:NP_002719.3|interpro:IPR001304(C-type lectin)|interpro:IPR016186(C-type lectin-like)|interpro:IPR018378|interpro:IPR016187(C-type lectin fold)|interpro:IPR002352(Eosinophil major basic protein)|rcsb pdb:2…	interpro:IPR041645|go:"GO:0008201"(heparin binding)|go:"GO:0008270"(zinc ion binding)|go:"GO:0007229"(integrin-mediated signaling pathway)|go:"GO:0008285"(negative regulation of cell population proliferation)|refseq:NP_008919.3|interpro:IPR006586(ADAM, cysteine-rich)|interpro:IPR010294(ADAM-TS Spacer 1)|interpro:IPR024079|interpro:IPR013274(Peptidase M12B, ADAM-TS1)|interpro:IPR001590(Peptidase M…	-	-	-	figure legend:Supplementary table 1|full coverage:Only protein-protein interactions|curation depth:imex curation	taxid:9606(human-293t)|taxid:9606(Homo sapiens 293 cells transformed with SV40 large T antigen)	-	2017-07-07	2019-11-11	rogid:QlmkRH3H1EqzmXCOJvljPKWDncU9606	rogid:/2rwfNnTU6Seo5+ZZdGeEEUeoAQ9606	rigid:E7PgvcufMKqWbSD94ObH85tNkXk	false	tandem tag:c-c	-	-	-	psi-mi:"MI:0102"(sequence tag identification)	psi-mi:"MI:0102"(sequence tag identification)
uniprotkb:Q6A162	uniprotkb:Q9UHI8	intact:EBI-10171697|uniprotkb:Q6IFU5	intact:EBI-2511802|uniprotkb:Q9NSJ8|uniprotkb:Q9UP80|uniprotkb:Q9UH83|uniprotkb:Q9P2K0|uniprotkb:D3DSD5	psi-mi:k1c40_human(display_long)|uniprotkb:KRT40(gene name)|psi-mi:KRT40(display_short)|uniprotkb:Cytokeratin-40(gene name synonym)|uniprotkb:KA36(gene name synonym)|uniprotkb:Keratin-40(gene name synonym)|uniprotkb:Type I hair keratin Ka36(gene name synonym)	psi-mi:ats1_human(display_long)|uniprotkb:ADAMTS1(gene name)|psi-mi:ADAMTS1(display_short)|uniprotkb:KIAA1346(gene name synonym)|uniprotkb:METH1(gene name synonym)|uniprotkb:METH-1(gene name synonym)	psi-mi:"MI:1112"(two hybrid prey pooling approach)	Luck et al. (2017)	pubmed:32296183|imex:IM-25472	taxid:9606(human)|taxid:9606(Homo sapiens)	taxid:9606(human)|taxid:9606(Homo sapiens)	psi-mi:"MI:0915"(physical association)	psi-mi:"MI:0469"(IntAct)	intact:EBI-24912605|imex:IM-25472-15233	author score:0.843293891339|intact-miscore:0.56	-	psi-mi:"MI:0499"(unspecified role)	psi-mi:"MI:0499"(unspecified role)	psi-mi:"MI:0498"(prey)	psi-mi:"MI:0496"(bait)	psi-mi:"MI:0326"(protein)	psi-mi:"MI:0326"(protein)	interpro:IPR039008|reactome:R-HSA-6809371|reactome:R-HSA-6805567|go:"GO:0005198"(structural molecule activity)|go:"GO:0005882"(intermediate filament)|interpro:IPR002957(Keratin, type I)|ensembl:ENSG00000204889|ensembl:ENSG00000262845|ensembl:ENSP00000366984|ensembl:ENSP00000381500|ensembl:ENSP00000459621|ensembl:ENSP00000479080|ensembl:ENST00000377755|ensembl:ENST00000398486|ensembl:ENST000005769…	interpro:IPR041645|go:"GO:0008201"(heparin binding)|go:"GO:0008270"(zinc ion binding)|go:"GO:0007229"(integrin-mediated signaling pathway)|go:"GO:0008285"(negative regulation of cell population proliferation)|refseq:NP_008919.3|interpro:IPR006586(ADAM, cysteine-rich)|interpro:IPR010294(ADAM-TS Spacer 1)|interpro:IPR024079|interpro:IPR013274(Peptidase M12B, ADAM-TS1)|interpro:IPR001590(Peptidase M…	-	comment:This prey protein was expressed using pDEST-AD-CHY2, a low copy number expression vector coding for an N-terminal Gal4 AD tag.	comment:This prey protein was expressed using pDEST-DB, a high copy number expression vector coding for an N-terminal Gal4 BD tag.	figure legend:Supplementary Table 9|full coverage:Only protein-protein interactions|curation depth:imex curation	taxid:4932(yeasx)|taxid:4932("Saccharomyces cerevisiae (Baker's yeast)")	-	2016-06-21	2019-12-15	rogid:93lmDGFUau1S1lpef2rBMQpkkOA9606	rogid:/2rwfNnTU6Seo5+ZZdGeEEUeoAQ9606	rigid:Y69dPR5q59REtDEtpvUKrF5VlhY	false	gal4 activation domain:n-n	gal4 dna binding domain:n-n	-	-	psi-mi:"MI:0078"(nucleotide sequence identification)	psi-mi:"MI:0078"(nucleotide sequence identification)
uniprotkb:Q6A162	uniprotkb:Q9UHI8	intact:EBI-10171697|uniprotkb:Q6IFU5	intact:EBI-2511802|uniprotkb:Q9NSJ8|uniprotkb:Q9UP80|uniprotkb:Q9UH83|uniprotkb:Q9P2K0|uniprotkb:D3DSD5	psi-mi:k1c40_human(display_long)|uniprotkb:KRT40(gene name)|psi-mi:KRT40(display_short)|uniprotkb:Cytokeratin-40(gene name synonym)|uniprotkb:KA36(gene name synonym)|uniprotkb:Keratin-40(gene name synonym)|uniprotkb:Type I hair keratin Ka36(gene name synonym)	psi-mi:ats1_human(display_long)|uniprotkb:ADAMTS1(gene name)|psi-mi:ADAMTS1(display_short)|uniprotkb:KIAA1346(gene name synonym)|uniprotkb:METH1(gene name synonym)|uniprotkb:METH-1(gene name synonym)	psi-mi:"MI:0397"(two hybrid array)	Luck et al. (2017)	pubmed:32296183|imex:IM-25472	taxid:9606(human)|taxid:9606(Homo sapiens)	taxid:9606(human)|taxid:9606(Homo sapiens)	psi-mi:"MI:0915"(physical association)	psi-mi:"MI:0469"(IntAct)	intact:EBI-23044999|imex:IM-25472-40123	author score:0.843293891339|intact-miscore:0.56	-	psi-mi:"MI:0499"(unspecified role)	psi-mi:"MI:0499"(unspecified role)	psi-mi:"MI:0498"(prey)	psi-mi:"MI:0496"(bait)	psi-mi:"MI:0326"(protein)	psi-mi:"MI:0326"(protein)	interpro:IPR039008|reactome:R-HSA-6809371|reactome:R-HSA-6805567|go:"GO:0005198"(structural molecule activity)|go:"GO:0005882"(intermediate filament)|interpro:IPR002957(Keratin, type I)|ensembl:ENSG00000204889|ensembl:ENSG00000262845|ensembl:ENSP00000366984|ensembl:ENSP00000381500|ensembl:ENSP00000459621|ensembl:ENSP00000479080|ensembl:ENST00000377755|ensembl:ENST00000398486|ensembl:ENST000005769…	interpro:IPR041645|go:"GO:0008201"(heparin binding)|go:"GO:0008270"(zinc ion binding)|go:"GO:0007229"(integrin-mediated signaling pathway)|go:"GO:0008285"(negative regulation of cell population proliferation)|refseq:NP_008919.3|interpro:IPR006586(ADAM, cysteine-rich)|interpro:IPR010294(ADAM-TS Spacer 1)|interpro:IPR024079|interpro:IPR013274(Peptidase M12B, ADAM-TS1)|interpro:IPR001590(Peptidase M…	-	comment:This prey protein was expressed using pDEST-AD-CHY2, a low copy number expression vector coding for an N-terminal Gal4 AD tag.	comment:This prey protein was expressed using pDEST-DB, a high copy number expression vector coding for an N-terminal Gal4 BD tag.	figure legend:Supplementary Table 9|full coverage:Only protein-protein interactions|curation depth:imex curation	taxid:4932(yeasx)|taxid:4932("Saccharomyces cerevisiae (Baker's yeast)")	-	2016-06-21	2019-12-13	rogid:93lmDGFUau1S1lpef2rBMQpkkOA9606	rogid:/2rwfNnTU6Seo5+ZZdGeEEUeoAQ9606	rigid:Y69dPR5q59REtDEtpvUKrF5VlhY	false	gal4 activation domain:n-n	gal4 dna binding domain:n-n	-	-	psi-mi:"MI:0078"(nucleotide sequence identification)	psi-mi:"MI:0078"(nucleotide sequence identification)
uniprotkb:P60410	uniprotkb:Q9UHI8	intact:EBI-10171774|uniprotkb:A0JNW4	intact:EBI-2511802|uniprotkb:Q9NSJ8|uniprotkb:Q9UP80|uniprotkb:Q9UH83|uniprotkb:Q9P2K0|uniprotkb:D3DSD5	psi-mi:kr108_human(display_long)|uniprotkb:KRTAP10-8(gene name)|psi-mi:KRTAP10-8(display_short)|uniprotkb:High sulfur keratin-associated protein 10.8(gene name synonym)|uniprotkb:KAP10.8(gene name synonym)|uniprotkb:KAP18-8(gene name synonym)|uniprotkb:KRTAP10.8(gene name synonym)|uniprotkb:KRTAP18-8(gene name synonym)|uniprotkb:KRTAP18.8(gene name synonym)|uniprotkb:Keratin-associated protein 10…	psi-mi:ats1_human(display_long)|uniprotkb:ADAMTS1(gene name)|psi-mi:ADAMTS1(display_short)|uniprotkb:KIAA1346(gene name synonym)|uniprotkb:METH1(gene name synonym)|uniprotkb:METH-1(gene name synonym)	psi-mi:"MI:0397"(two hybrid array)	Luck et al. (2017)	pubmed:32296183|imex:IM-25472	taxid:9606(human)|taxid:9606(Homo sapiens)	taxid:9606(human)|taxid:9606(Homo sapiens)	psi-mi:"MI:0915"(physical association)	psi-mi:"MI:0469"(IntAct)	intact:EBI-22878407|imex:IM-25472-31014	author score:0.880526559419|intact-miscore:0.56	-	psi-mi:"MI:0499"(unspecified role)	psi-mi:"MI:0499"(unspecified role)	psi-mi:"MI:0498"(prey)	psi-mi:"MI:0496"(bait)	psi-mi:"MI:0326"(protein)	psi-mi:"MI:0326"(protein)	reactome:R-HSA-6805567|go:"GO:0045095"(keratin filament)|interpro:IPR002494(Keratin, high sulphur B2 protein)|interpro:IPR007951(PMG)|ensembl:ENSG00000187766|ensembl:ENSP00000335565|ensembl:ENST00000334662|refseq:NP_941968.2|go:"GO:0005829"(cytosol)|go:"GO:0031424"(keratinization)|go:"GO:0042802"(identical protein binding)|ensembl:ENSG00000187766.1(identity)	interpro:IPR041645|go:"GO:0008201"(heparin binding)|go:"GO:0008270"(zinc ion binding)|go:"GO:0007229"(integrin-mediated signaling pathway)|go:"GO:0008285"(negative regulation of cell population proliferation)|refseq:NP_008919.3|interpro:IPR006586(ADAM, cysteine-rich)|interpro:IPR010294(ADAM-TS Spacer 1)|interpro:IPR024079|interpro:IPR013274(Peptidase M12B, ADAM-TS1)|interpro:IPR001590(Peptidase M…	-	comment:This prey protein was expressed using pDEST-AD-CHY2, a low copy number expression vector coding for an N-terminal Gal4 AD tag.	comment:This prey protein was expressed using pDEST-DB, a high copy number expression vector coding for an N-terminal Gal4 BD tag.	figure legend:Supplementary Table 9|full coverage:Only protein-protein interactions|curation depth:imex curation	taxid:4932(yeasx)|taxid:4932("Saccharomyces cerevisiae (Baker's yeast)")	-	2016-06-21	2019-12-13	rogid:BEQ2XP2zg7CUAMbLu9zVmF9N/1o9606	rogid:/2rwfNnTU6Seo5+ZZdGeEEUeoAQ9606	rigid:yL/O05ndiWVYu75K17Tf3tiJj88	false	gal4 activation domain:n-n	gal4 dna binding domain:n-n	-	-	psi-mi:"MI:0078"(nucleotide sequence identification)	psi-mi:"MI:0078"(nucleotide sequence identification)
uniprotkb:P0DTC8	uniprotkb:Q9UHI8	intact:EBI-25475900	intact:EBI-2511802|uniprotkb:Q9NSJ8|uniprotkb:Q9UP80|uniprotkb:Q9UH83|uniprotkb:Q9P2K0|uniprotkb:D3DSD5	psi-mi:ns8_sars2(display_long)|uniprotkb:Non-structural protein 8(gene name synonym)|uniprotkb:8(orf name)	psi-mi:ats1_human(display_long)|uniprotkb:ADAMTS1(gene name)|psi-mi:ADAMTS1(display_short)|uniprotkb:KIAA1346(gene name synonym)|uniprotkb:METH1(gene name synonym)|uniprotkb:METH-1(gene name synonym)	psi-mi:"MI:0096"(pull down)	Gordon et al. (2020)	imex:IM-28441|pubmed:33060197	taxid:2697049(SARS-CoV-2)|taxid:2697049(SARS-CoV-2)	taxid:9606(human)|taxid:9606(Homo sapiens)	psi-mi:"MI:0914"(association)	psi-mi:"MI:0469"(IntAct)	intact:EBI-26375962|imex:IM-28441-91	intact-miscore:0.53	psi-mi:"MI:1060"(spoke expansion)	psi-mi:"MI:0499"(unspecified role)	psi-mi:"MI:0499"(unspecified role)	psi-mi:"MI:0496"(bait)	psi-mi:"MI:0498"(prey)	psi-mi:"MI:0326"(protein)	psi-mi:"MI:0326"(protein)	interpro:IPR022722|refseq:YP_009724396.1|rcsb pdb:7JTL|rcsb pdb:7JX6	interpro:IPR041645|go:"GO:0008201"(heparin binding)|go:"GO:0008270"(zinc ion binding)|go:"GO:0007229"(integrin-mediated signaling pathway)|go:"GO:0008285"(negative regulation of cell population proliferation)|refseq:NP_008919.3|interpro:IPR006586(ADAM, cysteine-rich)|interpro:IPR010294(ADAM-TS Spacer 1)|interpro:IPR024079|interpro:IPR013274(Peptidase M12B, ADAM-TS1)|interpro:IPR001590(Peptidase M…	-	-	-	figure legend:Table 2, no 26|dataset:Virus - Publications including interactions involving viral proteins|dataset:Coronavirus - Interactions investigated in the context of Coronavirus|full coverage:Only protein-protein interactions|curation depth:imex curation	taxid:9606(human-293t)|taxid:9606(Homo sapiens 293 cells transformed with SV40 large T antigen)	-	2020-10-16	2020-10-20	rogid:ewwYrFNyPZ3iELR/bcvfB2DfU3Q2697049	rogid:/2rwfNnTU6Seo5+ZZdGeEEUeoAQ9606	rigid:Vxz1rgLxGSfjZGUrOkMtv94/sx0	false	strep tag:c-c	-	-	-	psi-mi:"MI:0102"(sequence tag identification)	psi-mi:"MI:0102"(sequence tag identification)
uniprotkb:P0DTC8	uniprotkb:Q9UHI8	intact:EBI-25475900	intact:EBI-2511802|uniprotkb:Q9NSJ8|uniprotkb:Q9UP80|uniprotkb:Q9UH83|uniprotkb:Q9P2K0|uniprotkb:D3DSD5	psi-mi:ns8_sars2(display_long)|uniprotkb:Non-structural protein 8(gene name synonym)|uniprotkb:8(orf name)	psi-mi:ats1_human(display_long)|uniprotkb:ADAMTS1(gene name)|psi-mi:ADAMTS1(display_short)|uniprotkb:KIAA1346(gene name synonym)|uniprotkb:METH1(gene name synonym)|uniprotkb:METH-1(gene name synonym)	psi-mi:"MI:0096"(pull down)	Gordon et al. (2020)	doi:10.1038/s41586-020-2286-9|pubmed:32353859|imex:IM-27814	taxid:2697049(SARS-CoV-2)|taxid:2697049(SARS-CoV-2)	taxid:9606(human)|taxid:9606(Homo sapiens)	psi-mi:"MI:0914"(association)	psi-mi:"MI:0469"(IntAct)	intact:EBI-25491344|imex:IM-27814-37	intact-miscore:0.53	psi-mi:"MI:1060"(spoke expansion)	psi-mi:"MI:0499"(unspecified role)	psi-mi:"MI:0499"(unspecified role)	psi-mi:"MI:0496"(bait)	psi-mi:"MI:0498"(prey)	psi-mi:"MI:0326"(protein)	psi-mi:"MI:0326"(protein)	interpro:IPR022722|refseq:YP_009724396.1|rcsb pdb:7JTL|rcsb pdb:7JX6	interpro:IPR041645|go:"GO:0008201"(heparin binding)|go:"GO:0008270"(zinc ion binding)|go:"GO:0007229"(integrin-mediated signaling pathway)|go:"GO:0008285"(negative regulation of cell population proliferation)|refseq:NP_008919.3|interpro:IPR006586(ADAM, cysteine-rich)|interpro:IPR010294(ADAM-TS Spacer 1)|interpro:IPR024079|interpro:IPR013274(Peptidase M12B, ADAM-TS1)|interpro:IPR001590(Peptidase M…	-	-	-	figure legend:"\"Supplementary Table 2 (media-5.xlsx file)\""|dataset:Virus - Publications including interactions involving viral proteins|dataset:Coronavirus - Interactions investigated in the context of Coronavirus|full coverage:Only protein-protein interactions|curation depth:imex curation	taxid:9606(human-293t)|taxid:9606(Homo sapiens 293 cells transformed with SV40 large T antigen)	-	2020-03-24	2020-03-31	rogid:ewwYrFNyPZ3iELR/bcvfB2DfU3Q2697049	rogid:/2rwfNnTU6Seo5+ZZdGeEEUeoAQ9606	rigid:Vxz1rgLxGSfjZGUrOkMtv94/sx0	false	strep tag:c-c|variant:84-84	-	-	-	psi-mi:"MI:0102"(sequence tag identification)	psi-mi:"MI:0102"(sequence tag identification)
uniprotkb:A0A5P8YFD8	uniprotkb:Q9UHI8	intact:EBI-2844797|uniprotkb:A0A384L807|uniprotkb:Q74TW8|uniprotkb:A0A0H2W658|uniprotkb:Q7CIM3	intact:EBI-2511802|uniprotkb:Q9NSJ8|uniprotkb:Q9UP80|uniprotkb:Q9UH83|uniprotkb:Q9P2K0|uniprotkb:D3DSD5	psi-mi:a0a5p8yfd8_yerpe(display_long)|uniprotkb:YPO2208(locus name)|uniprotkb:trpE(gene name)|psi-mi:trpE(display_short)	psi-mi:ats1_human(display_long)|uniprotkb:ADAMTS1(gene name)|psi-mi:ADAMTS1(display_short)|uniprotkb:KIAA1346(gene name synonym)|uniprotkb:METH1(gene name synonym)|uniprotkb:METH-1(gene name synonym)	psi-mi:"MI:0398"(two hybrid pooling approach)	Dyer et al. (2010)	imex:IM-13779|pubmed:20711500	taxid:632(yerpe)|taxid:632(Yersinia pestis)	taxid:9606(human)|taxid:9606(Homo sapiens)	psi-mi:"MI:0915"(physical association)	psi-mi:"MI:0469"(IntAct)	intact:EBI-2875427|imex:IM-13779-8275	author score:1|intact-miscore:0.37	-	psi-mi:"MI:0499"(unspecified role)	psi-mi:"MI:0499"(unspecified role)	psi-mi:"MI:0496"(bait)	psi-mi:"MI:0498"(prey)	psi-mi:"MI:0326"(protein)	psi-mi:"MI:0326"(protein)	go:"GO:0000162"(tryptophan biosynthetic process)|go:"GO:0046872"(metal ion binding)|refseq:YP_002347179.1|go:"GO:0004049"(anthranilate synthase activity)|interpro:IPR005801(Anthranilate synthase component I and chorismate binding protein)|interpro:IPR019999|interpro:IPR006805(Anthranilate synthase component I, N-terminal)|interpro:IPR005257(Anthranilate synthase component I, TrpE)|interpro:IPR015…	interpro:IPR041645|go:"GO:0008201"(heparin binding)|go:"GO:0008270"(zinc ion binding)|go:"GO:0007229"(integrin-mediated signaling pathway)|go:"GO:0008285"(negative regulation of cell population proliferation)|refseq:NP_008919.3|interpro:IPR006586(ADAM, cysteine-rich)|interpro:IPR010294(ADAM-TS Spacer 1)|interpro:IPR024079|interpro:IPR013274(Peptidase M12B, ADAM-TS1)|interpro:IPR001590(Peptidase M…	psi-mi:"MI:0469"(intact)	-	-	figure legend:Table S2|full coverage:Only protein-protein interactions|curation depth:imex curation	taxid:4932(yeasx)|taxid:4932("Saccharomyces cerevisiae (Baker's yeast)")	-	2010-06-17	2014-10-16	rogid:4yY3KOTpkixAVvXxxbToZJUfRYM632	rogid:/2rwfNnTU6Seo5+ZZdGeEEUeoAQ9606	intact-crc:E044EC2E03758330|rigid:3cJevftkHJ/+MJXy11uhqBwYqAM	false	-	-	-	-	psi-mi:"MI:0078"(nucleotide sequence identification)	psi-mi:"MI:0078"(nucleotide sequence identification)
uniprotkb:P14625	uniprotkb:O15072	intact:EBI-359129|uniprotkb:Q96A97	intact:EBI-12200127|uniprotkb:A1L3U9|uniprotkb:Q9BXZ8	psi-mi:enpl_human(display_long)|uniprotkb:HSP90B1(gene name)|psi-mi:HSP90B1(display_short)|uniprotkb:TRA1(gene name synonym)|uniprotkb:Heat shock protein 90 kDa beta member 1(gene name synonym)|uniprotkb:94 kDa glucose-regulated protein(gene name synonym)|uniprotkb:GRP94(gene name synonym)|uniprotkb:gp96 homolog(gene name synonym)|uniprotkb:Tumor rejection antigen 1(gene name synonym)	psi-mi:ats3_human(display_long)|uniprotkb:ADAMTS3(gene name)|psi-mi:ADAMTS3(display_short)|uniprotkb:KIAA0366(gene name synonym)|uniprotkb:Procollagen II N-proteinase(gene name synonym)|uniprotkb:Procollagen II amino propeptide-processing enzyme(gene name synonym)	psi-mi:"MI:0030"(cross-linking study)	Fasci et al. (2018)	pubmed:30021884|imex:IM-26653|doi:10.1074/mcp.ra118.000924	taxid:9606(human)|taxid:9606(Homo sapiens)	taxid:9606(human)|taxid:9606(Homo sapiens)	psi-mi:"MI:0915"(physical association)	psi-mi:"MI:0469"(IntAct)	intact:EBI-20903664|imex:IM-26653-7949	intact-miscore:0.40	-	psi-mi:"MI:0499"(unspecified role)	psi-mi:"MI:0499"(unspecified role)	psi-mi:"MI:0497"(neutral component)	psi-mi:"MI:0497"(neutral component)	psi-mi:"MI:0326"(protein)	psi-mi:"MI:0326"(protein)	go:"GO:0005925"(focal adhesion)|go:"GO:0005829"(cytosol)|go:"GO:0005788"(endoplasmic reticulum lumen)|go:"GO:0005789"(endoplasmic reticulum membrane)|go:"GO:0030496"(midbody)|go:"GO:0048471"(perinuclear region of cytoplasm)|go:"GO:0005524"(ATP binding)|go:"GO:0005509"(calcium ion binding)|go:"GO:0003723"(RNA binding)|go:"GO:0031247"(actin rod assembly)|go:"GO:0071318"(cellular response to ATP)|go…	go:"GO:0001701"(in utero embryonic development)|interpro:IPR041645|interpro:IPR036383|go:"GO:0097435"(supramolecular fiber organization)|go:"GO:0030198"(extracellular matrix organization)|go:"GO:0004175"(endopeptidase activity)|go:"GO:0004222"(metalloendopeptidase activity)|go:"GO:0005576"(extracellular region)|go:"GO:0005615"(extracellular space)|go:"GO:0008201"(heparin binding)|go:"GO:0008270"(…	go:"GO:0005634"(nucleus)	-	-	figure legend:Table S2-pink, Table S1|comment:"\"interaction detected in: TX100 soluble fraction (fractionated nuclei), unfractionated nuclei\""|full coverage:Only protein-protein interactions|curation depth:imex curation	taxid:9606(human-u2-os)|taxid:9606(Human U2-OS osteosarcoma cell line)	-	2018-11-19	2018-11-30	rogid:m5CdlplqVyMUWYe75aKDuMzztMY9606	rogid:VtaC04KG1wO4sM3ep4k/qYPJ7mY9606	rigid:PJN9Gn3793XO/21vTPIEfmWuZfU	false	-	-	-	-	psi-mi:"MI:0102"(sequence tag identification)	psi-mi:"MI:0102"(sequence tag identification)
uniprotkb:Q9UHD9	uniprotkb:O15072	intact:EBI-947187|uniprotkb:O94798|uniprotkb:Q9H3W6|uniprotkb:Q9HAZ4|uniprotkb:Q5D027	intact:EBI-12200127|uniprotkb:A1L3U9|uniprotkb:Q9BXZ8	psi-mi:ubql2_human(display_long)|uniprotkb:UBQLN2(gene name)|psi-mi:UBQLN2(display_short)|uniprotkb:PLIC2(gene name synonym)|uniprotkb:HRIHFB2157(orf name)|uniprotkb:N4BP4(gene name synonym)|uniprotkb:Protein linking IAP with cytoskeleton 2(gene name synonym)|uniprotkb:Ubiquitin-like product Chap1/Dsk2(gene name synonym)|uniprotkb:DSK2 homolog(gene name synonym)|uniprotkb:Chap1(gene name synonym)	psi-mi:ats3_human(display_long)|uniprotkb:ADAMTS3(gene name)|psi-mi:ADAMTS3(display_short)|uniprotkb:KIAA0366(gene name synonym)|uniprotkb:Procollagen II N-proteinase(gene name synonym)|uniprotkb:Procollagen II amino propeptide-processing enzyme(gene name synonym)	psi-mi:"MI:1112"(two hybrid prey pooling approach)	Luck et al. (2017)	pubmed:32296183|imex:IM-25472	taxid:9606(human)|taxid:9606(Homo sapiens)	taxid:9606(human)|taxid:9606(Homo sapiens)	psi-mi:"MI:0915"(physical association)	psi-mi:"MI:0469"(IntAct)	intact:EBI-22359947|imex:IM-25472-2700	author score:0.840830069139|intact-miscore:0.56	-	psi-mi:"MI:0499"(unspecified role)	psi-mi:"MI:0499"(unspecified role)	psi-mi:"MI:0498"(prey)	psi-mi:"MI:0496"(bait)	psi-mi:"MI:0326"(protein)	psi-mi:"MI:0326"(protein)	go:"GO:0000045"(autophagosome assembly)|go:"GO:0006511"(ubiquitin-dependent protein catabolic process)|go:"GO:0031593"(polyubiquitin modification-dependent protein binding)|rcsb pdb:6MUN|go:"GO:0005886"(plasma membrane)|go:"GO:0005737"(cytoplasm)|interpro:IPR029071|ensembl:ENST00000338222|rcsb pdb:1J8C|go:"GO:0005634"(nucleus)|refseq:NP_038472.2|interpro:IPR016024(Armadillo-type fold)|interpro:IP…	go:"GO:0001701"(in utero embryonic development)|interpro:IPR041645|interpro:IPR036383|go:"GO:0097435"(supramolecular fiber organization)|go:"GO:0030198"(extracellular matrix organization)|go:"GO:0004175"(endopeptidase activity)|go:"GO:0004222"(metalloendopeptidase activity)|go:"GO:0005576"(extracellular region)|go:"GO:0005615"(extracellular space)|go:"GO:0008201"(heparin binding)|go:"GO:0008270"(…	-	comment:This prey protein was expressed using pDEST-AD-CHY2, a low copy number expression vector coding for an N-terminal Gal4 AD tag.	comment:This prey protein was expressed using pDEST-DB, a high copy number expression vector coding for an N-terminal Gal4 BD tag.	figure legend:Supplementary Table 9|full coverage:Only protein-protein interactions|curation depth:imex curation	taxid:4932(yeasx)|taxid:4932("Saccharomyces cerevisiae (Baker's yeast)")	-	2016-06-21	2019-12-13	rogid:tElcz7gHFkKFVDTz3PXeNcaBP7U9606	rogid:VtaC04KG1wO4sM3ep4k/qYPJ7mY9606	rigid:yV3h57uNt6epjmvL2aVwZrfXrm0	false	gal4 activation domain:n-n	gal4 dna binding domain:n-n	-	-	psi-mi:"MI:0078"(nucleotide sequence identification)	psi-mi:"MI:0078"(nucleotide sequence identification)
uniprotkb:Q9UHD9	uniprotkb:O15072	intact:EBI-947187|uniprotkb:O94798|uniprotkb:Q9H3W6|uniprotkb:Q9HAZ4|uniprotkb:Q5D027	intact:EBI-12200127|uniprotkb:A1L3U9|uniprotkb:Q9BXZ8	psi-mi:ubql2_human(display_long)|uniprotkb:UBQLN2(gene name)|psi-mi:UBQLN2(display_short)|uniprotkb:PLIC2(gene name synonym)|uniprotkb:HRIHFB2157(orf name)|uniprotkb:N4BP4(gene name synonym)|uniprotkb:Protein linking IAP with cytoskeleton 2(gene name synonym)|uniprotkb:Ubiquitin-like product Chap1/Dsk2(gene name synonym)|uniprotkb:DSK2 homolog(gene name synonym)|uniprotkb:Chap1(gene name synonym)	psi-mi:ats3_human(display_long)|uniprotkb:ADAMTS3(gene name)|psi-mi:ADAMTS3(display_short)|uniprotkb:KIAA0366(gene name synonym)|uniprotkb:Procollagen II N-proteinase(gene name synonym)|uniprotkb:Procollagen II amino propeptide-processing enzyme(gene name synonym)	psi-mi:"MI:0397"(two hybrid array)	Luck et al. (2017)	pubmed:32296183|imex:IM-25472	taxid:9606(human)|taxid:9606(Homo sapiens)	taxid:9606(human)|taxid:9606(Homo sapiens)	psi-mi:"MI:0915"(physical association)	psi-mi:"MI:0469"(IntAct)	intact:EBI-22817868|imex:IM-25472-27709	author score:0.840830069139|intact-miscore:0.56	-	psi-mi:"MI:0499"(unspecified role)	psi-mi:"MI:0499"(unspecified role)	psi-mi:"MI:0498"(prey)	psi-mi:"MI:0496"(bait)	psi-mi:"MI:0326"(protein)	psi-mi:"MI:0326"(protein)	go:"GO:0000045"(autophagosome assembly)|go:"GO:0006511"(ubiquitin-dependent protein catabolic process)|go:"GO:0031593"(polyubiquitin modification-dependent protein binding)|rcsb pdb:6MUN|go:"GO:0005886"(plasma membrane)|go:"GO:0005737"(cytoplasm)|interpro:IPR029071|ensembl:ENST00000338222|rcsb pdb:1J8C|go:"GO:0005634"(nucleus)|refseq:NP_038472.2|interpro:IPR016024(Armadillo-type fold)|interpro:IP…	go:"GO:0001701"(in utero embryonic development)|interpro:IPR041645|interpro:IPR036383|go:"GO:0097435"(supramolecular fiber organization)|go:"GO:0030198"(extracellular matrix organization)|go:"GO:0004175"(endopeptidase activity)|go:"GO:0004222"(metalloendopeptidase activity)|go:"GO:0005576"(extracellular region)|go:"GO:0005615"(extracellular space)|go:"GO:0008201"(heparin binding)|go:"GO:0008270"(…	-	comment:This prey protein was expressed using pDEST-AD-CHY2, a low copy number expression vector coding for an N-terminal Gal4 AD tag.	comment:This prey protein was expressed using pDEST-DB, a high copy number expression vector coding for an N-terminal Gal4 BD tag.	figure legend:Supplementary Table 9|full coverage:Only protein-protein interactions|curation depth:imex curation	taxid:4932(yeasx)|taxid:4932("Saccharomyces cerevisiae (Baker's yeast)")	-	2016-06-21	2019-12-13	rogid:tElcz7gHFkKFVDTz3PXeNcaBP7U9606	rogid:VtaC04KG1wO4sM3ep4k/qYPJ7mY9606	rigid:yV3h57uNt6epjmvL2aVwZrfXrm0	false	gal4 activation domain:n-n	gal4 dna binding domain:n-n	-	-	psi-mi:"MI:0078"(nucleotide sequence identification)	psi-mi:"MI:0078"(nucleotide sequence identification)
uniprotkb:Q9UHD9	uniprotkb:O15072	intact:EBI-947187|uniprotkb:O94798|uniprotkb:Q9H3W6|uniprotkb:Q9HAZ4|uniprotkb:Q5D027	intact:EBI-12200127|uniprotkb:A1L3U9|uniprotkb:Q9BXZ8	psi-mi:ubql2_human(display_long)|uniprotkb:UBQLN2(gene name)|psi-mi:UBQLN2(display_short)|uniprotkb:PLIC2(gene name synonym)|uniprotkb:HRIHFB2157(orf name)|uniprotkb:N4BP4(gene name synonym)|uniprotkb:Protein linking IAP with cytoskeleton 2(gene name synonym)|uniprotkb:Ubiquitin-like product Chap1/Dsk2(gene name synonym)|uniprotkb:DSK2 homolog(gene name synonym)|uniprotkb:Chap1(gene name synonym)	psi-mi:ats3_human(display_long)|uniprotkb:ADAMTS3(gene name)|psi-mi:ADAMTS3(display_short)|uniprotkb:KIAA0366(gene name synonym)|uniprotkb:Procollagen II N-proteinase(gene name synonym)|uniprotkb:Procollagen II amino propeptide-processing enzyme(gene name synonym)	psi-mi:"MI:1356"(validated two hybrid)	Luck et al. (2017)	pubmed:32296183|imex:IM-25472	taxid:9606(human)|taxid:9606(Homo sapiens)	taxid:9606(human)|taxid:9606(Homo sapiens)	psi-mi:"MI:0915"(physical association)	psi-mi:"MI:0469"(IntAct)	intact:EBI-24303374|imex:IM-25472-113492	intact-miscore:0.56	-	psi-mi:"MI:0499"(unspecified role)	psi-mi:"MI:0499"(unspecified role)	psi-mi:"MI:0497"(neutral component)	psi-mi:"MI:0497"(neutral component)	psi-mi:"MI:0326"(protein)	psi-mi:"MI:0326"(protein)	go:"GO:0000045"(autophagosome assembly)|go:"GO:0006511"(ubiquitin-dependent protein catabolic process)|go:"GO:0031593"(polyubiquitin modification-dependent protein binding)|rcsb pdb:6MUN|go:"GO:0005886"(plasma membrane)|go:"GO:0005737"(cytoplasm)|interpro:IPR029071|ensembl:ENST00000338222|rcsb pdb:1J8C|go:"GO:0005634"(nucleus)|refseq:NP_038472.2|interpro:IPR016024(Armadillo-type fold)|interpro:IP…	go:"GO:0001701"(in utero embryonic development)|interpro:IPR041645|interpro:IPR036383|go:"GO:0097435"(supramolecular fiber organization)|go:"GO:0030198"(extracellular matrix organization)|go:"GO:0004175"(endopeptidase activity)|go:"GO:0004222"(metalloendopeptidase activity)|go:"GO:0005576"(extracellular region)|go:"GO:0005615"(extracellular space)|go:"GO:0008201"(heparin binding)|go:"GO:0008270"(…	-	-	-	figure legend:Supplementary Table 9|full coverage:Only protein-protein interactions|curation depth:imex curation	taxid:4932(yeasx)|taxid:4932("Saccharomyces cerevisiae (Baker's yeast)")	-	2016-06-21	2019-12-13	rogid:tElcz7gHFkKFVDTz3PXeNcaBP7U9606	rogid:VtaC04KG1wO4sM3ep4k/qYPJ7mY9606	rigid:yV3h57uNt6epjmvL2aVwZrfXrm0	false	-	-	-	-	psi-mi:"MI:0078"(nucleotide sequence identification)	psi-mi:"MI:0078"(nucleotide sequence identification)
uniprotkb:Q8WYR1	uniprotkb:O95450	intact:EBI-2114827|uniprotkb:Q5G936|uniprotkb:Q5G938|uniprotkb:Q5G939|uniprotkb:Q8IZ23|uniprotkb:Q9Y2Y2|uniprotkb:D3DTS3|uniprotkb:B0LPH4	intact:EBI-2115029	psi-mi:pi3r5_human(display_long)|uniprotkb:PIK3R5(gene name)|psi-mi:PIK3R5(display_short)|uniprotkb:PI3-kinase p101 subunit(gene name synonym)|uniprotkb:PtdIns-3-kinase p101(gene name synonym)|uniprotkb:p101-PI3K(gene name synonym)|uniprotkb:Protein FOAP-2(gene name synonym)|uniprotkb:Phosphatidylinositol 4,5-bisphosphate 3-kinase regulatory subunit(gene name synonym)	psi-mi:ats2_human(display_long)|uniprotkb:ADAMTS2(gene name)|psi-mi:ADAMTS2(display_short)|uniprotkb:PCINP(gene name synonym)|uniprotkb:PCPNI(gene name synonym)|uniprotkb:Procollagen I/II amino propeptide-processing enzyme(gene name synonym)|uniprotkb:Procollagen I N-proteinase(gene name synonym)|uniprotkb:Procollagen N-endopeptidase(gene name synonym)	psi-mi:"MI:0018"(two hybrid)	Wang et al. (2008)	pubmed:18624398|imex:IM-19021	taxid:9606(human)|taxid:9606(Homo sapiens)	taxid:9606(human)|taxid:9606(Homo sapiens)	psi-mi:"MI:0915"(physical association)	psi-mi:"MI:0469"(IntAct)	intact:EBI-2115060|imex:IM-19021-16	author score:23.6|intact-miscore:0.37	-	psi-mi:"MI:0499"(unspecified role)	psi-mi:"MI:0499"(unspecified role)	psi-mi:"MI:0496"(bait)	psi-mi:"MI:0498"(prey)	psi-mi:"MI:0326"(protein)	psi-mi:"MI:0326"(protein)	go:"GO:0006661"(phosphatidylinositol biosynthetic process)|go:"GO:0034451"(centriolar satellite)|go:"GO:0016020"(membrane)|go:"GO:0005634"(nucleus)|go:"GO:0030168"(platelet activation)|refseq:NP_001136105.1|refseq:NP_055123.2|interpro:IPR019522|ensembl:ENSG00000141506|refseq:NP_001238780.1|refseq:NP_001238781.1|refseq:NP_001238782.1|refseq:NP_001238784.1|go:"GO:0005737"(cytoplasm)|go:"GO:0005829"…	interpro:IPR041645|go:"GO:0004222"(metalloendopeptidase activity)|go:"GO:0008270"(zinc ion binding)|go:"GO:0030574"(collagen catabolic process)|refseq:NP_055059.2|interpro:IPR010294(ADAM-TS Spacer 1)|interpro:IPR024079|interpro:IPR013275(Peptidase M12B, ADAM-TS2)|interpro:IPR001590(Peptidase M12B, ADAM/reprolysin)|interpro:IPR002870(Peptidase M12B, propeptide)|interpro:IPR010909(PLAC)|interpro:IP…	-	-	-	figure legend:Supp. Table 2, Table 2|full coverage:Only protein-protein interactions|curation depth:imex curation	taxid:4932(yeasx)|taxid:4932("Saccharomyces cerevisiae (Baker's yeast)")	-	2008-11-20	2014-10-16	rogid:Ap0uqEqfwsD6FNJug53Qh5av/309606	rogid:gXXmhd5EkCA/AKEnhDsLRhR4P/c9606	intact-crc:1726EDD8C65D1FAC|rigid:W7YbWavfVZM4pxpsQdjNivqSiWY	false	-	-	-	-	psi-mi:"MI:0078"(nucleotide sequence identification)	psi-mi:"MI:0078"(nucleotide sequence identification)
uniprotkb:Q93079	uniprotkb:O95450	intact:EBI-352469|uniprotkb:Q4VB74|uniprotkb:B2R541	intact:EBI-2115029	psi-mi:h2b1h_human(display_long)|uniprotkb:H2BC9(gene name)|psi-mi:H2BC9(display_short)|uniprotkb:H2B-clustered histone 9(gene name synonym)|uniprotkb:H2BFJ(gene name synonym)|uniprotkb:HIST1H2BH(gene name synonym)|uniprotkb:Histone H2B.j(gene name synonym)	psi-mi:ats2_human(display_long)|uniprotkb:ADAMTS2(gene name)|psi-mi:ADAMTS2(display_short)|uniprotkb:PCINP(gene name synonym)|uniprotkb:PCPNI(gene name synonym)|uniprotkb:Procollagen I/II amino propeptide-processing enzyme(gene name synonym)|uniprotkb:Procollagen I N-proteinase(gene name synonym)|uniprotkb:Procollagen N-endopeptidase(gene name synonym)	psi-mi:"MI:0030"(cross-linking study)	Fasci et al. (2018)	pubmed:30021884|imex:IM-26653|doi:10.1074/mcp.ra118.000924	taxid:9606(human)|taxid:9606(Homo sapiens)	taxid:9606(human)|taxid:9606(Homo sapiens)	psi-mi:"MI:0915"(physical association)	psi-mi:"MI:0469"(IntAct)	intact:EBI-20932704|imex:IM-26653-6857	intact-miscore:0.40	-	psi-mi:"MI:0499"(unspecified role)	psi-mi:"MI:0499"(unspecified role)	psi-mi:"MI:0497"(neutral component)	psi-mi:"MI:0497"(neutral component)	psi-mi:"MI:0326"(protein)	psi-mi:"MI:0326"(protein)	reactome:R-HSA-110328|reactome:R-HSA-110329|reactome:R-HSA-110330|reactome:R-HSA-110331|reactome:R-HSA-73772|go:"GO:0000786"(nucleosome)|go:"GO:0003677"(DNA binding)|go:"GO:0006334"(nucleosome assembly)|refseq:NP_003515.1|interpro:IPR009072(Histone-fold)|interpro:IPR007125(Histone core)|interpro:IPR000558(Histone H2B)|reactome:R-HSA-9616222|reactome:R-HSA-1221632|reactome:R-HSA-171306|reactome:R-…	interpro:IPR041645|go:"GO:0004222"(metalloendopeptidase activity)|go:"GO:0008270"(zinc ion binding)|go:"GO:0030574"(collagen catabolic process)|refseq:NP_055059.2|interpro:IPR010294(ADAM-TS Spacer 1)|interpro:IPR024079|interpro:IPR013275(Peptidase M12B, ADAM-TS2)|interpro:IPR001590(Peptidase M12B, ADAM/reprolysin)|interpro:IPR002870(Peptidase M12B, propeptide)|interpro:IPR010909(PLAC)|interpro:IP…	go:"GO:0005634"(nucleus)	-	-	figure legend:Table S1|comment:"\"interaction detected in: unfractionated nuclei\""|full coverage:Only protein-protein interactions|curation depth:imex curation	taxid:9606(human-u2-os)|taxid:9606(Human U2-OS osteosarcoma cell line)	-	2018-11-19	2018-11-30	rogid:W+7KkrtV9xv7ELLxmJFnI4LQoME9606	rogid:gXXmhd5EkCA/AKEnhDsLRhR4P/c9606	rigid:efDqQGK5esfRVANF/Y4QWvdadlo	false	-	-	-	-	psi-mi:"MI:0102"(sequence tag identification)	psi-mi:"MI:0102"(sequence tag identification)
uniprotkb:Q93079	uniprotkb:Q8TE59	intact:EBI-352469|uniprotkb:Q4VB74|uniprotkb:B2R541	intact:EBI-20854905	psi-mi:h2b1h_human(display_long)|uniprotkb:H2BC9(gene name)|psi-mi:H2BC9(display_short)|uniprotkb:H2B-clustered histone 9(gene name synonym)|uniprotkb:H2BFJ(gene name synonym)|uniprotkb:HIST1H2BH(gene name synonym)|uniprotkb:Histone H2B.j(gene name synonym)	psi-mi:ats19_human(display_long)|uniprotkb:ADAMTS19(gene name)|psi-mi:ADAMTS19(display_short)	psi-mi:"MI:0030"(cross-linking study)	Fasci et al. (2018)	pubmed:30021884|imex:IM-26653|doi:10.1074/mcp.ra118.000924	taxid:9606(human)|taxid:9606(Homo sapiens)	taxid:9606(human)|taxid:9606(Homo sapiens)	psi-mi:"MI:0915"(physical association)	psi-mi:"MI:0469"(IntAct)	intact:EBI-20917514|imex:IM-26653-7461	intact-miscore:0.40	-	psi-mi:"MI:0499"(unspecified role)	psi-mi:"MI:0499"(unspecified role)	psi-mi:"MI:0497"(neutral component)	psi-mi:"MI:0497"(neutral component)	psi-mi:"MI:0326"(protein)	psi-mi:"MI:0326"(protein)	reactome:R-HSA-110328|reactome:R-HSA-110329|reactome:R-HSA-110330|reactome:R-HSA-110331|reactome:R-HSA-73772|go:"GO:0000786"(nucleosome)|go:"GO:0003677"(DNA binding)|go:"GO:0006334"(nucleosome assembly)|refseq:NP_003515.1|interpro:IPR009072(Histone-fold)|interpro:IPR007125(Histone core)|interpro:IPR000558(Histone H2B)|reactome:R-HSA-9616222|reactome:R-HSA-1221632|reactome:R-HSA-171306|reactome:R-…	go:"GO:0030198"(extracellular matrix organization)|go:"GO:0031012"(extracellular matrix)|interpro:IPR041645|refseq:NP_598377.4|reactome:R-HSA-5083635|reactome:R-HSA-5173214|go:"GO:0046872"(metal ion binding)|go:"GO:0004222"(metalloendopeptidase activity)|interpro:IPR006586(ADAM, cysteine-rich)|interpro:IPR010294(ADAM-TS Spacer 1)|interpro:IPR013273(Peptidase M12B, ADAM-TS)|interpro:IPR024079|inte…	go:"GO:0005634"(nucleus)	-	-	figure legend:Table S2-white, Table S1|comment:"\"interaction detected in: TX100 unsoluble fraction (fractionated nuclei), unfractionated nuclei\""|full coverage:Only protein-protein interactions|curation depth:imex curation	taxid:9606(human-u2-os)|taxid:9606(Human U2-OS osteosarcoma cell line)	-	2018-11-19	2018-11-30	rogid:W+7KkrtV9xv7ELLxmJFnI4LQoME9606	rogid:MDqh4/hBOFwdN0lpEAAai3BanfY9606	rigid:T/+LmXayeChnJMAiUk1YZIua6JQ	false	-	-	-	-	psi-mi:"MI:0102"(sequence tag identification)	psi-mi:"MI:0102"(sequence tag identification)
uniprotkb:P04275	uniprotkb:Q76LX8	intact:EBI-981819|uniprotkb:Q8TCE8|uniprotkb:Q99806	intact:EBI-981764|uniprotkb:Q6UY16|uniprotkb:Q710F6|uniprotkb:Q711T8|uniprotkb:Q96L37|uniprotkb:Q9H0G3|uniprotkb:Q9UGQ1	psi-mi:vwf_human(display_long)|uniprotkb:VWF(gene name)|psi-mi:VWF(display_short)|uniprotkb:F8VWF(gene name synonym)	psi-mi:ats13_human(display_long)|uniprotkb:von Willebrand factor-cleaving protease(gene name synonym)|uniprotkb:ADAMTS13(gene name)|psi-mi:ADAMTS13(display_short)|uniprotkb:C9orf8(gene name synonym)|uniprotkb:UNQ6102/PRO20085(orf name)	psi-mi:"MI:0435"(protease assay)	Zanardelli et al. (2006)	imex:IM-14440|pubmed:16221672	taxid:9606(human)|taxid:9606(Homo sapiens)	taxid:9606(human)|taxid:9606(Homo sapiens)	psi-mi:"MI:0570"(protein cleavage)	psi-mi:"MI:0469"(IntAct)	intact:EBI-981807|imex:IM-14440-2	intact-miscore:0.79	-	psi-mi:"MI:0502"(enzyme target)	psi-mi:"MI:0501"(enzyme)	psi-mi:"MI:0499"(unspecified role)	psi-mi:"MI:0499"(unspecified role)	psi-mi:"MI:0326"(protein)	psi-mi:"MI:0326"(protein)	reactome:R-HSA-9649948|rcsb pdb:2MHP|rcsb pdb:2MHQ|refseq:NP_000543.2|interpro:IPR006207(Cystine knot, C-terminal)|interpro:IPR002919(Protease inhibitor I8, cysteine-rich trypsin inhibitor-like)|interpro:IPR014853(Region of unknown function DUF1787)|go:"GO:0007597"(blood coagulation, intrinsic pathway)|go:"GO:0031589"(cell-substrate adhesion)|go:"GO:0030168"(platelet activation)|go:"GO:0002576"(p…	interpro:IPR041645|go:"GO:0009986"(cell surface)|go:"GO:0005509"(calcium ion binding)|go:"GO:0004222"(metalloendopeptidase activity)|go:"GO:0008270"(zinc ion binding)|go:"GO:0007160"(cell-matrix adhesion)|go:"GO:0009100"(glycoprotein metabolic process)|go:"GO:0007229"(integrin-mediated signaling pathway)|go:"GO:0043171"(peptide catabolic process)|go:"GO:0030168"(platelet activation)|go:"GO:001648…	go:"GO:0004222"(metalloendopeptidase activity)|omim:193400(primary-reference)	-	-	kinetics:"\"kcat/Km 6.39 (plus or minus 1.18) E4 per M per s\""|comment:All of the residue positions given map onto the Uniprot entry P04275 for VWF except Glu 1874 which the Uniprot entry states is a Gly.|figure legend:2A, 4A, 4C, Table 1|resulting-ptm:Cleavage product fractions were collected and analyzed by mass spectrometry. For all substrates, peak 1 corresponded to the tagged N-terminal cle…	taxid:-1(in vitro)|taxid:-1(In vitro)	-	2006-08-03	2014-10-16	rogid:yeGxC2SyyvUZ3hNciww1o8TmY5Q9606	rogid:83MiOkL7ZADU7fCPIDcRGLJDOqs9606	intact-crc:CF8503FA7D2802C9|rigid:9pOb3esP1rl4eLhdKTZpK1Ok6Rk	false	binding-associated region:1593-1668(IPR002035)|his tag:n-n|tag:n-n	his tag:n-n|myc tag:n-n	-	-	psi-mi:"MI:0396"(predetermined participant)	psi-mi:"MI:0396"(predetermined participant)
uniprotkb:Q76LX8	uniprotkb:P04275	intact:EBI-981764|uniprotkb:Q6UY16|uniprotkb:Q710F6|uniprotkb:Q711T8|uniprotkb:Q96L37|uniprotkb:Q9H0G3|uniprotkb:Q9UGQ1	intact:EBI-981819|uniprotkb:Q8TCE8|uniprotkb:Q99806	psi-mi:ats13_human(display_long)|uniprotkb:von Willebrand factor-cleaving protease(gene name synonym)|uniprotkb:ADAMTS13(gene name)|psi-mi:ADAMTS13(display_short)|uniprotkb:C9orf8(gene name synonym)|uniprotkb:UNQ6102/PRO20085(orf name)	psi-mi:vwf_human(display_long)|uniprotkb:VWF(gene name)|psi-mi:VWF(display_short)|uniprotkb:F8VWF(gene name synonym)	psi-mi:"MI:0435"(protease assay)	Zanardelli et al. (2006)	imex:IM-14440|pubmed:16221672	taxid:9606(human)|taxid:9606(Homo sapiens)	taxid:9606(human)|taxid:9606(Homo sapiens)	psi-mi:"MI:0570"(protein cleavage)	psi-mi:"MI:0469"(IntAct)	intact:EBI-982071|imex:IM-14440-3	intact-miscore:0.79	-	psi-mi:"MI:0501"(enzyme)	psi-mi:"MI:0502"(enzyme target)	psi-mi:"MI:0499"(unspecified role)	psi-mi:"MI:0499"(unspecified role)	psi-mi:"MI:0326"(protein)	psi-mi:"MI:0326"(protein)	interpro:IPR041645|go:"GO:0009986"(cell surface)|go:"GO:0005509"(calcium ion binding)|go:"GO:0004222"(metalloendopeptidase activity)|go:"GO:0008270"(zinc ion binding)|go:"GO:0007160"(cell-matrix adhesion)|go:"GO:0009100"(glycoprotein metabolic process)|go:"GO:0007229"(integrin-mediated signaling pathway)|go:"GO:0043171"(peptide catabolic process)|go:"GO:0030168"(platelet activation)|go:"GO:001648…	reactome:R-HSA-9649948|rcsb pdb:2MHP|rcsb pdb:2MHQ|refseq:NP_000543.2|interpro:IPR006207(Cystine knot, C-terminal)|interpro:IPR002919(Protease inhibitor I8, cysteine-rich trypsin inhibitor-like)|interpro:IPR014853(Region of unknown function DUF1787)|go:"GO:0007597"(blood coagulation, intrinsic pathway)|go:"GO:0031589"(cell-substrate adhesion)|go:"GO:0030168"(platelet activation)|go:"GO:0002576"(p…	go:"GO:0004222"(metalloendopeptidase activity)|omim:193400(primary-reference)	-	-	resulting-ptm:The scissile bond in VWF is predicted from a homology model to be located in the center of the folded A2 domain.|kinetics:"\"For the ADAMTS13-dependent proteolysis of VWF115 (n equals 4), they derived a kcat of 0.14 plus or minus 0.06 per s. The Km for this reaction was 1.61 plus or minus 4.7 E-7 M and the specificity constant (catalytic efficiency, kcat/Km) was 8.70 E4 per M per s.…	taxid:-1(in vitro)|taxid:-1(In vitro)	-	2006-08-03	2014-10-16	rogid:83MiOkL7ZADU7fCPIDcRGLJDOqs9606	rogid:yeGxC2SyyvUZ3hNciww1o8TmY5Q9606	intact-crc:3D661F801893D2E1|rigid:9pOb3esP1rl4eLhdKTZpK1Ok6Rk	false	myc tag:n-n|his tag:n-n	his tag:n-n|tag:n-n|mutation:1583-1583|mutation:1615-1615,1617-1617,1614-1614|mutation:1587-1587|mutation:1614-1614|mutation:1615-1615|mutation:1617-1617|mutation:1638-1638|mutation:1640-1640|sufficient binding region:1554-1668(IPR002035)	-	-	psi-mi:"MI:0396"(predetermined participant)	psi-mi:"MI:0396"(predetermined participant)
uniprotkb:Q76LX8	uniprotkb:P04275	intact:EBI-981764|uniprotkb:Q6UY16|uniprotkb:Q710F6|uniprotkb:Q711T8|uniprotkb:Q96L37|uniprotkb:Q9H0G3|uniprotkb:Q9UGQ1	intact:EBI-981819|uniprotkb:Q8TCE8|uniprotkb:Q99806	psi-mi:ats13_human(display_long)|uniprotkb:von Willebrand factor-cleaving protease(gene name synonym)|uniprotkb:ADAMTS13(gene name)|psi-mi:ADAMTS13(display_short)|uniprotkb:C9orf8(gene name synonym)|uniprotkb:UNQ6102/PRO20085(orf name)	psi-mi:vwf_human(display_long)|uniprotkb:VWF(gene name)|psi-mi:VWF(display_short)|uniprotkb:F8VWF(gene name synonym)	psi-mi:"MI:0435"(protease assay)	Zanardelli et al. (2006)	imex:IM-14440|pubmed:16221672	taxid:9606(human)|taxid:9606(Homo sapiens)	taxid:9606(human)|taxid:9606(Homo sapiens)	psi-mi:"MI:0570"(protein cleavage)	psi-mi:"MI:0469"(IntAct)	intact:EBI-982419|imex:IM-14440-4	intact-miscore:0.79	-	psi-mi:"MI:0501"(enzyme)	psi-mi:"MI:0502"(enzyme target)	psi-mi:"MI:0499"(unspecified role)	psi-mi:"MI:0499"(unspecified role)	psi-mi:"MI:0326"(protein)	psi-mi:"MI:0326"(protein)	interpro:IPR041645|go:"GO:0009986"(cell surface)|go:"GO:0005509"(calcium ion binding)|go:"GO:0004222"(metalloendopeptidase activity)|go:"GO:0008270"(zinc ion binding)|go:"GO:0007160"(cell-matrix adhesion)|go:"GO:0009100"(glycoprotein metabolic process)|go:"GO:0007229"(integrin-mediated signaling pathway)|go:"GO:0043171"(peptide catabolic process)|go:"GO:0030168"(platelet activation)|go:"GO:001648…	reactome:R-HSA-9649948|rcsb pdb:2MHP|rcsb pdb:2MHQ|refseq:NP_000543.2|interpro:IPR006207(Cystine knot, C-terminal)|interpro:IPR002919(Protease inhibitor I8, cysteine-rich trypsin inhibitor-like)|interpro:IPR014853(Region of unknown function DUF1787)|go:"GO:0007597"(blood coagulation, intrinsic pathway)|go:"GO:0031589"(cell-substrate adhesion)|go:"GO:0030168"(platelet activation)|go:"GO:0002576"(p…	go:"GO:0004222"(metalloendopeptidase activity)|omim:193400(primary-reference)	-	-	figure legend:5|kinetics:"\"When samples containing 500 nM VWFA2 were analyzed by HPLC (Fig. 5C), it was clear that the cleavage reaction did not proceed toward completion (approx. 28% after 5 h). The D1587A, D1614A, and E1615A VWFA2 mutants were proteolyzed either at a similar or slower rate (Fig. 5, A and C), suggesting that these mutations do not alter the A2 domain structure markedly. Under d…	taxid:-1(in vitro)|taxid:-1(In vitro)	-	2006-08-03	2014-10-16	rogid:83MiOkL7ZADU7fCPIDcRGLJDOqs9606	rogid:yeGxC2SyyvUZ3hNciww1o8TmY5Q9606	intact-crc:A03E16033E2587F5|rigid:9pOb3esP1rl4eLhdKTZpK1Ok6Rk	false	his tag:n-n|myc tag:n-n	his tag:n-n|tag:n-n|sufficient binding region:1473-1668(IPR002035)|mutation:1614-1614|mutation:1615-1615|mutation:1587-1587	-	-	psi-mi:"MI:0396"(predetermined participant)	psi-mi:"MI:0396"(predetermined participant)
uniprotkb:P04275	uniprotkb:Q76LX8	intact:EBI-981819|uniprotkb:Q8TCE8|uniprotkb:Q99806	intact:EBI-981764|uniprotkb:Q6UY16|uniprotkb:Q710F6|uniprotkb:Q711T8|uniprotkb:Q96L37|uniprotkb:Q9H0G3|uniprotkb:Q9UGQ1	psi-mi:vwf_human(display_long)|uniprotkb:VWF(gene name)|psi-mi:VWF(display_short)|uniprotkb:F8VWF(gene name synonym)	psi-mi:ats13_human(display_long)|uniprotkb:von Willebrand factor-cleaving protease(gene name synonym)|uniprotkb:ADAMTS13(gene name)|psi-mi:ADAMTS13(display_short)|uniprotkb:C9orf8(gene name synonym)|uniprotkb:UNQ6102/PRO20085(orf name)	psi-mi:"MI:0435"(protease assay)	Zanardelli et al. (2006)	imex:IM-14440|pubmed:16221672	taxid:9606(human)|taxid:9606(Homo sapiens)	taxid:9606(human)|taxid:9606(Homo sapiens)	psi-mi:"MI:0570"(protein cleavage)	psi-mi:"MI:0469"(IntAct)	intact:EBI-1007861|imex:IM-14440-1	intact-miscore:0.79	-	psi-mi:"MI:0502"(enzyme target)	psi-mi:"MI:0501"(enzyme)	psi-mi:"MI:0499"(unspecified role)	psi-mi:"MI:0499"(unspecified role)	psi-mi:"MI:0326"(protein)	psi-mi:"MI:0326"(protein)	reactome:R-HSA-9649948|rcsb pdb:2MHP|rcsb pdb:2MHQ|refseq:NP_000543.2|interpro:IPR006207(Cystine knot, C-terminal)|interpro:IPR002919(Protease inhibitor I8, cysteine-rich trypsin inhibitor-like)|interpro:IPR014853(Region of unknown function DUF1787)|go:"GO:0007597"(blood coagulation, intrinsic pathway)|go:"GO:0031589"(cell-substrate adhesion)|go:"GO:0030168"(platelet activation)|go:"GO:0002576"(p…	interpro:IPR041645|go:"GO:0009986"(cell surface)|go:"GO:0005509"(calcium ion binding)|go:"GO:0004222"(metalloendopeptidase activity)|go:"GO:0008270"(zinc ion binding)|go:"GO:0007160"(cell-matrix adhesion)|go:"GO:0009100"(glycoprotein metabolic process)|go:"GO:0007229"(integrin-mediated signaling pathway)|go:"GO:0043171"(peptide catabolic process)|go:"GO:0030168"(platelet activation)|go:"GO:001648…	omim:193400(primary-reference)|go:"GO:0004222"(metalloendopeptidase activity)	-	-	kinetics:"\"kcat/Km 6.70 (plus or minus 2.78) E4 per M per s\""|comment:All of the residue positions given map onto the Uniprot entry P04275 for VWF except Glu 1874 which the Uniprot entry states is a Gly.|figure legend:2 C, 4A and C, Table 1|resulting-ptm:Cleavage product fractions were collected and analyzed by mass spectrometry. For all substrates, peak 1 corresponded to the tagged N-terminal …	taxid:-1(in vitro)|taxid:-1(In vitro)	-	2006-08-03	2014-10-16	rogid:yeGxC2SyyvUZ3hNciww1o8TmY5Q9606	rogid:83MiOkL7ZADU7fCPIDcRGLJDOqs9606	intact-crc:857D80694CE584D0|rigid:9pOb3esP1rl4eLhdKTZpK1Ok6Rk	false	his tag:n-n|tag:n-n|sufficient binding region:1554-1874	his tag:n-n|myc tag:n-n	-	-	psi-mi:"MI:0396"(predetermined participant)	psi-mi:"MI:0396"(predetermined participant)
uniprotkb:P04275	uniprotkb:Q76LX8	intact:EBI-981819|uniprotkb:Q8TCE8|uniprotkb:Q99806	intact:EBI-981764|uniprotkb:Q6UY16|uniprotkb:Q710F6|uniprotkb:Q711T8|uniprotkb:Q96L37|uniprotkb:Q9H0G3|uniprotkb:Q9UGQ1	psi-mi:vwf_human(display_long)|uniprotkb:VWF(gene name)|psi-mi:VWF(display_short)|uniprotkb:F8VWF(gene name synonym)	psi-mi:ats13_human(display_long)|uniprotkb:von Willebrand factor-cleaving protease(gene name synonym)|uniprotkb:ADAMTS13(gene name)|psi-mi:ADAMTS13(display_short)|uniprotkb:C9orf8(gene name synonym)|uniprotkb:UNQ6102/PRO20085(orf name)	psi-mi:"MI:0107"(surface plasmon resonance)	Zanardelli et al. (2006)	imex:IM-14440|pubmed:16221672	taxid:9606(human)|taxid:9606(Homo sapiens)	taxid:9606(human)|taxid:9606(Homo sapiens)	psi-mi:"MI:0407"(direct interaction)	psi-mi:"MI:0469"(IntAct)	intact:EBI-982617|imex:IM-14440-5	intact-miscore:0.79	-	psi-mi:"MI:0499"(unspecified role)	psi-mi:"MI:0499"(unspecified role)	psi-mi:"MI:0496"(bait)	psi-mi:"MI:0498"(prey)	psi-mi:"MI:0326"(protein)	psi-mi:"MI:0326"(protein)	reactome:R-HSA-9649948|rcsb pdb:2MHP|rcsb pdb:2MHQ|refseq:NP_000543.2|interpro:IPR006207(Cystine knot, C-terminal)|interpro:IPR002919(Protease inhibitor I8, cysteine-rich trypsin inhibitor-like)|interpro:IPR014853(Region of unknown function DUF1787)|go:"GO:0007597"(blood coagulation, intrinsic pathway)|go:"GO:0031589"(cell-substrate adhesion)|go:"GO:0030168"(platelet activation)|go:"GO:0002576"(p…	interpro:IPR041645|go:"GO:0009986"(cell surface)|go:"GO:0005509"(calcium ion binding)|go:"GO:0004222"(metalloendopeptidase activity)|go:"GO:0008270"(zinc ion binding)|go:"GO:0007160"(cell-matrix adhesion)|go:"GO:0009100"(glycoprotein metabolic process)|go:"GO:0007229"(integrin-mediated signaling pathway)|go:"GO:0043171"(peptide catabolic process)|go:"GO:0030168"(platelet activation)|go:"GO:001648…	go:"GO:0004222"(metalloendopeptidase activity)|omim:193400(primary-reference)	-	-	comment:All of the residue positions given map onto the Uniprot entry P04275 for VWF except Glu 1874 which the Uniprot entry states is a Gly.|figure legend:6|kinetics:The KD was 2.0 E-8 M for VWF115. The mutants has a reduced affinity. The estimate for the KD for the triple mutant was approx. 1.3 E-6 M but due to low binding for mutants KD values could not be derived.|comment:The results for the …	taxid:-1(in vitro)|taxid:-1(In vitro)	-	2006-08-03	2019-04-02	rogid:yeGxC2SyyvUZ3hNciww1o8TmY5Q9606	rogid:83MiOkL7ZADU7fCPIDcRGLJDOqs9606	intact-crc:744C23352E0436E2|rigid:9pOb3esP1rl4eLhdKTZpK1Ok6Rk	false	tag:n-n|binding-associated region:1554-1668(IPR002035)|his tag:n-n|mutation decreasing interaction:1587-1587|mutation decreasing interaction:1614-1614|mutation decreasing interaction:1615-1615|mutation decreasing interaction:1614-1614,1615-1615,1617-1617	myc tag:n-n|his tag:n-n	-	-	psi-mi:"MI:0396"(predetermined participant)	psi-mi:"MI:0396"(predetermined participant)
uniprotkb:Q76LX8	uniprotkb:P04275	intact:EBI-981764|uniprotkb:Q6UY16|uniprotkb:Q710F6|uniprotkb:Q711T8|uniprotkb:Q96L37|uniprotkb:Q9H0G3|uniprotkb:Q9UGQ1	intact:EBI-981819|uniprotkb:Q8TCE8|uniprotkb:Q99806	psi-mi:ats13_human(display_long)|uniprotkb:von Willebrand factor-cleaving protease(gene name synonym)|uniprotkb:ADAMTS13(gene name)|psi-mi:ADAMTS13(display_short)|uniprotkb:C9orf8(gene name synonym)|uniprotkb:UNQ6102/PRO20085(orf name)	psi-mi:vwf_human(display_long)|uniprotkb:VWF(gene name)|psi-mi:VWF(display_short)|uniprotkb:F8VWF(gene name synonym)	psi-mi:"MI:0435"(protease assay)	Muia et al. (2014)	pubmed:25512528|imex:IM-25704	taxid:9606(human)|taxid:9606(Homo sapiens)	taxid:9606(human)|taxid:9606(Homo sapiens)	psi-mi:"MI:0570"(protein cleavage)	psi-mi:"MI:0469"(IntAct)	intact:EBI-13643873|imex:IM-25704-1	intact-miscore:0.79	-	psi-mi:"MI:0501"(enzyme)	psi-mi:"MI:0502"(enzyme target)	psi-mi:"MI:0497"(neutral component)	psi-mi:"MI:0497"(neutral component)	psi-mi:"MI:0326"(protein)	psi-mi:"MI:0326"(protein)	interpro:IPR041645|go:"GO:0009986"(cell surface)|go:"GO:0005509"(calcium ion binding)|go:"GO:0004222"(metalloendopeptidase activity)|go:"GO:0008270"(zinc ion binding)|go:"GO:0007160"(cell-matrix adhesion)|go:"GO:0009100"(glycoprotein metabolic process)|go:"GO:0007229"(integrin-mediated signaling pathway)|go:"GO:0043171"(peptide catabolic process)|go:"GO:0030168"(platelet activation)|go:"GO:001648…	reactome:R-HSA-9649948|rcsb pdb:2MHP|rcsb pdb:2MHQ|refseq:NP_000543.2|interpro:IPR006207(Cystine knot, C-terminal)|interpro:IPR002919(Protease inhibitor I8, cysteine-rich trypsin inhibitor-like)|interpro:IPR014853(Region of unknown function DUF1787)|go:"GO:0007597"(blood coagulation, intrinsic pathway)|go:"GO:0031589"(cell-substrate adhesion)|go:"GO:0030168"(platelet activation)|go:"GO:0002576"(p…	-	-	-	figure legend:1, Supp 1|antagonist:increase in pH, but only for full length version of ADAMTS13|comment:"\"Full length ADAMTS13 showed maximum activity at pH6 and decreased activity at pH 7.4. The MDTCS construct (ADAMTS13 aas 1-684) maintained maximal activity at all pH values tested.\""|full coverage:Only protein-protein interactions|curation depth:imex curation	taxid:-1(in vitro)|taxid:-1(In vitro)	-	2017-02-09	2017-02-09	rogid:83MiOkL7ZADU7fCPIDcRGLJDOqs9606	rogid:yeGxC2SyyvUZ3hNciww1o8TmY5Q9606	rigid:9pOb3esP1rl4eLhdKTZpK1Ok6Rk	false	-	mutation:1610-1610|sufficient binding region:1599-1668(IPR002035)|mutation:1598-1598|mutation:1617-1617|dye label:1598-1598|fluorescent dye label:1610-1610	-	-	psi-mi:"MI:0867"(tag visualisation by fluorescence)	psi-mi:"MI:0867"(tag visualisation by fluorescence)
uniprotkb:Q76LX8	uniprotkb:P04275	intact:EBI-981764|uniprotkb:Q6UY16|uniprotkb:Q710F6|uniprotkb:Q711T8|uniprotkb:Q96L37|uniprotkb:Q9H0G3|uniprotkb:Q9UGQ1	intact:EBI-981819|uniprotkb:Q8TCE8|uniprotkb:Q99806	psi-mi:ats13_human(display_long)|uniprotkb:von Willebrand factor-cleaving protease(gene name synonym)|uniprotkb:ADAMTS13(gene name)|psi-mi:ADAMTS13(display_short)|uniprotkb:C9orf8(gene name synonym)|uniprotkb:UNQ6102/PRO20085(orf name)	psi-mi:vwf_human(display_long)|uniprotkb:VWF(gene name)|psi-mi:VWF(display_short)|uniprotkb:F8VWF(gene name synonym)	psi-mi:"MI:0435"(protease assay)	Muia et al. (2014)	pubmed:25512528|imex:IM-25704	taxid:9606(human)|taxid:9606(Homo sapiens)	taxid:9606(human)|taxid:9606(Homo sapiens)	psi-mi:"MI:0570"(protein cleavage)	psi-mi:"MI:0469"(IntAct)	intact:EBI-13644323|imex:IM-25704-2	intact-miscore:0.79	-	psi-mi:"MI:0501"(enzyme)	psi-mi:"MI:0502"(enzyme target)	psi-mi:"MI:0497"(neutral component)	psi-mi:"MI:0497"(neutral component)	psi-mi:"MI:0326"(protein)	psi-mi:"MI:0326"(protein)	interpro:IPR041645|go:"GO:0009986"(cell surface)|go:"GO:0005509"(calcium ion binding)|go:"GO:0004222"(metalloendopeptidase activity)|go:"GO:0008270"(zinc ion binding)|go:"GO:0007160"(cell-matrix adhesion)|go:"GO:0009100"(glycoprotein metabolic process)|go:"GO:0007229"(integrin-mediated signaling pathway)|go:"GO:0043171"(peptide catabolic process)|go:"GO:0030168"(platelet activation)|go:"GO:001648…	reactome:R-HSA-9649948|rcsb pdb:2MHP|rcsb pdb:2MHQ|refseq:NP_000543.2|interpro:IPR006207(Cystine knot, C-terminal)|interpro:IPR002919(Protease inhibitor I8, cysteine-rich trypsin inhibitor-like)|interpro:IPR014853(Region of unknown function DUF1787)|go:"GO:0007597"(blood coagulation, intrinsic pathway)|go:"GO:0031589"(cell-substrate adhesion)|go:"GO:0030168"(platelet activation)|go:"GO:0002576"(p…	-	-	-	figure legend:1D, supp 1|antagonist:increase in pH, but only for full length version of ADAMTS13|comment:"\"Full length ADAMTS13 showed maximum activity at pH6 and decreased activity at pH 7.4. The MDTCS construct (ADAMTS13 aas 1-684) maintained maximal activity at all pH values tested.\""|full coverage:Only protein-protein interactions|curation depth:imex curation	taxid:-1(in vitro)|taxid:-1(In vitro)	-	2017-02-09	2017-02-10	rogid:83MiOkL7ZADU7fCPIDcRGLJDOqs9606	rogid:yeGxC2SyyvUZ3hNciww1o8TmY5Q9606	rigid:9pOb3esP1rl4eLhdKTZpK1Ok6Rk	false	sufficient binding region:75-684|tag:n-n|strep ii tag:n-n	mutation:1610-1610|sufficient binding region:1599-1668(IPR002035)|mutation:1598-1598|mutation:1617-1617|dye label:1598-1598|fluorescent dye label:1610-1610	-	-	psi-mi:"MI:0867"(tag visualisation by fluorescence)	psi-mi:"MI:0867"(tag visualisation by fluorescence)
uniprotkb:Q76LX8	uniprotkb:P04275	intact:EBI-981764|uniprotkb:Q6UY16|uniprotkb:Q710F6|uniprotkb:Q711T8|uniprotkb:Q96L37|uniprotkb:Q9H0G3|uniprotkb:Q9UGQ1	intact:EBI-981819|uniprotkb:Q8TCE8|uniprotkb:Q99806	psi-mi:ats13_human(display_long)|uniprotkb:von Willebrand factor-cleaving protease(gene name synonym)|uniprotkb:ADAMTS13(gene name)|psi-mi:ADAMTS13(display_short)|uniprotkb:C9orf8(gene name synonym)|uniprotkb:UNQ6102/PRO20085(orf name)	psi-mi:vwf_human(display_long)|uniprotkb:VWF(gene name)|psi-mi:VWF(display_short)|uniprotkb:F8VWF(gene name synonym)	psi-mi:"MI:0435"(protease assay)	Muia et al. (2014)	pubmed:25512528|imex:IM-25704	taxid:9606(human)|taxid:9606(Homo sapiens)	taxid:9606(human)|taxid:9606(Homo sapiens)	psi-mi:"MI:0570"(protein cleavage)	psi-mi:"MI:0469"(IntAct)	intact:EBI-13644348|imex:IM-25704-3	intact-miscore:0.79	psi-mi:"MI:1060"(spoke expansion)	psi-mi:"MI:0501"(enzyme)	psi-mi:"MI:0840"(stimulator)	psi-mi:"MI:0497"(neutral component)	psi-mi:"MI:0497"(neutral component)	psi-mi:"MI:0326"(protein)	psi-mi:"MI:0326"(protein)	interpro:IPR041645|go:"GO:0009986"(cell surface)|go:"GO:0005509"(calcium ion binding)|go:"GO:0004222"(metalloendopeptidase activity)|go:"GO:0008270"(zinc ion binding)|go:"GO:0007160"(cell-matrix adhesion)|go:"GO:0009100"(glycoprotein metabolic process)|go:"GO:0007229"(integrin-mediated signaling pathway)|go:"GO:0043171"(peptide catabolic process)|go:"GO:0030168"(platelet activation)|go:"GO:001648…	reactome:R-HSA-9649948|rcsb pdb:2MHP|rcsb pdb:2MHQ|refseq:NP_000543.2|interpro:IPR006207(Cystine knot, C-terminal)|interpro:IPR002919(Protease inhibitor I8, cysteine-rich trypsin inhibitor-like)|interpro:IPR014853(Region of unknown function DUF1787)|go:"GO:0007597"(blood coagulation, intrinsic pathway)|go:"GO:0031589"(cell-substrate adhesion)|go:"GO:0030168"(platelet activation)|go:"GO:0002576"(p…	-	-	-	figure legend:2D|full coverage:Only protein-protein interactions|curation depth:imex curation	taxid:-1(in vitro)|taxid:-1(In vitro)	-	2017-02-09	2017-02-10	rogid:83MiOkL7ZADU7fCPIDcRGLJDOqs9606	rogid:yeGxC2SyyvUZ3hNciww1o8TmY5Q9606	rigid:9pOb3esP1rl4eLhdKTZpK1Ok6Rk	false	-	sufficient binding region:?-?	-	-	psi-mi:"MI:0867"(tag visualisation by fluorescence)	psi-mi:"MI:0867"(tag visualisation by fluorescence)
uniprotkb:Q76LX8	uniprotkb:P04275	intact:EBI-981764|uniprotkb:Q6UY16|uniprotkb:Q710F6|uniprotkb:Q711T8|uniprotkb:Q96L37|uniprotkb:Q9H0G3|uniprotkb:Q9UGQ1	intact:EBI-981819|uniprotkb:Q8TCE8|uniprotkb:Q99806	psi-mi:ats13_human(display_long)|uniprotkb:von Willebrand factor-cleaving protease(gene name synonym)|uniprotkb:ADAMTS13(gene name)|psi-mi:ADAMTS13(display_short)|uniprotkb:C9orf8(gene name synonym)|uniprotkb:UNQ6102/PRO20085(orf name)	psi-mi:vwf_human(display_long)|uniprotkb:VWF(gene name)|psi-mi:VWF(display_short)|uniprotkb:F8VWF(gene name synonym)	psi-mi:"MI:0435"(protease assay)	Muia et al. (2014)	pubmed:25512528|imex:IM-25704	taxid:9606(human)|taxid:9606(Homo sapiens)	taxid:9606(human)|taxid:9606(Homo sapiens)	psi-mi:"MI:0570"(protein cleavage)	psi-mi:"MI:0469"(IntAct)	intact:EBI-13644348|imex:IM-25704-3	intact-miscore:0.79	psi-mi:"MI:1060"(spoke expansion)	psi-mi:"MI:0501"(enzyme)	psi-mi:"MI:0840"(stimulator)	psi-mi:"MI:0497"(neutral component)	psi-mi:"MI:0497"(neutral component)	psi-mi:"MI:0326"(protein)	psi-mi:"MI:0326"(protein)	interpro:IPR041645|go:"GO:0009986"(cell surface)|go:"GO:0005509"(calcium ion binding)|go:"GO:0004222"(metalloendopeptidase activity)|go:"GO:0008270"(zinc ion binding)|go:"GO:0007160"(cell-matrix adhesion)|go:"GO:0009100"(glycoprotein metabolic process)|go:"GO:0007229"(integrin-mediated signaling pathway)|go:"GO:0043171"(peptide catabolic process)|go:"GO:0030168"(platelet activation)|go:"GO:001648…	reactome:R-HSA-9649948|rcsb pdb:2MHP|rcsb pdb:2MHQ|refseq:NP_000543.2|interpro:IPR006207(Cystine knot, C-terminal)|interpro:IPR002919(Protease inhibitor I8, cysteine-rich trypsin inhibitor-like)|interpro:IPR014853(Region of unknown function DUF1787)|go:"GO:0007597"(blood coagulation, intrinsic pathway)|go:"GO:0031589"(cell-substrate adhesion)|go:"GO:0030168"(platelet activation)|go:"GO:0002576"(p…	-	-	-	figure legend:2D|full coverage:Only protein-protein interactions|curation depth:imex curation	taxid:-1(in vitro)|taxid:-1(In vitro)	-	2017-02-09	2017-02-10	rogid:83MiOkL7ZADU7fCPIDcRGLJDOqs9606	rogid:yeGxC2SyyvUZ3hNciww1o8TmY5Q9606	rigid:9pOb3esP1rl4eLhdKTZpK1Ok6Rk	false	-	sufficient binding region:?-?	-	-	psi-mi:"MI:0867"(tag visualisation by fluorescence)	psi-mi:"MI:0867"(tag visualisation by fluorescence)
uniprotkb:Q76LX8	uniprotkb:P04275	intact:EBI-981764|uniprotkb:Q6UY16|uniprotkb:Q710F6|uniprotkb:Q711T8|uniprotkb:Q96L37|uniprotkb:Q9H0G3|uniprotkb:Q9UGQ1	intact:EBI-981819|uniprotkb:Q8TCE8|uniprotkb:Q99806	psi-mi:ats13_human(display_long)|uniprotkb:von Willebrand factor-cleaving protease(gene name synonym)|uniprotkb:ADAMTS13(gene name)|psi-mi:ADAMTS13(display_short)|uniprotkb:C9orf8(gene name synonym)|uniprotkb:UNQ6102/PRO20085(orf name)	psi-mi:vwf_human(display_long)|uniprotkb:VWF(gene name)|psi-mi:VWF(display_short)|uniprotkb:F8VWF(gene name synonym)	psi-mi:"MI:0435"(protease assay)	Muia et al. (2014)	pubmed:25512528|imex:IM-25704	taxid:9606(human)|taxid:9606(Homo sapiens)	taxid:9606(human)|taxid:9606(Homo sapiens)	psi-mi:"MI:0570"(protein cleavage)	psi-mi:"MI:0469"(IntAct)	intact:EBI-13644348|imex:IM-25704-3	intact-miscore:0.79	psi-mi:"MI:1060"(spoke expansion)	psi-mi:"MI:0501"(enzyme)	psi-mi:"MI:0502"(enzyme target)	psi-mi:"MI:0497"(neutral component)	psi-mi:"MI:0497"(neutral component)	psi-mi:"MI:0326"(protein)	psi-mi:"MI:0326"(protein)	interpro:IPR041645|go:"GO:0009986"(cell surface)|go:"GO:0005509"(calcium ion binding)|go:"GO:0004222"(metalloendopeptidase activity)|go:"GO:0008270"(zinc ion binding)|go:"GO:0007160"(cell-matrix adhesion)|go:"GO:0009100"(glycoprotein metabolic process)|go:"GO:0007229"(integrin-mediated signaling pathway)|go:"GO:0043171"(peptide catabolic process)|go:"GO:0030168"(platelet activation)|go:"GO:001648…	reactome:R-HSA-9649948|rcsb pdb:2MHP|rcsb pdb:2MHQ|refseq:NP_000543.2|interpro:IPR006207(Cystine knot, C-terminal)|interpro:IPR002919(Protease inhibitor I8, cysteine-rich trypsin inhibitor-like)|interpro:IPR014853(Region of unknown function DUF1787)|go:"GO:0007597"(blood coagulation, intrinsic pathway)|go:"GO:0031589"(cell-substrate adhesion)|go:"GO:0030168"(platelet activation)|go:"GO:0002576"(p…	-	-	-	figure legend:2D|full coverage:Only protein-protein interactions|curation depth:imex curation	taxid:-1(in vitro)|taxid:-1(In vitro)	-	2017-02-09	2017-02-10	rogid:83MiOkL7ZADU7fCPIDcRGLJDOqs9606	rogid:yeGxC2SyyvUZ3hNciww1o8TmY5Q9606	rigid:9pOb3esP1rl4eLhdKTZpK1Ok6Rk	false	-	mutation:1610-1610|sufficient binding region:1599-1668(IPR002035)|mutation:1598-1598|mutation:1617-1617|dye label:1598-1598|fluorescent dye label:1610-1610	-	-	psi-mi:"MI:0867"(tag visualisation by fluorescence)	psi-mi:"MI:0867"(tag visualisation by fluorescence)
uniprotkb:Q76LX8	uniprotkb:P04275	intact:EBI-981764|uniprotkb:Q6UY16|uniprotkb:Q710F6|uniprotkb:Q711T8|uniprotkb:Q96L37|uniprotkb:Q9H0G3|uniprotkb:Q9UGQ1	intact:EBI-981819|uniprotkb:Q8TCE8|uniprotkb:Q99806	psi-mi:ats13_human(display_long)|uniprotkb:von Willebrand factor-cleaving protease(gene name synonym)|uniprotkb:ADAMTS13(gene name)|psi-mi:ADAMTS13(display_short)|uniprotkb:C9orf8(gene name synonym)|uniprotkb:UNQ6102/PRO20085(orf name)	psi-mi:vwf_human(display_long)|uniprotkb:VWF(gene name)|psi-mi:VWF(display_short)|uniprotkb:F8VWF(gene name synonym)	psi-mi:"MI:0435"(protease assay)	Muia et al. (2014)	pubmed:25512528|imex:IM-25704	taxid:9606(human)|taxid:9606(Homo sapiens)	taxid:9606(human)|taxid:9606(Homo sapiens)	psi-mi:"MI:0570"(protein cleavage)	psi-mi:"MI:0469"(IntAct)	intact:EBI-13644373|imex:IM-25704-4	intact-miscore:0.79	psi-mi:"MI:1060"(spoke expansion)	psi-mi:"MI:0501"(enzyme)	psi-mi:"MI:0502"(enzyme target)	psi-mi:"MI:0497"(neutral component)	psi-mi:"MI:0497"(neutral component)	psi-mi:"MI:0326"(protein)	psi-mi:"MI:0326"(protein)	interpro:IPR041645|go:"GO:0009986"(cell surface)|go:"GO:0005509"(calcium ion binding)|go:"GO:0004222"(metalloendopeptidase activity)|go:"GO:0008270"(zinc ion binding)|go:"GO:0007160"(cell-matrix adhesion)|go:"GO:0009100"(glycoprotein metabolic process)|go:"GO:0007229"(integrin-mediated signaling pathway)|go:"GO:0043171"(peptide catabolic process)|go:"GO:0030168"(platelet activation)|go:"GO:001648…	reactome:R-HSA-9649948|rcsb pdb:2MHP|rcsb pdb:2MHQ|refseq:NP_000543.2|interpro:IPR006207(Cystine knot, C-terminal)|interpro:IPR002919(Protease inhibitor I8, cysteine-rich trypsin inhibitor-like)|interpro:IPR014853(Region of unknown function DUF1787)|go:"GO:0007597"(blood coagulation, intrinsic pathway)|go:"GO:0031589"(cell-substrate adhesion)|go:"GO:0030168"(platelet activation)|go:"GO:0002576"(p…	-	-	-	figure legend:2D|comment:Adding VWF cleavage fragments had little effect on ADAMTS13 activity.|full coverage:Only protein-protein interactions|curation depth:imex curation	taxid:-1(in vitro)|taxid:-1(In vitro)	-	2017-02-09	2017-02-10	rogid:83MiOkL7ZADU7fCPIDcRGLJDOqs9606	rogid:yeGxC2SyyvUZ3hNciww1o8TmY5Q9606	rigid:9pOb3esP1rl4eLhdKTZpK1Ok6Rk	false	-	mutation:1610-1610|sufficient binding region:1599-1668(IPR002035)|mutation:1598-1598|mutation:1617-1617|dye label:1598-1598|fluorescent dye label:1610-1610	-	-	psi-mi:"MI:0867"(tag visualisation by fluorescence)	psi-mi:"MI:0867"(tag visualisation by fluorescence)
uniprotkb:Q76LX8	uniprotkb:P04275	intact:EBI-981764|uniprotkb:Q6UY16|uniprotkb:Q710F6|uniprotkb:Q711T8|uniprotkb:Q96L37|uniprotkb:Q9H0G3|uniprotkb:Q9UGQ1	intact:EBI-981819|uniprotkb:Q8TCE8|uniprotkb:Q99806	psi-mi:ats13_human(display_long)|uniprotkb:von Willebrand factor-cleaving protease(gene name synonym)|uniprotkb:ADAMTS13(gene name)|psi-mi:ADAMTS13(display_short)|uniprotkb:C9orf8(gene name synonym)|uniprotkb:UNQ6102/PRO20085(orf name)	psi-mi:vwf_human(display_long)|uniprotkb:VWF(gene name)|psi-mi:VWF(display_short)|uniprotkb:F8VWF(gene name synonym)	psi-mi:"MI:0435"(protease assay)	Muia et al. (2014)	pubmed:25512528|imex:IM-25704	taxid:9606(human)|taxid:9606(Homo sapiens)	taxid:9606(human)|taxid:9606(Homo sapiens)	psi-mi:"MI:0570"(protein cleavage)	psi-mi:"MI:0469"(IntAct)	intact:EBI-13644373|imex:IM-25704-4	intact-miscore:0.79	psi-mi:"MI:1060"(spoke expansion)	psi-mi:"MI:0501"(enzyme)	psi-mi:"MI:0840"(stimulator)	psi-mi:"MI:0497"(neutral component)	psi-mi:"MI:0497"(neutral component)	psi-mi:"MI:0326"(protein)	psi-mi:"MI:0326"(protein)	interpro:IPR041645|go:"GO:0009986"(cell surface)|go:"GO:0005509"(calcium ion binding)|go:"GO:0004222"(metalloendopeptidase activity)|go:"GO:0008270"(zinc ion binding)|go:"GO:0007160"(cell-matrix adhesion)|go:"GO:0009100"(glycoprotein metabolic process)|go:"GO:0007229"(integrin-mediated signaling pathway)|go:"GO:0043171"(peptide catabolic process)|go:"GO:0030168"(platelet activation)|go:"GO:001648…	reactome:R-HSA-9649948|rcsb pdb:2MHP|rcsb pdb:2MHQ|refseq:NP_000543.2|interpro:IPR006207(Cystine knot, C-terminal)|interpro:IPR002919(Protease inhibitor I8, cysteine-rich trypsin inhibitor-like)|interpro:IPR014853(Region of unknown function DUF1787)|go:"GO:0007597"(blood coagulation, intrinsic pathway)|go:"GO:0031589"(cell-substrate adhesion)|go:"GO:0030168"(platelet activation)|go:"GO:0002576"(p…	-	-	-	figure legend:2D|comment:Adding VWF cleavage fragments had little effect on ADAMTS13 activity.|full coverage:Only protein-protein interactions|curation depth:imex curation	taxid:-1(in vitro)|taxid:-1(In vitro)	-	2017-02-09	2017-02-10	rogid:83MiOkL7ZADU7fCPIDcRGLJDOqs9606	rogid:yeGxC2SyyvUZ3hNciww1o8TmY5Q9606	rigid:9pOb3esP1rl4eLhdKTZpK1Ok6Rk	false	-	sufficient binding region:1873-2255|tag:n-n|strep ii tag:n-n	-	-	psi-mi:"MI:0867"(tag visualisation by fluorescence)	psi-mi:"MI:0867"(tag visualisation by fluorescence)
uniprotkb:Q76LX8	uniprotkb:P04275	intact:EBI-981764|uniprotkb:Q6UY16|uniprotkb:Q710F6|uniprotkb:Q711T8|uniprotkb:Q96L37|uniprotkb:Q9H0G3|uniprotkb:Q9UGQ1	intact:EBI-981819|uniprotkb:Q8TCE8|uniprotkb:Q99806	psi-mi:ats13_human(display_long)|uniprotkb:von Willebrand factor-cleaving protease(gene name synonym)|uniprotkb:ADAMTS13(gene name)|psi-mi:ADAMTS13(display_short)|uniprotkb:C9orf8(gene name synonym)|uniprotkb:UNQ6102/PRO20085(orf name)	psi-mi:vwf_human(display_long)|uniprotkb:VWF(gene name)|psi-mi:VWF(display_short)|uniprotkb:F8VWF(gene name synonym)	psi-mi:"MI:0435"(protease assay)	Muia et al. (2014)	pubmed:25512528|imex:IM-25704	taxid:9606(human)|taxid:9606(Homo sapiens)	taxid:9606(human)|taxid:9606(Homo sapiens)	psi-mi:"MI:0570"(protein cleavage)	psi-mi:"MI:0469"(IntAct)	intact:EBI-13644408|imex:IM-25704-5	intact-miscore:0.79	psi-mi:"MI:1060"(spoke expansion)	psi-mi:"MI:0501"(enzyme)	psi-mi:"MI:0502"(enzyme target)	psi-mi:"MI:0497"(neutral component)	psi-mi:"MI:0497"(neutral component)	psi-mi:"MI:0326"(protein)	psi-mi:"MI:0326"(protein)	interpro:IPR041645|go:"GO:0009986"(cell surface)|go:"GO:0005509"(calcium ion binding)|go:"GO:0004222"(metalloendopeptidase activity)|go:"GO:0008270"(zinc ion binding)|go:"GO:0007160"(cell-matrix adhesion)|go:"GO:0009100"(glycoprotein metabolic process)|go:"GO:0007229"(integrin-mediated signaling pathway)|go:"GO:0043171"(peptide catabolic process)|go:"GO:0030168"(platelet activation)|go:"GO:001648…	reactome:R-HSA-9649948|rcsb pdb:2MHP|rcsb pdb:2MHQ|refseq:NP_000543.2|interpro:IPR006207(Cystine knot, C-terminal)|interpro:IPR002919(Protease inhibitor I8, cysteine-rich trypsin inhibitor-like)|interpro:IPR014853(Region of unknown function DUF1787)|go:"GO:0007597"(blood coagulation, intrinsic pathway)|go:"GO:0031589"(cell-substrate adhesion)|go:"GO:0030168"(platelet activation)|go:"GO:0002576"(p…	-	-	-	figure legend:3|comment:full-length ADAMTS13 cleaved VWF ‚àº1.7-fold faster than MDTCS.|full coverage:Only protein-protein interactions|curation depth:imex curation	taxid:-1(in vitro)|taxid:-1(In vitro)	-	2017-02-09	2017-02-27	rogid:83MiOkL7ZADU7fCPIDcRGLJDOqs9606	rogid:yeGxC2SyyvUZ3hNciww1o8TmY5Q9606	rigid:9pOb3esP1rl4eLhdKTZpK1Ok6Rk	false	-	sufficient binding region:?-?	-	-	psi-mi:"MI:0113"(western blot)	psi-mi:"MI:0113"(western blot)
uniprotkb:Q76LX8	uniprotkb:P04275	intact:EBI-981764|uniprotkb:Q6UY16|uniprotkb:Q710F6|uniprotkb:Q711T8|uniprotkb:Q96L37|uniprotkb:Q9H0G3|uniprotkb:Q9UGQ1	intact:EBI-981819|uniprotkb:Q8TCE8|uniprotkb:Q99806	psi-mi:ats13_human(display_long)|uniprotkb:von Willebrand factor-cleaving protease(gene name synonym)|uniprotkb:ADAMTS13(gene name)|psi-mi:ADAMTS13(display_short)|uniprotkb:C9orf8(gene name synonym)|uniprotkb:UNQ6102/PRO20085(orf name)	psi-mi:vwf_human(display_long)|uniprotkb:VWF(gene name)|psi-mi:VWF(display_short)|uniprotkb:F8VWF(gene name synonym)	psi-mi:"MI:0435"(protease assay)	Muia et al. (2014)	pubmed:25512528|imex:IM-25704	taxid:9606(human)|taxid:9606(Homo sapiens)	taxid:9606(human)|taxid:9606(Homo sapiens)	psi-mi:"MI:0570"(protein cleavage)	psi-mi:"MI:0469"(IntAct)	intact:EBI-13644408|imex:IM-25704-5	intact-miscore:0.79	psi-mi:"MI:1060"(spoke expansion)	psi-mi:"MI:0501"(enzyme)	psi-mi:"MI:0502"(enzyme target)	psi-mi:"MI:0497"(neutral component)	psi-mi:"MI:0497"(neutral component)	psi-mi:"MI:0326"(protein)	psi-mi:"MI:0326"(protein)	interpro:IPR041645|go:"GO:0009986"(cell surface)|go:"GO:0005509"(calcium ion binding)|go:"GO:0004222"(metalloendopeptidase activity)|go:"GO:0008270"(zinc ion binding)|go:"GO:0007160"(cell-matrix adhesion)|go:"GO:0009100"(glycoprotein metabolic process)|go:"GO:0007229"(integrin-mediated signaling pathway)|go:"GO:0043171"(peptide catabolic process)|go:"GO:0030168"(platelet activation)|go:"GO:001648…	reactome:R-HSA-9649948|rcsb pdb:2MHP|rcsb pdb:2MHQ|refseq:NP_000543.2|interpro:IPR006207(Cystine knot, C-terminal)|interpro:IPR002919(Protease inhibitor I8, cysteine-rich trypsin inhibitor-like)|interpro:IPR014853(Region of unknown function DUF1787)|go:"GO:0007597"(blood coagulation, intrinsic pathway)|go:"GO:0031589"(cell-substrate adhesion)|go:"GO:0030168"(platelet activation)|go:"GO:0002576"(p…	-	-	-	figure legend:3|comment:full-length ADAMTS13 cleaved VWF ‚àº1.7-fold faster than MDTCS.|full coverage:Only protein-protein interactions|curation depth:imex curation	taxid:-1(in vitro)|taxid:-1(In vitro)	-	2017-02-09	2017-02-27	rogid:83MiOkL7ZADU7fCPIDcRGLJDOqs9606	rogid:yeGxC2SyyvUZ3hNciww1o8TmY5Q9606	rigid:9pOb3esP1rl4eLhdKTZpK1Ok6Rk	false	-	sufficient binding region:?-?	-	-	psi-mi:"MI:0113"(western blot)	psi-mi:"MI:0113"(western blot)
uniprotkb:Q76LX8	uniprotkb:P04275	intact:EBI-981764|uniprotkb:Q6UY16|uniprotkb:Q710F6|uniprotkb:Q711T8|uniprotkb:Q96L37|uniprotkb:Q9H0G3|uniprotkb:Q9UGQ1	intact:EBI-981819|uniprotkb:Q8TCE8|uniprotkb:Q99806	psi-mi:ats13_human(display_long)|uniprotkb:von Willebrand factor-cleaving protease(gene name synonym)|uniprotkb:ADAMTS13(gene name)|psi-mi:ADAMTS13(display_short)|uniprotkb:C9orf8(gene name synonym)|uniprotkb:UNQ6102/PRO20085(orf name)	psi-mi:vwf_human(display_long)|uniprotkb:VWF(gene name)|psi-mi:VWF(display_short)|uniprotkb:F8VWF(gene name synonym)	psi-mi:"MI:0435"(protease assay)	Muia et al. (2014)	pubmed:25512528|imex:IM-25704	taxid:9606(human)|taxid:9606(Homo sapiens)	taxid:9606(human)|taxid:9606(Homo sapiens)	psi-mi:"MI:0570"(protein cleavage)	psi-mi:"MI:0469"(IntAct)	intact:EBI-13644451|imex:IM-25704-7	intact-miscore:0.79	psi-mi:"MI:1060"(spoke expansion)	psi-mi:"MI:0501"(enzyme)	psi-mi:"MI:0502"(enzyme target)	psi-mi:"MI:0497"(neutral component)	psi-mi:"MI:0497"(neutral component)	psi-mi:"MI:0326"(protein)	psi-mi:"MI:0326"(protein)	interpro:IPR041645|go:"GO:0009986"(cell surface)|go:"GO:0005509"(calcium ion binding)|go:"GO:0004222"(metalloendopeptidase activity)|go:"GO:0008270"(zinc ion binding)|go:"GO:0007160"(cell-matrix adhesion)|go:"GO:0009100"(glycoprotein metabolic process)|go:"GO:0007229"(integrin-mediated signaling pathway)|go:"GO:0043171"(peptide catabolic process)|go:"GO:0030168"(platelet activation)|go:"GO:001648…	reactome:R-HSA-9649948|rcsb pdb:2MHP|rcsb pdb:2MHQ|refseq:NP_000543.2|interpro:IPR006207(Cystine knot, C-terminal)|interpro:IPR002919(Protease inhibitor I8, cysteine-rich trypsin inhibitor-like)|interpro:IPR014853(Region of unknown function DUF1787)|go:"GO:0007597"(blood coagulation, intrinsic pathway)|go:"GO:0031589"(cell-substrate adhesion)|go:"GO:0030168"(platelet activation)|go:"GO:0002576"(p…	-	-	-	figure legend:3i|comment:full-length ADAMTS13 cleaved VWF ‚àº1.7-fold faster than MDTCS.|full coverage:Only protein-protein interactions|curation depth:imex curation	taxid:-1(in vitro)|taxid:-1(In vitro)	-	2017-02-09	2017-02-10	rogid:83MiOkL7ZADU7fCPIDcRGLJDOqs9606	rogid:yeGxC2SyyvUZ3hNciww1o8TmY5Q9606	rigid:9pOb3esP1rl4eLhdKTZpK1Ok6Rk	false	sufficient binding region:75-684|tag:n-n|strep ii tag:n-n	sufficient binding region:?-?	-	-	psi-mi:"MI:0113"(western blot)	psi-mi:"MI:0113"(western blot)
uniprotkb:Q76LX8	uniprotkb:P04275	intact:EBI-981764|uniprotkb:Q6UY16|uniprotkb:Q710F6|uniprotkb:Q711T8|uniprotkb:Q96L37|uniprotkb:Q9H0G3|uniprotkb:Q9UGQ1	intact:EBI-981819|uniprotkb:Q8TCE8|uniprotkb:Q99806	psi-mi:ats13_human(display_long)|uniprotkb:von Willebrand factor-cleaving protease(gene name synonym)|uniprotkb:ADAMTS13(gene name)|psi-mi:ADAMTS13(display_short)|uniprotkb:C9orf8(gene name synonym)|uniprotkb:UNQ6102/PRO20085(orf name)	psi-mi:vwf_human(display_long)|uniprotkb:VWF(gene name)|psi-mi:VWF(display_short)|uniprotkb:F8VWF(gene name synonym)	psi-mi:"MI:0435"(protease assay)	Muia et al. (2014)	pubmed:25512528|imex:IM-25704	taxid:9606(human)|taxid:9606(Homo sapiens)	taxid:9606(human)|taxid:9606(Homo sapiens)	psi-mi:"MI:0570"(protein cleavage)	psi-mi:"MI:0469"(IntAct)	intact:EBI-13644451|imex:IM-25704-7	intact-miscore:0.79	psi-mi:"MI:1060"(spoke expansion)	psi-mi:"MI:0501"(enzyme)	psi-mi:"MI:0502"(enzyme target)	psi-mi:"MI:0497"(neutral component)	psi-mi:"MI:0497"(neutral component)	psi-mi:"MI:0326"(protein)	psi-mi:"MI:0326"(protein)	interpro:IPR041645|go:"GO:0009986"(cell surface)|go:"GO:0005509"(calcium ion binding)|go:"GO:0004222"(metalloendopeptidase activity)|go:"GO:0008270"(zinc ion binding)|go:"GO:0007160"(cell-matrix adhesion)|go:"GO:0009100"(glycoprotein metabolic process)|go:"GO:0007229"(integrin-mediated signaling pathway)|go:"GO:0043171"(peptide catabolic process)|go:"GO:0030168"(platelet activation)|go:"GO:001648…	reactome:R-HSA-9649948|rcsb pdb:2MHP|rcsb pdb:2MHQ|refseq:NP_000543.2|interpro:IPR006207(Cystine knot, C-terminal)|interpro:IPR002919(Protease inhibitor I8, cysteine-rich trypsin inhibitor-like)|interpro:IPR014853(Region of unknown function DUF1787)|go:"GO:0007597"(blood coagulation, intrinsic pathway)|go:"GO:0031589"(cell-substrate adhesion)|go:"GO:0030168"(platelet activation)|go:"GO:0002576"(p…	-	-	-	figure legend:3i|comment:full-length ADAMTS13 cleaved VWF ‚àº1.7-fold faster than MDTCS.|full coverage:Only protein-protein interactions|curation depth:imex curation	taxid:-1(in vitro)|taxid:-1(In vitro)	-	2017-02-09	2017-02-10	rogid:83MiOkL7ZADU7fCPIDcRGLJDOqs9606	rogid:yeGxC2SyyvUZ3hNciww1o8TmY5Q9606	rigid:9pOb3esP1rl4eLhdKTZpK1Ok6Rk	false	sufficient binding region:75-684|tag:n-n|strep ii tag:n-n	sufficient binding region:?-?	-	-	psi-mi:"MI:0113"(western blot)	psi-mi:"MI:0113"(western blot)
uniprotkb:P04275	uniprotkb:Q76LX8	intact:EBI-981819|uniprotkb:Q8TCE8|uniprotkb:Q99806	intact:EBI-981764|uniprotkb:Q6UY16|uniprotkb:Q710F6|uniprotkb:Q711T8|uniprotkb:Q96L37|uniprotkb:Q9H0G3|uniprotkb:Q9UGQ1	psi-mi:vwf_human(display_long)|uniprotkb:VWF(gene name)|psi-mi:VWF(display_short)|uniprotkb:F8VWF(gene name synonym)	psi-mi:ats13_human(display_long)|uniprotkb:von Willebrand factor-cleaving protease(gene name synonym)|uniprotkb:ADAMTS13(gene name)|psi-mi:ADAMTS13(display_short)|uniprotkb:C9orf8(gene name synonym)|uniprotkb:UNQ6102/PRO20085(orf name)	psi-mi:"MI:0969"(bio-layer interferometry)	Muia et al. (2014)	pubmed:25512528|imex:IM-25704	taxid:9606(human)|taxid:9606(Homo sapiens)	taxid:9606(human)|taxid:9606(Homo sapiens)	psi-mi:"MI:0407"(direct interaction)	psi-mi:"MI:0469"(IntAct)	intact:EBI-13644490|imex:IM-25704-8	intact-miscore:0.79	-	psi-mi:"MI:0499"(unspecified role)	psi-mi:"MI:0499"(unspecified role)	psi-mi:"MI:0496"(bait)	psi-mi:"MI:0498"(prey)	psi-mi:"MI:0326"(protein)	psi-mi:"MI:0326"(protein)	reactome:R-HSA-9649948|rcsb pdb:2MHP|rcsb pdb:2MHQ|refseq:NP_000543.2|interpro:IPR006207(Cystine knot, C-terminal)|interpro:IPR002919(Protease inhibitor I8, cysteine-rich trypsin inhibitor-like)|interpro:IPR014853(Region of unknown function DUF1787)|go:"GO:0007597"(blood coagulation, intrinsic pathway)|go:"GO:0031589"(cell-substrate adhesion)|go:"GO:0030168"(platelet activation)|go:"GO:0002576"(p…	interpro:IPR041645|go:"GO:0009986"(cell surface)|go:"GO:0005509"(calcium ion binding)|go:"GO:0004222"(metalloendopeptidase activity)|go:"GO:0008270"(zinc ion binding)|go:"GO:0007160"(cell-matrix adhesion)|go:"GO:0009100"(glycoprotein metabolic process)|go:"GO:0007229"(integrin-mediated signaling pathway)|go:"GO:0043171"(peptide catabolic process)|go:"GO:0030168"(platelet activation)|go:"GO:001648…	-	-	-	figure legend:Supp 4 2-RHS|full coverage:Only protein-protein interactions|curation depth:imex curation	taxid:-1(in vitro)|taxid:-1(In vitro)	kd:360.0x10^-9(molar)	2017-02-09	2017-02-10	rogid:yeGxC2SyyvUZ3hNciww1o8TmY5Q9606	rogid:83MiOkL7ZADU7fCPIDcRGLJDOqs9606	rigid:9pOb3esP1rl4eLhdKTZpK1Ok6Rk	false	sufficient binding region:1874-2813,1-22|his tag:c-c|mutation:2773-2773	mutation:225-225	-	-	psi-mi:"MI:0396"(predetermined participant)	psi-mi:"MI:0396"(predetermined participant)
uniprotkb:P04275	uniprotkb:Q76LX8	intact:EBI-981819|uniprotkb:Q8TCE8|uniprotkb:Q99806	intact:EBI-981764|uniprotkb:Q6UY16|uniprotkb:Q710F6|uniprotkb:Q711T8|uniprotkb:Q96L37|uniprotkb:Q9H0G3|uniprotkb:Q9UGQ1	psi-mi:vwf_human(display_long)|uniprotkb:VWF(gene name)|psi-mi:VWF(display_short)|uniprotkb:F8VWF(gene name synonym)	psi-mi:ats13_human(display_long)|uniprotkb:von Willebrand factor-cleaving protease(gene name synonym)|uniprotkb:ADAMTS13(gene name)|psi-mi:ADAMTS13(display_short)|uniprotkb:C9orf8(gene name synonym)|uniprotkb:UNQ6102/PRO20085(orf name)	psi-mi:"MI:0969"(bio-layer interferometry)	Muia et al. (2014)	pubmed:25512528|imex:IM-25704	taxid:9606(human)|taxid:9606(Homo sapiens)	taxid:9606(human)|taxid:9606(Homo sapiens)	psi-mi:"MI:0407"(direct interaction)	psi-mi:"MI:0469"(IntAct)	intact:EBI-13644512|imex:IM-25704-9	intact-miscore:0.79	-	psi-mi:"MI:0499"(unspecified role)	psi-mi:"MI:0499"(unspecified role)	psi-mi:"MI:0496"(bait)	psi-mi:"MI:0498"(prey)	psi-mi:"MI:0326"(protein)	psi-mi:"MI:0326"(protein)	reactome:R-HSA-9649948|rcsb pdb:2MHP|rcsb pdb:2MHQ|refseq:NP_000543.2|interpro:IPR006207(Cystine knot, C-terminal)|interpro:IPR002919(Protease inhibitor I8, cysteine-rich trypsin inhibitor-like)|interpro:IPR014853(Region of unknown function DUF1787)|go:"GO:0007597"(blood coagulation, intrinsic pathway)|go:"GO:0031589"(cell-substrate adhesion)|go:"GO:0030168"(platelet activation)|go:"GO:0002576"(p…	interpro:IPR041645|go:"GO:0009986"(cell surface)|go:"GO:0005509"(calcium ion binding)|go:"GO:0004222"(metalloendopeptidase activity)|go:"GO:0008270"(zinc ion binding)|go:"GO:0007160"(cell-matrix adhesion)|go:"GO:0009100"(glycoprotein metabolic process)|go:"GO:0007229"(integrin-mediated signaling pathway)|go:"GO:0043171"(peptide catabolic process)|go:"GO:0030168"(platelet activation)|go:"GO:001648…	-	-	-	figure legend:Supp 4 1-LHS|full coverage:Only protein-protein interactions|curation depth:imex curation	taxid:-1(in vitro)|taxid:-1(In vitro)	kd:210.0x10^-9(molar)	2017-02-09	2017-02-10	rogid:yeGxC2SyyvUZ3hNciww1o8TmY5Q9606	rogid:83MiOkL7ZADU7fCPIDcRGLJDOqs9606	rigid:9pOb3esP1rl4eLhdKTZpK1Ok6Rk	false	glutathione s tranferase tag:n-n|sufficient binding region:1596-1668	mutation:225-225|sufficient binding region:75-684|tag:n-n|strep ii tag:n-n	-	-	psi-mi:"MI:0396"(predetermined participant)	psi-mi:"MI:0396"(predetermined participant)
uniprotkb:P04275	uniprotkb:Q76LX8	intact:EBI-981819|uniprotkb:Q8TCE8|uniprotkb:Q99806	intact:EBI-981764|uniprotkb:Q6UY16|uniprotkb:Q710F6|uniprotkb:Q711T8|uniprotkb:Q96L37|uniprotkb:Q9H0G3|uniprotkb:Q9UGQ1	psi-mi:vwf_human(display_long)|uniprotkb:VWF(gene name)|psi-mi:VWF(display_short)|uniprotkb:F8VWF(gene name synonym)	psi-mi:ats13_human(display_long)|uniprotkb:von Willebrand factor-cleaving protease(gene name synonym)|uniprotkb:ADAMTS13(gene name)|psi-mi:ADAMTS13(display_short)|uniprotkb:C9orf8(gene name synonym)|uniprotkb:UNQ6102/PRO20085(orf name)	psi-mi:"MI:0969"(bio-layer interferometry)	Muia et al. (2014)	pubmed:25512528|imex:IM-25704	taxid:9606(human)|taxid:9606(Homo sapiens)	taxid:9606(human)|taxid:9606(Homo sapiens)	psi-mi:"MI:0407"(direct interaction)	psi-mi:"MI:0469"(IntAct)	intact:EBI-13644540|imex:IM-25704-10	intact-miscore:0.79	-	psi-mi:"MI:0499"(unspecified role)	psi-mi:"MI:0499"(unspecified role)	psi-mi:"MI:0496"(bait)	psi-mi:"MI:0498"(prey)	psi-mi:"MI:0326"(protein)	psi-mi:"MI:0326"(protein)	reactome:R-HSA-9649948|rcsb pdb:2MHP|rcsb pdb:2MHQ|refseq:NP_000543.2|interpro:IPR006207(Cystine knot, C-terminal)|interpro:IPR002919(Protease inhibitor I8, cysteine-rich trypsin inhibitor-like)|interpro:IPR014853(Region of unknown function DUF1787)|go:"GO:0007597"(blood coagulation, intrinsic pathway)|go:"GO:0031589"(cell-substrate adhesion)|go:"GO:0030168"(platelet activation)|go:"GO:0002576"(p…	interpro:IPR041645|go:"GO:0009986"(cell surface)|go:"GO:0005509"(calcium ion binding)|go:"GO:0004222"(metalloendopeptidase activity)|go:"GO:0008270"(zinc ion binding)|go:"GO:0007160"(cell-matrix adhesion)|go:"GO:0009100"(glycoprotein metabolic process)|go:"GO:0007229"(integrin-mediated signaling pathway)|go:"GO:0043171"(peptide catabolic process)|go:"GO:0030168"(platelet activation)|go:"GO:001648…	-	-	-	figure legend:Supp 4 1-RHS|full coverage:Only protein-protein interactions|curation depth:imex curation	taxid:-1(in vitro)|taxid:-1(In vitro)	kd:440.0x10^-9(molar)	2017-02-09	2017-02-10	rogid:yeGxC2SyyvUZ3hNciww1o8TmY5Q9606	rogid:83MiOkL7ZADU7fCPIDcRGLJDOqs9606	rigid:9pOb3esP1rl4eLhdKTZpK1Ok6Rk	false	glutathione s tranferase tag:n-n|sufficient binding region:1596-1668	mutation:225-225	-	-	psi-mi:"MI:0396"(predetermined participant)	psi-mi:"MI:0396"(predetermined participant)
uniprotkb:P04275	uniprotkb:Q76LX8	intact:EBI-981819|uniprotkb:Q8TCE8|uniprotkb:Q99806	intact:EBI-981764|uniprotkb:Q6UY16|uniprotkb:Q710F6|uniprotkb:Q711T8|uniprotkb:Q96L37|uniprotkb:Q9H0G3|uniprotkb:Q9UGQ1	psi-mi:vwf_human(display_long)|uniprotkb:VWF(gene name)|psi-mi:VWF(display_short)|uniprotkb:F8VWF(gene name synonym)	psi-mi:ats13_human(display_long)|uniprotkb:von Willebrand factor-cleaving protease(gene name synonym)|uniprotkb:ADAMTS13(gene name)|psi-mi:ADAMTS13(display_short)|uniprotkb:C9orf8(gene name synonym)|uniprotkb:UNQ6102/PRO20085(orf name)	psi-mi:"MI:0969"(bio-layer interferometry)	Muia et al. (2014)	pubmed:25512528|imex:IM-25704	taxid:9606(human)|taxid:9606(Homo sapiens)	taxid:9606(human)|taxid:9606(Homo sapiens)	psi-mi:"MI:0407"(direct interaction)	psi-mi:"MI:0469"(IntAct)	intact:EBI-13644719|imex:IM-25704-11	intact-miscore:0.79	-	psi-mi:"MI:0499"(unspecified role)	psi-mi:"MI:0499"(unspecified role)	psi-mi:"MI:0496"(bait)	psi-mi:"MI:0498"(prey)	psi-mi:"MI:0326"(protein)	psi-mi:"MI:0326"(protein)	reactome:R-HSA-9649948|rcsb pdb:2MHP|rcsb pdb:2MHQ|refseq:NP_000543.2|interpro:IPR006207(Cystine knot, C-terminal)|interpro:IPR002919(Protease inhibitor I8, cysteine-rich trypsin inhibitor-like)|interpro:IPR014853(Region of unknown function DUF1787)|go:"GO:0007597"(blood coagulation, intrinsic pathway)|go:"GO:0031589"(cell-substrate adhesion)|go:"GO:0030168"(platelet activation)|go:"GO:0002576"(p…	interpro:IPR041645|go:"GO:0009986"(cell surface)|go:"GO:0005509"(calcium ion binding)|go:"GO:0004222"(metalloendopeptidase activity)|go:"GO:0008270"(zinc ion binding)|go:"GO:0007160"(cell-matrix adhesion)|go:"GO:0009100"(glycoprotein metabolic process)|go:"GO:0007229"(integrin-mediated signaling pathway)|go:"GO:0043171"(peptide catabolic process)|go:"GO:0030168"(platelet activation)|go:"GO:001648…	-	-	-	figure legend:Supp 4 3-RHS|full coverage:Only protein-protein interactions|curation depth:imex curation	taxid:-1(in vitro)|taxid:-1(In vitro)	kd:14.0x10^-9(molar)	2017-02-09	2017-02-10	rogid:yeGxC2SyyvUZ3hNciww1o8TmY5Q9606	rogid:83MiOkL7ZADU7fCPIDcRGLJDOqs9606	rigid:9pOb3esP1rl4eLhdKTZpK1Ok6Rk	false	sufficient binding region:1260-2813,1-22|his tag:c-c|mutation:2773-2773|mutation:1505-1505	mutation:225-225	-	-	psi-mi:"MI:0396"(predetermined participant)	psi-mi:"MI:0396"(predetermined participant)
uniprotkb:P04275	uniprotkb:Q76LX8	intact:EBI-981819|uniprotkb:Q8TCE8|uniprotkb:Q99806	intact:EBI-981764|uniprotkb:Q6UY16|uniprotkb:Q710F6|uniprotkb:Q711T8|uniprotkb:Q96L37|uniprotkb:Q9H0G3|uniprotkb:Q9UGQ1	psi-mi:vwf_human(display_long)|uniprotkb:VWF(gene name)|psi-mi:VWF(display_short)|uniprotkb:F8VWF(gene name synonym)	psi-mi:ats13_human(display_long)|uniprotkb:von Willebrand factor-cleaving protease(gene name synonym)|uniprotkb:ADAMTS13(gene name)|psi-mi:ADAMTS13(display_short)|uniprotkb:C9orf8(gene name synonym)|uniprotkb:UNQ6102/PRO20085(orf name)	psi-mi:"MI:0969"(bio-layer interferometry)	Muia et al. (2014)	pubmed:25512528|imex:IM-25704	taxid:9606(human)|taxid:9606(Homo sapiens)	taxid:9606(human)|taxid:9606(Homo sapiens)	psi-mi:"MI:0407"(direct interaction)	psi-mi:"MI:0469"(IntAct)	intact:EBI-13644735|imex:IM-25704-12	intact-miscore:0.79	-	psi-mi:"MI:0499"(unspecified role)	psi-mi:"MI:0499"(unspecified role)	psi-mi:"MI:0496"(bait)	psi-mi:"MI:0498"(prey)	psi-mi:"MI:0326"(protein)	psi-mi:"MI:0326"(protein)	reactome:R-HSA-9649948|rcsb pdb:2MHP|rcsb pdb:2MHQ|refseq:NP_000543.2|interpro:IPR006207(Cystine knot, C-terminal)|interpro:IPR002919(Protease inhibitor I8, cysteine-rich trypsin inhibitor-like)|interpro:IPR014853(Region of unknown function DUF1787)|go:"GO:0007597"(blood coagulation, intrinsic pathway)|go:"GO:0031589"(cell-substrate adhesion)|go:"GO:0030168"(platelet activation)|go:"GO:0002576"(p…	interpro:IPR041645|go:"GO:0009986"(cell surface)|go:"GO:0005509"(calcium ion binding)|go:"GO:0004222"(metalloendopeptidase activity)|go:"GO:0008270"(zinc ion binding)|go:"GO:0007160"(cell-matrix adhesion)|go:"GO:0009100"(glycoprotein metabolic process)|go:"GO:0007229"(integrin-mediated signaling pathway)|go:"GO:0043171"(peptide catabolic process)|go:"GO:0030168"(platelet activation)|go:"GO:001648…	-	-	-	figure legend:Supp 4 3-LHS|full coverage:Only protein-protein interactions|curation depth:imex curation	taxid:-1(in vitro)|taxid:-1(In vitro)	kd:21.0x10^-9(molar)	2017-02-09	2017-02-10	rogid:yeGxC2SyyvUZ3hNciww1o8TmY5Q9606	rogid:83MiOkL7ZADU7fCPIDcRGLJDOqs9606	rigid:9pOb3esP1rl4eLhdKTZpK1Ok6Rk	false	his tag:c-c|mutation:1505-1505|sufficient binding region:1260-2813,1-22|mutation:2773-2773	mutation:225-225|sufficient binding region:75-684|tag:n-n|strep ii tag:n-n	-	-	psi-mi:"MI:0396"(predetermined participant)	psi-mi:"MI:0396"(predetermined participant)
uniprotkb:P04275	uniprotkb:Q76LX8	intact:EBI-981819|uniprotkb:Q8TCE8|uniprotkb:Q99806	intact:EBI-981764|uniprotkb:Q6UY16|uniprotkb:Q710F6|uniprotkb:Q711T8|uniprotkb:Q96L37|uniprotkb:Q9H0G3|uniprotkb:Q9UGQ1	psi-mi:vwf_human(display_long)|uniprotkb:VWF(gene name)|psi-mi:VWF(display_short)|uniprotkb:F8VWF(gene name synonym)	psi-mi:ats13_human(display_long)|uniprotkb:von Willebrand factor-cleaving protease(gene name synonym)|uniprotkb:ADAMTS13(gene name)|psi-mi:ADAMTS13(display_short)|uniprotkb:C9orf8(gene name synonym)|uniprotkb:UNQ6102/PRO20085(orf name)	psi-mi:"MI:0969"(bio-layer interferometry)	Muia et al. (2014)	pubmed:25512528|imex:IM-25704	taxid:9606(human)|taxid:9606(Homo sapiens)	taxid:9606(human)|taxid:9606(Homo sapiens)	psi-mi:"MI:0407"(direct interaction)	psi-mi:"MI:0469"(IntAct)	intact:EBI-13644764|imex:IM-25704-13	intact-miscore:0.79	-	psi-mi:"MI:0499"(unspecified role)	psi-mi:"MI:0499"(unspecified role)	psi-mi:"MI:0496"(bait)	psi-mi:"MI:0498"(prey)	psi-mi:"MI:0326"(protein)	psi-mi:"MI:0326"(protein)	reactome:R-HSA-9649948|rcsb pdb:2MHP|rcsb pdb:2MHQ|refseq:NP_000543.2|interpro:IPR006207(Cystine knot, C-terminal)|interpro:IPR002919(Protease inhibitor I8, cysteine-rich trypsin inhibitor-like)|interpro:IPR014853(Region of unknown function DUF1787)|go:"GO:0007597"(blood coagulation, intrinsic pathway)|go:"GO:0031589"(cell-substrate adhesion)|go:"GO:0030168"(platelet activation)|go:"GO:0002576"(p…	interpro:IPR041645|go:"GO:0009986"(cell surface)|go:"GO:0005509"(calcium ion binding)|go:"GO:0004222"(metalloendopeptidase activity)|go:"GO:0008270"(zinc ion binding)|go:"GO:0007160"(cell-matrix adhesion)|go:"GO:0009100"(glycoprotein metabolic process)|go:"GO:0007229"(integrin-mediated signaling pathway)|go:"GO:0043171"(peptide catabolic process)|go:"GO:0030168"(platelet activation)|go:"GO:001648…	-	-	-	figure legend:Supp 4 4-RHS|full coverage:Only protein-protein interactions|curation depth:imex curation	taxid:-1(in vitro)|taxid:-1(In vitro)	kd:96.0x10^-9(molar)	2017-02-09	2017-02-10	rogid:yeGxC2SyyvUZ3hNciww1o8TmY5Q9606	rogid:83MiOkL7ZADU7fCPIDcRGLJDOqs9606	rigid:9pOb3esP1rl4eLhdKTZpK1Ok6Rk	false	sufficient binding region:1260-2813,1-22|his tag:c-c|mutation:2773-2773	mutation:225-225	-	-	psi-mi:"MI:0396"(predetermined participant)	psi-mi:"MI:0396"(predetermined participant)
uniprotkb:Q76LX8	uniprotkb:P00451	intact:EBI-981764|uniprotkb:Q6UY16|uniprotkb:Q710F6|uniprotkb:Q711T8|uniprotkb:Q96L37|uniprotkb:Q9H0G3|uniprotkb:Q9UGQ1	intact:EBI-1046394|uniprotkb:Q5HY69|uniprotkb:Q14286	psi-mi:ats13_human(display_long)|uniprotkb:von Willebrand factor-cleaving protease(gene name synonym)|uniprotkb:ADAMTS13(gene name)|psi-mi:ADAMTS13(display_short)|uniprotkb:C9orf8(gene name synonym)|uniprotkb:UNQ6102/PRO20085(orf name)	psi-mi:fa8_human(display_long)|uniprotkb:Procoagulant component(gene name synonym)|uniprotkb:Antihemophilic factor(gene name synonym)|uniprotkb:F8(gene name)|psi-mi:F8(display_short)|uniprotkb:F8C(gene name synonym)	psi-mi:"MI:0107"(surface plasmon resonance)	Cao et al. (2008)	pubmed:18492805|doi:10.1073/pnas.0801735105|imex:IM-9353	taxid:9606(human)|taxid:9606(Homo sapiens)	taxid:9606(human)|taxid:9606(Homo sapiens)	psi-mi:"MI:0407"(direct interaction)	psi-mi:"MI:0465"(DIP)	intact:EBI-15703174|imex:IM-9353-6|dip:DIP-87883E	intact-miscore:0.44	-	psi-mi:"MI:0499"(unspecified role)	psi-mi:"MI:0499"(unspecified role)	psi-mi:"MI:0496"(bait)	psi-mi:"MI:0498"(prey)	psi-mi:"MI:0326"(protein)	psi-mi:"MI:0326"(protein)	interpro:IPR041645|go:"GO:0009986"(cell surface)|go:"GO:0005509"(calcium ion binding)|go:"GO:0004222"(metalloendopeptidase activity)|go:"GO:0008270"(zinc ion binding)|go:"GO:0007160"(cell-matrix adhesion)|go:"GO:0009100"(glycoprotein metabolic process)|go:"GO:0007229"(integrin-mediated signaling pathway)|go:"GO:0043171"(peptide catabolic process)|go:"GO:0030168"(platelet activation)|go:"GO:001648…	ensembl:ENST00000330287|ensembl:ENST00000360256|rcsb pdb:4BDV|rcsb pdb:6MF2|rcsb pdb:3J2Q|rcsb pdb:3J2S|go:"GO:0007596"(blood coagulation)|reactome:R-HSA-114608|reactome:R-HSA-140837|reactome:R-HSA-140875|rcsb pdb:4PT6|reactome:R-HSA-163841|reactome:R-HSA-9672383|reactome:R-HSA-9672387|reactome:R-HSA-9672391|reactome:R-HSA-9672393|reactome:R-HSA-9672395|reactome:R-HSA-9672396|reactome:R-HSA-96723…	psi-mi:"MI:0465"(dip)	-	-	full coverage:Only protein-protein interactions|curation depth:imex curation	taxid:-1(in vitro)|taxid:-1(In vitro)	-	2017-08-05	2017-08-10	rogid:83MiOkL7ZADU7fCPIDcRGLJDOqs9606	rogid:yKYkVF2eCO1fS/Dp3/k1qcP5YM49606	rigid:6GJ47AX3o6j5gs7Kzrk3A/9oemQ	false	-	-	-	-	psi-mi:"MI:0396"(predetermined participant)	psi-mi:"MI:0396"(predetermined participant)
uniprotkb:Q76LX8	uniprotkb:P04275	intact:EBI-981764|uniprotkb:Q6UY16|uniprotkb:Q710F6|uniprotkb:Q711T8|uniprotkb:Q96L37|uniprotkb:Q9H0G3|uniprotkb:Q9UGQ1	intact:EBI-981819|uniprotkb:Q8TCE8|uniprotkb:Q99806	psi-mi:ats13_human(display_long)|uniprotkb:von Willebrand factor-cleaving protease(gene name synonym)|uniprotkb:ADAMTS13(gene name)|psi-mi:ADAMTS13(display_short)|uniprotkb:C9orf8(gene name synonym)|uniprotkb:UNQ6102/PRO20085(orf name)	psi-mi:vwf_human(display_long)|uniprotkb:VWF(gene name)|psi-mi:VWF(display_short)|uniprotkb:F8VWF(gene name synonym)	psi-mi:"MI:0435"(protease assay)	Cao et al. (2008)	pubmed:18492805|doi:10.1073/pnas.0801735105|imex:IM-9353	taxid:9606(human)|taxid:9606(Homo sapiens)	taxid:9606(human)|taxid:9606(Homo sapiens)	psi-mi:"MI:0407"(direct interaction)	psi-mi:"MI:0465"(DIP)	intact:EBI-15703157|imex:IM-9353-5|dip:DIP-64704E	intact-miscore:0.79	-	psi-mi:"MI:0501"(enzyme)	psi-mi:"MI:0502"(enzyme target)	psi-mi:"MI:0499"(unspecified role)	psi-mi:"MI:0499"(unspecified role)	psi-mi:"MI:0326"(protein)	psi-mi:"MI:0326"(protein)	interpro:IPR041645|go:"GO:0009986"(cell surface)|go:"GO:0005509"(calcium ion binding)|go:"GO:0004222"(metalloendopeptidase activity)|go:"GO:0008270"(zinc ion binding)|go:"GO:0007160"(cell-matrix adhesion)|go:"GO:0009100"(glycoprotein metabolic process)|go:"GO:0007229"(integrin-mediated signaling pathway)|go:"GO:0043171"(peptide catabolic process)|go:"GO:0030168"(platelet activation)|go:"GO:001648…	reactome:R-HSA-9649948|rcsb pdb:2MHP|rcsb pdb:2MHQ|refseq:NP_000543.2|interpro:IPR006207(Cystine knot, C-terminal)|interpro:IPR002919(Protease inhibitor I8, cysteine-rich trypsin inhibitor-like)|interpro:IPR014853(Region of unknown function DUF1787)|go:"GO:0007597"(blood coagulation, intrinsic pathway)|go:"GO:0031589"(cell-substrate adhesion)|go:"GO:0030168"(platelet activation)|go:"GO:0002576"(p…	psi-mi:"MI:0465"(dip)	-	-	full coverage:Only protein-protein interactions|curation depth:imex curation	taxid:-1(in vitro)|taxid:-1(In vitro)	-	2017-08-05	2017-08-10	rogid:83MiOkL7ZADU7fCPIDcRGLJDOqs9606	rogid:yeGxC2SyyvUZ3hNciww1o8TmY5Q9606	rigid:9pOb3esP1rl4eLhdKTZpK1Ok6Rk	false	-	-	-	-	psi-mi:"MI:0396"(predetermined participant)	psi-mi:"MI:0396"(predetermined participant)
uniprotkb:Q76LX8	uniprotkb:P04275	intact:EBI-981764|uniprotkb:Q6UY16|uniprotkb:Q710F6|uniprotkb:Q711T8|uniprotkb:Q96L37|uniprotkb:Q9H0G3|uniprotkb:Q9UGQ1	intact:EBI-981819|uniprotkb:Q8TCE8|uniprotkb:Q99806	psi-mi:ats13_human(display_long)|uniprotkb:von Willebrand factor-cleaving protease(gene name synonym)|uniprotkb:ADAMTS13(gene name)|psi-mi:ADAMTS13(display_short)|uniprotkb:C9orf8(gene name synonym)|uniprotkb:UNQ6102/PRO20085(orf name)	psi-mi:vwf_human(display_long)|uniprotkb:VWF(gene name)|psi-mi:VWF(display_short)|uniprotkb:F8VWF(gene name synonym)	psi-mi:"MI:0435"(protease assay)	Cao et al. (2008)	pubmed:18492805|doi:10.1073/pnas.0801735105|imex:IM-9353	taxid:9606(human)|taxid:9606(Homo sapiens)	taxid:9606(human)|taxid:9606(Homo sapiens)	psi-mi:"MI:0407"(direct interaction)	psi-mi:"MI:0465"(DIP)	intact:EBI-15703191|imex:IM-9353-7|dip:DIP-64704E	intact-miscore:0.79	-	psi-mi:"MI:0501"(enzyme)	psi-mi:"MI:0502"(enzyme target)	psi-mi:"MI:0499"(unspecified role)	psi-mi:"MI:0499"(unspecified role)	psi-mi:"MI:0326"(protein)	psi-mi:"MI:0326"(protein)	interpro:IPR041645|go:"GO:0009986"(cell surface)|go:"GO:0005509"(calcium ion binding)|go:"GO:0004222"(metalloendopeptidase activity)|go:"GO:0008270"(zinc ion binding)|go:"GO:0007160"(cell-matrix adhesion)|go:"GO:0009100"(glycoprotein metabolic process)|go:"GO:0007229"(integrin-mediated signaling pathway)|go:"GO:0043171"(peptide catabolic process)|go:"GO:0030168"(platelet activation)|go:"GO:001648…	reactome:R-HSA-9649948|rcsb pdb:2MHP|rcsb pdb:2MHQ|refseq:NP_000543.2|interpro:IPR006207(Cystine knot, C-terminal)|interpro:IPR002919(Protease inhibitor I8, cysteine-rich trypsin inhibitor-like)|interpro:IPR014853(Region of unknown function DUF1787)|go:"GO:0007597"(blood coagulation, intrinsic pathway)|go:"GO:0031589"(cell-substrate adhesion)|go:"GO:0030168"(platelet activation)|go:"GO:0002576"(p…	psi-mi:"MI:0465"(dip)	-	-	full coverage:Only protein-protein interactions|curation depth:imex curation	taxid:-1(in vitro)|taxid:-1(In vitro)	-	2017-08-05	2017-08-10	rogid:83MiOkL7ZADU7fCPIDcRGLJDOqs9606	rogid:yeGxC2SyyvUZ3hNciww1o8TmY5Q9606	rigid:9pOb3esP1rl4eLhdKTZpK1Ok6Rk	false	-	-	-	-	psi-mi:"MI:0396"(predetermined participant)	psi-mi:"MI:0396"(predetermined participant)
uniprotkb:P50454	uniprotkb:Q8TE57	intact:EBI-350723|uniprotkb:P29043|uniprotkb:Q5XPB4|uniprotkb:Q6NSJ6|uniprotkb:Q8IY96|uniprotkb:Q9NP88|uniprotkb:B3KVJ3	intact:EBI-20840319|uniprotkb:C6G490|uniprotkb:Q8IVE2	psi-mi:serph_human(display_long)|uniprotkb:SERPINH1(gene name)|psi-mi:SERPINH1(display_short)|uniprotkb:CBP2(gene name synonym)|uniprotkb:Collagen-binding protein(gene name synonym)|uniprotkb:47 kDa heat shock protein(gene name synonym)|uniprotkb:Rheumatoid arthritis-related antigen RA-A47(gene name synonym)|uniprotkb:Arsenic-transactivated protein 3(gene name synonym)|uniprotkb:Cell proliferatio…	psi-mi:ats16_human(display_long)|uniprotkb:ADAMTS16(gene name)|psi-mi:ADAMTS16(display_short)|uniprotkb:KIAA2029(gene name synonym)	psi-mi:"MI:0030"(cross-linking study)	Fasci et al. (2018)	pubmed:30021884|imex:IM-26653|doi:10.1074/mcp.ra118.000924	taxid:9606(human)|taxid:9606(Homo sapiens)	taxid:9606(human)|taxid:9606(Homo sapiens)	psi-mi:"MI:0915"(physical association)	psi-mi:"MI:0469"(IntAct)	intact:EBI-20907584|imex:IM-26653-909	intact-miscore:0.40	-	psi-mi:"MI:0499"(unspecified role)	psi-mi:"MI:0499"(unspecified role)	psi-mi:"MI:0497"(neutral component)	psi-mi:"MI:0497"(neutral component)	psi-mi:"MI:0326"(protein)	psi-mi:"MI:0326"(protein)	go:"GO:0051082"(unfolded protein binding)|ensembl:ENST00000358171|ensembl:ENST00000524558|ensembl:ENST00000533603|go:"GO:0005788"(endoplasmic reticulum lumen)|go:"GO:0005793"(endoplasmic reticulum-Golgi intermediate compartment)|go:"GO:0004867"(serine-type endopeptidase inhibitor activity)|go:"GO:0006986"(response to unfolded protein)|refseq:NP_001193943.1|refseq:NP_001226.2|interpro:IPR000215(Pr…	go:"GO:0030198"(extracellular matrix organization)|go:"GO:0031012"(extracellular matrix)|interpro:IPR041645|refseq:NP_620687.2|ensembl:ENST00000274181|ensembl:ENSP00000274181|ensembl:ENSG00000145536|reactome:R-HSA-1474228|reactome:R-HSA-5083635|reactome:R-HSA-5173214|go:"GO:0046872"(metal ion binding)|go:"GO:0004222"(metalloendopeptidase activity)|go:"GO:0001658"(branching involved in ureteric bu…	go:"GO:0005634"(nucleus)	-	-	figure legend:Table S2-pink|comment:"\"interaction detected in: TX100 soluble fraction (fractionated nuclei)\""|full coverage:Only protein-protein interactions|curation depth:imex curation	taxid:9606(human-u2-os)|taxid:9606(Human U2-OS osteosarcoma cell line)	-	2018-11-19	2018-11-30	rogid:cO3NR2hb0NyOs99Sq1aODePlDR09606	rogid:hyt+/9eFpNlMMoW5Fe98DOaGaow9606	rigid:V6ZICkEu3IDZmJ2GUh/G7wckqxc	false	-	-	-	-	psi-mi:"MI:0102"(sequence tag identification)	psi-mi:"MI:0102"(sequence tag identification)
uniprotkb:P11387	uniprotkb:Q8TE57	intact:EBI-876302|uniprotkb:Q15610|uniprotkb:Q5TFY3|uniprotkb:Q9UJN0|uniprotkb:O43256|uniprotkb:Q12855|uniprotkb:Q12856|uniprotkb:A8KA78|uniprotkb:E1P5W3	intact:EBI-20840319|uniprotkb:C6G490|uniprotkb:Q8IVE2	psi-mi:top1_human(display_long)|uniprotkb:DNA topoisomerase I(gene name synonym)|uniprotkb:TOP1(gene name)|psi-mi:TOP1(display_short)	psi-mi:ats16_human(display_long)|uniprotkb:ADAMTS16(gene name)|psi-mi:ADAMTS16(display_short)|uniprotkb:KIAA2029(gene name synonym)	psi-mi:"MI:0030"(cross-linking study)	Fasci et al. (2018)	pubmed:30021884|imex:IM-26653|doi:10.1074/mcp.ra118.000924	taxid:9606(human)|taxid:9606(Homo sapiens)	taxid:9606(human)|taxid:9606(Homo sapiens)	psi-mi:"MI:0915"(physical association)	psi-mi:"MI:0469"(IntAct)	intact:EBI-20936060|imex:IM-26653-2123	intact-miscore:0.40	-	psi-mi:"MI:0499"(unspecified role)	psi-mi:"MI:0499"(unspecified role)	psi-mi:"MI:0497"(neutral component)	psi-mi:"MI:0497"(neutral component)	psi-mi:"MI:0326"(protein)	psi-mi:"MI:0326"(protein)	ensembl:ENST00000361337|go:"GO:0003682"(chromatin binding)|go:"GO:0006260"(DNA replication)|go:"GO:0006338"(chromatin remodeling)|go:"GO:0007059"(chromosome segregation)|go:"GO:0031298"(replication fork protection complex)|go:"GO:0040016"(embryonic cleavage)|go:"GO:0043204"(perikaryon)|refseq:NP_003277.1|interpro:IPR011010(DNA breaking-rejoining enzyme, catalytic core)|interpro:IPR013034(DNA topo…	go:"GO:0030198"(extracellular matrix organization)|go:"GO:0031012"(extracellular matrix)|interpro:IPR041645|refseq:NP_620687.2|ensembl:ENST00000274181|ensembl:ENSP00000274181|ensembl:ENSG00000145536|reactome:R-HSA-1474228|reactome:R-HSA-5083635|reactome:R-HSA-5173214|go:"GO:0046872"(metal ion binding)|go:"GO:0004222"(metalloendopeptidase activity)|go:"GO:0001658"(branching involved in ureteric bu…	go:"GO:0005634"(nucleus)	-	-	figure legend:Table S1|comment:"\"interaction detected in: unfractionated nuclei\""|full coverage:Only protein-protein interactions|curation depth:imex curation	taxid:9606(human-u2-os)|taxid:9606(Human U2-OS osteosarcoma cell line)	-	2018-11-19	2018-11-30	rogid:kB+3PVybgNp2mtOmDa7x8sygFuU9606	rogid:hyt+/9eFpNlMMoW5Fe98DOaGaow9606	rigid:j4B2WkiRsh/WuBK3prxckFJBB/8	false	-	-	-	-	psi-mi:"MI:0102"(sequence tag identification)	psi-mi:"MI:0102"(sequence tag identification)
uniprotkb:O00213	uniprotkb:Q8WXS8	intact:EBI-81694|uniprotkb:Q96A93|uniprotkb:A6NH82|uniprotkb:A6NL69|uniprotkb:B7Z2Y0|uniprotkb:A1E379|uniprotkb:B7Z1J5|uniprotkb:B7Z1J6|uniprotkb:Q7Z324|uniprotkb:V9GYK0|uniprotkb:V9GYT4|uniprotkb:D3DQT2	intact:EBI-21018005|uniprotkb:Q5T4G0|uniprotkb:Q5T4G1|uniprotkb:Q8TE55|uniprotkb:Q8TEY8	psi-mi:apbb1_human(display_long)|uniprotkb:APBB1(gene name)|psi-mi:APBB1(display_short)|uniprotkb:FE65(gene name synonym)|uniprotkb:RIR(gene name synonym)|uniprotkb:Protein Fe65(gene name synonym)	psi-mi:ats14_human(display_long)|uniprotkb:ADAMTS14(gene name)|psi-mi:ADAMTS14(display_short)	psi-mi:"MI:0096"(pull down)	Nensa et al. (2014)	pubmed:24284412|imex:IM-27119	taxid:9606(human)|taxid:9606(Homo sapiens)	taxid:9606(human)|taxid:9606(Homo sapiens)	psi-mi:"MI:0914"(association)	psi-mi:"MI:0486"(UniProt)	intact:EBI-21017901|imex:IM-27119-1	intact-miscore:0.35	psi-mi:"MI:1060"(spoke expansion)	psi-mi:"MI:0499"(unspecified role)	psi-mi:"MI:0499"(unspecified role)	psi-mi:"MI:0496"(bait)	psi-mi:"MI:0498"(prey)	psi-mi:"MI:0326"(protein)	psi-mi:"MI:0326"(protein)	refseq:NP_001244254.1|refseq:XP_016873130.1|refseq:NP_001244249.1|refseq:NP_001244250.1|ensembl:ENSG00000166313|ensembl:ENSP00000299402|ensembl:ENSP00000311912|ensembl:ENSP00000433338|ensembl:ENSP00000476442|ensembl:ENSP00000476646|ensembl:ENSP00000476846|ensembl:ENSP00000476871|ensembl:ENSP00000477069|ensembl:ENSP00000477213|ensembl:ENST00000299402|ensembl:ENST00000311051|ensembl:ENST00000530885…	go:"GO:0030198"(extracellular matrix organization)|go:"GO:0031012"(extracellular matrix)|interpro:IPR041645|refseq:NP_542453.2|refseq:NP_631894.2|ensembl:ENST00000373207|ensembl:ENSP00000362303|ensembl:ENST00000373208|ensembl:ENSP00000362304|ensembl:ENSG00000138316|reactome:R-HSA-1650814|reactome:R-HSA-5083635|reactome:R-HSA-5173214|go:"GO:0005576"(extracellular region)|go:"GO:0046872"(metal ion …	-	-	-	figure legend:Table 1, Supplementary Tables 1, 2|dataset:Alzheimers - Interactions investigated in the context of Alzheimers disease|full coverage:Only protein-protein interactions|curation depth:imex curation	taxid:-1(in vitro)|taxid:-1(In vitro)	-	2019-01-13	2020-10-15	rogid:3vC/0PYrQRCoZLpyDN1xhXmVsD89606	rogid:Ett1uf8s0SoTq2HOU5/8cGLkTW49606	-	false	glutathione s tranferase tag:n-n	-	-	-	psi-mi:"MI:0102"(sequence tag identification)	psi-mi:"MI:0102"(sequence tag identification)
uniprotkb:P48059	uniprotkb:Q9P2N4	intact:EBI-306928|uniprotkb:Q53TE0|uniprotkb:Q9BS44|uniprotkb:B2RAJ4|uniprotkb:B7Z483|uniprotkb:B7Z7R3|uniprotkb:B7Z907	intact:EBI-5660371|uniprotkb:B7ZVX9|uniprotkb:Q9NR29|uniprotkb:A1L4L0|uniprotkb:B9ZVN0	psi-mi:lims1_human(display_long)|uniprotkb:LIMS1(gene name)|psi-mi:LIMS1(display_short)|uniprotkb:Particularly interesting new Cys-His protein 1(gene name synonym)|uniprotkb:Renal carcinoma antigen NY-REN-48(gene name synonym)|uniprotkb:PINCH(gene name synonym)|uniprotkb:PINCH1(gene name synonym)	psi-mi:ats9_human(display_long)|uniprotkb:KIAA1312(gene name synonym)|uniprotkb:ADAMTS9(gene name)|psi-mi:ADAMTS9(display_short)	psi-mi:"MI:0399"(two hybrid fragment pooling approach)	Blandin et al. (2013)	pubmed:23414517|imex:IM-16425	taxid:9606(human)|taxid:9606(Homo sapiens)	taxid:9606(human)|taxid:9606(Homo sapiens)	psi-mi:"MI:0915"(physical association)	psi-mi:"MI:0469"(IntAct)	intact:EBI-5660366|imex:IM-16425-477	author score:A|author score:A|intact-miscore:0.37	-	psi-mi:"MI:0499"(unspecified role)	psi-mi:"MI:0499"(unspecified role)	psi-mi:"MI:0496"(bait)	psi-mi:"MI:0498"(prey)	psi-mi:"MI:0326"(protein)	psi-mi:"MI:0326"(protein)	rcsb pdb:4HI8|rcsb pdb:4HI9|go:"GO:0005829"(cytosol)|go:"GO:0005925"(focal adhesion)|go:"GO:0048471"(perinuclear region of cytoplasm)|go:"GO:0008270"(zinc ion binding)|go:"GO:0007569"(cell aging)|go:"GO:0034329"(cell junction assembly)|go:"GO:0071560"(cellular response to transforming growth factor beta stimulus)|go:"GO:0045892"(negative regulation of transcription, DNA-templated)|mint:P48059|go:…	interpro:IPR041645|go:"GO:0005783"(endoplasmic reticulum)|go:"GO:0015031"(protein transport)|go:"GO:0016192"(vesicle-mediated transport)|ensembl:ENST00000295903|ensembl:ENST00000498707|reactome:R-HSA-1474228|reactome:R-HSA-5173214|go:"GO:0043231"(intracellular membrane-bounded organelle)|go:"GO:0004222"(metalloendopeptidase activity)|go:"GO:0006508"(proteolysis)|go:"GO:0006516"(glycoprotein catab…	-	-	-	figure legend:Table S3 and S2|author-confidence:A|full coverage:Only protein-protein interactions|curation depth:imex curation	taxid:559292(yeast)|taxid:559292(Saccharomyces cerevisiae)	-	2011-12-16	2014-10-16	rogid:LzyCXdAH+qg5n0paw0Stf7+CK2w9606	rogid:2HpvGsnrH/CzZBNtC+viFBMiL1c9606	intact-crc:657C2DC8B0030CCB|rigid:IzvYo33dRM40PLciDDmSvcvr3Jg	false	sufficient binding region:1-325	sufficient binding region:1456-1935(IPR000884)	-	-	psi-mi:"MI:0078"(nucleotide sequence identification)	psi-mi:"MI:0078"(nucleotide sequence identification)
uniprotkb:Q8TE60	uniprotkb:Q6Y288	intact:EBI-21826295|uniprotkb:Q6P4R5|uniprotkb:Q6ZWJ9	intact:EBI-10974722|uniprotkb:Q6NUI3|uniprotkb:A8K5F8|uniprotkb:Q5W0H2	psi-mi:ats18_human(display_long)|uniprotkb:ADAMTS18(gene name)|psi-mi:ADAMTS18(display_short)|uniprotkb:ADAMTS21(gene name synonym)	psi-mi:b3glt_human(display_long)|uniprotkb:B3GLCT(gene name)|psi-mi:B3GLCT(display_short)|uniprotkb:B3GALTL(gene name synonym)|uniprotkb:B3GTL(gene name synonym)|uniprotkb:Beta 3-glucosyltransferase(gene name synonym)|uniprotkb:Beta-3-glycosyltransferase-like(gene name synonym)	psi-mi:"MI:0007"(anti tag coimmunoprecipitation)	Huttlin et al. (2017)	pubmed:28514442|doi:10.1038/nature22366|imex:IM-25778	taxid:9606(human)|taxid:9606(Homo sapiens)	taxid:9606(human)|taxid:9606(Homo sapiens)	psi-mi:"MI:0914"(association)	psi-mi:"MI:0469"(IntAct)	intact:EBI-21826324|imex:IM-25778-9861	intact-miscore:0.35	psi-mi:"MI:1060"(spoke expansion)	psi-mi:"MI:0499"(unspecified role)	psi-mi:"MI:0499"(unspecified role)	psi-mi:"MI:0496"(bait)	psi-mi:"MI:0498"(prey)	psi-mi:"MI:0326"(protein)	psi-mi:"MI:0326"(protein)	refseq:NP_955387.1|ensembl:ENST00000282849|ensembl:ENSP00000282849|ensembl:ENSG00000140873|reactome:R-HSA-1474228|reactome:R-HSA-5083635|reactome:R-HSA-5173214|go:"GO:0046872"(metal ion binding)|go:"GO:0004222"(metalloendopeptidase activity)|go:"GO:0001654"(eye development)|go:"GO:0090331"(negative regulation of platelet aggregation)|interpro:IPR041645|interpro:IPR010294(ADAM-TS Spacer 1)|interpr…	go:"GO:0008375"(acetylglucosaminyltransferase activity)|go:"GO:0005789"(endoplasmic reticulum membrane)|go:"GO:0006004"(fucose metabolic process)|go:"GO:0016021"(integral component of membrane)|go:"GO:0016757"(transferase activity, transferring glycosyl groups)|go:"GO:0036066"(protein O-linked fucosylation)|interpro:IPR003378(Fringe-like)|interpro:IPR029044|reactome:R-HSA-5173214|ensembl:ENSG0000…	-	-	-	figure legend:Supplementary table 1|full coverage:Only protein-protein interactions|curation depth:imex curation	taxid:9606(human-293t)|taxid:9606(Homo sapiens 293 cells transformed with SV40 large T antigen)	-	2017-07-07	2019-07-12	rogid:IALt7o2JU8m5UmC7rpML2DvNBY09606	rogid:GjZGjKxcRLJmj8Weh0QcwM9tiPk9606	rigid:lIC3McQTURrj7a2EYNmQsat8Nv8	false	tandem tag:c-c	-	-	-	psi-mi:"MI:0102"(sequence tag identification)	psi-mi:"MI:0102"(sequence tag identification)
uniprotkb:Q8TE60	uniprotkb:P11021	intact:EBI-21826295|uniprotkb:Q6P4R5|uniprotkb:Q6ZWJ9	intact:EBI-354921|uniprotkb:Q2EF78|uniprotkb:Q9NPF1|uniprotkb:Q9UK02|uniprotkb:B0QZ61	psi-mi:ats18_human(display_long)|uniprotkb:ADAMTS18(gene name)|psi-mi:ADAMTS18(display_short)|uniprotkb:ADAMTS21(gene name synonym)	psi-mi:bip_human(display_long)|uniprotkb:HSPA5(gene name)|psi-mi:HSPA5(display_short)|uniprotkb:GRP78(gene name synonym)|uniprotkb:Immunoglobulin heavy chain-binding protein(gene name synonym)|uniprotkb:78 kDa glucose-regulated protein(gene name synonym)|uniprotkb:Binding-immunoglobulin protein(gene name synonym)|uniprotkb:Heat shock protein 70 family protein 5(gene name synonym)|uniprotkb:Heat s…	psi-mi:"MI:0007"(anti tag coimmunoprecipitation)	Huttlin et al. (2017)	pubmed:28514442|doi:10.1038/nature22366|imex:IM-25778	taxid:9606(human)|taxid:9606(Homo sapiens)	taxid:9606(human)|taxid:9606(Homo sapiens)	psi-mi:"MI:0914"(association)	psi-mi:"MI:0469"(IntAct)	intact:EBI-21826324|imex:IM-25778-9861	intact-miscore:0.35	psi-mi:"MI:1060"(spoke expansion)	psi-mi:"MI:0499"(unspecified role)	psi-mi:"MI:0499"(unspecified role)	psi-mi:"MI:0496"(bait)	psi-mi:"MI:0498"(prey)	psi-mi:"MI:0326"(protein)	psi-mi:"MI:0326"(protein)	refseq:NP_955387.1|ensembl:ENST00000282849|ensembl:ENSP00000282849|ensembl:ENSG00000140873|reactome:R-HSA-1474228|reactome:R-HSA-5083635|reactome:R-HSA-5173214|go:"GO:0046872"(metal ion binding)|go:"GO:0004222"(metalloendopeptidase activity)|go:"GO:0001654"(eye development)|go:"GO:0090331"(negative regulation of platelet aggregation)|interpro:IPR041645|interpro:IPR010294(ADAM-TS Spacer 1)|interpr…	go:"GO:0031204"(posttranslational protein targeting to membrane, translocation)|interpro:IPR042050|rcsb pdb:6DO2|go:"GO:0032991"(protein-containing complex)|interpro:IPR029047|go:"GO:0019899"(enzyme binding)|go:"GO:0009986"(cell surface)|go:"GO:0034663"(endoplasmic reticulum chaperone complex)|go:"GO:0005788"(endoplasmic reticulum lumen)|go:"GO:0005793"(endoplasmic reticulum-Golgi intermediate co…	-	-	-	figure legend:Supplementary table 1|full coverage:Only protein-protein interactions|curation depth:imex curation	taxid:9606(human-293t)|taxid:9606(Homo sapiens 293 cells transformed with SV40 large T antigen)	-	2017-07-07	2019-07-12	rogid:IALt7o2JU8m5UmC7rpML2DvNBY09606	rogid:O8nTjCciNhD3QsbZmbolQ1IIMn49606	rigid:lIC3McQTURrj7a2EYNmQsat8Nv8	false	tandem tag:c-c	-	-	-	psi-mi:"MI:0102"(sequence tag identification)	psi-mi:"MI:0102"(sequence tag identification)
uniprotkb:Q8TE60	uniprotkb:P02768	intact:EBI-21826295|uniprotkb:Q6P4R5|uniprotkb:Q6ZWJ9	intact:EBI-714423|uniprotkb:Q645G4|uniprotkb:O95574|uniprotkb:P04277|uniprotkb:Q13140|uniprotkb:Q68DN5|uniprotkb:Q6UXK4|uniprotkb:Q86YG0|uniprotkb:Q9P157|uniprotkb:Q9P1I7|uniprotkb:Q9UHS3|uniprotkb:Q9UJZ0|intact:EBI-7301844|intact:MINT-1161169|uniprotkb:E7ESS9|uniprotkb:Q8IUK7|dip:DIP-29902N	psi-mi:ats18_human(display_long)|uniprotkb:ADAMTS18(gene name)|psi-mi:ADAMTS18(display_short)|uniprotkb:ADAMTS21(gene name synonym)	psi-mi:albu_human(display_long)|uniprotkb:GIG42(orf name)|uniprotkb:ALB(gene name)|psi-mi:ALB(display_short)|uniprotkb:PRO0903(orf name)|uniprotkb:PRO1708(orf name)|uniprotkb:PRO2044(orf name)|uniprotkb:PRO2619(orf name)|uniprotkb:PRO2675(orf name)|uniprotkb:UNQ696/PRO1341(orf name)|uniprotkb:GIG20(orf name)	psi-mi:"MI:0007"(anti tag coimmunoprecipitation)	Huttlin et al. (2017)	pubmed:28514442|doi:10.1038/nature22366|imex:IM-25778	taxid:9606(human)|taxid:9606(Homo sapiens)	taxid:9606(human)|taxid:9606(Homo sapiens)	psi-mi:"MI:0914"(association)	psi-mi:"MI:0469"(IntAct)	intact:EBI-21826324|imex:IM-25778-9861	intact-miscore:0.35	psi-mi:"MI:1060"(spoke expansion)	psi-mi:"MI:0499"(unspecified role)	psi-mi:"MI:0499"(unspecified role)	psi-mi:"MI:0496"(bait)	psi-mi:"MI:0498"(prey)	psi-mi:"MI:0326"(protein)	psi-mi:"MI:0326"(protein)	refseq:NP_955387.1|ensembl:ENST00000282849|ensembl:ENSP00000282849|ensembl:ENSG00000140873|reactome:R-HSA-1474228|reactome:R-HSA-5083635|reactome:R-HSA-5173214|go:"GO:0046872"(metal ion binding)|go:"GO:0004222"(metalloendopeptidase activity)|go:"GO:0001654"(eye development)|go:"GO:0090331"(negative regulation of platelet aggregation)|interpro:IPR041645|interpro:IPR010294(ADAM-TS Spacer 1)|interpr…	rcsb pdb:6HSC|rcsb pdb:4K71|rcsb pdb:6L4K|go:"GO:0006898"(receptor-mediated endocytosis)|ensembl:ENSP00000483421|ensembl:ENST00000621085|reactome:R-HSA-114608|reactome:R-HSA-159418|reactome:R-HSA-2168880|reactome:R-HSA-879518|go:"GO:0070062"(extracellular exosome)|rcsb pdb:4HGK|rcsb pdb:4HGM|rcsb pdb:4IW1|rcsb pdb:4IW2|rcsb pdb:4K2C|rcsb pdb:3UIV|rcsb pdb:4G03|rcsb pdb:4G04|rcsb pdb:4L8U|rcsb pdb…	-	-	-	figure legend:Supplementary table 1|full coverage:Only protein-protein interactions|curation depth:imex curation	taxid:9606(human-293t)|taxid:9606(Homo sapiens 293 cells transformed with SV40 large T antigen)	-	2017-07-07	2019-07-12	rogid:IALt7o2JU8m5UmC7rpML2DvNBY09606	rogid:kjtn5mBsCZz/NRkcyW5k3ZWeJBU9606	rigid:lIC3McQTURrj7a2EYNmQsat8Nv8	false	tandem tag:c-c	-	-	-	psi-mi:"MI:0102"(sequence tag identification)	psi-mi:"MI:0102"(sequence tag identification)
uniprotkb:Q8TE60	uniprotkb:P01834	intact:EBI-21826295|uniprotkb:Q6P4R5|uniprotkb:Q6ZWJ9	intact:EBI-1054530|uniprotkb:A0A075B6H6|uniprotkb:A0A087X130	psi-mi:ats18_human(display_long)|uniprotkb:ADAMTS18(gene name)|psi-mi:ADAMTS18(display_short)|uniprotkb:ADAMTS21(gene name synonym)	psi-mi:igkc_human(display_long)|uniprotkb:IGKC(gene name)|psi-mi:IGKC(display_short)|uniprotkb:Ig kappa chain C region(gene name synonym)|uniprotkb:Ig kappa chain C region AG(gene name synonym)|uniprotkb:Ig kappa chain C region CUM(gene name synonym)|uniprotkb:Ig kappa chain C region EU(gene name synonym)|uniprotkb:Ig kappa chain C region OU(gene name synonym)|uniprotkb:Ig kappa chain C region RO…	psi-mi:"MI:0007"(anti tag coimmunoprecipitation)	Huttlin et al. (2017)	pubmed:28514442|doi:10.1038/nature22366|imex:IM-25778	taxid:9606(human)|taxid:9606(Homo sapiens)	taxid:9606(human)|taxid:9606(Homo sapiens)	psi-mi:"MI:0914"(association)	psi-mi:"MI:0469"(IntAct)	intact:EBI-21826324|imex:IM-25778-9861	intact-miscore:0.35	psi-mi:"MI:1060"(spoke expansion)	psi-mi:"MI:0499"(unspecified role)	psi-mi:"MI:0499"(unspecified role)	psi-mi:"MI:0496"(bait)	psi-mi:"MI:0498"(prey)	psi-mi:"MI:0326"(protein)	psi-mi:"MI:0326"(protein)	refseq:NP_955387.1|ensembl:ENST00000282849|ensembl:ENSP00000282849|ensembl:ENSG00000140873|reactome:R-HSA-1474228|reactome:R-HSA-5083635|reactome:R-HSA-5173214|go:"GO:0046872"(metal ion binding)|go:"GO:0004222"(metalloendopeptidase activity)|go:"GO:0001654"(eye development)|go:"GO:0090331"(negative regulation of platelet aggregation)|interpro:IPR041645|interpro:IPR010294(ADAM-TS Spacer 1)|interpr…	rcsb pdb:6OKP|go:"GO:0005576"(extracellular region)|go:"GO:0005615"(extracellular space)|go:"GO:0006955"(immune response)|go:"GO:0006956"(complement activation)|go:"GO:0050776"(regulation of immune response)|go:"GO:0001895"(retina homeostasis)|go:"GO:0072562"(blood microparticle)|rcsb pdb:2NY7|rcsb pdb:1N0X|rcsb pdb:4NM4|rcsb pdb:4NM8|rcsb pdb:1DFB|go:"GO:0038096"(Fc-gamma receptor signaling path…	-	-	-	figure legend:Supplementary table 1|full coverage:Only protein-protein interactions|curation depth:imex curation	taxid:9606(human-293t)|taxid:9606(Homo sapiens 293 cells transformed with SV40 large T antigen)	-	2017-07-07	2019-07-12	rogid:IALt7o2JU8m5UmC7rpML2DvNBY09606	rogid:TlqDc4NqqQkVNViyRU/dy+tYX2c9606	rigid:lIC3McQTURrj7a2EYNmQsat8Nv8	false	tandem tag:c-c	-	-	-	psi-mi:"MI:0102"(sequence tag identification)	psi-mi:"MI:0102"(sequence tag identification)
uniprotkb:Q9UKP4	uniprotkb:Q92743	intact:EBI-9028319|uniprotkb:Q14F51|uniprotkb:Q6P7J9	intact:EBI-352256|uniprotkb:Q9UNS5|uniprotkb:D3DRE4	psi-mi:ats7_human(display_long)|uniprotkb:ADAMTS7(gene name)|psi-mi:ADAMTS7(display_short)|uniprotkb:COMPase(gene name synonym)	psi-mi:htra1_human(display_long)|uniprotkb:HTRA1(gene name)|psi-mi:HTRA1(display_short)|uniprotkb:HTRA(gene name synonym)|uniprotkb:PRSS11(gene name synonym)|uniprotkb:High-temperature requirement A serine peptidase 1(gene name synonym)|uniprotkb:L56(gene name synonym)|uniprotkb:Serine protease 11(gene name synonym)	psi-mi:"MI:0018"(two hybrid)	Campioni et al. (2011)	imex:IM-27784|pubmed:21622153	taxid:9606(human)|taxid:9606(Homo sapiens)	taxid:9606(human)|taxid:9606(Homo sapiens)	psi-mi:"MI:0915"(physical association)	psi-mi:"MI:0469"(IntAct)	intact:EBI-25468701|imex:IM-27784-1	intact-miscore:0.37	-	psi-mi:"MI:0499"(unspecified role)	psi-mi:"MI:0499"(unspecified role)	psi-mi:"MI:0498"(prey)	psi-mi:"MI:0496"(bait)	psi-mi:"MI:0326"(protein)	psi-mi:"MI:0326"(protein)	interpro:IPR041645|ensembl:ENSG00000136378|interpro:IPR010294(ADAM-TS Spacer 1)|interpro:IPR024079|interpro:IPR001590(Peptidase M12B, ADAM/reprolysin)|interpro:IPR002870(Peptidase M12B, propeptide)|interpro:IPR010909(PLAC)|interpro:IPR000884(Thrombospondin, type I)|go:"GO:0004222"(metalloendopeptidase activity)|refseq:NP_055087.2|go:"GO:0030198"(extracellular matrix organization)|go:"GO:0031012"(…	interpro:IPR041489|ensembl:ENSG00000166033|ensembl:ENSP00000357980|go:"GO:0005615"(extracellular space)|go:"GO:0004252"(serine-type endopeptidase activity)|go:"GO:0006508"(proteolysis)|refseq:NP_002766.1|interpro:IPR000867(Insulin-like growth factor-binding protein, IGFBP)|interpro:IPR001478(PDZ/DHR/GLGF)|interpro:IPR009003(Peptidase, trypsin-like serine and cysteine)|interpro:IPR001940(Peptidase…	-	-	-	figure legend:Table 1, number 1|full coverage:Only protein-protein interactions|curation depth:imex curation	taxid:4932(yeasx)|taxid:4932("Saccharomyces cerevisiae (Baker's yeast)")	-	2020-03-05	2020-03-12	rogid:3KuKb7vTBuorVryXEfheolRq38s9606	rogid:Y7lT7nyI9N/3imHOz8Ng+Zagf509606	rigid:ryyZXfooMB85RNP5mTZCJxGf78w	false	-	mutation:328-328	-	-	psi-mi:"MI:0078"(nucleotide sequence identification)	psi-mi:"MI:0078"(nucleotide sequence identification)
uniprotkb:Q9UKP4	uniprotkb:P01023	intact:EBI-9028319|uniprotkb:Q14F51|uniprotkb:Q6P7J9	intact:EBI-640741|uniprotkb:Q13677|uniprotkb:Q59F47|uniprotkb:Q5QTS0|uniprotkb:Q68DN2|uniprotkb:Q6PIY3|uniprotkb:Q6PN97	psi-mi:ats7_human(display_long)|uniprotkb:ADAMTS7(gene name)|psi-mi:ADAMTS7(display_short)|uniprotkb:COMPase(gene name synonym)	psi-mi:a2mg_human(display_long)|uniprotkb:CPAMD5(gene name synonym)|uniprotkb:C3 and PZP-like alpha-2-macroglobulin domain-containing protein 5(gene name synonym)|uniprotkb:A2M(gene name)|psi-mi:A2M(display_short)|uniprotkb:FWP007(orf name)	psi-mi:"MI:0435"(protease assay)	Luan et al. (2008)	pubmed:18485748|imex:IM-22124	taxid:9606(human)|taxid:9606(Homo sapiens)	taxid:9606(human)|taxid:9606(Homo sapiens)	psi-mi:"MI:0570"(protein cleavage)	psi-mi:"MI:1332"(bhf-ucl)	intact:EBI-9028344|imex:IM-22124-1	intact-miscore:0.44	-	psi-mi:"MI:0501"(enzyme)	psi-mi:"MI:0502"(enzyme target)	psi-mi:"MI:0497"(neutral component)	psi-mi:"MI:0497"(neutral component)	psi-mi:"MI:0326"(protein)	psi-mi:"MI:0326"(protein)	interpro:IPR041645|ensembl:ENSG00000136378|interpro:IPR010294(ADAM-TS Spacer 1)|interpro:IPR024079|interpro:IPR001590(Peptidase M12B, ADAM/reprolysin)|interpro:IPR002870(Peptidase M12B, propeptide)|interpro:IPR010909(PLAC)|interpro:IPR000884(Thrombospondin, type I)|go:"GO:0004222"(metalloendopeptidase activity)|refseq:NP_055087.2|go:"GO:0030198"(extracellular matrix organization)|go:"GO:0031012"(…	interpro:IPR014756(Immunoglobulin E-set)|interpro:IPR040839|interpro:IPR041555|interpro:IPR041813|refseq:NP_000005.2|refseq:NP_001334352.1|refseq:NP_001334353.1|refseq:NP_001334354.1|go:"GO:0005829"(cytosol)|go:"GO:0031093"(platelet alpha granule lumen)|go:"GO:0004867"(serine-type endopeptidase inhibitor activity)|go:"GO:0007597"(blood coagulation, intrinsic pathway)|go:"GO:0001869"(negative regu…	go:"GO:0004222"(metalloendopeptidase activity)	-	-	figure legend:Fig 4A and B and 5A|comment:Inhibitory effect of alpha2M is concentration-dependent|inhibition:P01023|causality statement:Q9UKP4 increases degradation at protein level of P01023|dataset:Cardiac - Interactions involving cardiac related proteins|full coverage:Only protein-protein interactions|curation depth:imex curation	taxid:-1(in vitro)|taxid:-1(In vitro)	-	2013-12-06	2014-10-16	rogid:3KuKb7vTBuorVryXEfheolRq38s9606	rogid:FClLRDrtOWUx0eBBCUfAocx0Q+49606	intact-crc:0D68D25AD3AF6A67|rigid:k1qx9leCrBrSCEUxYnbRCgtqews	false	-	-	-	-	psi-mi:"MI:0818"(molecular weight estimation by coomasie staining)	psi-mi:"MI:0818"(molecular weight estimation by coomasie staining)
uniprotkb:P49747	uniprotkb:Q9UKP4	intact:EBI-2531022|uniprotkb:O14592|uniprotkb:Q16388|uniprotkb:Q16389|uniprotkb:Q2NL86|uniprotkb:Q8N4T2|uniprotkb:B4DKJ3	intact:EBI-9028319|uniprotkb:Q14F51|uniprotkb:Q6P7J9	psi-mi:comp_human(display_long)|uniprotkb:COMP(gene name)|psi-mi:COMP(display_short)|uniprotkb:Thrombospondin-5(gene name synonym)	psi-mi:ats7_human(display_long)|uniprotkb:ADAMTS7(gene name)|psi-mi:ADAMTS7(display_short)|uniprotkb:COMPase(gene name synonym)	psi-mi:"MI:0435"(protease assay)	Luan et al. (2008)	pubmed:18485748|imex:IM-22124	taxid:9606(human)|taxid:9606(Homo sapiens)	taxid:9606(human)|taxid:9606(Homo sapiens)	psi-mi:"MI:0570"(protein cleavage)	psi-mi:"MI:1332"(bhf-ucl)	intact:EBI-9032726|imex:IM-22124-3	intact-miscore:0.44	-	psi-mi:"MI:0502"(enzyme target)	psi-mi:"MI:0501"(enzyme)	psi-mi:"MI:0497"(neutral component)	psi-mi:"MI:0497"(neutral component)	psi-mi:"MI:0326"(protein)	psi-mi:"MI:0326"(protein)	rcsb pdb:3FBY|go:"GO:0005615"(extracellular space)|go:"GO:0005509"(calcium ion binding)|go:"GO:0005201"(extracellular matrix structural constituent)|go:"GO:0008201"(heparin binding)|go:"GO:0006915"(apoptotic process)|go:"GO:0060173"(limb development)|refseq:NP_000086.2|interpro:IPR013320(Concanavalin A-like lectin/glucanase, subgroup)|interpro:IPR001881(EGF-like calcium-binding)|interpro:IPR00074…	interpro:IPR041645|ensembl:ENSG00000136378|interpro:IPR010294(ADAM-TS Spacer 1)|interpro:IPR024079|interpro:IPR001590(Peptidase M12B, ADAM/reprolysin)|interpro:IPR002870(Peptidase M12B, propeptide)|interpro:IPR010909(PLAC)|interpro:IPR000884(Thrombospondin, type I)|go:"GO:0004222"(metalloendopeptidase activity)|refseq:NP_055087.2|go:"GO:0030198"(extracellular matrix organization)|go:"GO:0031012"(…	go:"GO:0004222"(metalloendopeptidase activity)	-	-	figure legend:Fig 1 and 5B|comment:Inhibitory effect of alpha2M is concentration-dependent|inhibition:P01023|causality statement:Q9UKP4 increases degradation at protein level of P49747|dataset:Cardiac - Interactions involving cardiac related proteins|full coverage:Only protein-protein interactions|curation depth:imex curation	taxid:-1(in vitro)|taxid:-1(In vitro)	-	2013-12-06	2014-10-16	rogid:PEd7Bm1+z4Pzcq6aU8JJ2ogPMyY9606	rogid:3KuKb7vTBuorVryXEfheolRq38s9606	intact-crc:A958EC721FEA3AE8|rigid:DyPiMt6O8xTwzWzYg+bf7KO5Jbc	false	-	-	-	-	psi-mi:"MI:0086"(polyclonal antibody western blot)	psi-mi:"MI:0086"(polyclonal antibody western blot)
uniprotkb:Q9UKP4	uniprotkb:Q9R0G6	intact:EBI-9028319|uniprotkb:Q14F51|uniprotkb:Q6P7J9	intact:EBI-9028018|uniprotkb:G3X8Q4	psi-mi:ats7_human(display_long)|uniprotkb:ADAMTS7(gene name)|psi-mi:ADAMTS7(display_short)|uniprotkb:COMPase(gene name synonym)	psi-mi:comp_mouse(display_long)|uniprotkb:Comp(gene name)|psi-mi:Comp(display_short)	psi-mi:"MI:0018"(two hybrid)	Liu et al. (2006)	pubmed:16611630|imex:IM-22116	taxid:9606(human)|taxid:9606(Homo sapiens)	taxid:10090(mouse)|taxid:10090(Mus musculus)	psi-mi:"MI:0915"(physical association)	psi-mi:"MI:1332"(bhf-ucl)	intact:EBI-9028191|imex:IM-22116-5	intact-miscore:0.37	-	psi-mi:"MI:0499"(unspecified role)	psi-mi:"MI:0499"(unspecified role)	psi-mi:"MI:0498"(prey)	psi-mi:"MI:0496"(bait)	psi-mi:"MI:0326"(protein)	psi-mi:"MI:0326"(protein)	interpro:IPR041645|ensembl:ENSG00000136378|interpro:IPR010294(ADAM-TS Spacer 1)|interpro:IPR024079|interpro:IPR001590(Peptidase M12B, ADAM/reprolysin)|interpro:IPR002870(Peptidase M12B, propeptide)|interpro:IPR010909(PLAC)|interpro:IPR000884(Thrombospondin, type I)|go:"GO:0004222"(metalloendopeptidase activity)|refseq:NP_055087.2|go:"GO:0030198"(extracellular matrix organization)|go:"GO:0031012"(…	ensembl:ENSMUSG00000031849|ensembl:ENSMUSP00000003659|go:"GO:0002020"(protease binding)|interpro:IPR013320(Concanavalin A-like lectin/glucanase, subgroup)|interpro:IPR000742(EGF-like, type 3)|interpro:IPR001881(EGF-like calcium-binding)|interpro:IPR018097|interpro:IPR009030(Growth factor, receptor)|interpro:IPR024665|interpro:IPR003367(Thrombospondin type 3 repeat)|interpro:IPR017897|interpro:IPR…	-	-	-	figure legend:Fig 3B|comment:"\"Human ADAMTS-7 published by this group in PMID:16585064 therefore this construct annotated as human\""|dataset:Cardiac - Interactions involving cardiac related proteins|full coverage:Only protein-protein interactions|curation depth:imex curation	taxid:4932(yeasx)|taxid:4932("Saccharomyces cerevisiae (Baker's yeast)")	-	2013-12-06	2014-10-16	rogid:3KuKb7vTBuorVryXEfheolRq38s9606	rogid:7jQUoC+K/yULoK0IA7dXL2KdpUg10090	intact-crc:8B1EC5E32C5876E9|rigid:k7NUviEqXr+x2/Jir/qiCTHL6Qg	false	-	-	-	-	psi-mi:"MI:0396"(predetermined participant)	psi-mi:"MI:0396"(predetermined participant)
uniprotkb:Q86TH1	uniprotkb:Q7Z6G3	intact:EBI-3929531|uniprotkb:O60345|uniprotkb:B1B0D5	intact:EBI-950070|uniprotkb:A2RRG3|uniprotkb:O75547|uniprotkb:Q6ZSK0|uniprotkb:H3BTW2	psi-mi:atl2_human(display_long)|uniprotkb:ADAMTSL2(gene name)|psi-mi:ADAMTSL2(display_short)|uniprotkb:KIAA0605(gene name synonym)	psi-mi:neca2_human(display_long)|uniprotkb:Neuronal calcium-binding protein 2(gene name synonym)|uniprotkb:Synaptotagmin-interacting protein 2(gene name synonym)|uniprotkb:NECAB2(gene name)|psi-mi:NECAB2(display_short)|uniprotkb:EFCBP2(gene name synonym)	psi-mi:"MI:0018"(two hybrid)	Weimann et al. (2013)	pubmed:23455924|imex:IM-17917|mint:MINT-8417751	taxid:9606(human)|taxid:9606(Homo sapiens)	taxid:9606(human)|taxid:9606(Homo sapiens)	psi-mi:"MI:0915"(physical association)	psi-mi:"MI:0471"(MINT)	intact:EBI-8476854|mint:MINT-8420881|imex:IM-17917-400	intact-miscore:0.37	-	psi-mi:"MI:0499"(unspecified role)	psi-mi:"MI:0499"(unspecified role)	psi-mi:"MI:0496"(bait)	psi-mi:"MI:0498"(prey)	psi-mi:"MI:0326"(protein)	psi-mi:"MI:0326"(protein)	refseq:XP_005272296.1|reactome:R-HSA-5083635|ensembl:ENST00000354484|ensembl:ENST00000393060|interpro:IPR036383|go:"GO:0004222"(metalloendopeptidase activity)|interpro:IPR013273(Peptidase M12B, ADAM-TS)|mint:Q86TH1|go:"GO:0030512"(negative regulation of transforming growth factor beta receptor signaling pathway)|refseq:NP_001138792.1|refseq:NP_055509.2|ensembl:ENSG00000197859|interpro:IPR010294(A…	go:"GO:0005737"(cytoplasm)|go:"GO:0005509"(calcium ion binding)|refseq:NP_061938.2|interpro:IPR007138(Antibiotic biosynthesis monooxygenase)|interpro:IPR011008(Dimeric alpha-beta barrel)|interpro:IPR011992(EF-Hand type)|interpro:IPR018247|interpro:IPR002048(Calcium-binding EF-hand)|ensembl:ENST00000305202|ensembl:ENSG00000103154|ensembl:ENSP00000307449|mint:Q7Z6G3|ensembl:ENSP00000457354|ensembl:…	-	-	-	figure legend:SF3|comment:homomint|comment:mint|full coverage:Only protein-protein interactions|curation depth:imex curation	taxid:559292(yeast)|taxid:559292(Saccharomyces cerevisiae)	-	2013-04-03	2014-10-16	rogid:eXpVsBE5nivzPtClNJpBJ8Wmd4Y9606	rogid:Op/JNOBupSCF1U3MCeNmJ6gUUrg9606	intact-crc:067824F484B194CB|rigid:hmTnozOUxSz8AF3P9pw21ynk480	false	fusion protein:?-?(MINT-8420885)	fusion protein:?-?(MINT-8420890)	-	-	psi-mi:"MI:0396"(predetermined participant)	psi-mi:"MI:0396"(predetermined participant)
uniprotkb:Q86TH1	uniprotkb:P23142	intact:EBI-3929531|uniprotkb:O60345|uniprotkb:B1B0D5	intact:EBI-726652|uniprotkb:P23143|uniprotkb:P23144|uniprotkb:P37888|uniprotkb:Q5TIC4|uniprotkb:Q8TBH8|uniprotkb:Q9HBQ5|uniprotkb:Q9UC21|uniprotkb:Q9UGR4|uniprotkb:Q9UH41|uniprotkb:B1AHL4|uniprotkb:B0QY42|intact:EBI-2562209	psi-mi:atl2_human(display_long)|uniprotkb:ADAMTSL2(gene name)|psi-mi:ADAMTSL2(display_short)|uniprotkb:KIAA0605(gene name synonym)	psi-mi:fbln1_human(display_long)|uniprotkb:FBLN1(gene name)|psi-mi:FBLN1(display_short)|uniprotkb:PP213(orf name)	psi-mi:"MI:0018"(two hybrid)	Wang et al. (2011)	imex:IM-15364|pubmed:21988832	taxid:9606(human)|taxid:9606(Homo sapiens)	taxid:9606(human)|taxid:9606(Homo sapiens)	psi-mi:"MI:0915"(physical association)	psi-mi:"MI:0469"(IntAct)	intact:EBI-3929537|imex:IM-15364-2154	intact-miscore:0.37	-	psi-mi:"MI:0499"(unspecified role)	psi-mi:"MI:0499"(unspecified role)	psi-mi:"MI:0499"(unspecified role)	psi-mi:"MI:0499"(unspecified role)	psi-mi:"MI:0326"(protein)	psi-mi:"MI:0326"(protein)	refseq:XP_005272296.1|reactome:R-HSA-5083635|ensembl:ENST00000354484|ensembl:ENST00000393060|interpro:IPR036383|go:"GO:0004222"(metalloendopeptidase activity)|interpro:IPR013273(Peptidase M12B, ADAM-TS)|mint:Q86TH1|go:"GO:0030512"(negative regulation of transforming growth factor beta receptor signaling pathway)|refseq:NP_001138792.1|refseq:NP_055509.2|ensembl:ENSG00000197859|interpro:IPR010294(A…	ensembl:ENST00000262722|ensembl:ENST00000327858|ensembl:ENST00000340923|ensembl:ENST00000442170|go:"GO:0016504"(peptidase activator activity)|go:"GO:0030198"(extracellular matrix organization)|interpro:IPR026823|refseq:NP_001987.2|refseq:NP_006476.2|refseq:NP_006477.2|refseq:NP_006478.2|interpro:IPR000020(Anaphylatoxin/fibulin)|interpro:IPR001881(EGF-like calcium-binding)|interpro:IPR000152(Aspar…	psi-mi:"MI:0469"(intact)	-	-	figure legend:Table S2|full coverage:Only protein-protein interactions|curation depth:imex curation	taxid:4932(yeasx)|taxid:4932("Saccharomyces cerevisiae (Baker's yeast)")	-	2011-05-18	2014-10-16	rogid:eXpVsBE5nivzPtClNJpBJ8Wmd4Y9606	rogid:a47ZJLXWeghGIY9xJTQI7VujuMk9606	intact-crc:254315D1121473AA|rigid:B6h047vaX/NpVTGWf0xOqsA8N9Y	false	-	-	-	-	psi-mi:"MI:0078"(nucleotide sequence identification)	psi-mi:"MI:0078"(nucleotide sequence identification)
uniprotkb:P49639	uniprotkb:Q86TH1	intact:EBI-740785|uniprotkb:O43363|uniprotkb:B2R8U7|uniprotkb:A4D184	intact:EBI-3929531|uniprotkb:O60345|uniprotkb:B1B0D5	psi-mi:hxa1_human(display_long)|uniprotkb:Homeobox protein Hox-1F(gene name synonym)|uniprotkb:HOXA1(gene name)|psi-mi:HOXA1(display_short)|uniprotkb:HOX1F(gene name synonym)	psi-mi:atl2_human(display_long)|uniprotkb:ADAMTSL2(gene name)|psi-mi:ADAMTSL2(display_short)|uniprotkb:KIAA0605(gene name synonym)	psi-mi:"MI:0398"(two hybrid pooling approach)	Sakai et al. (2011)	doi:10.1126/scitranslmed.3002166|pubmed:21653829|imex:IM-28561	taxid:9606(human)|taxid:9606(Homo sapiens)	taxid:9606(human)|taxid:9606(Homo sapiens)	psi-mi:"MI:0915"(physical association)	psi-mi:"MI:0471"(MINT)	intact:EBI-26512326|imex:IM-28561-337	intact-miscore:0.37	-	psi-mi:"MI:0499"(unspecified role)	psi-mi:"MI:0499"(unspecified role)	psi-mi:"MI:0496"(bait)	psi-mi:"MI:0498"(prey)	psi-mi:"MI:0326"(protein)	psi-mi:"MI:0326"(protein)	go:"GO:0000790"|go:"GO:0043565"(sequence-specific DNA binding)|refseq:NP_005513.1|refseq:NP_705873.2|interpro:IPR001356(Homeobox)|interpro:IPR017970|interpro:IPR020479|interpro:IPR009057(Homeodomain-like)|go:"GO:0021599"(abducens nerve formation)|go:"GO:0048844"(artery morphogenesis)|go:"GO:0090103"(cochlea morphogenesis)|go:"GO:0050890"(cognition)|go:"GO:1990837"(sequence-specific double-strande…	refseq:XP_005272296.1|reactome:R-HSA-5083635|ensembl:ENST00000354484|ensembl:ENST00000393060|interpro:IPR036383|go:"GO:0004222"(metalloendopeptidase activity)|interpro:IPR013273(Peptidase M12B, ADAM-TS)|mint:Q86TH1|go:"GO:0030512"(negative regulation of transforming growth factor beta receptor signaling pathway)|refseq:NP_001138792.1|refseq:NP_055509.2|ensembl:ENSG00000197859|interpro:IPR010294(A…	-	-	-	figure legend:ST2|comment:"\"Library for Y2H screening used: human brain\""|full coverage:Only protein-protein interactions|curation depth:imex curation	taxid:4932(yeasx)|taxid:4932("Saccharomyces cerevisiae (Baker's yeast)")	-	2020-10-05	2020-12-11	rogid:QjQVU0uonSpj5vQU0pgzXuXmW3Y9606	rogid:eXpVsBE5nivzPtClNJpBJ8Wmd4Y9606	rigid:e5toz/vJqBBRupOYNSb7ujzpY9Y	false	-	-	-	-	psi-mi:"MI:0078"(nucleotide sequence identification)	psi-mi:"MI:0078"(nucleotide sequence identification)
uniprotkb:Q6ZMP0	uniprotkb:Q9UPV0-2	intact:EBI-2814160|uniprotkb:B4DR13|uniprotkb:Q6UXZ8|uniprotkb:Q6MZI3|uniprotkb:B2RTY3|uniprotkb:Q9H8E4	intact:EBI-10965746	psi-mi:thsd4_human(display_long)|uniprotkb:THSD4(gene name)|psi-mi:THSD4(display_short)|uniprotkb:A disintegrin and metalloproteinase with thrombospondin motifs-like protein 6(gene name synonym)|uniprotkb:UNQ9334/PRO34005(orf name)	psi-mi:q9upv0-2(display_long)|uniprotkb:CEP164(gene name)|psi-mi:CEP164(display_short)|uniprotkb:KIAA1052(gene name synonym)|uniprotkb:NPHP15(gene name synonym)	psi-mi:"MI:0007"(anti tag coimmunoprecipitation)	Huttlin et al. (2017)	pubmed:28514442|doi:10.1038/nature22366|imex:IM-25778	taxid:9606(human)|taxid:9606(Homo sapiens)	taxid:9606(human)|taxid:9606(Homo sapiens)	psi-mi:"MI:0914"(association)	psi-mi:"MI:0469"(IntAct)	intact:EBI-21545593|imex:IM-25778-9983	intact-miscore:0.35	psi-mi:"MI:1060"(spoke expansion)	psi-mi:"MI:0499"(unspecified role)	psi-mi:"MI:0499"(unspecified role)	psi-mi:"MI:0496"(bait)	psi-mi:"MI:0498"(prey)	psi-mi:"MI:0326"(protein)	psi-mi:"MI:0326"(protein)	go:"GO:0001527"(microfibril)|go:"GO:0048251"(elastic fiber assembly)|ensembl:ENST00000261862|ensembl:ENST00000355327|ensembl:ENST00000357769|go:"GO:0004222"(metalloendopeptidase activity)|go:"GO:0030198"(extracellular matrix organization)|go:"GO:0031012"(extracellular matrix)|refseq:NP_079093.2|interpro:IPR010294(ADAM-TS Spacer 1)|interpro:IPR010909(PLAC)|interpro:IPR000884(Thrombospondin, type I…	uniprotkb:Q9UPV0-2(isoform-parent)|intact:EBI-3937015(isoform-parent)|entrezgene/locuslink:22897(identity)	-	-	-	figure legend:Supplementary table 1|full coverage:Only protein-protein interactions|curation depth:imex curation	taxid:9606(human-293t)|taxid:9606(Homo sapiens 293 cells transformed with SV40 large T antigen)	-	2017-07-07	2019-07-12	rogid:QDLrMNBZwp1yo7odbX4CYHNCmNY9606	rogid:gjk2w2bvppYGGsoic97GFGyLQrk9606	rigid:Z1Y758twb2S+PVNzsuLjCUcUAGs	false	tandem tag:c-c	-	-	-	psi-mi:"MI:0102"(sequence tag identification)	psi-mi:"MI:0102"(sequence tag identification)
uniprotkb:Q6ZMP0	uniprotkb:Q92624	intact:EBI-2814160|uniprotkb:B4DR13|uniprotkb:Q6UXZ8|uniprotkb:Q6MZI3|uniprotkb:B2RTY3|uniprotkb:Q9H8E4	intact:EBI-743771|uniprotkb:O95095|uniprotkb:Q8WVC9|uniprotkb:A8K862	psi-mi:thsd4_human(display_long)|uniprotkb:THSD4(gene name)|psi-mi:THSD4(display_short)|uniprotkb:A disintegrin and metalloproteinase with thrombospondin motifs-like protein 6(gene name synonym)|uniprotkb:UNQ9334/PRO34005(orf name)	psi-mi:apbp2_human(display_long)|uniprotkb:Amyloid beta precursor protein-binding protein 2(gene name synonym)|uniprotkb:Protein interacting with APP tail 1(gene name synonym)|uniprotkb:APPBP2(gene name)|psi-mi:APPBP2(display_short)|uniprotkb:KIAA0228(gene name synonym)|uniprotkb:PAT1(gene name synonym)	psi-mi:"MI:0007"(anti tag coimmunoprecipitation)	Huttlin et al. (2017)	pubmed:28514442|doi:10.1038/nature22366|imex:IM-25778	taxid:9606(human)|taxid:9606(Homo sapiens)	taxid:9606(human)|taxid:9606(Homo sapiens)	psi-mi:"MI:0914"(association)	psi-mi:"MI:0469"(IntAct)	intact:EBI-21545593|imex:IM-25778-9983	intact-miscore:0.35	psi-mi:"MI:1060"(spoke expansion)	psi-mi:"MI:0499"(unspecified role)	psi-mi:"MI:0499"(unspecified role)	psi-mi:"MI:0496"(bait)	psi-mi:"MI:0498"(prey)	psi-mi:"MI:0326"(protein)	psi-mi:"MI:0326"(protein)	go:"GO:0001527"(microfibril)|go:"GO:0048251"(elastic fiber assembly)|ensembl:ENST00000261862|ensembl:ENST00000355327|ensembl:ENST00000357769|go:"GO:0004222"(metalloendopeptidase activity)|go:"GO:0030198"(extracellular matrix organization)|go:"GO:0031012"(extracellular matrix)|refseq:NP_079093.2|interpro:IPR010294(ADAM-TS Spacer 1)|interpro:IPR010909(PLAC)|interpro:IPR000884(Thrombospondin, type I…	refseq:NP_001269405.1|go:"GO:0005875"(microtubule associated complex)|go:"GO:0005634"(nucleus)|go:"GO:0003777"(microtubule motor activity)|go:"GO:0006886"(intracellular protein transport)|refseq:NP_006371.2|interpro:IPR013026(Tetratricopeptide region)|interpro:IPR011990(Tetratricopeptide-like helical)|interpro:IPR019734|ensembl:ENSG00000062725|go:"GO:0030659"(cytoplasmic vesicle membrane)|go:"GO:…	-	-	-	figure legend:Supplementary table 1|full coverage:Only protein-protein interactions|curation depth:imex curation	taxid:9606(human-293t)|taxid:9606(Homo sapiens 293 cells transformed with SV40 large T antigen)	-	2017-07-07	2019-07-12	rogid:QDLrMNBZwp1yo7odbX4CYHNCmNY9606	rogid:v3OsJTC6qSupyl7flB7A/tYhIDU9606	rigid:Z1Y758twb2S+PVNzsuLjCUcUAGs	false	tandem tag:c-c	-	-	-	psi-mi:"MI:0102"(sequence tag identification)	psi-mi:"MI:0102"(sequence tag identification)
uniprotkb:Q6ZMP0	uniprotkb:Q8TCU4-2	intact:EBI-2814160|uniprotkb:B4DR13|uniprotkb:Q6UXZ8|uniprotkb:Q6MZI3|uniprotkb:B2RTY3|uniprotkb:Q9H8E4	intact:EBI-21531024	psi-mi:thsd4_human(display_long)|uniprotkb:THSD4(gene name)|psi-mi:THSD4(display_short)|uniprotkb:A disintegrin and metalloproteinase with thrombospondin motifs-like protein 6(gene name synonym)|uniprotkb:UNQ9334/PRO34005(orf name)	psi-mi:q8tcu4-2(display_long)|uniprotkb:ALMS1(gene name)|psi-mi:ALMS1(display_short)|uniprotkb:KIAA0328(gene name synonym)	psi-mi:"MI:0007"(anti tag coimmunoprecipitation)	Huttlin et al. (2017)	pubmed:28514442|doi:10.1038/nature22366|imex:IM-25778	taxid:9606(human)|taxid:9606(Homo sapiens)	taxid:9606(human)|taxid:9606(Homo sapiens)	psi-mi:"MI:0914"(association)	psi-mi:"MI:0469"(IntAct)	intact:EBI-21545593|imex:IM-25778-9983	intact-miscore:0.35	psi-mi:"MI:1060"(spoke expansion)	psi-mi:"MI:0499"(unspecified role)	psi-mi:"MI:0499"(unspecified role)	psi-mi:"MI:0496"(bait)	psi-mi:"MI:0498"(prey)	psi-mi:"MI:0326"(protein)	psi-mi:"MI:0326"(protein)	go:"GO:0001527"(microfibril)|go:"GO:0048251"(elastic fiber assembly)|ensembl:ENST00000261862|ensembl:ENST00000355327|ensembl:ENST00000357769|go:"GO:0004222"(metalloendopeptidase activity)|go:"GO:0030198"(extracellular matrix organization)|go:"GO:0031012"(extracellular matrix)|refseq:NP_079093.2|interpro:IPR010294(ADAM-TS Spacer 1)|interpro:IPR010909(PLAC)|interpro:IPR000884(Thrombospondin, type I…	uniprotkb:Q8TCU4-2(isoform-parent)|intact:EBI-308651(isoform-parent)|entrezgene/locuslink:7840(identity)	-	-	isoform-comment:No experimental confirmation available.	figure legend:Supplementary table 1|full coverage:Only protein-protein interactions|curation depth:imex curation	taxid:9606(human-293t)|taxid:9606(Homo sapiens 293 cells transformed with SV40 large T antigen)	-	2017-07-07	2019-07-12	rogid:QDLrMNBZwp1yo7odbX4CYHNCmNY9606	rogid:DypmM6Y5YWvKS1PJBMf6ZC1NOMM9606	rigid:Z1Y758twb2S+PVNzsuLjCUcUAGs	false	tandem tag:c-c	-	-	-	psi-mi:"MI:0102"(sequence tag identification)	psi-mi:"MI:0102"(sequence tag identification)
uniprotkb:Q6ZMP0	uniprotkb:Q7Z417	intact:EBI-2814160|uniprotkb:B4DR13|uniprotkb:Q6UXZ8|uniprotkb:Q6MZI3|uniprotkb:B2RTY3|uniprotkb:Q9H8E4	intact:EBI-1210753|intact:EBI-10172018|uniprotkb:A1L3A7|uniprotkb:Q9P2M5|uniprotkb:A1L3A6	psi-mi:thsd4_human(display_long)|uniprotkb:THSD4(gene name)|psi-mi:THSD4(display_short)|uniprotkb:A disintegrin and metalloproteinase with thrombospondin motifs-like protein 6(gene name synonym)|uniprotkb:UNQ9334/PRO34005(orf name)	psi-mi:nufp2_human(display_long)|uniprotkb:NUFIP2(gene name)|psi-mi:NUFIP2(display_short)|uniprotkb:KIAA1321(gene name synonym)|uniprotkb:PIG1(orf name)|uniprotkb:FMRP-interacting protein 2(gene name synonym)|uniprotkb:82 kDa FMRP-interacting protein(gene name synonym)|uniprotkb:Cell proliferation-inducing gene 1 protein(gene name synonym)	psi-mi:"MI:0007"(anti tag coimmunoprecipitation)	Huttlin et al. (2017)	pubmed:28514442|doi:10.1038/nature22366|imex:IM-25778	taxid:9606(human)|taxid:9606(Homo sapiens)	taxid:9606(human)|taxid:9606(Homo sapiens)	psi-mi:"MI:0914"(association)	psi-mi:"MI:0469"(IntAct)	intact:EBI-21545593|imex:IM-25778-9983	intact-miscore:0.35	psi-mi:"MI:1060"(spoke expansion)	psi-mi:"MI:0499"(unspecified role)	psi-mi:"MI:0499"(unspecified role)	psi-mi:"MI:0496"(bait)	psi-mi:"MI:0498"(prey)	psi-mi:"MI:0326"(protein)	psi-mi:"MI:0326"(protein)	go:"GO:0001527"(microfibril)|go:"GO:0048251"(elastic fiber assembly)|ensembl:ENST00000261862|ensembl:ENST00000355327|ensembl:ENST00000357769|go:"GO:0004222"(metalloendopeptidase activity)|go:"GO:0030198"(extracellular matrix organization)|go:"GO:0031012"(extracellular matrix)|refseq:NP_079093.2|interpro:IPR010294(ADAM-TS Spacer 1)|interpro:IPR010909(PLAC)|interpro:IPR000884(Thrombospondin, type I…	go:"GO:0005737"(cytoplasm)|go:"GO:0005634"(nucleus)|go:"GO:0042788"(polysomal ribosome)|go:"GO:0003723"(RNA binding)|refseq:NP_065823.1|ensembl:ENST00000225388|go:"GO:0016020"(membrane)|ensembl:ENSP00000463450|ensembl:ENST00000579665|ensembl:ENSG00000108256|ensembl:ENSP00000225388|interpro:IPR032747|go:"GO:0010494"(cytoplasmic stress granule)|go:"GO:0005654"(nucleoplasm)|go:"GO:0005829"(cytosol)|…	-	-	-	figure legend:Supplementary table 1|full coverage:Only protein-protein interactions|curation depth:imex curation	taxid:9606(human-293t)|taxid:9606(Homo sapiens 293 cells transformed with SV40 large T antigen)	-	2017-07-07	2019-07-12	rogid:QDLrMNBZwp1yo7odbX4CYHNCmNY9606	rogid:zdbkRisveP+8g70umfbEPHTnAgk9606	rigid:Z1Y758twb2S+PVNzsuLjCUcUAGs	false	tandem tag:c-c	-	-	-	psi-mi:"MI:0102"(sequence tag identification)	psi-mi:"MI:0102"(sequence tag identification)
uniprotkb:Q6ZMP0	uniprotkb:Q70EL1-7	intact:EBI-2814160|uniprotkb:B4DR13|uniprotkb:Q6UXZ8|uniprotkb:Q6MZI3|uniprotkb:B2RTY3|uniprotkb:Q9H8E4	intact:EBI-21526530	psi-mi:thsd4_human(display_long)|uniprotkb:THSD4(gene name)|psi-mi:THSD4(display_short)|uniprotkb:A disintegrin and metalloproteinase with thrombospondin motifs-like protein 6(gene name synonym)|uniprotkb:UNQ9334/PRO34005(orf name)	psi-mi:q70el1-7(display_long)|uniprotkb:USP54(gene name)|psi-mi:USP54(display_short)|uniprotkb:C10orf29(gene name synonym)|uniprotkb:Inactive ubiquitin-specific peptidase 54(gene name synonym)	psi-mi:"MI:0007"(anti tag coimmunoprecipitation)	Huttlin et al. (2017)	pubmed:28514442|doi:10.1038/nature22366|imex:IM-25778	taxid:9606(human)|taxid:9606(Homo sapiens)	taxid:9606(human)|taxid:9606(Homo sapiens)	psi-mi:"MI:0914"(association)	psi-mi:"MI:0469"(IntAct)	intact:EBI-21545593|imex:IM-25778-9983	intact-miscore:0.35	psi-mi:"MI:1060"(spoke expansion)	psi-mi:"MI:0499"(unspecified role)	psi-mi:"MI:0499"(unspecified role)	psi-mi:"MI:0496"(bait)	psi-mi:"MI:0498"(prey)	psi-mi:"MI:0326"(protein)	psi-mi:"MI:0326"(protein)	go:"GO:0001527"(microfibril)|go:"GO:0048251"(elastic fiber assembly)|ensembl:ENST00000261862|ensembl:ENST00000355327|ensembl:ENST00000357769|go:"GO:0004222"(metalloendopeptidase activity)|go:"GO:0030198"(extracellular matrix organization)|go:"GO:0031012"(extracellular matrix)|refseq:NP_079093.2|interpro:IPR010294(ADAM-TS Spacer 1)|interpro:IPR010909(PLAC)|interpro:IPR000884(Thrombospondin, type I…	uniprotkb:Q70EL1-7(isoform-parent)|intact:EBI-946185(isoform-parent)|entrezgene/locuslink:159195(identity)	-	-	isoform-comment:No experimental confirmation available.	figure legend:Supplementary table 1|full coverage:Only protein-protein interactions|curation depth:imex curation	taxid:9606(human-293t)|taxid:9606(Homo sapiens 293 cells transformed with SV40 large T antigen)	-	2017-07-07	2019-07-12	rogid:QDLrMNBZwp1yo7odbX4CYHNCmNY9606	rogid:gwie/f5NnjSFYIkdud2IrAEXd/49606	rigid:Z1Y758twb2S+PVNzsuLjCUcUAGs	false	tandem tag:c-c	-	-	-	psi-mi:"MI:0102"(sequence tag identification)	psi-mi:"MI:0102"(sequence tag identification)
uniprotkb:Q6ZMP0	uniprotkb:Q63ZY3-2	intact:EBI-2814160|uniprotkb:B4DR13|uniprotkb:Q6UXZ8|uniprotkb:Q6MZI3|uniprotkb:B2RTY3|uniprotkb:Q9H8E4	intact:EBI-6244894	psi-mi:thsd4_human(display_long)|uniprotkb:THSD4(gene name)|psi-mi:THSD4(display_short)|uniprotkb:A disintegrin and metalloproteinase with thrombospondin motifs-like protein 6(gene name synonym)|uniprotkb:UNQ9334/PRO34005(orf name)	psi-mi:q63zy3-2(display_long)|uniprotkb:KANK2(gene name)|psi-mi:KANK2(display_short)|uniprotkb:ANKRD25(gene name synonym)|uniprotkb:KIAA1518(gene name synonym)|uniprotkb:MXRA3(gene name synonym)|uniprotkb:SIP(gene name synonym)|uniprotkb:Ankyrin repeat domain-containing protein 25(gene name synonym)|uniprotkb:Matrix-remodeling-associated protein 3(gene name synonym)|uniprotkb:SRC-1-interacting pr…	psi-mi:"MI:0007"(anti tag coimmunoprecipitation)	Huttlin et al. (2017)	pubmed:28514442|doi:10.1038/nature22366|imex:IM-25778	taxid:9606(human)|taxid:9606(Homo sapiens)	taxid:9606(human)|taxid:9606(Homo sapiens)	psi-mi:"MI:0914"(association)	psi-mi:"MI:0469"(IntAct)	intact:EBI-21545593|imex:IM-25778-9983	intact-miscore:0.35	psi-mi:"MI:1060"(spoke expansion)	psi-mi:"MI:0499"(unspecified role)	psi-mi:"MI:0499"(unspecified role)	psi-mi:"MI:0496"(bait)	psi-mi:"MI:0498"(prey)	psi-mi:"MI:0326"(protein)	psi-mi:"MI:0326"(protein)	go:"GO:0001527"(microfibril)|go:"GO:0048251"(elastic fiber assembly)|ensembl:ENST00000261862|ensembl:ENST00000355327|ensembl:ENST00000357769|go:"GO:0004222"(metalloendopeptidase activity)|go:"GO:0030198"(extracellular matrix organization)|go:"GO:0031012"(extracellular matrix)|refseq:NP_079093.2|interpro:IPR010294(ADAM-TS Spacer 1)|interpro:IPR010909(PLAC)|interpro:IPR000884(Thrombospondin, type I…	uniprotkb:Q63ZY3-2(isoform-parent)|intact:EBI-2556193(isoform-parent)|entrezgene/locuslink:25959(identity)	-	-	isoform-comment:No experimental confirmation available.	figure legend:Supplementary table 1|full coverage:Only protein-protein interactions|curation depth:imex curation	taxid:9606(human-293t)|taxid:9606(Homo sapiens 293 cells transformed with SV40 large T antigen)	-	2017-07-07	2019-07-12	rogid:QDLrMNBZwp1yo7odbX4CYHNCmNY9606	rogid:6izFIi9BzmgmNF+PSeQTnfhiqp09606	rigid:Z1Y758twb2S+PVNzsuLjCUcUAGs	false	tandem tag:c-c	-	-	-	psi-mi:"MI:0102"(sequence tag identification)	psi-mi:"MI:0102"(sequence tag identification)
uniprotkb:Q6ZMP0	uniprotkb:P0DPA2	intact:EBI-2814160|uniprotkb:B4DR13|uniprotkb:Q6UXZ8|uniprotkb:Q6MZI3|uniprotkb:B2RTY3|uniprotkb:Q9H8E4	intact:EBI-2511675|uniprotkb:Q5VU13|uniprotkb:Q5VU14	psi-mi:thsd4_human(display_long)|uniprotkb:THSD4(gene name)|psi-mi:THSD4(display_short)|uniprotkb:A disintegrin and metalloproteinase with thrombospondin motifs-like protein 6(gene name synonym)|uniprotkb:UNQ9334/PRO34005(orf name)	psi-mi:vsig8_human(display_long)|uniprotkb:VSIG8(gene name)|psi-mi:VSIG8(display_short)|uniprotkb:C1orf204(gene name synonym)	psi-mi:"MI:0007"(anti tag coimmunoprecipitation)	Huttlin et al. (2017)	pubmed:28514442|doi:10.1038/nature22366|imex:IM-25778	taxid:9606(human)|taxid:9606(Homo sapiens)	taxid:9606(human)|taxid:9606(Homo sapiens)	psi-mi:"MI:0914"(association)	psi-mi:"MI:0469"(IntAct)	intact:EBI-21545593|imex:IM-25778-9983	intact-miscore:0.35	psi-mi:"MI:1060"(spoke expansion)	psi-mi:"MI:0499"(unspecified role)	psi-mi:"MI:0499"(unspecified role)	psi-mi:"MI:0496"(bait)	psi-mi:"MI:0498"(prey)	psi-mi:"MI:0326"(protein)	psi-mi:"MI:0326"(protein)	go:"GO:0001527"(microfibril)|go:"GO:0048251"(elastic fiber assembly)|ensembl:ENST00000261862|ensembl:ENST00000355327|ensembl:ENST00000357769|go:"GO:0004222"(metalloendopeptidase activity)|go:"GO:0030198"(extracellular matrix organization)|go:"GO:0031012"(extracellular matrix)|refseq:NP_079093.2|interpro:IPR010294(ADAM-TS Spacer 1)|interpro:IPR010909(PLAC)|interpro:IPR000884(Thrombospondin, type I…	go:"GO:0016021"(integral component of membrane)|refseq:NP_001013683.1|interpro:IPR007110(Immunoglobulin-like)|interpro:IPR013783(Immunoglobulin-like fold)|interpro:IPR003599(Immunoglobulin subtype)|interpro:IPR003598(Immunoglobulin subtype 2)|interpro:IPR013106(Immunoglobulin V-set)|ensembl:ENST00000368100|ensembl:ENSG00000243284|ensembl:ENSP00000357080|interpro:IPR036179|go:"GO:0003723"(RNA bind…	-	-	-	figure legend:Supplementary table 1|full coverage:Only protein-protein interactions|curation depth:imex curation	taxid:9606(human-293t)|taxid:9606(Homo sapiens 293 cells transformed with SV40 large T antigen)	-	2017-07-07	2019-07-12	rogid:QDLrMNBZwp1yo7odbX4CYHNCmNY9606	rogid:G9zPlqv7Eli5zS2I59AMvpfhKek9606	rigid:Z1Y758twb2S+PVNzsuLjCUcUAGs	false	tandem tag:c-c	-	-	-	psi-mi:"MI:0102"(sequence tag identification)	psi-mi:"MI:0102"(sequence tag identification)
uniprotkb:Q6ZMP0	uniprotkb:Q14865	intact:EBI-2814160|uniprotkb:B4DR13|uniprotkb:Q6UXZ8|uniprotkb:Q6MZI3|uniprotkb:B2RTY3|uniprotkb:Q9H8E4	intact:EBI-1210388|uniprotkb:B4DLB3|uniprotkb:Q05DG6|uniprotkb:Q32Q59|uniprotkb:Q6NZ42|uniprotkb:Q5VST4|uniprotkb:Q7Z3M4|uniprotkb:Q8N421|uniprotkb:Q9H786	psi-mi:thsd4_human(display_long)|uniprotkb:THSD4(gene name)|psi-mi:THSD4(display_short)|uniprotkb:A disintegrin and metalloproteinase with thrombospondin motifs-like protein 6(gene name synonym)|uniprotkb:UNQ9334/PRO34005(orf name)	psi-mi:ari5b_human(display_long)|uniprotkb:ARID5B(gene name)|psi-mi:ARID5B(display_short)|uniprotkb:DESRT(gene name synonym)|uniprotkb:MRF2(gene name synonym)|uniprotkb:MRF1-like protein(gene name synonym)|uniprotkb:Modulator recognition factor 2(gene name synonym)	psi-mi:"MI:0007"(anti tag coimmunoprecipitation)	Huttlin et al. (2017)	pubmed:28514442|doi:10.1038/nature22366|imex:IM-25778	taxid:9606(human)|taxid:9606(Homo sapiens)	taxid:9606(human)|taxid:9606(Homo sapiens)	psi-mi:"MI:0914"(association)	psi-mi:"MI:0469"(IntAct)	intact:EBI-21545593|imex:IM-25778-9983	intact-miscore:0.35	psi-mi:"MI:1060"(spoke expansion)	psi-mi:"MI:0499"(unspecified role)	psi-mi:"MI:0499"(unspecified role)	psi-mi:"MI:0496"(bait)	psi-mi:"MI:0498"(prey)	psi-mi:"MI:0326"(protein)	psi-mi:"MI:0326"(protein)	go:"GO:0001527"(microfibril)|go:"GO:0048251"(elastic fiber assembly)|ensembl:ENST00000261862|ensembl:ENST00000355327|ensembl:ENST00000357769|go:"GO:0004222"(metalloendopeptidase activity)|go:"GO:0030198"(extracellular matrix organization)|go:"GO:0031012"(extracellular matrix)|refseq:NP_079093.2|interpro:IPR010294(ADAM-TS Spacer 1)|interpro:IPR010909(PLAC)|interpro:IPR000884(Thrombospondin, type I…	go:"GO:0006807"(nitrogen compound metabolic process)|ensembl:ENST00000279873|ensembl:ENST00000309334|go:"GO:0005634"(nucleus)|go:"GO:0001889"(liver development)|go:"GO:0045892"(negative regulation of transcription, DNA-templated)|go:"GO:0051091"(positive regulation of DNA-binding transcription factor activity)|refseq:NP_115575.1|interpro:IPR001606(AT-rich interaction region)|rcsb pdb:1IG6|rcsb pd…	-	-	-	figure legend:Supplementary table 1|full coverage:Only protein-protein interactions|curation depth:imex curation	taxid:9606(human-293t)|taxid:9606(Homo sapiens 293 cells transformed with SV40 large T antigen)	-	2017-07-07	2019-07-12	rogid:QDLrMNBZwp1yo7odbX4CYHNCmNY9606	rogid:B6FNUWNl796yE+jX/0cAknrAkuo9606	rigid:Z1Y758twb2S+PVNzsuLjCUcUAGs	false	tandem tag:c-c	-	-	-	psi-mi:"MI:0102"(sequence tag identification)	psi-mi:"MI:0102"(sequence tag identification)
uniprotkb:Q6ZMP0	uniprotkb:Q13546-2	intact:EBI-2814160|uniprotkb:B4DR13|uniprotkb:Q6UXZ8|uniprotkb:Q6MZI3|uniprotkb:B2RTY3|uniprotkb:Q9H8E4	intact:EBI-21545586	psi-mi:thsd4_human(display_long)|uniprotkb:THSD4(gene name)|psi-mi:THSD4(display_short)|uniprotkb:A disintegrin and metalloproteinase with thrombospondin motifs-like protein 6(gene name synonym)|uniprotkb:UNQ9334/PRO34005(orf name)	psi-mi:q135462(display_long)|uniprotkb:RIP(gene name synonym)|uniprotkb:RIP1(gene name synonym)|uniprotkb:RIPK1(gene name)|psi-mi:RIPK1(display_short)	psi-mi:"MI:0007"(anti tag coimmunoprecipitation)	Huttlin et al. (2017)	pubmed:28514442|doi:10.1038/nature22366|imex:IM-25778	taxid:9606(human)|taxid:9606(Homo sapiens)	taxid:9606(human)|taxid:9606(Homo sapiens)	psi-mi:"MI:0914"(association)	psi-mi:"MI:0469"(IntAct)	intact:EBI-21545593|imex:IM-25778-9983	intact-miscore:0.35	psi-mi:"MI:1060"(spoke expansion)	psi-mi:"MI:0499"(unspecified role)	psi-mi:"MI:0499"(unspecified role)	psi-mi:"MI:0496"(bait)	psi-mi:"MI:0498"(prey)	psi-mi:"MI:0326"(protein)	psi-mi:"MI:0326"(protein)	go:"GO:0001527"(microfibril)|go:"GO:0048251"(elastic fiber assembly)|ensembl:ENST00000261862|ensembl:ENST00000355327|ensembl:ENST00000357769|go:"GO:0004222"(metalloendopeptidase activity)|go:"GO:0030198"(extracellular matrix organization)|go:"GO:0031012"(extracellular matrix)|refseq:NP_079093.2|interpro:IPR010294(ADAM-TS Spacer 1)|interpro:IPR010909(PLAC)|interpro:IPR000884(Thrombospondin, type I…	uniprotkb:Q13546-2(isoform-parent)|entrezgene/locuslink:8737(identity)	-	-	-	figure legend:Supplementary table 1|full coverage:Only protein-protein interactions|curation depth:imex curation	taxid:9606(human-293t)|taxid:9606(Homo sapiens 293 cells transformed with SV40 large T antigen)	-	2017-07-07	2019-07-12	rogid:QDLrMNBZwp1yo7odbX4CYHNCmNY9606	rogid:GjeIk1TZJ9Uvx+DC8XZ5nEqutlQ9606	rigid:Z1Y758twb2S+PVNzsuLjCUcUAGs	false	tandem tag:c-c	-	-	-	psi-mi:"MI:0102"(sequence tag identification)	psi-mi:"MI:0102"(sequence tag identification)
uniprotkb:Q6ZMP0	uniprotkb:P58340	intact:EBI-2814160|uniprotkb:B4DR13|uniprotkb:Q6UXZ8|uniprotkb:Q6MZI3|uniprotkb:B2RTY3|uniprotkb:Q9H8E4	intact:EBI-721328|intact:EBI-767466|uniprotkb:E9PEU9|uniprotkb:Q2TLE5|uniprotkb:Q8N8F8|uniprotkb:Q96MH1|uniprotkb:Q2TLE3	psi-mi:thsd4_human(display_long)|uniprotkb:THSD4(gene name)|psi-mi:THSD4(display_short)|uniprotkb:A disintegrin and metalloproteinase with thrombospondin motifs-like protein 6(gene name synonym)|uniprotkb:UNQ9334/PRO34005(orf name)	psi-mi:mlf1_human(display_long)|uniprotkb:Myelodysplasia-myeloid leukemia factor 1(gene name synonym)|uniprotkb:MLF1(gene name)|psi-mi:MLF1(display_short)	psi-mi:"MI:0007"(anti tag coimmunoprecipitation)	Huttlin et al. (2017)	pubmed:28514442|doi:10.1038/nature22366|imex:IM-25778	taxid:9606(human)|taxid:9606(Homo sapiens)	taxid:9606(human)|taxid:9606(Homo sapiens)	psi-mi:"MI:0914"(association)	psi-mi:"MI:0469"(IntAct)	intact:EBI-21545593|imex:IM-25778-9983	intact-miscore:0.35	psi-mi:"MI:1060"(spoke expansion)	psi-mi:"MI:0499"(unspecified role)	psi-mi:"MI:0499"(unspecified role)	psi-mi:"MI:0496"(bait)	psi-mi:"MI:0498"(prey)	psi-mi:"MI:0326"(protein)	psi-mi:"MI:0326"(protein)	go:"GO:0001527"(microfibril)|go:"GO:0048251"(elastic fiber assembly)|ensembl:ENST00000261862|ensembl:ENST00000355327|ensembl:ENST00000357769|go:"GO:0004222"(metalloendopeptidase activity)|go:"GO:0030198"(extracellular matrix organization)|go:"GO:0031012"(extracellular matrix)|refseq:NP_079093.2|interpro:IPR010294(ADAM-TS Spacer 1)|interpro:IPR010909(PLAC)|interpro:IPR000884(Thrombospondin, type I…	go:"GO:0005737"(cytoplasm)|go:"GO:0005634"(nucleus)|go:"GO:0003677"(DNA binding)|go:"GO:0007050"(cell cycle arrest)|go:"GO:0002318"(myeloid progenitor cell differentiation)|go:"GO:0006351"(transcription, DNA-templated)|refseq:NP_071888.1|interpro:IPR019376|go:"GO:0019904"(protein domain specific binding)|refseq:XP_011511155.1|refseq:XP_005247537.1|ensembl:ENSP00000484169|ensembl:ENST00000618075|e…	-	-	-	figure legend:Supplementary table 1|full coverage:Only protein-protein interactions|curation depth:imex curation	taxid:9606(human-293t)|taxid:9606(Homo sapiens 293 cells transformed with SV40 large T antigen)	-	2017-07-07	2019-07-12	rogid:QDLrMNBZwp1yo7odbX4CYHNCmNY9606	rogid:czY64xaocTjgRFAtZU19jvH4MIo9606	rigid:Z1Y758twb2S+PVNzsuLjCUcUAGs	false	tandem tag:c-c	-	-	-	psi-mi:"MI:0102"(sequence tag identification)	psi-mi:"MI:0102"(sequence tag identification)
uniprotkb:Q6ZMP0	uniprotkb:P55316	intact:EBI-2814160|uniprotkb:B4DR13|uniprotkb:Q6UXZ8|uniprotkb:Q6MZI3|uniprotkb:B2RTY3|uniprotkb:Q9H8E4	intact:EBI-715416|uniprotkb:A6NFY2|uniprotkb:P55315|uniprotkb:Q14488|uniprotkb:Q86XT7	psi-mi:thsd4_human(display_long)|uniprotkb:THSD4(gene name)|psi-mi:THSD4(display_short)|uniprotkb:A disintegrin and metalloproteinase with thrombospondin motifs-like protein 6(gene name synonym)|uniprotkb:UNQ9334/PRO34005(orf name)	psi-mi:foxg1_human(display_long)|uniprotkb:Forkhead box protein G1A(gene name synonym)|uniprotkb:Forkhead box protein G1B(gene name synonym)|uniprotkb:Forkhead box protein G1C(gene name synonym)|uniprotkb:Forkhead-related protein FKHL1(gene name synonym)|uniprotkb:Forkhead-related protein FKHL2(gene name synonym)|uniprotkb:Forkhead-related protein FKHL3(gene name synonym)|uniprotkb:Brain factor 1…	psi-mi:"MI:0007"(anti tag coimmunoprecipitation)	Huttlin et al. (2017)	pubmed:28514442|doi:10.1038/nature22366|imex:IM-25778	taxid:9606(human)|taxid:9606(Homo sapiens)	taxid:9606(human)|taxid:9606(Homo sapiens)	psi-mi:"MI:0914"(association)	psi-mi:"MI:0469"(IntAct)	intact:EBI-21545593|imex:IM-25778-9983	intact-miscore:0.35	psi-mi:"MI:1060"(spoke expansion)	psi-mi:"MI:0499"(unspecified role)	psi-mi:"MI:0499"(unspecified role)	psi-mi:"MI:0496"(bait)	psi-mi:"MI:0498"(prey)	psi-mi:"MI:0326"(protein)	psi-mi:"MI:0326"(protein)	go:"GO:0001527"(microfibril)|go:"GO:0048251"(elastic fiber assembly)|ensembl:ENST00000261862|ensembl:ENST00000355327|ensembl:ENST00000357769|go:"GO:0004222"(metalloendopeptidase activity)|go:"GO:0030198"(extracellular matrix organization)|go:"GO:0031012"(extracellular matrix)|refseq:NP_079093.2|interpro:IPR010294(ADAM-TS Spacer 1)|interpro:IPR010909(PLAC)|interpro:IPR000884(Thrombospondin, type I…	go:"GO:1990837"(sequence-specific double-stranded DNA binding)|go:"GO:0005654"(nucleoplasm)|go:"GO:0000790"|go:"GO:0045892"(negative regulation of transcription, DNA-templated)|refseq:NP_005240.3|interpro:IPR001766(Fork head transcription factor)|interpro:IPR018122|go:"GO:0003677"(DNA binding)|go:"GO:0007420"(brain development)|ensembl:ENST00000313071|ensembl:ENSG00000176165|ensembl:ENSP000003390…	-	-	-	figure legend:Supplementary table 1|full coverage:Only protein-protein interactions|curation depth:imex curation	taxid:9606(human-293t)|taxid:9606(Homo sapiens 293 cells transformed with SV40 large T antigen)	-	2017-07-07	2019-07-12	rogid:QDLrMNBZwp1yo7odbX4CYHNCmNY9606	rogid:G9Q/zYRqb7QCs1uSsSdH6xO2D8U9606	rigid:Z1Y758twb2S+PVNzsuLjCUcUAGs	false	tandem tag:c-c	-	-	-	psi-mi:"MI:0102"(sequence tag identification)	psi-mi:"MI:0102"(sequence tag identification)
uniprotkb:Q6ZMP0	uniprotkb:P54652	intact:EBI-2814160|uniprotkb:B4DR13|uniprotkb:Q6UXZ8|uniprotkb:Q6MZI3|uniprotkb:B2RTY3|uniprotkb:Q9H8E4	intact:EBI-356991|uniprotkb:Q15508|uniprotkb:Q53XM3|uniprotkb:Q9UE78	psi-mi:thsd4_human(display_long)|uniprotkb:THSD4(gene name)|psi-mi:THSD4(display_short)|uniprotkb:A disintegrin and metalloproteinase with thrombospondin motifs-like protein 6(gene name synonym)|uniprotkb:UNQ9334/PRO34005(orf name)	psi-mi:hsp72_human(display_long)|uniprotkb:HSPA2(gene name)|psi-mi:HSPA2(display_short)	psi-mi:"MI:0007"(anti tag coimmunoprecipitation)	Huttlin et al. (2017)	pubmed:28514442|doi:10.1038/nature22366|imex:IM-25778	taxid:9606(human)|taxid:9606(Homo sapiens)	taxid:9606(human)|taxid:9606(Homo sapiens)	psi-mi:"MI:0914"(association)	psi-mi:"MI:0469"(IntAct)	intact:EBI-21545593|imex:IM-25778-9983	intact-miscore:0.35	psi-mi:"MI:1060"(spoke expansion)	psi-mi:"MI:0499"(unspecified role)	psi-mi:"MI:0499"(unspecified role)	psi-mi:"MI:0496"(bait)	psi-mi:"MI:0498"(prey)	psi-mi:"MI:0326"(protein)	psi-mi:"MI:0326"(protein)	go:"GO:0001527"(microfibril)|go:"GO:0048251"(elastic fiber assembly)|ensembl:ENST00000261862|ensembl:ENST00000355327|ensembl:ENST00000357769|go:"GO:0004222"(metalloendopeptidase activity)|go:"GO:0030198"(extracellular matrix organization)|go:"GO:0031012"(extracellular matrix)|refseq:NP_079093.2|interpro:IPR010294(ADAM-TS Spacer 1)|interpro:IPR010909(PLAC)|interpro:IPR000884(Thrombospondin, type I…	go:"GO:0009408"(response to heat)|go:"GO:0009409"(response to cold)|reactome:R-HSA-1221632|reactome:R-HSA-3371453|reactome:R-HSA-3371568|go:"GO:0005634"(nucleus)|go:"GO:0005829"(cytosol)|go:"GO:0019899"(enzyme binding)|go:"GO:0042026"(protein refolding)|go:"GO:0090084"(negative regulation of inclusion body assembly)|interpro:IPR029047|interpro:IPR029048|ensembl:ENST00000247207|ensembl:ENST0000039…	-	-	-	figure legend:Supplementary table 1|full coverage:Only protein-protein interactions|curation depth:imex curation	taxid:9606(human-293t)|taxid:9606(Homo sapiens 293 cells transformed with SV40 large T antigen)	-	2017-07-07	2019-07-12	rogid:QDLrMNBZwp1yo7odbX4CYHNCmNY9606	rogid:U+fdNfdxAWBQxDwSx0plk/iIBpM9606	rigid:Z1Y758twb2S+PVNzsuLjCUcUAGs	false	tandem tag:c-c	-	-	-	psi-mi:"MI:0102"(sequence tag identification)	psi-mi:"MI:0102"(sequence tag identification)
uniprotkb:Q6ZMP0	uniprotkb:P42694	intact:EBI-2814160|uniprotkb:B4DR13|uniprotkb:Q6UXZ8|uniprotkb:Q6MZI3|uniprotkb:B2RTY3|uniprotkb:Q9H8E4	intact:EBI-1210654|uniprotkb:I6L9H4	psi-mi:thsd4_human(display_long)|uniprotkb:THSD4(gene name)|psi-mi:THSD4(display_short)|uniprotkb:A disintegrin and metalloproteinase with thrombospondin motifs-like protein 6(gene name synonym)|uniprotkb:UNQ9334/PRO34005(orf name)	psi-mi:helz_human(display_long)|uniprotkb:HELZ(gene name)|psi-mi:HELZ(display_short)|uniprotkb:KIAA0054(gene name synonym)|uniprotkb:DRHC(gene name synonym)|uniprotkb:Down-regulated in human cancers protein(gene name synonym)	psi-mi:"MI:0007"(anti tag coimmunoprecipitation)	Huttlin et al. (2017)	pubmed:28514442|doi:10.1038/nature22366|imex:IM-25778	taxid:9606(human)|taxid:9606(Homo sapiens)	taxid:9606(human)|taxid:9606(Homo sapiens)	psi-mi:"MI:0914"(association)	psi-mi:"MI:0469"(IntAct)	intact:EBI-21545593|imex:IM-25778-9983	intact-miscore:0.35	psi-mi:"MI:1060"(spoke expansion)	psi-mi:"MI:0499"(unspecified role)	psi-mi:"MI:0499"(unspecified role)	psi-mi:"MI:0496"(bait)	psi-mi:"MI:0498"(prey)	psi-mi:"MI:0326"(protein)	psi-mi:"MI:0326"(protein)	go:"GO:0001527"(microfibril)|go:"GO:0048251"(elastic fiber assembly)|ensembl:ENST00000261862|ensembl:ENST00000355327|ensembl:ENST00000357769|go:"GO:0004222"(metalloendopeptidase activity)|go:"GO:0030198"(extracellular matrix organization)|go:"GO:0031012"(extracellular matrix)|refseq:NP_079093.2|interpro:IPR010294(ADAM-TS Spacer 1)|interpro:IPR010909(PLAC)|interpro:IPR000884(Thrombospondin, type I…	interpro:IPR041677|interpro:IPR041679|go:"GO:0005829"(cytosol)|go:"GO:0035194"(post-transcriptional gene silencing by RNA)|go:"GO:0043186"(P granule)|refseq:NP_055692.2|ensembl:ENST00000358691|ensembl:ENST00000579953|go:"GO:0005634"(nucleus)|go:"GO:0005524"(ATP binding)|go:"GO:0004386"(helicase activity)|interpro:IPR000571(Zinc finger, CCCH-type)|go:"GO:0046872"(metal ion binding)|go:"GO:0016020"…	-	-	-	figure legend:Supplementary table 1|full coverage:Only protein-protein interactions|curation depth:imex curation	taxid:9606(human-293t)|taxid:9606(Homo sapiens 293 cells transformed with SV40 large T antigen)	-	2017-07-07	2019-07-12	rogid:QDLrMNBZwp1yo7odbX4CYHNCmNY9606	rogid:q+2P+W7RDRl2CyPhdEsvONGaM0U9606	rigid:Z1Y758twb2S+PVNzsuLjCUcUAGs	false	tandem tag:c-c	-	-	-	psi-mi:"MI:0102"(sequence tag identification)	psi-mi:"MI:0102"(sequence tag identification)
uniprotkb:Q6ZMP0	uniprotkb:P11142	intact:EBI-2814160|uniprotkb:B4DR13|uniprotkb:Q6UXZ8|uniprotkb:Q6MZI3|uniprotkb:B2RTY3|uniprotkb:Q9H8E4	intact:EBI-351896|uniprotkb:Q9H3R6	psi-mi:thsd4_human(display_long)|uniprotkb:THSD4(gene name)|psi-mi:THSD4(display_short)|uniprotkb:A disintegrin and metalloproteinase with thrombospondin motifs-like protein 6(gene name synonym)|uniprotkb:UNQ9334/PRO34005(orf name)	psi-mi:hsp7c_human(display_long)|uniprotkb:HSPA8(gene name)|psi-mi:HSPA8(display_short)|uniprotkb:HSC70(gene name synonym)|uniprotkb:HSP73(gene name synonym)|uniprotkb:HSPA10(gene name synonym)|uniprotkb:Heat shock 70 kDa protein 8(gene name synonym)|uniprotkb:Lipopolysaccharide-associated protein 1(gene name synonym)	psi-mi:"MI:0007"(anti tag coimmunoprecipitation)	Huttlin et al. (2017)	pubmed:28514442|doi:10.1038/nature22366|imex:IM-25778	taxid:9606(human)|taxid:9606(Homo sapiens)	taxid:9606(human)|taxid:9606(Homo sapiens)	psi-mi:"MI:0914"(association)	psi-mi:"MI:0469"(IntAct)	intact:EBI-21545593|imex:IM-25778-9983	intact-miscore:0.35	psi-mi:"MI:1060"(spoke expansion)	psi-mi:"MI:0499"(unspecified role)	psi-mi:"MI:0499"(unspecified role)	psi-mi:"MI:0496"(bait)	psi-mi:"MI:0498"(prey)	psi-mi:"MI:0326"(protein)	psi-mi:"MI:0326"(protein)	go:"GO:0001527"(microfibril)|go:"GO:0048251"(elastic fiber assembly)|ensembl:ENST00000261862|ensembl:ENST00000355327|ensembl:ENST00000357769|go:"GO:0004222"(metalloendopeptidase activity)|go:"GO:0030198"(extracellular matrix organization)|go:"GO:0031012"(extracellular matrix)|refseq:NP_079093.2|interpro:IPR010294(ADAM-TS Spacer 1)|interpro:IPR010909(PLAC)|interpro:IPR000884(Thrombospondin, type I…	go:"GO:0007269"(neurotransmitter secretion)|refseq:NP_006588.1|refseq:NP_694881.1|interpro:IPR018181|interpro:IPR013126(Heat shock protein 70)|rcsb pdb:3AGY|rcsb pdb:3AGZ|rcsb pdb:3ESK|rcsb pdb:3FZF|rcsb pdb:3FZH|rcsb pdb:3FZK|rcsb pdb:3FZL|rcsb pdb:3FZM|rcsb pdb:3LDQ|rcsb pdb:3M3Z|go:"GO:1902904"(negative regulation of supramolecular fiber organization)|go:"GO:0061202"(clathrin-sculpted gamma-am…	-	-	-	figure legend:Supplementary table 1|full coverage:Only protein-protein interactions|curation depth:imex curation	taxid:9606(human-293t)|taxid:9606(Homo sapiens 293 cells transformed with SV40 large T antigen)	-	2017-07-07	2019-07-12	rogid:QDLrMNBZwp1yo7odbX4CYHNCmNY9606	rogid:0I+wYut3naJRzzgmMSax/1mZZwA9606	rigid:Z1Y758twb2S+PVNzsuLjCUcUAGs	false	tandem tag:c-c	-	-	-	psi-mi:"MI:0102"(sequence tag identification)	psi-mi:"MI:0102"(sequence tag identification)
uniprotkb:Q6ZMP0	uniprotkb:P10071	intact:EBI-2814160|uniprotkb:B4DR13|uniprotkb:Q6UXZ8|uniprotkb:Q6MZI3|uniprotkb:B2RTY3|uniprotkb:Q9H8E4	intact:EBI-308055|uniprotkb:A4D1W1|uniprotkb:O75219|uniprotkb:Q17RW4|uniprotkb:Q75MT0|uniprotkb:Q75MU9|uniprotkb:Q9UDT5|uniprotkb:Q9UJ39	psi-mi:thsd4_human(display_long)|uniprotkb:THSD4(gene name)|psi-mi:THSD4(display_short)|uniprotkb:A disintegrin and metalloproteinase with thrombospondin motifs-like protein 6(gene name synonym)|uniprotkb:UNQ9334/PRO34005(orf name)	psi-mi:gli3_human(display_long)|uniprotkb:GLI3(gene name)|psi-mi:GLI3(display_short)|uniprotkb:GLI3 full-length protein(gene name synonym)|uniprotkb:GLI3 form of 190 kDa(gene name synonym)	psi-mi:"MI:0007"(anti tag coimmunoprecipitation)	Huttlin et al. (2017)	pubmed:28514442|doi:10.1038/nature22366|imex:IM-25778	taxid:9606(human)|taxid:9606(Homo sapiens)	taxid:9606(human)|taxid:9606(Homo sapiens)	psi-mi:"MI:0914"(association)	psi-mi:"MI:0469"(IntAct)	intact:EBI-21545593|imex:IM-25778-9983	intact-miscore:0.35	psi-mi:"MI:1060"(spoke expansion)	psi-mi:"MI:0499"(unspecified role)	psi-mi:"MI:0499"(unspecified role)	psi-mi:"MI:0496"(bait)	psi-mi:"MI:0498"(prey)	psi-mi:"MI:0326"(protein)	psi-mi:"MI:0326"(protein)	go:"GO:0001527"(microfibril)|go:"GO:0048251"(elastic fiber assembly)|ensembl:ENST00000261862|ensembl:ENST00000355327|ensembl:ENST00000357769|go:"GO:0004222"(metalloendopeptidase activity)|go:"GO:0030198"(extracellular matrix organization)|go:"GO:0031012"(extracellular matrix)|refseq:NP_079093.2|interpro:IPR010294(ADAM-TS Spacer 1)|interpro:IPR010909(PLAC)|interpro:IPR000884(Thrombospondin, type I…	go:"GO:0005929"(cilium)|go:"GO:0005829"(cytosol)|go:"GO:0003700"(DNA-binding transcription factor activity)|go:"GO:0046639"(negative regulation of alpha-beta T cell differentiation)|go:"GO:0090090"(negative regulation of canonical Wnt signaling pathway)|go:"GO:0045879"(negative regulation of smoothened signaling pathway)|go:"GO:0000122"(negative regulation of transcription by RNA polymerase II)|g…	-	-	-	figure legend:Supplementary table 1|full coverage:Only protein-protein interactions|curation depth:imex curation	taxid:9606(human-293t)|taxid:9606(Homo sapiens 293 cells transformed with SV40 large T antigen)	-	2017-07-07	2019-07-12	rogid:QDLrMNBZwp1yo7odbX4CYHNCmNY9606	rogid:BOHGgIuKgq0gUSahFeRaKnRmoMs9606	rigid:Z1Y758twb2S+PVNzsuLjCUcUAGs	false	tandem tag:c-c	-	-	-	psi-mi:"MI:0102"(sequence tag identification)	psi-mi:"MI:0102"(sequence tag identification)
uniprotkb:Q6ZMP0	uniprotkb:O75665-3	intact:EBI-2814160|uniprotkb:B4DR13|uniprotkb:Q6UXZ8|uniprotkb:Q6MZI3|uniprotkb:B2RTY3|uniprotkb:Q9H8E4	intact:EBI-21504069	psi-mi:thsd4_human(display_long)|uniprotkb:THSD4(gene name)|psi-mi:THSD4(display_short)|uniprotkb:A disintegrin and metalloproteinase with thrombospondin motifs-like protein 6(gene name synonym)|uniprotkb:UNQ9334/PRO34005(orf name)	psi-mi:o756653(display_long)|uniprotkb:OFD1(gene name)|psi-mi:OFD1(display_short)|uniprotkb:CXorf5(gene name synonym)	psi-mi:"MI:0007"(anti tag coimmunoprecipitation)	Huttlin et al. (2017)	pubmed:28514442|doi:10.1038/nature22366|imex:IM-25778	taxid:9606(human)|taxid:9606(Homo sapiens)	taxid:9606(human)|taxid:9606(Homo sapiens)	psi-mi:"MI:0914"(association)	psi-mi:"MI:0469"(IntAct)	intact:EBI-21545593|imex:IM-25778-9983	intact-miscore:0.35	psi-mi:"MI:1060"(spoke expansion)	psi-mi:"MI:0499"(unspecified role)	psi-mi:"MI:0499"(unspecified role)	psi-mi:"MI:0496"(bait)	psi-mi:"MI:0498"(prey)	psi-mi:"MI:0326"(protein)	psi-mi:"MI:0326"(protein)	go:"GO:0001527"(microfibril)|go:"GO:0048251"(elastic fiber assembly)|ensembl:ENST00000261862|ensembl:ENST00000355327|ensembl:ENST00000357769|go:"GO:0004222"(metalloendopeptidase activity)|go:"GO:0030198"(extracellular matrix organization)|go:"GO:0031012"(extracellular matrix)|refseq:NP_079093.2|interpro:IPR010294(ADAM-TS Spacer 1)|interpro:IPR010909(PLAC)|interpro:IPR000884(Thrombospondin, type I…	uniprotkb:O75665-3(isoform-parent)|entrezgene/locuslink:8481(identity)	-	-	-	figure legend:Supplementary table 1|full coverage:Only protein-protein interactions|curation depth:imex curation	taxid:9606(human-293t)|taxid:9606(Homo sapiens 293 cells transformed with SV40 large T antigen)	-	2017-07-07	2019-07-12	rogid:QDLrMNBZwp1yo7odbX4CYHNCmNY9606	rogid:Cy2iu5YkXY5msD2u+irDBM9VyoU9606	rigid:Z1Y758twb2S+PVNzsuLjCUcUAGs	false	tandem tag:c-c	-	-	-	psi-mi:"MI:0102"(sequence tag identification)	psi-mi:"MI:0102"(sequence tag identification)
uniprotkb:Q6ZMP0	uniprotkb:O15014	intact:EBI-2814160|uniprotkb:B4DR13|uniprotkb:Q6UXZ8|uniprotkb:Q6MZI3|uniprotkb:B2RTY3|uniprotkb:Q9H8E4	intact:EBI-948874|uniprotkb:Q0D2I2	psi-mi:thsd4_human(display_long)|uniprotkb:THSD4(gene name)|psi-mi:THSD4(display_short)|uniprotkb:A disintegrin and metalloproteinase with thrombospondin motifs-like protein 6(gene name synonym)|uniprotkb:UNQ9334/PRO34005(orf name)	psi-mi:zn609_human(display_long)|uniprotkb:ZNF609(gene name)|psi-mi:ZNF609(display_short)|uniprotkb:KIAA0295(gene name synonym)	psi-mi:"MI:0007"(anti tag coimmunoprecipitation)	Huttlin et al. (2017)	pubmed:28514442|doi:10.1038/nature22366|imex:IM-25778	taxid:9606(human)|taxid:9606(Homo sapiens)	taxid:9606(human)|taxid:9606(Homo sapiens)	psi-mi:"MI:0914"(association)	psi-mi:"MI:0469"(IntAct)	intact:EBI-21545593|imex:IM-25778-9983	intact-miscore:0.35	psi-mi:"MI:1060"(spoke expansion)	psi-mi:"MI:0499"(unspecified role)	psi-mi:"MI:0499"(unspecified role)	psi-mi:"MI:0496"(bait)	psi-mi:"MI:0498"(prey)	psi-mi:"MI:0326"(protein)	psi-mi:"MI:0326"(protein)	go:"GO:0001527"(microfibril)|go:"GO:0048251"(elastic fiber assembly)|ensembl:ENST00000261862|ensembl:ENST00000355327|ensembl:ENST00000357769|go:"GO:0004222"(metalloendopeptidase activity)|go:"GO:0030198"(extracellular matrix organization)|go:"GO:0031012"(extracellular matrix)|refseq:NP_079093.2|interpro:IPR010294(ADAM-TS Spacer 1)|interpro:IPR010909(PLAC)|interpro:IPR000884(Thrombospondin, type I…	go:"GO:1990841"(promoter-specific chromatin binding)|dip:DIP-50012N|go:"GO:0046872"(metal ion binding)|go:"GO:0005634"(nucleus)|refseq:NP_055857.1|ensembl:ENST00000326648|ensembl:ENSG00000180357|ensembl:ENSP00000316527|refseq:XP_011519688.1|interpro:IPR013087(Zinc finger, C2H2-type/integrase, DNA-binding)|refseq:XP_016877510.1|go:"GO:0005654"(nucleoplasm)|interpro:IPR040010|go:"GO:0006357"(regula…	-	-	-	figure legend:Supplementary table 1|full coverage:Only protein-protein interactions|curation depth:imex curation	taxid:9606(human-293t)|taxid:9606(Homo sapiens 293 cells transformed with SV40 large T antigen)	-	2017-07-07	2019-07-12	rogid:QDLrMNBZwp1yo7odbX4CYHNCmNY9606	rogid:lg9CqF10xeIzDGib19G9feQpBIY9606	rigid:Z1Y758twb2S+PVNzsuLjCUcUAGs	false	tandem tag:c-c	-	-	-	psi-mi:"MI:0102"(sequence tag identification)	psi-mi:"MI:0102"(sequence tag identification)
uniprotkb:Q6ZMP0	uniprotkb:O14628-4	intact:EBI-2814160|uniprotkb:B4DR13|uniprotkb:Q6UXZ8|uniprotkb:Q6MZI3|uniprotkb:B2RTY3|uniprotkb:Q9H8E4	intact:EBI-21523437	psi-mi:thsd4_human(display_long)|uniprotkb:THSD4(gene name)|psi-mi:THSD4(display_short)|uniprotkb:A disintegrin and metalloproteinase with thrombospondin motifs-like protein 6(gene name synonym)|uniprotkb:UNQ9334/PRO34005(orf name)	psi-mi:o146284(display_long)|uniprotkb:ZNF195(gene name)|psi-mi:ZNF195(display_short)|uniprotkb:ZNFP104(gene name synonym)	psi-mi:"MI:0007"(anti tag coimmunoprecipitation)	Huttlin et al. (2017)	pubmed:28514442|doi:10.1038/nature22366|imex:IM-25778	taxid:9606(human)|taxid:9606(Homo sapiens)	taxid:9606(human)|taxid:9606(Homo sapiens)	psi-mi:"MI:0914"(association)	psi-mi:"MI:0469"(IntAct)	intact:EBI-21545593|imex:IM-25778-9983	intact-miscore:0.35	psi-mi:"MI:1060"(spoke expansion)	psi-mi:"MI:0499"(unspecified role)	psi-mi:"MI:0499"(unspecified role)	psi-mi:"MI:0496"(bait)	psi-mi:"MI:0498"(prey)	psi-mi:"MI:0326"(protein)	psi-mi:"MI:0326"(protein)	go:"GO:0001527"(microfibril)|go:"GO:0048251"(elastic fiber assembly)|ensembl:ENST00000261862|ensembl:ENST00000355327|ensembl:ENST00000357769|go:"GO:0004222"(metalloendopeptidase activity)|go:"GO:0030198"(extracellular matrix organization)|go:"GO:0031012"(extracellular matrix)|refseq:NP_079093.2|interpro:IPR010294(ADAM-TS Spacer 1)|interpro:IPR010909(PLAC)|interpro:IPR000884(Thrombospondin, type I…	uniprotkb:O14628-4(isoform-parent)|entrezgene/locuslink:7748(identity)	-	-	-	figure legend:Supplementary table 1|full coverage:Only protein-protein interactions|curation depth:imex curation	taxid:9606(human-293t)|taxid:9606(Homo sapiens 293 cells transformed with SV40 large T antigen)	-	2017-07-07	2019-07-12	rogid:QDLrMNBZwp1yo7odbX4CYHNCmNY9606	rogid:6tiyRRNf63WfVrOUrkClhJZWUkU9606	rigid:Z1Y758twb2S+PVNzsuLjCUcUAGs	false	tandem tag:c-c	-	-	-	psi-mi:"MI:0102"(sequence tag identification)	psi-mi:"MI:0102"(sequence tag identification)
uniprotkb:Q6ZMP0	uniprotkb:A5PL33-2	intact:EBI-2814160|uniprotkb:B4DR13|uniprotkb:Q6UXZ8|uniprotkb:Q6MZI3|uniprotkb:B2RTY3|uniprotkb:Q9H8E4	intact:EBI-14148872	psi-mi:thsd4_human(display_long)|uniprotkb:THSD4(gene name)|psi-mi:THSD4(display_short)|uniprotkb:A disintegrin and metalloproteinase with thrombospondin motifs-like protein 6(gene name synonym)|uniprotkb:UNQ9334/PRO34005(orf name)	psi-mi:a5pl33-2(display_long)|uniprotkb:KRBA1(gene name)|psi-mi:KRBA1(display_short)|uniprotkb:KIAA1862(gene name synonym)	psi-mi:"MI:0007"(anti tag coimmunoprecipitation)	Huttlin et al. (2017)	pubmed:28514442|doi:10.1038/nature22366|imex:IM-25778	taxid:9606(human)|taxid:9606(Homo sapiens)	taxid:9606(human)|taxid:9606(Homo sapiens)	psi-mi:"MI:0914"(association)	psi-mi:"MI:0469"(IntAct)	intact:EBI-21545593|imex:IM-25778-9983	intact-miscore:0.35	psi-mi:"MI:1060"(spoke expansion)	psi-mi:"MI:0499"(unspecified role)	psi-mi:"MI:0499"(unspecified role)	psi-mi:"MI:0496"(bait)	psi-mi:"MI:0498"(prey)	psi-mi:"MI:0326"(protein)	psi-mi:"MI:0326"(protein)	go:"GO:0001527"(microfibril)|go:"GO:0048251"(elastic fiber assembly)|ensembl:ENST00000261862|ensembl:ENST00000355327|ensembl:ENST00000357769|go:"GO:0004222"(metalloendopeptidase activity)|go:"GO:0030198"(extracellular matrix organization)|go:"GO:0031012"(extracellular matrix)|refseq:NP_079093.2|interpro:IPR010294(ADAM-TS Spacer 1)|interpro:IPR010909(PLAC)|interpro:IPR000884(Thrombospondin, type I…	intact:EBI-2361962(isoform-parent)|uniprotkb:A5PL33-2(isoform-parent)|entrezgene/locuslink:84626(identity)	-	-	-	figure legend:Supplementary table 1|full coverage:Only protein-protein interactions|curation depth:imex curation	taxid:9606(human-293t)|taxid:9606(Homo sapiens 293 cells transformed with SV40 large T antigen)	-	2017-07-07	2019-07-12	rogid:QDLrMNBZwp1yo7odbX4CYHNCmNY9606	rogid:BWFS0ptbmFWHf5Dm6VuSVdvp/509606	rigid:Z1Y758twb2S+PVNzsuLjCUcUAGs	false	tandem tag:c-c	-	-	-	psi-mi:"MI:0102"(sequence tag identification)	psi-mi:"MI:0102"(sequence tag identification)
uniprotkb:Q6ZMP0	uniprotkb:A0A6L8PC29	intact:EBI-2814160|uniprotkb:B4DR13|uniprotkb:Q6UXZ8|uniprotkb:Q6MZI3|uniprotkb:B2RTY3|uniprotkb:Q9H8E4	intact:EBI-2810801|uniprotkb:Q81PD4|uniprotkb:Q6KRM4|uniprotkb:Q6HXJ8|uniprotkb:E9QRE3|uniprotkb:E9QRE4|uniprotkb:A0A2P0HF49	psi-mi:thsd4_human(display_long)|uniprotkb:THSD4(gene name)|psi-mi:THSD4(display_short)|uniprotkb:A disintegrin and metalloproteinase with thrombospondin motifs-like protein 6(gene name synonym)|uniprotkb:UNQ9334/PRO34005(orf name)	psi-mi:a0a6l8pc29_bacan(display_long)|uniprotkb:GBAA_2876(locus name)	psi-mi:"MI:0398"(two hybrid pooling approach)	Dyer et al. (2010)	imex:IM-13779|pubmed:20711500	taxid:9606(human)|taxid:9606(Homo sapiens)	taxid:1392(bacan)|taxid:1392(Bacillus anthracis)	psi-mi:"MI:0915"(physical association)	psi-mi:"MI:0469"(IntAct)	intact:EBI-2814157|imex:IM-13779-1779	author score:2|intact-miscore:0.37	-	psi-mi:"MI:0499"(unspecified role)	psi-mi:"MI:0499"(unspecified role)	psi-mi:"MI:0498"(prey)	psi-mi:"MI:0496"(bait)	psi-mi:"MI:0326"(protein)	psi-mi:"MI:0326"(protein)	go:"GO:0001527"(microfibril)|go:"GO:0048251"(elastic fiber assembly)|ensembl:ENST00000261862|ensembl:ENST00000355327|ensembl:ENST00000357769|go:"GO:0004222"(metalloendopeptidase activity)|go:"GO:0030198"(extracellular matrix organization)|go:"GO:0031012"(extracellular matrix)|refseq:NP_079093.2|interpro:IPR010294(ADAM-TS Spacer 1)|interpro:IPR010909(PLAC)|interpro:IPR000884(Thrombospondin, type I…	refseq:NP_845217.1|refseq:WP_001062740.1	psi-mi:"MI:0469"(intact)	-	-	figure legend:Table S1|full coverage:Only protein-protein interactions|curation depth:imex curation	taxid:4932(yeasx)|taxid:4932("Saccharomyces cerevisiae (Baker's yeast)")	-	2010-06-17	2014-10-16	rogid:QDLrMNBZwp1yo7odbX4CYHNCmNY9606	rogid:4BbTj8554Gwm4rVypGL1Pva9DGE1392	intact-crc:D8912E0CCB5ED3AB|rigid:XJJk8hgYrzwBEIvHb1fh1Kuku+k	false	-	-	-	-	psi-mi:"MI:0078"(nucleotide sequence identification)	psi-mi:"MI:0078"(nucleotide sequence identification)
uniprotkb:P27658	uniprotkb:Q6UY14	intact:EBI-747133|uniprotkb:Q96D07|uniprotkb:Q53XI6|uniprotkb:D3DN42	intact:EBI-742002|uniprotkb:Q5T5F7|uniprotkb:Q6IPM6|uniprotkb:Q8N643|uniprotkb:Q9HBS6|uniprotkb:B2RTT0|uniprotkb:F8WAD0	psi-mi:co8a1_human(display_long)|uniprotkb:Endothelial collagen(gene name synonym)|uniprotkb:COL8A1(gene name)|psi-mi:COL8A1(display_short)|uniprotkb:C3orf7(gene name synonym)	psi-mi:atl4_human(display_long)|uniprotkb:Thrombospondin repeat-containing protein 1(gene name synonym)|uniprotkb:ADAMTSL4(gene name)|psi-mi:ADAMTSL4(display_short)|uniprotkb:TSRC1(gene name synonym)|uniprotkb:PP1396(orf name)|uniprotkb:UNQ2803/PRO34012(orf name)	psi-mi:"MI:0397"(two hybrid array)	Venkatesan et al. (2009)	pubmed:19060904|imex:IM-20259	taxid:9606(human)|taxid:9606(Homo sapiens)	taxid:9606(human)|taxid:9606(Homo sapiens)	psi-mi:"MI:0915"(physical association)	psi-mi:"MI:0469"(IntAct)	intact:EBI-2349846|imex:IM-20259-22	intact-miscore:0.49	-	psi-mi:"MI:0499"(unspecified role)	psi-mi:"MI:0499"(unspecified role)	psi-mi:"MI:0496"(bait)	psi-mi:"MI:0498"(prey)	psi-mi:"MI:0326"(protein)	psi-mi:"MI:0326"(protein)	go:"GO:0010811"(positive regulation of cell-substrate adhesion)|go:"GO:0048593"(camera-type eye morphogenesis)|go:"GO:0050673"(epithelial cell proliferation)|go:"GO:0005591"(collagen type VIII trimer)|go:"GO:0001525"(angiogenesis)|go:"GO:0007155"(cell adhesion)|refseq:NP_001841.2|refseq:NP_065084.2|interpro:IPR001073(Complement C1q protein)|interpro:IPR008160(Collagen triple helix repeat)|interpr…	ensembl:ENST00000271643|ensembl:ENST00000369038|ensembl:ENST00000369041|go:"GO:0006915"(apoptotic process)|go:"GO:0043065"(positive regulation of apoptotic process)|refseq:NP_061905.2|refseq:NP_079284.2|interpro:IPR010294(ADAM-TS Spacer 1)|interpro:IPR010909(PLAC)|interpro:IPR000884(Thrombospondin, type I)|reactome:R-HSA-5083635|go:"GO:0004222"(metalloendopeptidase activity)|go:"GO:0031012"(extra…	-	-	-	figure legend:supplemental Table S8|full coverage:Only protein-protein interactions|curation depth:imex curation	taxid:4932(yeasx)|taxid:4932("Saccharomyces cerevisiae (Baker's yeast)")	-	2009-06-05	2014-10-16	rogid:7doqmNP4HDwd5sPaFgMCUHg4lLA9606	rogid:HIXY8OQopS51RVemJo0GTj8V0WQ9606	intact-crc:19420D6FD90728A2|rigid:b/Rodlv+qwUVqVvD96DGt0cMaMU	false	-	-	-	-	psi-mi:"MI:0396"(predetermined participant)	psi-mi:"MI:0396"(predetermined participant)
uniprotkb:Q6UY14	uniprotkb:Q9UGJ1	intact:EBI-742002|uniprotkb:Q5T5F7|uniprotkb:Q6IPM6|uniprotkb:Q8N643|uniprotkb:Q9HBS6|uniprotkb:B2RTT0|uniprotkb:F8WAD0	intact:EBI-1052544|uniprotkb:Q969X3|uniprotkb:Q9NVF0|uniprotkb:B3KNK6	psi-mi:atl4_human(display_long)|uniprotkb:Thrombospondin repeat-containing protein 1(gene name synonym)|uniprotkb:ADAMTSL4(gene name)|psi-mi:ADAMTSL4(display_short)|uniprotkb:TSRC1(gene name synonym)|uniprotkb:PP1396(orf name)|uniprotkb:UNQ2803/PRO34012(orf name)	psi-mi:gcp4_human(display_long)|uniprotkb:Gamma-ring complex protein 76 kDa(gene name synonym)|uniprotkb:TUBGCP4(gene name)|psi-mi:TUBGCP4(display_short)|uniprotkb:76P(gene name synonym)|uniprotkb:GCP4(gene name synonym)	psi-mi:"MI:0397"(two hybrid array)	Venkatesan et al. (2009)	pubmed:19060904|imex:IM-20259	taxid:9606(human)|taxid:9606(Homo sapiens)	taxid:9606(human)|taxid:9606(Homo sapiens)	psi-mi:"MI:0915"(physical association)	psi-mi:"MI:0469"(IntAct)	intact:EBI-2350042|imex:IM-20259-60	intact-miscore:0.49	-	psi-mi:"MI:0499"(unspecified role)	psi-mi:"MI:0499"(unspecified role)	psi-mi:"MI:0498"(prey)	psi-mi:"MI:0496"(bait)	psi-mi:"MI:0326"(protein)	psi-mi:"MI:0326"(protein)	ensembl:ENST00000271643|ensembl:ENST00000369038|ensembl:ENST00000369041|go:"GO:0006915"(apoptotic process)|go:"GO:0043065"(positive regulation of apoptotic process)|refseq:NP_061905.2|refseq:NP_079284.2|interpro:IPR010294(ADAM-TS Spacer 1)|interpro:IPR010909(PLAC)|interpro:IPR000884(Thrombospondin, type I)|reactome:R-HSA-5083635|go:"GO:0004222"(metalloendopeptidase activity)|go:"GO:0031012"(extra…	interpro:IPR041470|rcsb pdb:6V6S|rcsb pdb:6V69|go:"GO:0005813"(centrosome)|interpro:IPR007259(Spc97/Spc98)|go:"GO:0005829"(cytosol)|go:"GO:0008274"(gamma-tubulin ring complex)|go:"GO:0005874"(microtubule)|go:"GO:0005200"(structural constituent of cytoskeleton)|go:"GO:0007020"(microtubule nucleation)|refseq:NP_055259.2|rcsb pdb:3RIP|go:"GO:0000923"(equatorial microtubule organizing center)|go:"GO:…	-	-	-	figure legend:supplemental Table S8|full coverage:Only protein-protein interactions|curation depth:imex curation	taxid:4932(yeasx)|taxid:4932("Saccharomyces cerevisiae (Baker's yeast)")	-	2009-06-05	2014-10-16	rogid:HIXY8OQopS51RVemJo0GTj8V0WQ9606	rogid:5pAlGB03qeX0CJ0etjcLInwgaZQ9606	intact-crc:79B55FE66A45E8C0|rigid:A9hA5jCjRGqJIQFK006AbrRL8Ks	false	-	-	-	-	psi-mi:"MI:0396"(predetermined participant)	psi-mi:"MI:0396"(predetermined participant)
uniprotkb:P29972	uniprotkb:Q6UY14	intact:EBI-745213|uniprotkb:Q8TBI5|uniprotkb:Q8TDC1|uniprotkb:B5BU39|uniprotkb:F5GY19|uniprotkb:E7EM69|uniprotkb:E9PC21	intact:EBI-742002|uniprotkb:Q5T5F7|uniprotkb:Q6IPM6|uniprotkb:Q8N643|uniprotkb:Q9HBS6|uniprotkb:B2RTT0|uniprotkb:F8WAD0	psi-mi:aqp1_human(display_long)|uniprotkb:Aquaporin-CHIP(gene name synonym)|uniprotkb:Water channel protein for red blood cells and kidney proximal tubule(gene name synonym)|uniprotkb:Urine water channel(gene name synonym)|uniprotkb:AQP1(gene name)|psi-mi:AQP1(display_short)|uniprotkb:CHIP28(gene name synonym)	psi-mi:atl4_human(display_long)|uniprotkb:Thrombospondin repeat-containing protein 1(gene name synonym)|uniprotkb:ADAMTSL4(gene name)|psi-mi:ADAMTSL4(display_short)|uniprotkb:TSRC1(gene name synonym)|uniprotkb:PP1396(orf name)|uniprotkb:UNQ2803/PRO34012(orf name)	psi-mi:"MI:0397"(two hybrid array)	Venkatesan et al. (2009)	pubmed:19060904|imex:IM-20259	taxid:9606(human)|taxid:9606(Homo sapiens)	taxid:9606(human)|taxid:9606(Homo sapiens)	psi-mi:"MI:0915"(physical association)	psi-mi:"MI:0469"(IntAct)	intact:EBI-2350115|imex:IM-20259-74	intact-miscore:0.49	-	psi-mi:"MI:0499"(unspecified role)	psi-mi:"MI:0499"(unspecified role)	psi-mi:"MI:0496"(bait)	psi-mi:"MI:0498"(prey)	psi-mi:"MI:0326"(protein)	psi-mi:"MI:0326"(protein)	go:"GO:0043154"(negative regulation of cysteine-type endopeptidase activity involved in apoptotic process)|go:"GO:0016324"(apical plasma membrane)|go:"GO:0009925"(basal plasma membrane)|go:"GO:0031526"(brush border membrane)|go:"GO:0005737"(cytoplasm)|go:"GO:0005887"(integral component of plasma membrane)|go:"GO:0031965"(nuclear membrane)|go:"GO:0042383"(sarcolemma)|go:"GO:0020003"(symbiont-conta…	ensembl:ENST00000271643|ensembl:ENST00000369038|ensembl:ENST00000369041|go:"GO:0006915"(apoptotic process)|go:"GO:0043065"(positive regulation of apoptotic process)|refseq:NP_061905.2|refseq:NP_079284.2|interpro:IPR010294(ADAM-TS Spacer 1)|interpro:IPR010909(PLAC)|interpro:IPR000884(Thrombospondin, type I)|reactome:R-HSA-5083635|go:"GO:0004222"(metalloendopeptidase activity)|go:"GO:0031012"(extra…	-	-	-	figure legend:supplemental Table S8|full coverage:Only protein-protein interactions|curation depth:imex curation	taxid:4932(yeasx)|taxid:4932("Saccharomyces cerevisiae (Baker's yeast)")	-	2009-06-05	2014-10-16	rogid:0y0L/lmXZ68WhUSetgKRrSFdT1I9606	rogid:HIXY8OQopS51RVemJo0GTj8V0WQ9606	intact-crc:A2E667E623889488|rigid:CZmv83gz6s+SRn3zGrw0gf/8qcc	false	-	-	-	-	psi-mi:"MI:0396"(predetermined participant)	psi-mi:"MI:0396"(predetermined participant)
uniprotkb:Q6UY14	uniprotkb:Q9Y467	intact:EBI-742002|uniprotkb:Q5T5F7|uniprotkb:Q6IPM6|uniprotkb:Q8N643|uniprotkb:Q9HBS6|uniprotkb:B2RTT0|uniprotkb:F8WAD0	intact:EBI-746180|uniprotkb:B2RMX6|uniprotkb:B9EGK8|uniprotkb:Q8N656|uniprotkb:Q9Y4G1	psi-mi:atl4_human(display_long)|uniprotkb:Thrombospondin repeat-containing protein 1(gene name synonym)|uniprotkb:ADAMTSL4(gene name)|psi-mi:ADAMTSL4(display_short)|uniprotkb:TSRC1(gene name synonym)|uniprotkb:PP1396(orf name)|uniprotkb:UNQ2803/PRO34012(orf name)	psi-mi:sall2_human(display_long)|uniprotkb:SALL2(gene name)|psi-mi:SALL2(display_short)|uniprotkb:KIAA0360(gene name synonym)|uniprotkb:SAL2(gene name synonym)|uniprotkb:ZNF795(gene name synonym)|uniprotkb:Zinc finger protein 795(gene name synonym)|uniprotkb:Zinc finger protein SALL2(gene name synonym)|uniprotkb:Zinc finger protein Spalt-2(gene name synonym)	psi-mi:"MI:0397"(two hybrid array)	Venkatesan et al. (2009)	pubmed:19060904|imex:IM-20259	taxid:9606(human)|taxid:9606(Homo sapiens)	taxid:9606(human)|taxid:9606(Homo sapiens)	psi-mi:"MI:0915"(physical association)	psi-mi:"MI:0469"(IntAct)	intact:EBI-2350402|imex:IM-20259-144	intact-miscore:0.49	-	psi-mi:"MI:0499"(unspecified role)	psi-mi:"MI:0499"(unspecified role)	psi-mi:"MI:0498"(prey)	psi-mi:"MI:0496"(bait)	psi-mi:"MI:0326"(protein)	psi-mi:"MI:0326"(protein)	ensembl:ENST00000271643|ensembl:ENST00000369038|ensembl:ENST00000369041|go:"GO:0006915"(apoptotic process)|go:"GO:0043065"(positive regulation of apoptotic process)|refseq:NP_061905.2|refseq:NP_079284.2|interpro:IPR010294(ADAM-TS Spacer 1)|interpro:IPR010909(PLAC)|interpro:IPR000884(Thrombospondin, type I)|reactome:R-HSA-5083635|go:"GO:0004222"(metalloendopeptidase activity)|go:"GO:0031012"(extra…	refseq:NP_001278375.1|refseq:NP_005398.2|go:"GO:0001228"(DNA-binding transcription activator activity, RNA polymerase II-specific)|go:"GO:0000977"(RNA polymerase II transcription regulatory region sequence-specific DNA binding)|go:"GO:0045944"(positive regulation of transcription by RNA polymerase II)|ensembl:ENSP00000483562|ensembl:ENST00000614342|refseq:NP_001278376.1|go:"GO:0046872"(metal ion …	-	-	-	figure legend:supplemental Table S8|full coverage:Only protein-protein interactions|curation depth:imex curation	taxid:4932(yeasx)|taxid:4932("Saccharomyces cerevisiae (Baker's yeast)")	-	2009-06-05	2014-10-16	rogid:HIXY8OQopS51RVemJo0GTj8V0WQ9606	rogid:iLP/BSIXETLN/cygMJ/+/bmO1xE9606	intact-crc:B47FD97D33924F8B|rigid:FaKy1T5yblqPV5uK0f/zN311DlM	false	-	-	-	-	psi-mi:"MI:0396"(predetermined participant)	psi-mi:"MI:0396"(predetermined participant)
uniprotkb:Q6UY14	uniprotkb:O75716	intact:EBI-742002|uniprotkb:Q5T5F7|uniprotkb:Q6IPM6|uniprotkb:Q8N643|uniprotkb:Q9HBS6|uniprotkb:B2RTT0|uniprotkb:F8WAD0	intact:EBI-749295|uniprotkb:Q96KI2|uniprotkb:Q9UEN3|uniprotkb:Q9UP78|uniprotkb:A8K9H9|uniprotkb:Q5U0F8|intact:EBI-1046308|uniprotkb:Q9BUH4	psi-mi:atl4_human(display_long)|uniprotkb:Thrombospondin repeat-containing protein 1(gene name synonym)|uniprotkb:ADAMTSL4(gene name)|psi-mi:ADAMTSL4(display_short)|uniprotkb:TSRC1(gene name synonym)|uniprotkb:PP1396(orf name)|uniprotkb:UNQ2803/PRO34012(orf name)	psi-mi:stk16_human(display_long)|uniprotkb:STK16(gene name)|psi-mi:STK16(display_short)|uniprotkb:MPSK1(gene name synonym)|uniprotkb:PKL12(gene name synonym)|uniprotkb:TSF1(gene name synonym)|uniprotkb:Protein kinase PKL12(gene name synonym)|uniprotkb:Myristoylated and palmitoylated serine/threonine-protein kinase(gene name synonym)|uniprotkb:TGF-beta-stimulated factor 1(gene name synonym)|unipro…	psi-mi:"MI:0397"(two hybrid array)	Venkatesan et al. (2009)	pubmed:19060904|imex:IM-20259	taxid:9606(human)|taxid:9606(Homo sapiens)	taxid:9606(human)|taxid:9606(Homo sapiens)	psi-mi:"MI:0915"(physical association)	psi-mi:"MI:0469"(IntAct)	intact:EBI-2350667|imex:IM-20259-208	intact-miscore:0.62	-	psi-mi:"MI:0499"(unspecified role)	psi-mi:"MI:0499"(unspecified role)	psi-mi:"MI:0498"(prey)	psi-mi:"MI:0496"(bait)	psi-mi:"MI:0326"(protein)	psi-mi:"MI:0326"(protein)	ensembl:ENST00000271643|ensembl:ENST00000369038|ensembl:ENST00000369041|go:"GO:0006915"(apoptotic process)|go:"GO:0043065"(positive regulation of apoptotic process)|refseq:NP_061905.2|refseq:NP_079284.2|interpro:IPR010294(ADAM-TS Spacer 1)|interpro:IPR010909(PLAC)|interpro:IPR000884(Thrombospondin, type I)|reactome:R-HSA-5083635|go:"GO:0004222"(metalloendopeptidase activity)|go:"GO:0031012"(extra…	go:"GO:0016020"(membrane)|go:"GO:0005524"(ATP binding)|go:"GO:0046777"(protein autophosphorylation)|refseq:NP_001008910.1|interpro:IPR011009(Protein kinase-like)|interpro:IPR000719(Protein kinase, core)|interpro:IPR008271(Serine/threonine protein kinase, active site)|rcsb pdb:2BUJ|mint:O75716|go:"GO:0071560"(cellular response to transforming growth factor beta stimulus)|ensembl:ENST00000396738|en…	-	-	-	figure legend:supplemental Table S8|full coverage:Only protein-protein interactions|curation depth:imex curation	taxid:4932(yeasx)|taxid:4932("Saccharomyces cerevisiae (Baker's yeast)")	-	2009-06-05	2014-10-16	rogid:HIXY8OQopS51RVemJo0GTj8V0WQ9606	rogid:9eLCQQQFtAQVj2MUxyDLGkniiM49606	intact-crc:155505CFC4AA5226|rigid:fSxVP7/DhCStBDCN9mGZ8qR7MCc	false	-	-	-	-	psi-mi:"MI:0396"(predetermined participant)	psi-mi:"MI:0396"(predetermined participant)
uniprotkb:P27658	uniprotkb:Q6UY14	intact:EBI-747133|uniprotkb:Q96D07|uniprotkb:Q53XI6|uniprotkb:D3DN42	intact:EBI-742002|uniprotkb:Q5T5F7|uniprotkb:Q6IPM6|uniprotkb:Q8N643|uniprotkb:Q9HBS6|uniprotkb:B2RTT0|uniprotkb:F8WAD0	psi-mi:co8a1_human(display_long)|uniprotkb:Endothelial collagen(gene name synonym)|uniprotkb:COL8A1(gene name)|psi-mi:COL8A1(display_short)|uniprotkb:C3orf7(gene name synonym)	psi-mi:atl4_human(display_long)|uniprotkb:Thrombospondin repeat-containing protein 1(gene name synonym)|uniprotkb:ADAMTSL4(gene name)|psi-mi:ADAMTSL4(display_short)|uniprotkb:TSRC1(gene name synonym)|uniprotkb:PP1396(orf name)|uniprotkb:UNQ2803/PRO34012(orf name)	psi-mi:"MI:0398"(two hybrid pooling approach)	Venkatesan et al. (2009)	pubmed:19060904|imex:IM-20259	taxid:9606(human)|taxid:9606(Homo sapiens)	taxid:9606(human)|taxid:9606(Homo sapiens)	psi-mi:"MI:0915"(physical association)	psi-mi:"MI:0469"(IntAct)	intact:EBI-2350897|imex:IM-20259-261	intact-miscore:0.49	-	psi-mi:"MI:0499"(unspecified role)	psi-mi:"MI:0499"(unspecified role)	psi-mi:"MI:0496"(bait)	psi-mi:"MI:0498"(prey)	psi-mi:"MI:0326"(protein)	psi-mi:"MI:0326"(protein)	go:"GO:0010811"(positive regulation of cell-substrate adhesion)|go:"GO:0048593"(camera-type eye morphogenesis)|go:"GO:0050673"(epithelial cell proliferation)|go:"GO:0005591"(collagen type VIII trimer)|go:"GO:0001525"(angiogenesis)|go:"GO:0007155"(cell adhesion)|refseq:NP_001841.2|refseq:NP_065084.2|interpro:IPR001073(Complement C1q protein)|interpro:IPR008160(Collagen triple helix repeat)|interpr…	ensembl:ENST00000271643|ensembl:ENST00000369038|ensembl:ENST00000369041|go:"GO:0006915"(apoptotic process)|go:"GO:0043065"(positive regulation of apoptotic process)|refseq:NP_061905.2|refseq:NP_079284.2|interpro:IPR010294(ADAM-TS Spacer 1)|interpro:IPR010909(PLAC)|interpro:IPR000884(Thrombospondin, type I)|reactome:R-HSA-5083635|go:"GO:0004222"(metalloendopeptidase activity)|go:"GO:0031012"(extra…	-	-	-	figure legend:supplemental Table S8|full coverage:Only protein-protein interactions|curation depth:imex curation	taxid:4932(yeasx)|taxid:4932("Saccharomyces cerevisiae (Baker's yeast)")	-	2009-06-05	2014-10-16	rogid:7doqmNP4HDwd5sPaFgMCUHg4lLA9606	rogid:HIXY8OQopS51RVemJo0GTj8V0WQ9606	intact-crc:26DA756E24333C95|rigid:b/Rodlv+qwUVqVvD96DGt0cMaMU	false	-	-	-	-	psi-mi:"MI:0078"(nucleotide sequence identification)	psi-mi:"MI:0078"(nucleotide sequence identification)
uniprotkb:Q6UY14	uniprotkb:Q9UGJ1	intact:EBI-742002|uniprotkb:Q5T5F7|uniprotkb:Q6IPM6|uniprotkb:Q8N643|uniprotkb:Q9HBS6|uniprotkb:B2RTT0|uniprotkb:F8WAD0	intact:EBI-1052544|uniprotkb:Q969X3|uniprotkb:Q9NVF0|uniprotkb:B3KNK6	psi-mi:atl4_human(display_long)|uniprotkb:Thrombospondin repeat-containing protein 1(gene name synonym)|uniprotkb:ADAMTSL4(gene name)|psi-mi:ADAMTSL4(display_short)|uniprotkb:TSRC1(gene name synonym)|uniprotkb:PP1396(orf name)|uniprotkb:UNQ2803/PRO34012(orf name)	psi-mi:gcp4_human(display_long)|uniprotkb:Gamma-ring complex protein 76 kDa(gene name synonym)|uniprotkb:TUBGCP4(gene name)|psi-mi:TUBGCP4(display_short)|uniprotkb:76P(gene name synonym)|uniprotkb:GCP4(gene name synonym)	psi-mi:"MI:0398"(two hybrid pooling approach)	Venkatesan et al. (2009)	pubmed:19060904|imex:IM-20259	taxid:9606(human)|taxid:9606(Homo sapiens)	taxid:9606(human)|taxid:9606(Homo sapiens)	psi-mi:"MI:0915"(physical association)	psi-mi:"MI:0469"(IntAct)	intact:EBI-2351049|imex:IM-20259-299	intact-miscore:0.49	-	psi-mi:"MI:0499"(unspecified role)	psi-mi:"MI:0499"(unspecified role)	psi-mi:"MI:0498"(prey)	psi-mi:"MI:0496"(bait)	psi-mi:"MI:0326"(protein)	psi-mi:"MI:0326"(protein)	ensembl:ENST00000271643|ensembl:ENST00000369038|ensembl:ENST00000369041|go:"GO:0006915"(apoptotic process)|go:"GO:0043065"(positive regulation of apoptotic process)|refseq:NP_061905.2|refseq:NP_079284.2|interpro:IPR010294(ADAM-TS Spacer 1)|interpro:IPR010909(PLAC)|interpro:IPR000884(Thrombospondin, type I)|reactome:R-HSA-5083635|go:"GO:0004222"(metalloendopeptidase activity)|go:"GO:0031012"(extra…	interpro:IPR041470|rcsb pdb:6V6S|rcsb pdb:6V69|go:"GO:0005813"(centrosome)|interpro:IPR007259(Spc97/Spc98)|go:"GO:0005829"(cytosol)|go:"GO:0008274"(gamma-tubulin ring complex)|go:"GO:0005874"(microtubule)|go:"GO:0005200"(structural constituent of cytoskeleton)|go:"GO:0007020"(microtubule nucleation)|refseq:NP_055259.2|rcsb pdb:3RIP|go:"GO:0000923"(equatorial microtubule organizing center)|go:"GO:…	-	-	-	figure legend:supplemental Table S8|full coverage:Only protein-protein interactions|curation depth:imex curation	taxid:4932(yeasx)|taxid:4932("Saccharomyces cerevisiae (Baker's yeast)")	-	2009-06-05	2014-10-16	rogid:HIXY8OQopS51RVemJo0GTj8V0WQ9606	rogid:5pAlGB03qeX0CJ0etjcLInwgaZQ9606	intact-crc:462D27E79771FCF7|rigid:A9hA5jCjRGqJIQFK006AbrRL8Ks	false	-	-	-	-	psi-mi:"MI:0078"(nucleotide sequence identification)	psi-mi:"MI:0078"(nucleotide sequence identification)
uniprotkb:P29972	uniprotkb:Q6UY14	intact:EBI-745213|uniprotkb:Q8TBI5|uniprotkb:Q8TDC1|uniprotkb:B5BU39|uniprotkb:F5GY19|uniprotkb:E7EM69|uniprotkb:E9PC21	intact:EBI-742002|uniprotkb:Q5T5F7|uniprotkb:Q6IPM6|uniprotkb:Q8N643|uniprotkb:Q9HBS6|uniprotkb:B2RTT0|uniprotkb:F8WAD0	psi-mi:aqp1_human(display_long)|uniprotkb:Aquaporin-CHIP(gene name synonym)|uniprotkb:Water channel protein for red blood cells and kidney proximal tubule(gene name synonym)|uniprotkb:Urine water channel(gene name synonym)|uniprotkb:AQP1(gene name)|psi-mi:AQP1(display_short)|uniprotkb:CHIP28(gene name synonym)	psi-mi:atl4_human(display_long)|uniprotkb:Thrombospondin repeat-containing protein 1(gene name synonym)|uniprotkb:ADAMTSL4(gene name)|psi-mi:ADAMTSL4(display_short)|uniprotkb:TSRC1(gene name synonym)|uniprotkb:PP1396(orf name)|uniprotkb:UNQ2803/PRO34012(orf name)	psi-mi:"MI:0398"(two hybrid pooling approach)	Venkatesan et al. (2009)	pubmed:19060904|imex:IM-20259	taxid:9606(human)|taxid:9606(Homo sapiens)	taxid:9606(human)|taxid:9606(Homo sapiens)	psi-mi:"MI:0915"(physical association)	psi-mi:"MI:0469"(IntAct)	intact:EBI-2351105|imex:IM-20259-313	intact-miscore:0.49	-	psi-mi:"MI:0499"(unspecified role)	psi-mi:"MI:0499"(unspecified role)	psi-mi:"MI:0496"(bait)	psi-mi:"MI:0498"(prey)	psi-mi:"MI:0326"(protein)	psi-mi:"MI:0326"(protein)	go:"GO:0043154"(negative regulation of cysteine-type endopeptidase activity involved in apoptotic process)|go:"GO:0016324"(apical plasma membrane)|go:"GO:0009925"(basal plasma membrane)|go:"GO:0031526"(brush border membrane)|go:"GO:0005737"(cytoplasm)|go:"GO:0005887"(integral component of plasma membrane)|go:"GO:0031965"(nuclear membrane)|go:"GO:0042383"(sarcolemma)|go:"GO:0020003"(symbiont-conta…	ensembl:ENST00000271643|ensembl:ENST00000369038|ensembl:ENST00000369041|go:"GO:0006915"(apoptotic process)|go:"GO:0043065"(positive regulation of apoptotic process)|refseq:NP_061905.2|refseq:NP_079284.2|interpro:IPR010294(ADAM-TS Spacer 1)|interpro:IPR010909(PLAC)|interpro:IPR000884(Thrombospondin, type I)|reactome:R-HSA-5083635|go:"GO:0004222"(metalloendopeptidase activity)|go:"GO:0031012"(extra…	-	-	-	figure legend:supplemental Table S8|full coverage:Only protein-protein interactions|curation depth:imex curation	taxid:4932(yeasx)|taxid:4932("Saccharomyces cerevisiae (Baker's yeast)")	-	2009-06-05	2014-10-16	rogid:0y0L/lmXZ68WhUSetgKRrSFdT1I9606	rogid:HIXY8OQopS51RVemJo0GTj8V0WQ9606	intact-crc:9D7E1FE7DEBC80BF|rigid:CZmv83gz6s+SRn3zGrw0gf/8qcc	false	-	-	-	-	psi-mi:"MI:0078"(nucleotide sequence identification)	psi-mi:"MI:0078"(nucleotide sequence identification)
uniprotkb:Q6UY14	uniprotkb:Q9Y467	intact:EBI-742002|uniprotkb:Q5T5F7|uniprotkb:Q6IPM6|uniprotkb:Q8N643|uniprotkb:Q9HBS6|uniprotkb:B2RTT0|uniprotkb:F8WAD0	intact:EBI-746180|uniprotkb:B2RMX6|uniprotkb:B9EGK8|uniprotkb:Q8N656|uniprotkb:Q9Y4G1	psi-mi:atl4_human(display_long)|uniprotkb:Thrombospondin repeat-containing protein 1(gene name synonym)|uniprotkb:ADAMTSL4(gene name)|psi-mi:ADAMTSL4(display_short)|uniprotkb:TSRC1(gene name synonym)|uniprotkb:PP1396(orf name)|uniprotkb:UNQ2803/PRO34012(orf name)	psi-mi:sall2_human(display_long)|uniprotkb:SALL2(gene name)|psi-mi:SALL2(display_short)|uniprotkb:KIAA0360(gene name synonym)|uniprotkb:SAL2(gene name synonym)|uniprotkb:ZNF795(gene name synonym)|uniprotkb:Zinc finger protein 795(gene name synonym)|uniprotkb:Zinc finger protein SALL2(gene name synonym)|uniprotkb:Zinc finger protein Spalt-2(gene name synonym)	psi-mi:"MI:0398"(two hybrid pooling approach)	Venkatesan et al. (2009)	pubmed:19060904|imex:IM-20259	taxid:9606(human)|taxid:9606(Homo sapiens)	taxid:9606(human)|taxid:9606(Homo sapiens)	psi-mi:"MI:0915"(physical association)	psi-mi:"MI:0469"(IntAct)	intact:EBI-2351385|imex:IM-20259-383	intact-miscore:0.49	-	psi-mi:"MI:0499"(unspecified role)	psi-mi:"MI:0499"(unspecified role)	psi-mi:"MI:0498"(prey)	psi-mi:"MI:0496"(bait)	psi-mi:"MI:0326"(protein)	psi-mi:"MI:0326"(protein)	ensembl:ENST00000271643|ensembl:ENST00000369038|ensembl:ENST00000369041|go:"GO:0006915"(apoptotic process)|go:"GO:0043065"(positive regulation of apoptotic process)|refseq:NP_061905.2|refseq:NP_079284.2|interpro:IPR010294(ADAM-TS Spacer 1)|interpro:IPR010909(PLAC)|interpro:IPR000884(Thrombospondin, type I)|reactome:R-HSA-5083635|go:"GO:0004222"(metalloendopeptidase activity)|go:"GO:0031012"(extra…	refseq:NP_001278375.1|refseq:NP_005398.2|go:"GO:0001228"(DNA-binding transcription activator activity, RNA polymerase II-specific)|go:"GO:0000977"(RNA polymerase II transcription regulatory region sequence-specific DNA binding)|go:"GO:0045944"(positive regulation of transcription by RNA polymerase II)|ensembl:ENSP00000483562|ensembl:ENST00000614342|refseq:NP_001278376.1|go:"GO:0046872"(metal ion …	-	-	-	figure legend:supplemental Table S8|full coverage:Only protein-protein interactions|curation depth:imex curation	taxid:4932(yeasx)|taxid:4932("Saccharomyces cerevisiae (Baker's yeast)")	-	2009-06-05	2014-10-16	rogid:HIXY8OQopS51RVemJo0GTj8V0WQ9606	rogid:iLP/BSIXETLN/cygMJ/+/bmO1xE9606	intact-crc:8BE7A17CCEA65BBC|rigid:FaKy1T5yblqPV5uK0f/zN311DlM	false	-	-	-	-	psi-mi:"MI:0078"(nucleotide sequence identification)	psi-mi:"MI:0078"(nucleotide sequence identification)
uniprotkb:Q6UY14	uniprotkb:O75716	intact:EBI-742002|uniprotkb:Q5T5F7|uniprotkb:Q6IPM6|uniprotkb:Q8N643|uniprotkb:Q9HBS6|uniprotkb:B2RTT0|uniprotkb:F8WAD0	intact:EBI-749295|uniprotkb:Q96KI2|uniprotkb:Q9UEN3|uniprotkb:Q9UP78|uniprotkb:A8K9H9|uniprotkb:Q5U0F8|intact:EBI-1046308|uniprotkb:Q9BUH4	psi-mi:atl4_human(display_long)|uniprotkb:Thrombospondin repeat-containing protein 1(gene name synonym)|uniprotkb:ADAMTSL4(gene name)|psi-mi:ADAMTSL4(display_short)|uniprotkb:TSRC1(gene name synonym)|uniprotkb:PP1396(orf name)|uniprotkb:UNQ2803/PRO34012(orf name)	psi-mi:stk16_human(display_long)|uniprotkb:STK16(gene name)|psi-mi:STK16(display_short)|uniprotkb:MPSK1(gene name synonym)|uniprotkb:PKL12(gene name synonym)|uniprotkb:TSF1(gene name synonym)|uniprotkb:Protein kinase PKL12(gene name synonym)|uniprotkb:Myristoylated and palmitoylated serine/threonine-protein kinase(gene name synonym)|uniprotkb:TGF-beta-stimulated factor 1(gene name synonym)|unipro…	psi-mi:"MI:0398"(two hybrid pooling approach)	Venkatesan et al. (2009)	pubmed:19060904|imex:IM-20259	taxid:9606(human)|taxid:9606(Homo sapiens)	taxid:9606(human)|taxid:9606(Homo sapiens)	psi-mi:"MI:0915"(physical association)	psi-mi:"MI:0469"(IntAct)	intact:EBI-2351641|imex:IM-20259-447	intact-miscore:0.62	-	psi-mi:"MI:0499"(unspecified role)	psi-mi:"MI:0499"(unspecified role)	psi-mi:"MI:0498"(prey)	psi-mi:"MI:0496"(bait)	psi-mi:"MI:0326"(protein)	psi-mi:"MI:0326"(protein)	ensembl:ENST00000271643|ensembl:ENST00000369038|ensembl:ENST00000369041|go:"GO:0006915"(apoptotic process)|go:"GO:0043065"(positive regulation of apoptotic process)|refseq:NP_061905.2|refseq:NP_079284.2|interpro:IPR010294(ADAM-TS Spacer 1)|interpro:IPR010909(PLAC)|interpro:IPR000884(Thrombospondin, type I)|reactome:R-HSA-5083635|go:"GO:0004222"(metalloendopeptidase activity)|go:"GO:0031012"(extra…	go:"GO:0016020"(membrane)|go:"GO:0005524"(ATP binding)|go:"GO:0046777"(protein autophosphorylation)|refseq:NP_001008910.1|interpro:IPR011009(Protein kinase-like)|interpro:IPR000719(Protein kinase, core)|interpro:IPR008271(Serine/threonine protein kinase, active site)|rcsb pdb:2BUJ|mint:O75716|go:"GO:0071560"(cellular response to transforming growth factor beta stimulus)|ensembl:ENST00000396738|en…	-	-	-	figure legend:supplemental Table S8|full coverage:Only protein-protein interactions|curation depth:imex curation	taxid:4932(yeasx)|taxid:4932("Saccharomyces cerevisiae (Baker's yeast)")	-	2009-06-05	2014-10-16	rogid:HIXY8OQopS51RVemJo0GTj8V0WQ9606	rogid:9eLCQQQFtAQVj2MUxyDLGkniiM49606	intact-crc:2ACD7DCE399E4611|rigid:fSxVP7/DhCStBDCN9mGZ8qR7MCc	false	-	-	-	-	psi-mi:"MI:0078"(nucleotide sequence identification)	psi-mi:"MI:0078"(nucleotide sequence identification)
uniprotkb:Q6UY14	uniprotkb:P28300	intact:EBI-742002|uniprotkb:Q5T5F7|uniprotkb:Q6IPM6|uniprotkb:Q8N643|uniprotkb:Q9HBS6|uniprotkb:B2RTT0|uniprotkb:F8WAD0	intact:EBI-3893481|uniprotkb:B2R5Q3|uniprotkb:Q5FWF0	psi-mi:atl4_human(display_long)|uniprotkb:Thrombospondin repeat-containing protein 1(gene name synonym)|uniprotkb:ADAMTSL4(gene name)|psi-mi:ADAMTSL4(display_short)|uniprotkb:TSRC1(gene name synonym)|uniprotkb:PP1396(orf name)|uniprotkb:UNQ2803/PRO34012(orf name)	psi-mi:lyox_human(display_long)|uniprotkb:LOX(gene name)|psi-mi:LOX(display_short)|uniprotkb:Lysyl oxidase(gene name synonym)	psi-mi:"MI:0018"(two hybrid)	Aviram et al. (2019)	pubmed:29758265|imex:IM-27643	taxid:9606(human)|taxid:9606(Homo sapiens)	taxid:9606(human)|taxid:9606(Homo sapiens)	psi-mi:"MI:0915"(physical association)	psi-mi:"MI:0917"(matrixdb)	intact:EBI-25406960|imex:IM-27643-1	intact-miscore:0.37	-	psi-mi:"MI:0499"(unspecified role)	psi-mi:"MI:0499"(unspecified role)	psi-mi:"MI:0498"(prey)	psi-mi:"MI:0496"(bait)	psi-mi:"MI:0326"(protein)	psi-mi:"MI:0326"(protein)	ensembl:ENST00000271643|ensembl:ENST00000369038|ensembl:ENST00000369041|go:"GO:0006915"(apoptotic process)|go:"GO:0043065"(positive regulation of apoptotic process)|refseq:NP_061905.2|refseq:NP_079284.2|interpro:IPR010294(ADAM-TS Spacer 1)|interpro:IPR010909(PLAC)|interpro:IPR000884(Thrombospondin, type I)|reactome:R-HSA-5083635|go:"GO:0004222"(metalloendopeptidase activity)|go:"GO:0031012"(extra…	go:"GO:0001649"(osteoblast differentiation)|go:"GO:0001932"(regulation of protein phosphorylation)|go:"GO:0010468"(regulation of gene expression)|go:"GO:0016202"(regulation of striated muscle tissue development)|go:"GO:0017015"(regulation of transforming growth factor beta receptor signaling pathway)|go:"GO:0030198"(extracellular matrix organization)|go:"GO:0030282"(bone mineralization)|go:"GO:00…	-	-	-	figure legend:Figure 1B|full coverage:Only protein-protein interactions|curation depth:imex curation	taxid:4932(yeasx)|taxid:4932("Saccharomyces cerevisiae (Baker's yeast)")	-	2020-01-15	2020-02-13	rogid:HIXY8OQopS51RVemJo0GTj8V0WQ9606	rogid:bDUlKQ5akDOhya4GydJ+PaLs7Fo9606	rigid:GU1psTzHVz8s9s8rUk23+dPtCxI	false	gal4 activation domain:?-?|sufficient binding region:367-518	binding-associated region:24-417	-	-	psi-mi:"MI:0078"(nucleotide sequence identification)	psi-mi:"MI:0078"(nucleotide sequence identification)
uniprotkb:Q96F81	uniprotkb:Q6UY14	intact:EBI-10230179|uniprotkb:Q9UFA2|uniprotkb:Q96I92|uniprotkb:Q9H8H9|uniprotkb:Q9H698|uniprotkb:Q8N7C2	intact:EBI-742002|uniprotkb:Q5T5F7|uniprotkb:Q6IPM6|uniprotkb:Q8N643|uniprotkb:Q9HBS6|uniprotkb:B2RTT0|uniprotkb:F8WAD0	psi-mi:disp1_human(display_long)|uniprotkb:DISP1(gene name)|psi-mi:DISP1(display_short)|uniprotkb:DISPA(gene name synonym)	psi-mi:atl4_human(display_long)|uniprotkb:Thrombospondin repeat-containing protein 1(gene name synonym)|uniprotkb:ADAMTSL4(gene name)|psi-mi:ADAMTSL4(display_short)|uniprotkb:TSRC1(gene name synonym)|uniprotkb:PP1396(orf name)|uniprotkb:UNQ2803/PRO34012(orf name)	psi-mi:"MI:0397"(two hybrid array)	Fragoza et al. (2019)	imex:IM-27438|doi:10.1038/s41467-019-11959-3|pubmed:31515488	taxid:9606(human)|taxid:9606(Homo sapiens)	taxid:9606(human)|taxid:9606(Homo sapiens)	psi-mi:"MI:0915"(physical association)	psi-mi:"MI:0469"(IntAct)	intact:EBI-22135830|imex:IM-27438-174	intact-miscore:0.37	-	psi-mi:"MI:0499"(unspecified role)	psi-mi:"MI:0499"(unspecified role)	psi-mi:"MI:0499"(unspecified role)	psi-mi:"MI:0499"(unspecified role)	psi-mi:"MI:0326"(protein)	psi-mi:"MI:0326"(protein)	ensembl:ENSP00000501574|ensembl:ENSP00000501808|ensembl:ENSP00000502357|ensembl:ENST00000675039|ensembl:ENST00000675850|ensembl:ENST00000675961|rcsb pdb:6XE6|go:"GO:1904680"(peptide transmembrane transporter activity)|go:"GO:0015833"(peptide transport)|go:"GO:0016021"(integral component of membrane)|go:"GO:0016323"(basolateral plasma membrane)|go:"GO:0050708"(regulation of protein secretion)|go:"…	ensembl:ENST00000271643|ensembl:ENST00000369038|ensembl:ENST00000369041|go:"GO:0006915"(apoptotic process)|go:"GO:0043065"(positive regulation of apoptotic process)|refseq:NP_061905.2|refseq:NP_079284.2|interpro:IPR010294(ADAM-TS Spacer 1)|interpro:IPR010909(PLAC)|interpro:IPR000884(Thrombospondin, type I)|reactome:R-HSA-5083635|go:"GO:0004222"(metalloendopeptidase activity)|go:"GO:0031012"(extra…	-	-	-	figure legend:Data S2, Data S3, Data S4|full coverage:Only protein-protein interactions|curation depth:imex curation	taxid:4932(yeasx)|taxid:4932("Saccharomyces cerevisiae (Baker's yeast)")	-	2019-10-17	2019-11-06	rogid:hlfP5i7BqJ+tr2kkRF0d3sX6gyU9606	rogid:HIXY8OQopS51RVemJo0GTj8V0WQ9606	rigid:v9qKZN3181jeGtm0RT2yWTf+DuY	false	mutation with no effect:103-103(rs2609383)|mutation with no effect:103-103(rs2789975)	-	-	-	psi-mi:"MI:0396"(predetermined participant)	psi-mi:"MI:0396"(predetermined participant)
uniprotkb:O95985	uniprotkb:Q6UY14	intact:EBI-373403|uniprotkb:A0M8Q3|uniprotkb:Q9BUP5	intact:EBI-742002|uniprotkb:Q5T5F7|uniprotkb:Q6IPM6|uniprotkb:Q8N643|uniprotkb:Q9HBS6|uniprotkb:B2RTT0|uniprotkb:F8WAD0	psi-mi:top3b_human(display_long)|uniprotkb:TOP3B(gene name)|psi-mi:TOP3B(display_short)|uniprotkb:TOP3B1(gene name synonym)|uniprotkb:DNA topoisomerase III beta-1(gene name synonym)	psi-mi:atl4_human(display_long)|uniprotkb:Thrombospondin repeat-containing protein 1(gene name synonym)|uniprotkb:ADAMTSL4(gene name)|psi-mi:ADAMTSL4(display_short)|uniprotkb:TSRC1(gene name synonym)|uniprotkb:PP1396(orf name)|uniprotkb:UNQ2803/PRO34012(orf name)	psi-mi:"MI:0397"(two hybrid array)	Fragoza et al. (2019)	imex:IM-27438|doi:10.1038/s41467-019-11959-3|pubmed:31515488	taxid:9606(human)|taxid:9606(Homo sapiens)	taxid:9606(human)|taxid:9606(Homo sapiens)	psi-mi:"MI:0915"(physical association)	psi-mi:"MI:0469"(IntAct)	intact:EBI-22138169|imex:IM-27438-1214	intact-miscore:0.37	-	psi-mi:"MI:0499"(unspecified role)	psi-mi:"MI:0499"(unspecified role)	psi-mi:"MI:0499"(unspecified role)	psi-mi:"MI:0499"(unspecified role)	psi-mi:"MI:0326"(protein)	psi-mi:"MI:0326"(protein)	go:"GO:0000793"(condensed chromosome)|go:"GO:0003916"(DNA topoisomerase activity)|go:"GO:0007059"(chromosome segregation)|go:"GO:0005634"(nucleus)|go:"GO:0003917"("DNA topoisomerase type I (single strand cut, ATP-independent) activity")|go:"GO:0006265"(DNA topological change)|refseq:NP_003926.1|interpro:IPR000380(DNA topoisomerase, type IA, core)|interpro:IPR003601(DNA topoisomerase, type IA, dom…	ensembl:ENST00000271643|ensembl:ENST00000369038|ensembl:ENST00000369041|go:"GO:0006915"(apoptotic process)|go:"GO:0043065"(positive regulation of apoptotic process)|refseq:NP_061905.2|refseq:NP_079284.2|interpro:IPR010294(ADAM-TS Spacer 1)|interpro:IPR010909(PLAC)|interpro:IPR000884(Thrombospondin, type I)|reactome:R-HSA-5083635|go:"GO:0004222"(metalloendopeptidase activity)|go:"GO:0031012"(extra…	-	-	-	figure legend:Data S2, Data S3, Data S4|full coverage:Only protein-protein interactions|curation depth:imex curation	taxid:4932(yeasx)|taxid:4932("Saccharomyces cerevisiae (Baker's yeast)")	-	2019-10-17	2019-11-06	rogid:R4lom6gXvFXkkGF+Hj94m9ecsXA9606	rogid:HIXY8OQopS51RVemJo0GTj8V0WQ9606	rigid:LniPLCVJf27410Ceya/H+S2oxvw	false	mutation disrupting interaction strength:267-267(rs146485968)	-	-	-	psi-mi:"MI:0396"(predetermined participant)	psi-mi:"MI:0396"(predetermined participant)
uniprotkb:P27918	uniprotkb:Q6UY14	intact:EBI-9038570|uniprotkb:O15134|uniprotkb:O15135|uniprotkb:O15136|uniprotkb:O75826	intact:EBI-742002|uniprotkb:Q5T5F7|uniprotkb:Q6IPM6|uniprotkb:Q8N643|uniprotkb:Q9HBS6|uniprotkb:B2RTT0|uniprotkb:F8WAD0	psi-mi:prop_human(display_long)|uniprotkb:CFP(gene name)|psi-mi:CFP(display_short)|uniprotkb:PFC(gene name synonym)|uniprotkb:Complement factor P(gene name synonym)	psi-mi:atl4_human(display_long)|uniprotkb:Thrombospondin repeat-containing protein 1(gene name synonym)|uniprotkb:ADAMTSL4(gene name)|psi-mi:ADAMTSL4(display_short)|uniprotkb:TSRC1(gene name synonym)|uniprotkb:PP1396(orf name)|uniprotkb:UNQ2803/PRO34012(orf name)	psi-mi:"MI:0397"(two hybrid array)	Fragoza et al. (2019)	imex:IM-27438|doi:10.1038/s41467-019-11959-3|pubmed:31515488	taxid:9606(human)|taxid:9606(Homo sapiens)	taxid:9606(human)|taxid:9606(Homo sapiens)	psi-mi:"MI:0915"(physical association)	psi-mi:"MI:0469"(IntAct)	intact:EBI-22141947|imex:IM-27438-3536	intact-miscore:0.37	-	psi-mi:"MI:0499"(unspecified role)	psi-mi:"MI:0499"(unspecified role)	psi-mi:"MI:0499"(unspecified role)	psi-mi:"MI:0499"(unspecified role)	psi-mi:"MI:0326"(protein)	psi-mi:"MI:0326"(protein)	rcsb pdb:6RUR|rcsb pdb:6RUS|refseq:NP_001138724.1|refseq:NP_002612.1|interpro:IPR000884(Thrombospondin, type I)|rcsb pdb:1W0R|rcsb pdb:1W0S|go:"GO:0005615"(extracellular space)|go:"GO:0006957"(complement activation, alternative pathway)|go:"GO:0042742"(defense response to bacterium)|go:"GO:0030449"(regulation of complement activation)|interpro:IPR036383|rcsb pdb:6RUV|rcsb pdb:6RV6|rcsb pdb:6S08|r…	ensembl:ENST00000271643|ensembl:ENST00000369038|ensembl:ENST00000369041|go:"GO:0006915"(apoptotic process)|go:"GO:0043065"(positive regulation of apoptotic process)|refseq:NP_061905.2|refseq:NP_079284.2|interpro:IPR010294(ADAM-TS Spacer 1)|interpro:IPR010909(PLAC)|interpro:IPR000884(Thrombospondin, type I)|reactome:R-HSA-5083635|go:"GO:0004222"(metalloendopeptidase activity)|go:"GO:0031012"(extra…	-	-	-	figure legend:Data S2, Data S3, Data S4|full coverage:Only protein-protein interactions|curation depth:imex curation	taxid:4932(yeasx)|taxid:4932("Saccharomyces cerevisiae (Baker's yeast)")	-	2019-10-17	2019-11-06	rogid:XBExMxbnkfjvnV9zHMRZgxZWKaw9606	rogid:HIXY8OQopS51RVemJo0GTj8V0WQ9606	rigid:xCSQy+7Q2gs54pvepf75799XSQM	false	mutation with no effect:420-420(rs137980601)|mutation with no effect:409-409	-	-	-	psi-mi:"MI:0396"(predetermined participant)	psi-mi:"MI:0396"(predetermined participant)
uniprotkb:Q07912-2	uniprotkb:Q6UY14	intact:EBI-11994780	intact:EBI-742002|uniprotkb:Q5T5F7|uniprotkb:Q6IPM6|uniprotkb:Q8N643|uniprotkb:Q9HBS6|uniprotkb:B2RTT0|uniprotkb:F8WAD0	psi-mi:q07912-2(display_long)|uniprotkb:TNK2(gene name)|psi-mi:TNK2(display_short)|uniprotkb:ACK1(gene name synonym)|uniprotkb:Tyrosine kinase non-receptor protein 2(gene name synonym)	psi-mi:atl4_human(display_long)|uniprotkb:Thrombospondin repeat-containing protein 1(gene name synonym)|uniprotkb:ADAMTSL4(gene name)|psi-mi:ADAMTSL4(display_short)|uniprotkb:TSRC1(gene name synonym)|uniprotkb:PP1396(orf name)|uniprotkb:UNQ2803/PRO34012(orf name)	psi-mi:"MI:0397"(two hybrid array)	Fragoza et al. (2019)	imex:IM-27438|doi:10.1038/s41467-019-11959-3|pubmed:31515488	taxid:9606(human)|taxid:9606(Homo sapiens)	taxid:9606(human)|taxid:9606(Homo sapiens)	psi-mi:"MI:0915"(physical association)	psi-mi:"MI:0469"(IntAct)	intact:EBI-22141818|imex:IM-27438-4764	intact-miscore:0.37	-	psi-mi:"MI:0499"(unspecified role)	psi-mi:"MI:0499"(unspecified role)	psi-mi:"MI:0499"(unspecified role)	psi-mi:"MI:0499"(unspecified role)	psi-mi:"MI:0326"(protein)	psi-mi:"MI:0326"(protein)	intact:EBI-603457(isoform-parent)|uniprotkb:Q07912-2(isoform-parent)|entrezgene/locuslink:10188(identity)	ensembl:ENST00000271643|ensembl:ENST00000369038|ensembl:ENST00000369041|go:"GO:0006915"(apoptotic process)|go:"GO:0043065"(positive regulation of apoptotic process)|refseq:NP_061905.2|refseq:NP_079284.2|interpro:IPR010294(ADAM-TS Spacer 1)|interpro:IPR010909(PLAC)|interpro:IPR000884(Thrombospondin, type I)|reactome:R-HSA-5083635|go:"GO:0004222"(metalloendopeptidase activity)|go:"GO:0031012"(extra…	-	isoform-comment:No experimental confirmation available. May be produced at very low levels due to a premature stop codon in the mRNA, leading to nonsense-mediated mRNA decay.	-	figure legend:Data S2, Data S3, Data S4|full coverage:Only protein-protein interactions|curation depth:imex curation	taxid:4932(yeasx)|taxid:4932("Saccharomyces cerevisiae (Baker's yeast)")	-	2019-10-17	2019-11-06	rogid:Q05KOhr71w3qHR3ocZULgD8ftc89606	rogid:HIXY8OQopS51RVemJo0GTj8V0WQ9606	rigid:Lx4zay1Wchd4kVlx3ZOeesVWMl8	false	mutation with no effect:34-34	-	-	-	psi-mi:"MI:0396"(predetermined participant)	psi-mi:"MI:0396"(predetermined participant)
[truncated: 1,821 more rows]

## Sheet: Taxid-sorting
#ID(s) interactor A	ID(s) interactor B	Alt. ID(s) interactor A	Alt. ID(s) interactor B	Alias(es) interactor A	Alias(es) interactor B	Interaction detection method(s)	Publication 1st author(s)	Publication Identifier(s)	Taxid interactor A	Taxid interactor B	Interaction type(s)	Source database(s)	Interaction identifier(s)	Confidence value(s)
complex:guAGcuGAS9HzVGYfwqdfpp6eg5w	uniprotkb:Q68SA9	rogid:guAGcuGAS9HzVGYfwqdfpp6eg5w	entrezgene/locuslink:108153|uniprotkb:Q68SA9|rogid:+if+bciMQPQcOH2jBvM9EzneDaQ10090|irogid:95808191	crogid:guAGcuGAS9HzVGYfwqdfpp6eg5w|icrogid:2103354	hgnc:Adamts7|uniprotkb:ATS7_MOUSE|crogid:+if+bciMQPQcOH2jBvM9EzneDaQ10090|icrogid:95808191	psi-mi:"MI:0676"(tandem affinity purification)	-	pubmed:26885862	-	taxid:10090(Mus musculus)	psi-mi:"MI:0914"(association)	psi-mi:"MI:0917"(matrixdb)	matrixdb:A2APF3__O35129__...__Q9WTM5_26885862_intact_1|rigid:guAGcuGAS9HzVGYfwqdfpp6eg5w|edgetype:C	hpr:96|lpr:96|np:1
complex:guAGcuGAS9HzVGYfwqdfpp6eg5w	uniprotkb:Q68SA9	rogid:guAGcuGAS9HzVGYfwqdfpp6eg5w	entrezgene/locuslink:108153|uniprotkb:Q68SA9|rogid:+if+bciMQPQcOH2jBvM9EzneDaQ10090|irogid:95808191	crogid:guAGcuGAS9HzVGYfwqdfpp6eg5w|icrogid:2103354	hgnc:Adamts7|uniprotkb:ATS7_MOUSE|crogid:+if+bciMQPQcOH2jBvM9EzneDaQ10090|icrogid:95808191	psi-mi:"MI:0676"(tandem affinity purification)	-	pubmed:26885862	-	taxid:10090(Mus musculus)	psi-mi:"MI:0914"(association)	psi-mi:"MI:0917"(matrixdb)	matrixdb:A2APF3__O35129__...__Q9WTM5_26885862_intact_1|rigid:guAGcuGAS9HzVGYfwqdfpp6eg5w|edgetype:C	hpr:96|lpr:96|np:1
complex:guAGcuGAS9HzVGYfwqdfpp6eg5w	uniprotkb:Q68SA9	rogid:guAGcuGAS9HzVGYfwqdfpp6eg5w	entrezgene/locuslink:108153|uniprotkb:Q68SA9|rogid:+if+bciMQPQcOH2jBvM9EzneDaQ10090|irogid:95808191	crogid:guAGcuGAS9HzVGYfwqdfpp6eg5w|icrogid:2103354	hgnc:Adamts7|uniprotkb:ATS7_MOUSE|crogid:+if+bciMQPQcOH2jBvM9EzneDaQ10090|icrogid:95808191	psi-mi:"MI:0676"(tandem affinity purification)	-	pubmed:26885862	-	taxid:10090(Mus musculus)	psi-mi:"MI:0914"(association)	psi-mi:"MI:0917"(matrixdb)	matrixdb:A2APF3__O35129__...__Q9WTM5_26885862_intact_1|rigid:guAGcuGAS9HzVGYfwqdfpp6eg5w|edgetype:C	hpr:96|lpr:96|np:1
[truncated: 1,982 more rows]

## Sheet: Hs-Hs PPI
ADAMTS1	A2M
ADAMTS12	A2M
ADAMTS7	A2M
ADAMTS1	ACAN
ADAMTS4	ACAN
ADAMTS5	ACAN
ADAMTSL1	ACOX1
ADAMTSL4	ADAM12
ADAMTS2	ADAM2
ADAMTS2	ADAM30
ADAMTS1	ADAM32
ADAMTSL4	ADAM32
ADAMTS4	ADAMTS2
ADAMTS4	ADAMTS2-2
ADAMTS2	ADAMTS4
ADAMTS4	ADAMTS4
ADAMTSL4	ADAMTSL4
ADAMTSL4	ADAMTSL5
ADAMTS18	ALB
[truncated: 376 more rows]

## Sheet: C.el-C.el PPI
crm-1	ADAMTS2/adt-2
[truncated: 35 more rows]

[truncated: 5 more sheets: Mus-Mus PPI, Hs-Mus PPI, Hs-BosT PPI, Hs-Virus&Ba PPI, Hs-InVitro PPI]
