# Supplementary material for: Phylogenetic inference of the emergence of sequence modules and protein-protein interactions in the ADAMTS-TSL family
Source: PLoS Comput Biol. 2023 Aug 31;19(8):e1011404. doi: 10.1371/journal.pcbi.1011404 (PMC10499240; doi:10.1371/journal.pcbi.1011404)
Supplement: S5 Table — (XLSX) [file pcbi.1011404.s008.xlsx]

## Sheet: S5_Table
S5 Table : Distribution of the PPIs identified by PSICQUIc according to species.
		TAXID from interactant A	TAXID from interactant B	PSICQUIC raw data-Table S3	UNIQUE PPI (WITHOUT REDUNDANCY)
		taxid:10090(Mus musculus)	none (Complex)	5
		taxid:9606(Homo sapiens)	none (Complex)	61
		taxid:9606(Homo sapiens)	taxid:9606 (Homo sapiens)	1685	395
		taxid:9606(Homo sapiens)	taxid:1 (in vitro)	4
		taxid:9606(Homo sapiens)	taxid:10579, Human papillomavirus type 8	1	1
		taxid:9606(Homo sapiens)	taxid:295027 (Herpes, Human cytomegalovirus (strain Merlin))	1	1
		taxid:9606(Homo sapiens)	taxid:2316109 (Zika virus (isolate ZIKV/Human/Cambodia/FSS13025/2010)	2	1
		taxid:9606(Homo sapiens)	taxid:2697049 (Severe acute respiratory syndrome coronavirus 2)	7	2
		taxid:9606(Homo sapiens)	taxid:632 (Yersinia pestis)	3	1
		taxid:9606(Homo sapiens)	taxid:177416 (Francisella tularensis subsp. tularensis SCHU S4)	3	1
		taxid:9606(Homo sapiens)	taxid:1392 (Bacillus anthracis)	3	1
		taxid:9606(Homo sapiens)	taxid:10090 (Mus musculus)	65	8
		taxid:9606(Homo sapiens)	taxid:9913 (Bos taurus)	11	1
		taxid:10090(Mus musculus)	taxid:10090 (Mus musculus)	28	13
		taxid:6239(Caenorhabditis elegans)	taxid:6239 (Caenorhabditis elegans)	106	36
		Total		1985	461
