# Supplementary material for: Phylogenetic inference of the emergence of sequence modules and protein-protein interactions in the ADAMTS-TSL family
Source: PLoS Comput Biol. 2023 Aug 31;19(8):e1011404. doi: 10.1371/journal.pcbi.1011404 (PMC10499240; doi:10.1371/journal.pcbi.1011404)
Supplement: S6 Table — (XLSX) [file pcbi.1011404.s009.xlsx]

## Sheet: S6_Table
S6 Table ; List of ADAMTS Substrates identified by manual literature curation. .
Note 1 : the list of substrates previously published in the reviews (1, 2) had no references and are now completed
Note 2 : TGF-alpha was reported as ADAMTS1 subtrates in the two reviews (1, 2) however the original paper from Liu YJet al (3) demonstrated that “overexpression of ADAMTS-1 promoted shedding of the precursors of AR and HB-EGF but not of epigen and TGF-alpha"
Note 3 : Biglycan was reported as ADAMTS3 substrate in the two reviews (1, 2) however we have not been able to identify the experiences supporting this observation among the published articles
Note 4 : Interaction of ADAMTS4, ADAMTS5, ADAMTS9 and ADAMTS20 with LRP1 (which is not a substrate) were added
This list is meant to be as exhaustive as possible and the authors apologize for possible omissions in the referencing of the experiences
Abbreviations:
iTRAQ, isobaric tag for relative and absolute quantification
TAILS, terminal amine isotopic labeling of substrates
IP Assays. , Immunoprecipitation assays
Coloc,Colocalization staining
DIGE,difference gel electrophoresis
Silac,stable isotope labeling by amino acids in cell culture
ADAMTS	SUBSTRATES				Method									References
	Entry Uniprot	Entry Name	Protein names	Gene Names	iTRAQ-TAILS	massspectrometry	DIGE	Peptide Phage Display	cleavage assay	Yeast Two-Hybrid	IP assay	Binding assay	Coloc
ADAMTS1	P13608	PGCA_BOVIN	Aggrecan core protein (Cartilage-specific proteoglycan core protein) (CSPCP)	ACAN AGC1					cleavage assays					1	4
ADAMTS1	P13611	CSPG2_HUMAN	Versican core protein (Chondroitin sulfate proteoglycan core protein 2) (Chondroitin sulfate proteoglycan 2) (Glial hyaluronate-binding protein) (GHAP) (Large fibroblast proteoglycan) (PG-M)	VCAN CSPG2					cleavage assays					1	5
ADAMTS1	P31431	SDC4_HUMAN	Syndecan-4 (SYND4) (Amphiglycan) (Ryudocan core protein)	SDC4					cleavage assays					1	6
ADAMTS1	P48307	TFPI2_HUMAN	Tissue factor pathway inhibitor 2 (TFPI-2) (Placental protein 5) (PP5)	TFPI2					cleavage assays					1	7
ADAMTS1	Q99985	SEM3C_HUMAN	Semaphorin-3C (Semaphorin-E) (Sema E)	SEMA3C SEMAE			DIGE/SILAC		cleavage assays	Yeast Two-Hybrid	IP assays			1	8
ADAMTS1	P14543	NID1_HUMAN	Nidogen-1 (NID-1) (Entactin)	NID1 NID			DIGE		cleavage assays					1	9
ADAMTS1	Q14112	NID2_HUMAN	Nidogen-2 (NID-2) (Osteonidogen)	NID2			DIGE		cleavage assays					1	9
ADAMTS1	Q14574	desmocollin-3	Desmocollin-3 (Cadherin family member 3) (Desmocollin-4) (HT-CP)	DSC3 CDHF3 DSC4			DIGE							1	9
ADAMTS1	Q14118	DAG1_HUMAN	Dystroglycan 1 (Dystroglycan) (Dystrophin-associated glycoprotein 1) [Cleaved into: Alpha-dystroglycan (Alpha-DG); Beta-dystroglycan (Beta-DG)]	DAG1			DIGE							1	9
ADAMTS1	Q08380	LG3BP_HUMAN	Galectin-3-binding protein (Basement membrane autoantigen p105) (Lectin galactoside-binding soluble 3-binding protein) (Mac-2-binding protein) (MAC2BP) (Mac-2 BP) (Tumor-associated antigen 90K)	LGALS3BP M2BP			DIGE							1	9
ADAMTS1		gelatin							Zymography					1	10
ADAMTS1	P15514	AREG_HUMAN	Amphiregulin (AR) (Colorectum cell-derived growth factor) (CRDGF)	AREG AREGB SDGF					cleavage assays					1	3
ADAMTS1	Q99075	HBEGF_HUMAN	Proheparin-binding EGF-like growth factor [Cleaved into: Heparin-binding EGF-like growth factor (HB-EGF) (HBEGF) (Diphtheria toxin receptor) (DT-R)]	HBEGF DTR DTS HEGFL					cleavage assays					1	3
ADAMTS1	P01135	TGFA_HUMAN	Protransforming growth factor alpha	TGFA										1
ADAMTS2	P02452	CO1A1_HUMAN	Collagen alpha-1(I) chain (Alpha-1 type I collagen)	COL1A1					cleavage assays					1	11	12	13
ADAMTS2	P08123	CO1A2_HUMAN	Collagen alpha-2(I) chain (Alpha-2 type I collagen)	COL1A2					cleavage assays					1	11	12	13
ADAMTS2	P02461	CO3A1_HUMAN	Collagen alpha-1(III) chain	COL3A1					cleavage assays					1	13
ADAMTS2	P05997	CO5A2_HUMAN	Collagen alpha-2(V) chain	COL5A2					cleavage assays					1	14	13
ADAMTS3	P02458	CO2A1_HUMAN	Collagen alpha-1(II) chain (Alpha-1 type II collagen) [Cleaved into: Collagen alpha-1(II) chain; Chondrocalcin]	COL2A1					cleavage assays					1	15
ADAMTS3	P21810	PGS1_HUMAN	Biglycan (Bone/cartilage proteoglycan I) (PG-S1)	BGN SLRR1A										1
ADAMTS4	P16112	PGCA_HUMAN	Aggrecan core protein (Cartilage-specific proteoglycan core protein) (CSPCP) (Chondroitin sulfate proteoglycan core protein 1) (Chondroitin sulfate proteoglycan 1) [Cleaved into: Aggrecan core protein 2]	ACAN AGC1 CSPG1 MSK16					cleavage assays					1	16	17
ADAMTS4	P13611	CSPG2_HUMAN	Versican core protein (Chondroitin sulfate proteoglycan core protein 2) (Chondroitin sulfate proteoglycan 2) (Glial hyaluronate-binding protein) (GHAP) (Large fibroblast proteoglycan) (PG-M)	VCAN CSPG2					cleavage assays					1	5	17
ADAMTS4	P78509	RELN_HUMAN	Reelin (EC 3.4.21.-)	RELN					cleavage assays					1	18	19
ADAMTS4	P21810	PGS1_HUMAN	Biglycan (Bone/cartilage proteoglycan I) (PG-S1)	BGN SLRR1A					cleavage assays					1	20
ADAMTS4	O15232	MATN3_HUMAN	Matrilin-3	MATN3				Peptide Phage Display	cleavage assays					1	21
ADAMTS4	P01023	A2MG_HUMAN	Alpha-2-macroglobulin (Alpha-2-M) (C3 and PZP-like alpha-2-macroglobulin domain-containing protein 5)	A2M CPAMD5 FWP007					cleavage assays					1	22
ADAMTS4	P35445	COMP_BOVIN	Cartilage oligomeric matrix protein (COMP)	COMP					cleavage assays					1	23
ADAMTS4	Q96GW7	PGCB_HUMAN	Brevican core protein (Brain-enriched hyaluronan-binding protein) (BEHAB) (Chondroitin sulfate proteoglycan 7)	BCAN BEHAB CSPG7 UNQ2525/PRO6018					cleavage assays					1	24	25
ADAMTS5	P16112	PGCA_HUMAN	Aggrecan core protein (Cartilage-specific proteoglycan core protein) (CSPCP) (Chondroitin sulfate proteoglycan core protein 1) (Chondroitin sulfate proteoglycan 1) [Cleaved into: Aggrecan core protein 2]	ACAN AGC1 CSPG1 MSK16					cleavage assays					1	26	16	27	22	28
ADAMTS5	P13611	CSPG2_HUMAN	Versican core protein (Chondroitin sulfate proteoglycan core protein 2) (Chondroitin sulfate proteoglycan 2) (Glial hyaluronate-binding protein) (GHAP) (Large fibroblast proteoglycan) (PG-M)	VCAN CSPG2					cleavage assays					1	29	30	31
ADAMTS5	P78509	RELN_HUMAN	Reelin (EC 3.4.21.-)	RELN					cleavage assays					1	18
ADAMTS5	P21810	PGS1_HUMAN	Biglycan (Bone/cartilage proteoglycan I) (PG-S1)	BGN SLRR1A					cleavage assays					1	27	20
ADAMTS5	Q96GW7	PGCB_HUMAN	Brevican core protein (Brain-enriched hyaluronan-binding protein) (BEHAB) (Chondroitin sulfate proteoglycan 7)	BCAN BEHAB CSPG7 UNQ2525/PRO6018					cleavage assays					1	25
ADAMTS5	P01023	A2MG_HUMAN	Alpha-2-macroglobulin (Alpha-2-M) (C3 and PZP-like alpha-2-macroglobulin domain-containing protein 5)	A2M CPAMD5 FWP007					cleavage assays					1	22
ADAMTS5	O95460	MATN4_HUMAN	Matrilin-4	MATN4					cleavage assays					1	32
ADAMTS7	P49747	COMP_HUMAN	Cartilage oligomeric matrix protein (COMP) (Thrombospondin-5) (TSP5)	COMP					cleavage assays	Yeast Two-Hybrid		Binding assay		1	33
ADAMTS9	P16112	PGCA_HUMAN	Aggrecan core protein (Cartilage-specific proteoglycan core protein) (CSPCP) (Chondroitin sulfate proteoglycan core protein 1) (Chondroitin sulfate proteoglycan 1) [Cleaved into: Aggrecan core protein 2]	ACAN AGC1 CSPG1 MSK16					cleavage assays					1	17
ADAMTS9	P13611	CSPG2_HUMAN	Versican core protein (Chondroitin sulfate proteoglycan core protein 2) (Chondroitin sulfate proteoglycan 2) (Glial hyaluronate-binding protein) (GHAP) (Large fibroblast proteoglycan) (PG-M)	VCAN CSPG2					cleavage assays					1	17
ADAMTS10	P35555	FBN1_HUMAN	Fibrillin-1 [Cleaved into: Asprosin]	FBN1 FBN					cleavage assays					1	34
ADAMTS12	P49747	COMP_HUMAN	Cartilage oligomeric matrix protein (COMP) (Thrombospondin-5) (TSP5)	COMP					cleavage assays			Binding assay		1	35
ADAMTS13	P04275	VWF_HUMAN von Willebrand factor (vWF) [Cleaved into: von Willebrand antigen 2 (von Willebrand antigen II)] VWF F8VWF							cleavage assays					1	36	37	38
ADAMTS14	P08123	CO1A2_HUMAN	Collagen alpha-2(I) chain (Alpha-2 type I collagen)	COL1A2	iTRAQ-TAILS				cleavage assays					1	39	40
ADAMTS14	P02458	CO2A1_HUMAN	Collagen alpha-1(II) chain (Alpha-1 type II collagen) [Cleaved into: Collagen alpha-1(II) chain; Chondrocalcin]	COL2A1	iTRAQ-TAILS				cleavage assays					1	39	40
ADAMTS15	P16112	PGCA_HUMAN	Aggrecan core protein (Cartilage-specific proteoglycan core protein) (CSPCP) (Chondroitin sulfate proteoglycan core protein 1) (Chondroitin sulfate proteoglycan 1) [Cleaved into: Aggrecan core protein 2]	ACAN AGC1 CSPG1 MSK16										1	European Patent 00974894.8
ADAMTS15	P13611	CSPG2_HUMAN	Versican core protein (Chondroitin sulfate proteoglycan core protein 2) (Chondroitin sulfate proteoglycan 2) (Glial hyaluronate-binding protein) (GHAP) (Large fibroblast proteoglycan) (PG-M)	VCAN CSPG2					cleavage assays					1	41
ADAMTS20	P13611	CSPG2_HUMAN	Versican core protein (Chondroitin sulfate proteoglycan core protein 2) (Chondroitin sulfate proteoglycan 2) (Glial hyaluronate-binding protein) (GHAP) (Large fibroblast proteoglycan) (PG-M)	VCAN CSPG2					cleavage assays					1	42	17	43
ADAMTS5	Q9UNA0	ATS5_HUMAN	A disintegrin and metalloproteinase with thrombospondin motifs 5 (ADAM-TS 5) (ADAM-TS5) (ADAMTS-5) (EC 3.4.24.-) (A disintegrin and metalloproteinase with thrombospondin motifs 11) (ADAM-TS 11) (ADAMTS-11) (ADMP-2) (Aggrecanase-2)	ADAMTS5 ADAMTS11 ADMP2					Autoprocessing					44	45
ADAMTS5	P16112	PGCA_HUMAN	Aggrecan core protein (Cartilage-specific proteoglycan core protein) (CSPCP) (Chondroitin sulfate proteoglycan core protein 1) (Chondroitin sulfate proteoglycan 1) [Cleaved into: Aggrecan core protein 2]	ACAN AGC1 CSPG1 MSK16					cleavage assays					44	26	16	27	22	28
ADAMTS5	P01023	A2MG_HUMAN	Alpha-2-macroglobulin (Alpha-2-M) (C3 and PZP-like alpha-2-macroglobulin domain-containing protein 5)	A2M CPAMD5 FWP007					cleavage assays					44	22
ADAMTS5	P21810	PGS1_HUMAN	Biglycan (Bone/cartilage proteoglycan I) (PG-S1)	BGN SLRR1A					cleavage assays					44	27	20
ADAMTS5	Q96GW7	PGCB_HUMAN	Brevican core protein (Brain-enriched hyaluronan-binding protein) (BEHAB) (Chondroitin sulfate proteoglycan 7)	BCAN BEHAB CSPG7 UNQ2525/PRO6018					cleavage assays					44	25
ADAMTS5	O75339	CILP1_HUMAN	Cartilage intermediate layer protein 1 (CILP-1) (Cartilage intermediate-layer protein) [Cleaved into: Cartilage intermediate layer protein 1 C1; Cartilage intermediate layer protein 1 C2]	CILP UNQ602/PRO1188		massspectrometry			cleavage assays					44	46
ADAMTS5	Q8IUL8	CILP2_HUMAN	Cartilage intermediate layer protein 2 (CILP-2) [Cleaved into: Cartilage intermediate layer protein 2 C1; Cartilage intermediate layer protein 2 C2]	CILP2		massspectrometry			cleavage assays					44	46
ADAMTS5	P10909	CLUS_HUMAN	Clusterin (Aging-associated gene 4 protein) (Apolipoprotein J) (Apo-J) (Complement cytolysis inhibitor) (CLI) (Complement-associated protein SP-40,40) (Ku70-binding protein 1) (NA1/NA2) (Sulfated glycoprotein 2) (SGP-2) (Testosterone-repressed prostate message 2) (TRPM-2) [Cleaved into: Clusterin beta chain (ApoJalpha) (Complement cytolysis inhibitor a chain); Clusterin alpha chain (ApoJbeta) (Co…	CLU APOJ CLI KUB1 AAG4		massspectrometry			cleavage assays					44	46
ADAMTS5	P02787	TRFE_HUMAN	serotransferrin (carboxymethylated transferrin form)	TF					cleavage assays					44	27
ADAMTS5	P02458	CO2A1_HUMAN	Collagen alpha-1(II) chain (Alpha-1 type II collagen) [Cleaved into: Collagen alpha-1(II) chain; Chondrocalcin]	COL2A1		massspectrometry			cleavage assays					44	46
ADAMTS5	P02461	CO3A1_HUMAN	Collagen alpha-1(III) chain	COL3A1		massspectrometry			cleavage assays					44	46
ADAMTS5	P07585	PGS2_HUMAN	Decorin (Bone proteoglycan II) (PG-S2) (PG40)	DCN SLRR1B		massspectrometry			cleavage assays					44	27	46
ADAMTS5	Q06828	FMOD_HUMAN	Fibromodulin (FM) (Collagen-binding 59 kDa protein) (Keratan sulfate proteoglycan fibromodulin) (KSPG fibromodulin)	FMOD FM SLRR2E		massspectrometry			cleavage assays					44	46
ADAMTS5	P02751	FINC_HUMAN	Fibronectin (FN) (Cold-insoluble globulin) (CIG) [Cleaved into: Anastellin; Ugl-Y1; Ugl-Y2; Ugl-Y3]	FN1 FN		massspectrometry			cleavage assays					44	46	27
ADAMTS5	P19823	ITIH2_HUMAN	Inter-alpha-trypsin inhibitor heavy chain H2 (ITI heavy chain H2) (ITI-HC2) (Inter-alpha-inhibitor heavy chain 2) (Inter-alpha-trypsin inhibitor complex component II) (Serum-derived hyaluronan-associated protein) (SHAP)	ITIH2 IGHEP2					cleavage assays					44	47
ADAMTS5	P51888	PRELP_HUMAN	Prolargin (Proline-arginine-rich end leucine-rich repeat protein)	PRELP SLRR2A		massspectrometry			cleavage assays					44	46
ADAMTS5	P78509	RELN_HUMAN	Reelin (EC 3.4.21.-)	RELN					cleavage assays					44	18
ADAMTS5	P18827	SDC1_HUMAN	Syndecan-1 (SYND1) (CD antigen CD138)	SDC1 SDC					cleavage assays					44	48
ADAMTS5	P24821	TENA_HUMAN	Tenascin (TN) (Cytotactin) (GMEM) (GP 150-225) (Glioma-associated-extracellular matrix antigen) (Hexabrachion) (JI) (Myotendinous antigen) (Neuronectin) (Tenascin-C) (TN-C)	TNC HXB		massspectrometry			cleavage assays					44	46
ADAMTS5	P13611	CSPG2_HUMAN	Versican core protein (Chondroitin sulfate proteoglycan core protein 2) (Chondroitin sulfate proteoglycan 2) (Glial hyaluronate-binding protein) (GHAP) (Large fibroblast proteoglycan) (PG-M)	VCAN CSPG2					cleavage assays					44	29	30	31
ADAMTS7	P49747	COMP_HUMAN	Cartilage oligomeric matrix protein (COMP) (Thrombospondin-5) (TSP5)	COMP					cleavage assays	Yeast Two-Hybrid	IP assays	Binding assay		49	33
ADAMTS12	P49747	COMP_HUMAN	Cartilage oligomeric matrix protein (COMP) (Thrombospondin-5) (TSP5)	COMP					cleavage assays	Yeast Two-Hybrid	IP assays	Binding assay		49	35
ADAMTS7	P28799	GRN_HUMAN	Progranulin (PGRN) (Acrogranin) (Epithelin precursor) (Glycoprotein of 88 Kda) (GP88) (Glycoprotein 88) (Granulin precursor) (PC cell-derived growth factor) (PCDGF) (Proepithelin) (PEPI) [Cleaved into: Paragranulin; Granulin-1 (Granulin G); Granulin-2 (Granulin F); Granulin-3 (Epithelin-2) (Granulin B); Granulin-4 (Epithelin-1) (Granulin A); Granulin-5 (Granulin C); Granulin-6 (Granulin D); Granu…	GRN						Yeast Two-Hybrid	IP assays		Coloc	49	50	51
ADAMTS12	P28799	GRN_HUMAN	Progranulin (PGRN) (Acrogranin) (Epithelin precursor) (Glycoprotein of 88 Kda) (GP88) (Glycoprotein 88) (Granulin precursor) (PC cell-derived growth factor) (PCDGF) (Proepithelin) (PEPI) [Cleaved into: Paragranulin; Granulin-1 (Granulin G); Granulin-2 (Granulin F); Granulin-3 (Epithelin-2) (Granulin B); Granulin-4 (Epithelin-1) (Granulin A); Granulin-5 (Granulin C); Granulin-6 (Granulin D); Granu…	GRN						Yeast Two-Hybrid	IP assays		Coloc	49	50
ADAMTS7	P29279	CCN2_HUMAN	CCN family member 2 (Cellular communication network factor 2) (Connective tissue growth factor) (Hypertrophic chondrocyte-specific protein 24) (Insulin-like growth factor-binding protein 8) (IBP-8) (IGF-binding protein 8) (IGFBP-8)	CCN2 CTGF HCS24 IGFBP8					cleavage assays	Yeast Two-Hybrid	IP assays	Binding assay	Coloc	49	52
ADAMTS12	P29279	CCN2_HUMAN	CCN family member 2 (Cellular communication network factor 2) (Connective tissue growth factor) (Hypertrophic chondrocyte-specific protein 24) (Insulin-like growth factor-binding protein 8) (IBP-8) (IGF-binding protein 8) (IGFBP-8)	CCN2 CTGF HCS24 IGFBP8					cleavage assays		IP assays	Binding assay		49	53
ADAMTS7	P01023	A2MG_HUMAN	Alpha-2-macroglobulin (Alpha-2-M) (C3 and PZP-like alpha-2-macroglobulin domain-containing protein 5)	A2M CPAMD5 FWP007					cleavage assays					49	54	55
ADAMTS12	P01023	A2MG_HUMAN	Alpha-2-macroglobulin (Alpha-2-M) (C3 and PZP-like alpha-2-macroglobulin domain-containing protein 5)	A2M CPAMD5 FWP007					cleavage assays					49	54
ADAMTS12	P98095	FBLN2_HUMAN	Fibulin-2 (FIBL-2)	FBLN2						Yeast Two-Hybrid	IP assays			49	56
ADAMTS12	O14594	NCAN_HUMAN	Neurocan core protein (Chondroitin sulfate proteoglycan 3)	NCAN CSPG3 NEUR					cleavage assays					49	57
ADAMTS4	P98095	FBLN2_HUMAN	Fibulin-2 (FIBL-2)	FBLN2					cleavage assays					49	58
ADAMTS5	P98095	FBLN2_HUMAN	Fibulin-2 (FIBL-2)	FBLN2					cleavage assays					49	58
ADAMTS4	P16112	PGCA_HUMAN	Aggrecan core protein (Cartilage-specific proteoglycan core protein) (CSPCP) (Chondroitin sulfate proteoglycan core protein 1) (Chondroitin sulfate proteoglycan 1) [Cleaved into: Aggrecan core protein 2]	ACAN AGC1 CSPG1 MSK16					cleavage assays					59	16
ADAMTS5	P16112	PGCA_HUMAN	Aggrecan core protein (Cartilage-specific proteoglycan core protein) (CSPCP) (Chondroitin sulfate proteoglycan core protein 1) (Chondroitin sulfate proteoglycan 1) [Cleaved into: Aggrecan core protein 2]	ACAN AGC1 CSPG1 MSK16					cleavage assays					59	26
ADAMTS1	P16112	PGCA_HUMAN	Aggrecan core protein (Cartilage-specific proteoglycan core protein) (CSPCP) (Chondroitin sulfate proteoglycan core protein 1) (Chondroitin sulfate proteoglycan 1) [Cleaved into: Aggrecan core protein 2]	ACAN AGC1 CSPG1 MSK16					cleavage assays					59	60
ADAMTS9	Q61282	PGCA_MOUSE	Aggrecan core protein (Cartilage-specific proteoglycan core protein) (CSPCP)	Acan Agc Agc1					cleavage assays					59	61
ADAMTS5	O14594	NCAN_HUMAN	Neurocan core protein (Chondroitin sulfate proteoglycan 3)	NCAN CSPG3 NEUR					cleavage assays					59	57
ADAMTS4	O14594	NCAN_HUMAN	Neurocan core protein (Chondroitin sulfate proteoglycan 3)	NCAN CSPG3 NEUR					cleavage assays					59	62
ADAMTS12	O14594	NCAN_HUMAN	Neurocan core protein (Chondroitin sulfate proteoglycan 3)	NCAN CSPG3 NEUR					cleavage assays					59	57
ADAMTS1	P13611	CSPG2_HUMAN	Versican core protein (Chondroitin sulfate proteoglycan core protein 2) (Chondroitin sulfate proteoglycan 2) (Glial hyaluronate-binding protein) (GHAP) (Large fibroblast proteoglycan) (PG-M)	VCAN CSPG2					cleavage assays					59	5
ADAMTS4	P13611	CSPG2_HUMAN	Versican core protein (Chondroitin sulfate proteoglycan core protein 2) (Chondroitin sulfate proteoglycan 2) (Glial hyaluronate-binding protein) (GHAP) (Large fibroblast proteoglycan) (PG-M)	VCAN CSPG2					cleavage assays					59	5	17
ADAMTS5	P13611	CSPG2_HUMAN	Versican core protein (Chondroitin sulfate proteoglycan core protein 2) (Chondroitin sulfate proteoglycan 2) (Glial hyaluronate-binding protein) (GHAP) (Large fibroblast proteoglycan) (PG-M)	VCAN CSPG2					cleavage assays					59	31	30	43
ADAMTS9	P13611	CSPG2_HUMAN	Versican core protein (Chondroitin sulfate proteoglycan core protein 2) (Chondroitin sulfate proteoglycan 2) (Glial hyaluronate-binding protein) (GHAP) (Large fibroblast proteoglycan) (PG-M)	VCAN CSPG2					cleavage assays					59	17	43
ADAMTS15	P13611	CSPG2_HUMAN	Versican core protein (Chondroitin sulfate proteoglycan core protein 2) (Chondroitin sulfate proteoglycan 2) (Glial hyaluronate-binding protein) (GHAP) (Large fibroblast proteoglycan) (PG-M)	VCAN CSPG2					cleavage assays					59	41
ADAMTS20	P13611	CSPG2_HUMAN	Versican core protein (Chondroitin sulfate proteoglycan core protein 2) (Chondroitin sulfate proteoglycan 2) (Glial hyaluronate-binding protein) (GHAP) (Large fibroblast proteoglycan) (PG-M)	VCAN CSPG2					cleavage assays					59	42	17	43
ADAMTS4	Q96GW7	PGCB_HUMAN	Brevican core protein (Brain-enriched hyaluronan-binding protein) (BEHAB) (Chondroitin sulfate proteoglycan 7)	BCAN BEHAB CSPG7 UNQ2525/PRO6018					cleavage assays					59	24	25	63	62
ADAMTS5	Q96GW7	PGCB_HUMAN	Brevican core protein (Brain-enriched hyaluronan-binding protein) (BEHAB) (Chondroitin sulfate proteoglycan 7)	BCAN BEHAB CSPG7 UNQ2525/PRO6018					cleavage assays					59	25
ADAMTS1	P13608	PGCA_BOVIN	Aggrecan core protein (Cartilage-specific proteoglycan core protein) (CSPCP)	ACAN AGC1					cleavage assays					2	64
ADAMTS1	P15514	AREG_HUMAN	Amphiregulin (AR) (Colorectum cell-derived growth factor) (CRDGF)	AREG AREGB SDGF					cleavage assays					2	3
ADAMTS1	Q14574	DSC3_HUMAN	Desmocollin-3 (Cadherin family member 3) (Desmocollin-4) (HT-CP)	DSC3 CDHF3 DSC4			DIGE							2	9
ADAMTS1	Q14118	DAG1_HUMAN	Dystroglycan 1 (Dystroglycan) (Dystrophin-associated glycoprotein 1) [Cleaved into: Alpha-dystroglycan (Alpha-DG); Beta-dystroglycan (Beta-DG)]	DAG1			DIGE							2	9
ADAMTS1		gelatin							Zymography					2	10
ADAMTS1	Q99075	HBEGF_HUMAN	Proheparin-binding EGF-like growth factor [Cleaved into: Heparin-binding EGF-like growth factor (HB-EGF) (HBEGF) (Diphtheria toxin receptor) (DT-R)]	HBEGF DTR DTS HEGFL					cleavage assays					2	3
ADAMTS1	Q08380	LG3BP_HUMAN	Galectin-3-binding protein (Basement membrane autoantigen p105) (Lectin galactoside-binding soluble 3-binding protein) (Mac-2-binding protein) (MAC2BP) (Mac-2 BP) (Tumor-associated antigen 90K)	LGALS3BP M2BP	iTRAQ-TAILS									2	9
ADAMTS1	P14543	NID1_HUMAN	Nidogen-1 (NID-1) (Entactin)	NID1 NID			DIGE		cleavage assays					2	9
ADAMTS1	Q14112	NID2_HUMAN	Nidogen-2 (NID-2) (Osteonidogen)	NID2			DIGE		cleavage assays					2	9
ADAMTS1	Q99985	SEM3C_HUMAN	Semaphorin-3C (Semaphorin-E) (Sema E)	SEMA3C SEMAE			DIGE/SILAC		cleavage assays	Yeast Two-Hybrid	IP assays			2	8
ADAMTS1	P31431	SDC4_HUMAN	Syndecan-4 (SYND4) (Amphiglycan) (Ryudocan core protein)	SDC4					cleavage assays					2	6
ADAMTS1	P48307	TFPI2_HUMAN	Tissue factor pathway inhibitor 2 (TFPI-2) (Placental protein 5) (PP5)	TFPI2					cleavage assays					2	7
ADAMTS1	P13611	CSPG2_HUMAN	Versican core protein (Chondroitin sulfate proteoglycan core protein 2) (Chondroitin sulfate proteoglycan 2) (Glial hyaluronate-binding protein) (GHAP) (Large fibroblast proteoglycan) (PG-M)	VCAN CSPG2					cleavage assays					2	5
ADAMTS10	P35555	FBN1_HUMAN	Fibrillin-1 [Cleaved into: Asprosin]	FBN1 FBN					cleavage assays					2	34
ADAMTS10	P35556	FBN2_HUMAN	Fibrillin-2 [Cleaved into: Placensin]	FBN2					cleavage assays					2	65
ADAMTS12	P49747	COMP_HUMAN	Cartilage oligomeric matrix protein (COMP) (Thrombospondin-5) (TSP5)	COMP					cleavage assays	Yeast Two-Hybrid	IP assays	Binding assay		2	35
ADAMTS12	O14594	NCAN_HUMAN	Neurocan core protein (Chondroitin sulfate proteoglycan 3)	NCAN CSPG3 NEUR					cleavage assays					2	57
ADAMTS13	P04275	VWF_HUMAN von Willebrand factor (vWF) [Cleaved into: von Willebrand antigen 2 (von Willebrand antigen II)] VWF F8VWF							cleavage assays					2	36	37	38
ADAMTS14	P08123	CO1A2_HUMAN	Collagen alpha-2(I) chain (Alpha-2 type I collagen)	COL1A2	iTRAQ-TAILS				cleavage assays					2	39	40
ADAMTS14	P02458	CO2A1_HUMAN	Collagen alpha-1(II) chain (Alpha-1 type II collagen) [Cleaved into: Collagen alpha-1(II) chain; Chondrocalcin]	COL2A1	iTRAQ-TAILS				cleavage assays					2	39	40
ADAMTS14	Q9UBP4	DKK3_HUMAN	Dickkopf-related protein 3 (Dickkopf-3) (Dkk-3) (hDkk-3)	DKK3 REIC UNQ258/PRO295	iTRAQ-TAILS				cleavage assays					2	39
ADAMTS14	P02751	FINC_HUMAN	Fibronectin (FN) (Cold-insoluble globulin) (CIG) [Cleaved into: Anastellin; Ugl-Y1; Ugl-Y2; Ugl-Y3]	FN1 FN	iTRAQ-TAILS				cleavage assays					2	39
ADAMTS14	Q03167	TGBR3_HUMAN	Transforming growth factor beta receptor type 3 (TGF-beta receptor type 3) (TGFR-3) (Betaglycan) (Transforming growth factor beta receptor III) (TGF-beta receptor type III)	TGFBR3	iTRAQ-TAILS				cleavage assays					2	39
ADAMTS15	P16112	PGCA_HUMAN	Aggrecan core protein (Cartilage-specific proteoglycan core protein) (CSPCP) (Chondroitin sulfate proteoglycan core protein 1) (Chondroitin sulfate proteoglycan 1) [Cleaved into: Aggrecan core protein 2]	ACAN AGC1 CSPG1 MSK16										2	European Patent 00974894.8
ADAMTS15	P13611	CSPG2_HUMAN	Versican core protein (Chondroitin sulfate proteoglycan core protein 2) (Chondroitin sulfate proteoglycan 2) (Glial hyaluronate-binding protein) (GHAP) (Large fibroblast proteoglycan) (PG-M)	VCAN CSPG2					cleavage assays					2	41
ADAMTS16	P02751	FINC_HUMAN	Fibronectin (FN) (Cold-insoluble globulin) (CIG) [Cleaved into: Anastellin; Ugl-Y1; Ugl-Y2; Ugl-Y3]	FN1 FN					cleavage assays					2	66
ADAMTS17	Q8TE56	ATS17_HUMAN	A disintegrin and metalloproteinase with thrombospondin motifs 17 (ADAM-TS 17) (ADAM-TS17) (ADAMTS-17) (EC 3.4.24.-)	ADAMTS17					cleavage assays					2	67
ADAMTS2	P02452	CO1A1_HUMAN	Collagen alpha-1(I) chain (Alpha-1 type I collagen)	COL1A1					cleavage assays					2	11	12	13
ADAMTS2	P08123	CO1A2_HUMAN	Collagen alpha-2(I) chain (Alpha-2 type I collagen)	COL1A2					cleavage assays					2	11	12	13
ADAMTS2	P02458	CO2A1_HUMAN	Collagen alpha-1(II) chain (Alpha-1 type II collagen) [Cleaved into: Collagen alpha-1(II) chain; Chondrocalcin]	COL2A1					cleavage assays					2	15
ADAMTS2	P02461	CO3A1_HUMAN	Collagen alpha-1(III) chain	COL3A1					cleavage assays					2	13
ADAMTS2	Q9UBP4	DKK3_HUMAN	Dickkopf-related protein 3 (Dickkopf-3) (Dkk-3) (hDkk-3)	DKK3 REIC UNQ258/PRO295	iTRAQ-TAILS				cleavage assays					2	39
ADAMTS2	P02751	FINC_HUMAN	Fibronectin (FN) (Cold-insoluble globulin) (CIG) [Cleaved into: Anastellin; Ugl-Y1; Ugl-Y2; Ugl-Y3]	FN1 FN					cleavage assays					2	39
ADAMTS2	Q03167	TGBR3_HUMAN	Transforming growth factor beta receptor type 3 (TGF-beta receptor type 3) (TGFR-3) (Betaglycan) (Transforming growth factor beta receptor III) (TGF-beta receptor type III)	TGFBR3					cleavage assays					2	39
ADAMTS2	P78509	RELN_HUMAN	Reelin (EC 3.4.21.-)	RELN					cleavage assays					2	19
ADAMTS20	P13611	CSPG2_HUMAN	Versican core protein (Chondroitin sulfate proteoglycan core protein 2) (Chondroitin sulfate proteoglycan 2) (Glial hyaluronate-binding protein) (GHAP) (Large fibroblast proteoglycan) (PG-M)	VCAN CSPG2					cleavage assays					2	42	17	43
ADAMTS3	P02458	CO2A1_HUMAN	Collagen alpha-1(II) chain (Alpha-1 type II collagen) [Cleaved into: Collagen alpha-1(II) chain; Chondrocalcin]	COL2A1					cleavage assays					2	15
ADAMTS3	P21810	PGS1_HUMAN	Biglycan (Bone/cartilage proteoglycan I) (PG-S1)	BGN SLRR1A										2
ADAMTS3	Q14766	LTBP1_HUMAN	Latent-transforming growth factor beta-binding protein 1 (LTBP-1) (Transforming growth factor beta-1-binding protein 1) (TGF-beta1-BP-1)	LTBP1	iTRAQ-TAILS				cleavage assays					2	39
ADAMTS3	Q03167	TGBR3_HUMAN	Transforming growth factor beta receptor type 3 (TGF-beta receptor type 3) (TGFR-3) (Betaglycan) (Transforming growth factor beta receptor III) (TGF-beta receptor type III)	TGFBR3	iTRAQ-TAILS				cleavage assays					2	39
ADAMTS3	P78509	RELN_HUMAN	Reelin (EC 3.4.21.-)	RELN					cleavage assays					2	68	19
ADAMTS3	P02751	FINC_HUMAN	Fibronectin (FN) (Cold-insoluble globulin) (CIG) [Cleaved into: Anastellin; Ugl-Y1; Ugl-Y2; Ugl-Y3]	FN1 FN	iTRAQ-TAILS				cleavage assays					2	39
ADAMTS3	P49767	VEGFC_HUMAN	Vascular endothelial growth factor C (VEGF-C) (Flt4 ligand) (Flt4-L) (Vascular endothelial growth factor-related protein) (VRP)	VEGFC					cleavage assays					2	69
ADAMTS4	P16112	PGCA_HUMAN	Aggrecan core protein (Cartilage-specific proteoglycan core protein) (CSPCP) (Chondroitin sulfate proteoglycan core protein 1) (Chondroitin sulfate proteoglycan 1) [Cleaved into: Aggrecan core protein 2]	ACAN AGC1 CSPG1 MSK16					cleavage assays					2	17	17
ADAMTS4	P13611	CSPG2_HUMAN	Versican core protein (Chondroitin sulfate proteoglycan core protein 2) (Chondroitin sulfate proteoglycan 2) (Glial hyaluronate-binding protein) (GHAP) (Large fibroblast proteoglycan) (PG-M)	VCAN CSPG2					cleavage assays					2	17
ADAMTS4	P78509	RELN_HUMAN	Reelin (EC 3.4.21.-)	RELN					cleavage assays					2	18	19
ADAMTS4	P21810	PGS1_HUMAN	Biglycan (Bone/cartilage proteoglycan I) (PG-S1)	BGN SLRR1A					cleavage assays					2	20
ADAMTS4	P01023	A2MG_HUMAN	Alpha-2-macroglobulin (Alpha-2-M) (C3 and PZP-like alpha-2-macroglobulin domain-containing protein 5)	A2M CPAMD5 FWP007					cleavage assays					2	22
ADAMTS4	P35445	COMP_BOVIN	Cartilage oligomeric matrix protein (COMP)	COMP					cleavage assays					2	23
ADAMTS4	P07585	PGS2_HUMAN	Decorin (Bone proteoglycan II) (PG-S2) (PG40)	DCN SLRR1B					cleavage assays					2	70
ADAMTS4	O15232	MATN3_HUMAN	Matrilin-3	MATN3				Peptide Phage Display	cleavage assays					2	21
ADAMTS5	P16112	PGCA_HUMAN	Aggrecan core protein (Cartilage-specific proteoglycan core protein) (CSPCP) (Chondroitin sulfate proteoglycan core protein 1) (Chondroitin sulfate proteoglycan 1) [Cleaved into: Aggrecan core protein 2]	ACAN AGC1 CSPG1 MSK16					cleavage assays					2	26
ADAMTS5	P13611	CSPG2_HUMAN	Versican core protein (Chondroitin sulfate proteoglycan core protein 2) (Chondroitin sulfate proteoglycan 2) (Glial hyaluronate-binding protein) (GHAP) (Large fibroblast proteoglycan) (PG-M)	VCAN CSPG2					cleavage assays					2	31	30	43
ADAMTS5	P78509	RELN_HUMAN	Reelin (EC 3.4.21.-)	RELN					cleavage assays					2	18
ADAMTS5	P21810	PGS1_HUMAN	Biglycan (Bone/cartilage proteoglycan I) (PG-S1)	BGN SLRR1A					cleavage assays					2	27	20
ADAMTS5	P01023	A2MG_HUMAN	Alpha-2-macroglobulin (Alpha-2-M) (C3 and PZP-like alpha-2-macroglobulin domain-containing protein 5)	A2M CPAMD5 FWP007					cleavage assays					2	22
ADAMTS5	P07585	PGS2_HUMAN	Decorin (Bone proteoglycan II) (PG-S2) (PG40)	DCN SLRR1B		massspectrometry			cleavage assays					2	27	46
ADAMTS5	O95460	MATN4_HUMAN	Matrilin-4	MATN4					cleavage assays					2	32
ADAMTS5	Q96GW7	PGCB_HUMAN	Brevican core protein (Brain-enriched hyaluronan-binding protein) (BEHAB) (Chondroitin sulfate proteoglycan 7)	BCAN BEHAB CSPG7 UNQ2525/PRO6018					cleavage assays					2	25
ADAMTS6	Q14766	LTBP1_HUMAN	Latent-transforming growth factor beta-binding protein 1 (LTBP-1) (Transforming growth factor beta-1-binding protein 1) (TGF-beta1-BP-1)	LTBP1					cleavage assays			Binding assay		2	71
ADAMTS6	P31431	SDC4_HUMAN	Syndecan-4 (SYND4) (Amphiglycan) (Ryudocan core protein)	SDC4					cleavage assays					2	6
ADAMTS7	P49747	COMP_HUMAN	Cartilage oligomeric matrix protein (COMP) (Thrombospondin-5) (TSP5)	COMP					cleavage assays	Yeast Two-Hybrid	IP assays	Binding assay		2	33
ADAMTS7	Q9NS15	LTBP3_HUMAN	Latent-transforming growth factor beta-binding protein 3 (LTBP-3)	LTBP3	iTRAQ-TAILS									2	72
ADAMTS7	Q8N2S1	LTBP4_HUMAN	Latent-transforming growth factor beta-binding protein 4 (LTBP-4)	LTBP4	iTRAQ-TAILS				cleavage assays					2	72
ADAMTS9	P16112	PGCA_HUMAN	Aggrecan core protein (Cartilage-specific proteoglycan core protein) (CSPCP) (Chondroitin sulfate proteoglycan core protein 1) (Chondroitin sulfate proteoglycan 1) [Cleaved into: Aggrecan core protein 2]	ACAN AGC1 CSPG1 MSK16					cleavage assays					2	17
ADAMTS9	P13611	CSPG2_HUMAN	Versican core protein (Chondroitin sulfate proteoglycan core protein 2) (Chondroitin sulfate proteoglycan 2) (Glial hyaluronate-binding protein) (GHAP) (Large fibroblast proteoglycan) (PG-M)	VCAN CSPG2					cleavage assays					2	17
ADAMTS9	P02751	FINC_HUMAN	Fibronectin (FN) (Cold-insoluble globulin) (CIG) [Cleaved into: Anastellin; Ugl-Y1; Ugl-Y2; Ugl-Y3]	FN1 FN					cleavage assays	Yeast Two-Hybrid		Binding assay		2	73
ADAMTS7	O00391	QSOX1_HUMAN	Sulfhydryl oxidase 1 (hQSOX) (EC 1.8.3.2) (Quiescin Q6)	QSOX1 QSCN6 UNQ2520/PRO6013	iTRAQ-TAILS									72
ADAMTS7	O00468	AGRIN_HUMAN	Agrin [Cleaved into: Agrin N-terminal 110 kDa subunit; Agrin C-terminal 110 kDa subunit; Agrin C-terminal 90 kDa fragment (C90); Agrin C-terminal 22 kDa fragment (C22)]	AGRN AGRIN	iTRAQ-TAILS									72
ADAMTS7	O15354	GPR37_HUMAN	Prosaposin receptor GPR37 (Endothelin B receptor-like protein 1) (ETBR-LP-1) (G-protein coupled receptor 37) (Parkin-associated endothelin receptor-like receptor) (PAELR)	GPR37	iTRAQ-TAILS									72
ADAMTS7	O75629	CREG1_HUMAN	Protein CREG1 (Cellular repressor of E1A-stimulated genes 1)	CREG1 CREG UNQ727/PRO1409	iTRAQ-TAILS									72
ADAMTS7	O75976	CBPD_HUMAN	Carboxypeptidase D (EC 3.4.17.22) (Metallocarboxypeptidase D) (gp180)	CPD	iTRAQ-TAILS									72
ADAMTS7	O95450	ATS2_HUMAN	A disintegrin and metalloproteinase with thrombospondin motifs 2 (ADAM-TS 2) (ADAM-TS2) (ADAMTS-2) (EC 3.4.24.14) (Procollagen I N-proteinase) (PC I-NP) (Procollagen I/II amino propeptide-processing enzyme) (Procollagen N-endopeptidase) (pNPI)	ADAMTS2 PCINP PCPNI	iTRAQ-TAILS									72
ADAMTS7	O95502	NPTXR_HUMAN	Neuronal pentraxin receptor	NPTXR	iTRAQ-TAILS									72
ADAMTS7	P01034	CYTC_HUMAN	Cystatin-C (Cystatin-3) (Gamma-trace) (Neuroendocrine basic polypeptide) (Post-gamma-globulin)	CST3	iTRAQ-TAILS									72
ADAMTS7	P02452	CO1A1_HUMAN	Collagen alpha-1(I) chain (Alpha-1 type I collagen)	COL1A1	iTRAQ-TAILS									72
ADAMTS7	P02461	CO3A1_HUMAN	Collagen alpha-1(III) chain	COL3A1	iTRAQ-TAILS									72
ADAMTS7	P02751	FINC_HUMAN	Fibronectin (FN) (Cold-insoluble globulin) (CIG) [Cleaved into: Anastellin; Ugl-Y1; Ugl-Y2; Ugl-Y3]	FN1 FN	iTRAQ-TAILS									72
ADAMTS7	P05019	IGF1_HUMAN	Insulin-like growth factor I (IGF-I) (Mechano growth factor) (MGF) (Somatomedin-C)	IGF1 IBP1	iTRAQ-TAILS									72
ADAMTS7	P05997	CO5A2_HUMAN	Collagen alpha-2(V) chain	COL5A2	iTRAQ-TAILS									72
ADAMTS7	P07602	SAP_HUMAN	Prosaposin (Proactivator polypeptide) [Cleaved into: Saposin-A (Protein A); Saposin-B-Val; Saposin-B (Cerebroside sulfate activator) (CSAct) (Dispersin) (Sphingolipid activator protein 1) (SAP-1) (Sulfatide/GM1 activator); Saposin-C (A1 activator) (Co-beta-glucosidase) (Glucosylceramidase activator) (Sphingolipid activator protein 2) (SAP-2); Saposin-D (Component C) (Protein C)]	PSAP GLBA SAP1	iTRAQ-TAILS									72
ADAMTS7	P07858	CATB_HUMAN	Cathepsin B (EC 3.4.22.1) (APP secretase) (APPS) (Cathepsin B1) [Cleaved into: Cathepsin B light chain; Cathepsin B heavy chain]	CTSB CPSB	iTRAQ-TAILS									72
ADAMTS7	P08123	CO1A2_HUMAN	Collagen alpha-2(I) chain (Alpha-2 type I collagen)	COL1A2	iTRAQ-TAILS									72
ADAMTS7	P08476	INHBA_HUMAN	Inhibin beta A chain (Activin beta-A chain) (Erythroid differentiation protein) (EDF)	INHBA	iTRAQ-TAILS									72
ADAMTS7	P08572	CO4A2_HUMAN	Collagen alpha-2(IV) chain [Cleaved into: Canstatin]	COL4A2	iTRAQ-TAILS									72
ADAMTS7	P10909	CLUS_HUMAN	Clusterin (Aging-associated gene 4 protein) (Apolipoprotein J) (Apo-J) (Complement cytolysis inhibitor) (CLI) (Complement-associated protein SP-40,40) (Ku70-binding protein 1) (NA1/NA2) (Sulfated glycoprotein 2) (SGP-2) (Testosterone-repressed prostate message 2) (TRPM-2) [Cleaved into: Clusterin beta chain (ApoJalpha) (Complement cytolysis inhibitor a chain); Clusterin alpha chain (ApoJbeta) (Co…	CLU APOJ CLI KUB1 AAG4	iTRAQ-TAILS									72
ADAMTS7	P12111	CO6A3_HUMAN	Collagen alpha-3(VI) chain	COL6A3	iTRAQ-TAILS									72
ADAMTS7	P14543	NID1_HUMAN	Nidogen-1 (NID-1) (Entactin)	NID1 NID	iTRAQ-TAILS									72
ADAMTS7	P16870	CBPE_HUMAN	Carboxypeptidase E (CPE) (EC 3.4.17.10) (Carboxypeptidase H) (CPH) (Enkephalin convertase) (Prohormone-processing carboxypeptidase)	CPE	iTRAQ-TAILS									72
ADAMTS7	P20908	CO5A1_HUMAN	Collagen alpha-1(V) chain	COL5A1	iTRAQ-TAILS									72
ADAMTS7	P22004	BMP6_HUMAN	Bone morphogenetic protein 6 (BMP-6) (VG-1-related protein) (VG-1-R) (VGR-1)	BMP6 VGR	iTRAQ-TAILS									72
ADAMTS7	P22466	GALA_HUMAN	Galanin peptides [Cleaved into: Galanin; Galanin message-associated peptide (GMAP)]	GAL GAL1 GALN GLNN	iTRAQ-TAILS									72
ADAMTS7	P25391	LAMA1_HUMAN	Laminin subunit alpha-1 (Laminin A chain) (Laminin-1 subunit alpha) (Laminin-3 subunit alpha) (S-laminin subunit alpha) (S-LAM alpha)	LAMA1 LAMA	iTRAQ-TAILS									72
ADAMTS7	P28799	GRN_HUMAN	Progranulin (PGRN) (Acrogranin) (Epithelin precursor) (Glycoprotein of 88 Kda) (GP88) (Glycoprotein 88) (Granulin precursor) (PC cell-derived growth factor) (PCDGF) (Proepithelin) (PEPI) [Cleaved into: Paragranulin; Granulin-1 (Granulin G); Granulin-2 (Granulin F); Granulin-3 (Epithelin-2) (Granulin B); Granulin-4 (Epithelin-1) (Granulin A); Granulin-5 (Granulin C); Granulin-6 (Granulin D); Granu…	GRN	iTRAQ-TAILS									72
ADAMTS7	P04439	HLAA_HUMAN	HLA class I histocompatibility antigen, A alpha chain (Human leukocyte antigen A) (HLA-A)	HLA-A HLAA	iTRAQ-TAILS									72
ADAMTS7	P35556	FBN2_HUMAN	Fibrillin-2 [Cleaved into: Placensin]	FBN2	iTRAQ-TAILS									72
ADAMTS7	P39060	COIA1_HUMAN	Collagen alpha-1(XVIII) chain [Cleaved into: Endostatin; Non-collagenous domain 1 (NC1)]	COL18A1	iTRAQ-TAILS									72
ADAMTS7	P54756	EPHA5_HUMAN	Ephrin type-A receptor 5 (EC 2.7.10.1) (Brain-specific kinase) (EPH homology kinase 1) (EHK-1) (EPH-like kinase 7) (EK7) (hEK7)	EPHA5 BSK EHK1 HEK7 TYRO4	iTRAQ-TAILS									72
ADAMTS7	Q04900	MUC24_HUMAN	Sialomucin core protein 24 (MUC-24) (Endolyn) (Multi-glycosylated core protein 24) (MGC-24) (MGC-24v) (CD antigen CD164)	CD164	iTRAQ-TAILS									72
ADAMTS7	Q08380	LG3BP_HUMAN	Galectin-3-binding protein (Basement membrane autoantigen p105) (Lectin galactoside-binding soluble 3-binding protein) (Mac-2-binding protein) (MAC2BP) (Mac-2 BP) (Tumor-associated antigen 90K)	LGALS3BP M2BP	iTRAQ-TAILS									72
ADAMTS7	Q08431	MFGM_HUMAN	Lactadherin (Breast epithelial antigen BA46) (HMFG) (MFGM) (Milk fat globule-EGF factor 8) (MFG-E8) (SED1) [Cleaved into: Lactadherin short form; Medin]	MFGE8	iTRAQ-TAILS									72
ADAMTS7	Q14766	LTBP1_HUMAN	Latent-transforming growth factor beta-binding protein 1 (LTBP-1) (Transforming growth factor beta-1-binding protein 1) (TGF-beta1-BP-1)	LTBP1	iTRAQ-TAILS									72
ADAMTS7	Q68D85	NR3L1_HUMAN	Natural cytotoxicity triggering receptor 3 ligand 1 (B7 homolog 6) (B7-H6)	NCR3LG1 B7H6	iTRAQ-TAILS									72
ADAMTS7	Q6ZMP0	THSD4_HUMAN	Thrombospondin type-1 domain-containing protein 4 (A disintegrin and metalloproteinase with thrombospondin motifs-like protein 6) (ADAMTS-like protein 6) (ADAMTSL-6)	THSD4 UNQ9334/PRO34005	iTRAQ-TAILS									72
ADAMTS7	Q86VR8	FJX1_HUMAN	Four-jointed box protein 1 (Four-jointed protein homolog)	FJX1	iTRAQ-TAILS									72
ADAMTS7	Q8IWU5	SULF2_HUMAN	Extracellular sulfatase Sulf-2 (hSulf-2) (EC 3.1.6.-)	SULF2 KIAA1247 UNQ559/PRO1120	iTRAQ-TAILS									72
ADAMTS7	Q8IWU6	SULF1_HUMAN	Extracellular sulfatase Sulf-1 (hSulf-1) (EC 3.1.6.-)	SULF1 KIAA1077	iTRAQ-TAILS									72
ADAMTS7	Q8N2S1	LTBP4_HUMAN	Latent-transforming growth factor beta-binding protein 4 (LTBP-4)	LTBP4	iTRAQ-TAILS				cleavage assays					72
ADAMTS7	Q92520	FAM3C_HUMAN	Protein FAM3C (Interleukin-like EMT inducer)	FAM3C ILEI GS3786	iTRAQ-TAILS									72
ADAMTS7	Q9NS15	LTBP3_HUMAN	Latent-transforming growth factor beta-binding protein 3 (LTBP-3)	LTBP3	iTRAQ-TAILS									72
ADAMTS7	Q9NT22	EMIL3_HUMAN	EMILIN-3 (EMILIN-5) (Elastin microfibril interface-located protein 3) (Elastin microfibril interfacer 3) (Elastin microfibril interface-located protein 5) (Elastin microfibril interfacer 5)	EMILIN3 C20orf130 EMILIN5	iTRAQ-TAILS									72
ADAMTS7	Q9NYQ6	CELR1_HUMAN	Cadherin EGF LAG seven-pass G-type receptor 1 (Cadherin family member 9) (Flamingo homolog 2) (hFmi2)	CELSR1 CDHF9 FMI2	iTRAQ-TAILS									72
ADAMTS7	P29279	CCN2_HUMAN	CCN family member 2 (Cellular communication network factor 2) (Connective tissue growth factor) (Hypertrophic chondrocyte-specific protein 24) (Insulin-like growth factor-binding protein 8) (IBP-8) (IGF-binding protein 8) (IGFBP-8)	CCN2 CTGF HCS24 IGFBP8					cleavage assays	Yeast Two-Hybrid	IP assays		Immuno/Colocalization	52
ADAMTS2	P02452	CO1A1_HUMAN	Collagen alpha-1(I) chain (Alpha-1 type I collagen)	COL1A1	iTRAQ-TAILS									39
ADAMTS2	P08123	CO1A2_HUMAN	Collagen alpha-2(I) chain (Alpha-2 type I collagen)	COL1A2	iTRAQ-TAILS									39
ADAMTS2	P02461	CO3A1_HUMAN	Collagen alpha-1(III) chain	COL3A1	iTRAQ-TAILS				cleavage assays					39
ADAMTS2	P05997	CO5A2_HUMAN	Collagen alpha-2(V) chain	COL5A2	iTRAQ-TAILS									39
ADAMTS2	P12110	CO6A2_HUMAN	Collagen alpha-2(VI) chain	COL6A2	iTRAQ-TAILS									39
ADAMTS2	P12111	CO6A3_HUMAN	Collagen alpha-3(VI) chain	COL6A3	iTRAQ-TAILS									39
ADAMTS2	P07585	PGS2_HUMAN	Decorin (Bone proteoglycan II) (PG-S2) (PG40)	DCN SLRR1B	iTRAQ-TAILS									39
ADAMTS2	Q9UBP4	DKK3_HUMAN	Dickkopf-related protein 3 (Dickkopf-3) (Dkk-3) (hDkk-3)	DKK3 REIC UNQ258/PRO295	iTRAQ-TAILS				cleavage assays					39
ADAMTS2	P02751	FINC_HUMAN	Fibronectin (FN) (Cold-insoluble globulin) (CIG) [Cleaved into: Anastellin; Ugl-Y1; Ugl-Y2; Ugl-Y3]	FN1 FN					cleavage assays					39
ADAMTS2	Q03167	TGBR3_HUMAN	Transforming growth factor beta receptor type 3 (TGF-beta receptor type 3) (TGFR-3) (Betaglycan) (Transforming growth factor beta receptor III) (TGF-beta receptor type III)	TGFBR3					cleavage assays					39
ADAMTS3	O14672	ADA10_HUMAN	Disintegrin and metalloproteinase domain-containing protein 10 (ADAM 10) (EC 3.4.24.81) (CDw156) (Kuzbanian protein homolog) (Mammalian disintegrin-metalloprotease) (CD antigen CD156c)	ADAM10 KUZ MADM	iTRAQ-TAILS									39
ADAMTS3	Q9UHI8	ATS1_HUMAN	A disintegrin and metalloproteinase with thrombospondin motifs 1 (ADAM-TS 1) (ADAM-TS1) (ADAMTS-1) (EC 3.4.24.-) (METH-1)	ADAMTS1 KIAA1346 METH1	iTRAQ-TAILS									39
ADAMTS3	P10909	CLUS_HUMAN	Clusterin (Aging-associated gene 4 protein) (Apolipoprotein J) (Apo-J) (Complement cytolysis inhibitor) (CLI) (Complement-associated protein SP-40,40) (Ku70-binding protein 1) (NA1/NA2) (Sulfated glycoprotein 2) (SGP-2) (Testosterone-repressed prostate message 2) (TRPM-2) [Cleaved into: Clusterin beta chain (ApoJalpha) (Complement cytolysis inhibitor a chain); Clusterin alpha chain (ApoJbeta) (Co…	CLU APOJ CLI KUB1 AAG4	iTRAQ-TAILS									39
ADAMTS3	P02452	CO1A1_HUMAN	Collagen alpha-1(I) chain (Alpha-1 type I collagen)	COL1A1	iTRAQ-TAILS									39
ADAMTS3	P08123	CO1A2_HUMAN	Collagen alpha-2(I) chain (Alpha-2 type I collagen)	COL1A2	iTRAQ-TAILS									39
ADAMTS3	P02461	CO3A1_HUMAN	Collagen alpha-1(III) chain	COL3A1	iTRAQ-TAILS									39
ADAMTS3	P20908	CO5A1_HUMAN	Collagen alpha-1(V) chain	COL5A1	iTRAQ-TAILS									39
ADAMTS3	P29279	CCN2_HUMAN	CCN family member 2 (Cellular communication network factor 2) (Connective tissue growth factor) (Hypertrophic chondrocyte-specific protein 24) (Insulin-like growth factor-binding protein 8) (IBP-8) (IGF-binding protein 8) (IGFBP-8)	CCN2 CTGF HCS24 IGFBP8	iTRAQ-TAILS									39
ADAMTS3	P02751	FINC_HUMAN	Fibronectin (FN) (Cold-insoluble globulin) (CIG) [Cleaved into: Anastellin; Ugl-Y1; Ugl-Y2; Ugl-Y3]	FN1 FN	iTRAQ-TAILS				cleavage assays					39
ADAMTS3	Q12805	FBLN3_HUMAN	EGF-containing fibulin-like extracellular matrix protein 1 (Extracellular protein S1-5) (Fibrillin-like protein) (Fibulin-3) (FIBL-3)	EFEMP1 FBLN3 FBNL	iTRAQ-TAILS									39
ADAMTS3	P28799	GRN_HUMAN	Progranulin (PGRN) (Acrogranin) (Epithelin precursor) (Glycoprotein of 88 Kda) (GP88) (Glycoprotein 88) (Granulin precursor) (PC cell-derived growth factor) (PCDGF) (Proepithelin) (PEPI) [Cleaved into: Paragranulin; Granulin-1 (Granulin G); Granulin-2 (Granulin F); Granulin-3 (Epithelin-2) (Granulin B); Granulin-4 (Epithelin-1) (Granulin A); Granulin-5 (Granulin C); Granulin-6 (Granulin D); Granu…	GRN	iTRAQ-TAILS									39
ADAMTS3	P04439	HLAA_HUMAN	HLA class I histocompatibility antigen, A alpha chain (Human leukocyte antigen A) (HLA-A)	HLA-A HLAA	iTRAQ-TAILS									39
ADAMTS3	Q14766	LTBP1_HUMAN	Latent-transforming growth factor beta-binding protein 1 (LTBP-1) (Transforming growth factor beta-1-binding protein 1) (TGF-beta1-BP-1)	LTBP1	iTRAQ-TAILS				cleavage assays					39
ADAMTS3	P0CG39	POTEJ_HUMAN	POTE ankyrin domain family member J	POTEJ	iTRAQ-TAILS									39
ADAMTS3	P07602	SAP_HUMAN	Prosaposin (Proactivator polypeptide) [Cleaved into: Saposin-A (Protein A); Saposin-B-Val; Saposin-B (Cerebroside sulfate activator) (CSAct) (Dispersin) (Sphingolipid activator protein 1) (SAP-1) (Sulfatide/GM1 activator); Saposin-C (A1 activator) (Co-beta-glucosidase) (Glucosylceramidase activator) (Sphingolipid activator protein 2) (SAP-2); Saposin-D (Component C) (Protein C)]	PSAP GLBA SAP1	iTRAQ-TAILS									39
ADAMTS3	Q03167	TGBR3_HUMAN	Transforming growth factor beta receptor type 3 (TGF-beta receptor type 3) (TGFR-3) (Betaglycan) (Transforming growth factor beta receptor III) (TGF-beta receptor type III)	TGFBR3	iTRAQ-TAILS				cleavage assays					39
ADAMTS3	P07996	TSP1_HUMAN	Thrombospondin-1 (Glycoprotein G)	THBS1 TSP TSP1	iTRAQ-TAILS									39
ADAMTS14	Q16581	C3AR_HUMAN	C3a anaphylatoxin chemotactic receptor (C3AR) (C3a-R)	C3AR1 AZ3B C3R1 HNFAG09	iTRAQ-TAILS									39
ADAMTS14	O94985	CSTN1_HUMAN	Calsyntenin-1 (Alcadein-alpha) (Alc-alpha) (Alzheimer-related cadherin-like protein) (Non-classical cadherin XB31alpha) [Cleaved into: Soluble Alc-alpha (SAlc-alpha); CTF1-alpha (C-terminal fragment 1-alpha)]	CLSTN1 CS1 KIAA0911	iTRAQ-TAILS									39
ADAMTS14	P02452	CO1A1_HUMAN	Collagen alpha-1(I) chain (Alpha-1 type I collagen)	COL1A1	iTRAQ-TAILS									39
ADAMTS14	P08123	CO1A2_HUMAN	Collagen alpha-2(I) chain (Alpha-2 type I collagen)	COL1A2	iTRAQ-TAILS									39
ADAMTS14	P02458	CO2A1_HUMAN	Collagen alpha-1(II) chain (Alpha-1 type II collagen) [Cleaved into: Collagen alpha-1(II) chain; Chondrocalcin]	COL2A1	iTRAQ-TAILS									39
ADAMTS14	P02461	CO3A1_HUMAN	Collagen alpha-1(III) chain	COL3A1	iTRAQ-TAILS				cleavage assays					39
ADAMTS14	P08572	CO4A2_HUMAN	Collagen alpha-2(IV) chain [Cleaved into: Canstatin]	COL4A2	iTRAQ-TAILS									39
ADAMTS14	P20908	CO5A1_HUMAN	Collagen alpha-1(V) chain	COL5A1	iTRAQ-TAILS									39
ADAMTS14	P05997	CO5A2_HUMAN	Collagen alpha-2(V) chain	COL5A2	iTRAQ-TAILS									39
ADAMTS14	P39060	COIA1_HUMAN	Collagen alpha-1(XVIII) chain [Cleaved into: Endostatin; Non-collagenous domain 1 (NC1)]	COL18A1	iTRAQ-TAILS									39
ADAMTS14	P07585	PGS2_HUMAN	Decorin (Bone proteoglycan II) (PG-S2) (PG40)	DCN SLRR1B	iTRAQ-TAILS									39
ADAMTS14	Q9UBP4	DKK3_HUMAN	Dickkopf-related protein 3 (Dickkopf-3) (Dkk-3) (hDkk-3)	DKK3 REIC UNQ258/PRO295	iTRAQ-TAILS				cleavage assays					39
ADAMTS14	P02751	FINC_HUMAN	Fibronectin (FN) (Cold-insoluble globulin) (CIG) [Cleaved into: Anastellin; Ugl-Y1; Ugl-Y2; Ugl-Y3]	FN1 FN	iTRAQ-TAILS				cleavage assays					39
ADAMTS14	P98095	FBLN2_HUMAN	Fibulin-2 (FIBL-2)	FBLN2	iTRAQ-TAILS									39
ADAMTS14	P04439	IBP5_HUMAN	HLA class I histocompatibility antigen, A alpha chain (Human leukocyte antigen A) (HLA-A)	HLA-A HLAA	iTRAQ-TAILS									39
ADAMTS14	P24593	LTBP2_HUMAN	Insulin-like growth factor-binding protein 5 (IBP-5) (IGF-binding protein 5) (IGFBP-5)	IGFBP5 IBP5	iTRAQ-TAILS									39
ADAMTS14	Q14766	LTBP1_HUMAN	Latent-transforming growth factor beta-binding protein 1 (LTBP-1) (Transforming growth factor beta-1-binding protein 1) (TGF-beta1-BP-1)	LTBP1	iTRAQ-TAILS				cleavage assays					39
ADAMTS14	Q14767	LTBP2_HUMAN	Latent-transforming growth factor beta-binding protein 2 (LTBP-2)	LTBP2 C14orf141 LTBP3	iTRAQ-TAILS									39
ADAMTS14	P28300	LYOX_HUMAN	Protein-lysine 6-oxidase (EC 1.4.3.13) (Lysyl oxidase) [Cleaved into: Protein-lysine 6-oxidase, long form; Protein-lysine 6-oxidase, short form]	LOX	iTRAQ-TAILS									39
ADAMTS14	Q08397	LOXL1_HUMAN	Lysyl oxidase homolog 1 (EC 1.4.3.-) (Lysyl oxidase-like protein 1) (LOL)	LOXL1 LOXL	iTRAQ-TAILS									39
ADAMTS14	P98160	PGBM_HUMAN	Basement membrane-specific heparan sulfate proteoglycan core protein (HSPG) (Perlecan) (PLC) [Cleaved into: Endorepellin; LG3 peptide]	HSPG2	iTRAQ-TAILS									39
ADAMTS14	P13611	CSPG2_HUMAN	Versican core protein (Chondroitin sulfate proteoglycan core protein 2) (Chondroitin sulfate proteoglycan 2) (Glial hyaluronate-binding protein) (GHAP) (Large fibroblast proteoglycan) (PG-M)	VCAN CSPG2	iTRAQ-TAILS									39
ADAMTS14	Q03167	TGBR3_HUMAN	Transforming growth factor beta receptor type 3 (TGF-beta receptor type 3) (TGFR-3) (Betaglycan) (Transforming growth factor beta receptor III) (TGF-beta receptor type III)	TGFBR3	iTRAQ-TAILS				cleavage assays					39
ADAMTS2	A6X935	ITIH4_MOUSE	Inter-alpha-trypsin inhibitor heavy chain H4	Itih4	iTRAQ-TAILS									74
ADAMTS2	Q9Z248	aebp2_MOUSE	Zinc finger protein AEBP2	aebp2	iTRAQ-TAILS									74
ADAMTS2	P29699	FETUA_MOUSE	Alpha-2-HS-glycoprotein (Countertrypin) (Fetuin-A)	Ahsg Fetua	iTRAQ-TAILS									74
ADAMTS2	Q6GQT1	A2MG_MOUSE	Alpha-2-macroglobulin-P (Alpha-2-macroglobulin)	A2m A2mp	iTRAQ-TAILS									74
ADAMTS2	O35640	ANXA8_MOUSE	Annexin A8 (Annexin VIII) (Annexin-8)	Anxa8 Anx8	iTRAQ-TAILS									74
ADAMTS2	Q00623	APOA1_MOUSE	Apolipoprotein A-I (Apo-AI) (ApoA-I) (Apolipoprotein A1) [Cleaved into: Proapolipoprotein A-I (ProapoA-I); Truncated apolipoprotein A-I]	Apoa1	iTRAQ-TAILS									74
ADAMTS2	Q01339	APOH_MOUSE	Beta-2-glycoprotein 1 (APC inhibitor) (Activated protein C-binding protein) (Apolipoprotein H) (Apo-H) (Beta-2-glycoprotein I) (B2GPI) (Beta(2)GPI)	Apoh B2gp1	iTRAQ-TAILS									74
ADAMTS2	P02088	HBB1_MOUSE	Hemoglobin subunit beta-1 (Beta-1-globin) (Hemoglobin beta-1 chain) (Hemoglobin beta-major chain)	Hbb-b1	iTRAQ-TAILS									74
ADAMTS2	P28653	PGS1_MOUSE	Biglycan (Bone/cartilage proteoglycan I) (PG-S1)	Bgn	iTRAQ-TAILS									74
ADAMTS2	Q6P8K8	CBPA4_MOUSE	Carboxypeptidase A4	Cpa4	iTRAQ-TAILS									74
ADAMTS2	P10605	CATB_MOUSE	Cathepsin B (EC 3.4.22.1) (Cathepsin B1) [Cleaved into: Cathepsin B light chain; Cathepsin B heavy chain]	Ctsb	iTRAQ-TAILS									74
ADAMTS2	P49935	CATH_MOUSE	Pro-cathepsin H (Cathepsin B3) (Cathepsin BA) [Cleaved into: Cathepsin H mini chain; Cathepsin H (EC 3.4.22.16); Cathepsin H heavy chain; Cathepsin H light chain]	Ctsh	iTRAQ-TAILS									74
ADAMTS2	O70370	CATS_MOUSE	Cathepsin S (EC 3.4.22.27)	Ctss Cats	iTRAQ-TAILS									74
ADAMTS2	P49817	CAV1_MOUSE	Caveolin-1	Cav1 Cav	iTRAQ-TAILS									74
ADAMTS2	O54724	CAVN1_MOUSE	Caveolae-associated protein 1 (Cav-p60) (Cavin-1) (Polymerase I and transcript release factor)	Cavin1 Ptrf	iTRAQ-TAILS									74
ADAMTS2	Q8BH61	F13A_MOUSE	Coagulation factor XIII A chain (Coagulation factor XIIIa) (EC 2.3.2.13) (Protein-glutamine gamma-glutamyltransferase A chain) (Transglutaminase A chain)	F13a1 F13a	iTRAQ-TAILS									74
ADAMTS2	P11087	CO1A1_MOUSE	Collagen alpha-1(I) chain (Alpha-1 type I collagen)	Col1a1 Cola1	iTRAQ-TAILS				cleavage assays					74
ADAMTS2	P08121	CO3A1_MOUSE	Collagen alpha-1(III) chain	Col3a1	iTRAQ-TAILS									74
ADAMTS2	P02463	CO4A1_MOUSE	Collagen alpha-1(IV) chain [Cleaved into: Arresten]	Col4a1	iTRAQ-TAILS									74
ADAMTS2	O88207	CO5A1_MOUSE	Collagen alpha-1(V) chain	Col5a1	iTRAQ-TAILS									74
ADAMTS2	Q04857	CO6A1_MOUSE	Collagen alpha-1(VI) chain	Col6a1	iTRAQ-TAILS									74
ADAMTS2	Q80X19	COEA1_MOUSE	Collagen alpha-1(XIV) chain	Col14a1	iTRAQ-TAILS									74
ADAMTS2	Q01149	CO1A2_MOUSE	Collagen alpha-2(I) chain (Alpha-2 type I collagen)	Col1a2 Cola2	iTRAQ-TAILS				cleavage assays					74
ADAMTS2	Q3U962	CO5A2_MOUSE	Collagen alpha-2(V) chain	Col5a2	iTRAQ-TAILS									74
ADAMTS2	Q02788	CO6A2_MOUSE	Collagen alpha-2(VI) chain	Col6a2	iTRAQ-TAILS									74
ADAMTS2	E9PWQ3	E9PWQ3_MOUSE	Collagen, type VI, alpha 3	Col6a3	iTRAQ-TAILS									74
ADAMTS2	P01027	CO3_MOUSE	Complement C3 (HSE-MSF) [Cleaved into: Complement C3 beta chain; C3-beta-c (C3bc); Complement C3 alpha chain; C3a anaphylatoxin; Acylation stimulating protein (ASP) (C3adesArg); Complement C3b alpha' chain; Complement C3c alpha' chain fragment 1; Complement C3dg fragment; Complement C3g fragment; Complement C3d fragment; Complement C3f fragment; Complement C3c alpha' chain fragment 2]	C3	iTRAQ-TAILS									74
ADAMTS2	P01029	CO4B_MOUSE	Complement C4-B [Cleaved into: Complement C4 beta chain; Complement C4 alpha chain; C4a anaphylatoxin; Complement C4 gamma chain]	C4b C4	iTRAQ-TAILS									74
ADAMTS2	P04186	CFAB_MOUSE	Complement factor B (EC 3.4.21.47) (C3/C5 convertase) [Cleaved into: Complement factor B Ba fragment; Complement factor B Bb fragment]	Cfb Bf H2-Bf	iTRAQ-TAILS									74
ADAMTS2	P06909	CFAH_MOUSE	Complement factor H (Protein beta-1-H)	Cfh Hf1	iTRAQ-TAILS									74
ADAMTS2	Q7TPC1	CDSN_MOUSE	Corneodesmosin	Cdsn	iTRAQ-TAILS									74
ADAMTS2	P21460	CYTC_MOUSE	Cystatin-C (Cystatin-3)	Cst3	iTRAQ-TAILS									74
ADAMTS2	Q9QZZ6	DERM_MOUSE	Dermatopontin (Early quiescence protein 1) (EQ-1) (Tyrosine-rich acidic matrix protein) (TRAMP)	Dpt	iTRAQ-TAILS									74
ADAMTS2	Q6P253	DMKN_MOUSE	Dermokine (Epidermis-specific secreted protein SK30/SK89)	Dmkn	iTRAQ-TAILS									74
ADAMTS2	P16045	LEG1_MOUSE	Galectin-1 (Gal-1) (14 kDa lectin) (Beta-galactoside-binding lectin L-14-I) (Galaptin) (Lactose-binding lectin 1) (Lectin galactoside-binding soluble 1) (S-Lac lectin 1)	Lgals1 Gbp	iTRAQ-TAILS									74
ADAMTS2	O54974	LEG7_MOUSE	Galectin-7 (Gal-7)	Lgals7	iTRAQ-TAILS									74
ADAMTS2	P21614	VTDB_MOUSE	Vitamin D-binding protein (DBP) (VDB) (Gc-globulin) (Group-specific component)	Gc	iTRAQ-TAILS									74
ADAMTS2	P13020	GELS_MOUSE	Gelsolin (Actin-depolymerizing factor) (ADF) (Brevin)	Gsn Gsb	iTRAQ-TAILS									74
ADAMTS2	P14431	HA19_MOUSE	H-2 class I histocompatibility antigen, Q9 alpha chain	H2-Q9	iTRAQ-TAILS									74
ADAMTS2	Q91X72	HEMO_MOUSE	Hemopexin	Hpx Hpxn	iTRAQ-TAILS									74
ADAMTS2	P01867	IGG2B_MOUSE	Immunoglobulin heavy constant gamma 2B (Ig gamma-2B chain C region)	Ighg2b Igh-3	iTRAQ-TAILS									74
ADAMTS2	P03987	IGHG3_MOUSE	Ig gamma-3 chain C region		iTRAQ-TAILS									74
ADAMTS2	P15947	KLK1_MOUSE	Kallikrein-1 (EC 3.4.21.35) (Glandular kallikrein K1) (KAL-B) (Renal kallikrein) (Tissue kallikrein-6) (mGK-6)	Klk1 Klk-6 Klk6	iTRAQ-TAILS									74
ADAMTS2	O08677	KNG1_MOUSE	Kininogen-1 [Cleaved into: Kininogen-1 heavy chain; Bradykinin; Kininogen-1 light chain]	Kng1 Kng	iTRAQ-TAILS									74
ADAMTS2	P51885	LUM_MOUSE	Lumican (Keratan sulfate proteoglycan lumican) (KSPG lumican)	Lum Lcn Ldc	iTRAQ-TAILS									74
ADAMTS2	Q6P8K8	CBPA4_MOUSE	Carboxypeptidase A4	Cpa4	iTRAQ-TAILS									74
ADAMTS2	P34884	MIF_MOUSE	Macrophage migration inhibitory factor (MIF) (EC 5.3.2.1) (Delayed early response protein 6) (DER6) (Glycosylation-inhibiting factor) (GIF) (L-dopachrome isomerase) (L-dopachrome tautomerase) (EC 5.3.3.12) (Phenylpyruvate tautomerase)	Mif	iTRAQ-TAILS									74
ADAMTS2	P27573	MYP0_MOUSE	Myelin protein P0 (Myelin peripheral protein) (MPP) (Myelin protein zero)	Mpz P0	iTRAQ-TAILS									74
ADAMTS2	Q543C5	Q543C5_MOUSE	Mimecan (Osteoglycin)	Ogn	iTRAQ-TAILS									74
ADAMTS2	Q05DM6	Q05DM6_MOUSE	Tmed1 protein	Tmed1	iTRAQ-TAILS									74
ADAMTS2	Q4FJV4	Q4FJV4_MOUSE	Annexin	Anxa1	iTRAQ-TAILS									74
ADAMTS2	P07356	ANXA2_MOUSE	Annexin A2 (Annexin II) (Annexin-2) (Calpactin I heavy chain) (Calpactin-1 heavy chain) (Chromobindin-8) (Lipocortin II) (Placental anticoagulant protein IV) (PAP-IV) (Protein I) (p36)	Anxa2 Anx2 Cal1h	iTRAQ-TAILS									74
ADAMTS2	Q61398	PCOC1_MOUSE	Procollagen C-endopeptidase enhancer 1 (P14) (Procollagen COOH-terminal proteinase enhancer 1) (PCPE-1) (Procollagen C-proteinase enhancer 1) (Type 1 procollagen C-proteinase enhancer protein) (Type I procollagen COOH-terminal proteinase enhancer)	Pcolce Pcpe1	iTRAQ-TAILS									74
ADAMTS2	Q922R8	PDIA6_MOUSE	Protein disulfide-isomerase A6 (EC 5.3.4.1) (Thioredoxin domain-containing protein 7)	Pdia6 Txndc7	iTRAQ-TAILS									74
ADAMTS2	Q62009	POSTN_MOUSE	Periostin (PN) (Osteoblast-specific factor 2) (OSF-2)	Postn Osf2	iTRAQ-TAILS									74
ADAMTS2	P09813	APOA2_MOUSE	Apolipoprotein A-II (Apo-AII) (ApoA-II) (Apolipoprotein A2) [Cleaved into: Proapolipoprotein A-II (ProapoA-II)]	Apoa2	iTRAQ-TAILS									74
ADAMTS2	Q9JK53	PRELP_MOUSE	Prolargin (Proline-arginine-rich end leucine-rich repeat protein)	Prelp	iTRAQ-TAILS									74
ADAMTS2	Q8BLN6	UNC80_MOUSE	Protein unc-80 homolog (mUNC-80)	Unc80 Kiaa1843	iTRAQ-TAILS									74
ADAMTS2	Q00896	A1AT3_MOUSE	Alpha-1-antitrypsin 1-3 (Alpha-1 protease inhibitor 3) (Alpha-1 protease inhibitor 6) (Alpha-1-antitrypsin 1-6) (Serine protease inhibitor 1-3) (Serine protease inhibitor 1-6) (Serine protease inhibitor A1c) (Serpin A1c)	Serpina1c Dom3 Dom6 Spi1-3 Spi1-6	iTRAQ-TAILS									74
ADAMTS2	Q00897	A1AT4_MOUSE	Alpha-1-antitrypsin 1-4 (Alpha-1 protease inhibitor 4) (Serine protease inhibitor 1-4) (Serine protease inhibitor A1d) (Serpin A1d)	Serpina1d Dom4 Spi1-4	iTRAQ-TAILS									74
ADAMTS2	Q60854	SPB6_MOUSE	Serpin B6 (Placental thrombin inhibitor) (Proteinase inhibitor 6) (PI-6)	Serpinb6 Serpinb6a Spi3	iTRAQ-TAILS									74
ADAMTS2	I7HJI3	I7HJI3_MOUSE	Serine (or cysteine) peptidase inhibitor, clade B, member 6e	Serpinb6e	iTRAQ-TAILS									74
ADAMTS2	P07724	ALBU_MOUSE	Albumin	Alb Alb-1 Alb1	iTRAQ-TAILS									74
ADAMTS2	Q921I1	TRFE_MOUSE	Serotransferrin (Transferrin) (Beta-1 metal-binding globulin) (Siderophilin)	Tf Trf	iTRAQ-TAILS									74
ADAMTS2	P28862	MMP3_MOUSE	Stromelysin-1 (SL-1) (EC 3.4.24.17) (EMS-2) (Matrix metalloproteinase-3) (MMP-3) (Transin-1)	Mmp3	iTRAQ-TAILS									74
ADAMTS2	Q8BH32	SUSD4_MOUSE	Sushi domain-containing protein 4	Susd4	iTRAQ-TAILS									74
ADAMTS2	O88968	TCO2_MOUSE	Transcobalamin-2 (TC-2) (Transcobalamin II) (TC II) (TCII)	Tcn2	iTRAQ-TAILS									74
ADAMTS14	Q61702	ITIH1_MOUSE	Inter-alpha-trypsin inhibitor heavy chain H1 (ITI heavy chain H1) (ITI-HC1) (Inter-alpha-inhibitor heavy chain 1)	Itih1	iTRAQ-TAILS									74
ADAMTS14	Q9Z248	aebp2_MOUSE	Zinc finger protein AEBP2	aebp2	iTRAQ-TAILS									74
ADAMTS14	P29699	FETUA_MOUSE	Alpha-2-HS-glycoprotein (Countertrypin) (Fetuin-A)	Ahsg Fetua	iTRAQ-TAILS									74
ADAMTS14	Q6GQT1	A2MG_MOUSE	Alpha-2-macroglobulin-P (Alpha-2-macroglobulin)	A2m A2mp	iTRAQ-TAILS									74
ADAMTS14	O35640	ANXA8_MOUSE	Annexin A8 (Annexin VIII) (Annexin-8)	Anxa8 Anx8	iTRAQ-TAILS									74
ADAMTS14	Q00623	APOA1_MOUSE	Apolipoprotein A-I (Apo-AI) (ApoA-I) (Apolipoprotein A1) [Cleaved into: Proapolipoprotein A-I (ProapoA-I); Truncated apolipoprotein A-I]	Apoa1	iTRAQ-TAILS									74
ADAMTS14	Q01339	APOH_MOUSE	Beta-2-glycoprotein 1 (APC inhibitor) (Activated protein C-binding protein) (Apolipoprotein H) (Apo-H) (Beta-2-glycoprotein I) (B2GPI) (Beta(2)GPI)	Apoh B2gp1	iTRAQ-TAILS									74
ADAMTS14	P02088	HBB1_MOUSE	Hemoglobin subunit beta-1 (Beta-1-globin) (Hemoglobin beta-1 chain) (Hemoglobin beta-major chain)	Hbb-b1	iTRAQ-TAILS									74
ADAMTS14	P28653	PGS1_MOUSE	Biglycan (Bone/cartilage proteoglycan I) (PG-S1)	Bgn	iTRAQ-TAILS									74
ADAMTS14	P15089	CBPA3_MOUSE	Mast cell carboxypeptidase A (MC-CPA) (EC 3.4.17.1) (Carboxypeptidase A3)	Cpa3	iTRAQ-TAILS									74
ADAMTS14	P10605	CATB_MOUSE	Cathepsin B (EC 3.4.22.1) (Cathepsin B1) [Cleaved into: Cathepsin B light chain; Cathepsin B heavy chain]	Ctsb	iTRAQ-TAILS									74
ADAMTS14	P49935	CATH_MOUSE	Pro-cathepsin H (Cathepsin B3) (Cathepsin BA) [Cleaved into: Cathepsin H mini chain; Cathepsin H (EC 3.4.22.16); Cathepsin H heavy chain; Cathepsin H light chain]	Ctsh	iTRAQ-TAILS									74
ADAMTS14	O70370	CATS_MOUSE	Cathepsin S (EC 3.4.22.27)	Ctss Cats	iTRAQ-TAILS									74
ADAMTS14	P49817	CAV1_MOUSE	Caveolin-1	Cav1 Cav	iTRAQ-TAILS									74
ADAMTS14	O54724	CAVN1_MOUSE	Caveolae-associated protein 1 (Cav-p60) (Cavin-1) (Polymerase I and transcript release factor)	Cavin1 Ptrf	iTRAQ-TAILS									74
ADAMTS14	Q8BH61	F13A_MOUSE	Coagulation factor XIII A chain (Coagulation factor XIIIa) (EC 2.3.2.13) (Protein-glutamine gamma-glutamyltransferase A chain) (Transglutaminase A chain)	F13a1 F13a	iTRAQ-TAILS									74
ADAMTS14	P11087	CO1A1_MOUSE	Collagen alpha-1(I) chain (Alpha-1 type I collagen)	Col1a1 Cola1	iTRAQ-TAILS				cleavage assays					74
ADAMTS14	P08121	CO3A1_MOUSE	Collagen alpha-1(III) chain	Col3a1	iTRAQ-TAILS									74
ADAMTS14	P02463	CO4A1_MOUSE	Collagen alpha-1(IV) chain [Cleaved into: Arresten]	Col4a1	iTRAQ-TAILS									74
ADAMTS14	O88207	CO5A1_MOUSE	Collagen alpha-1(V) chain	Col5a1	iTRAQ-TAILS									74
ADAMTS14	Q04857	CO6A1_MOUSE	Collagen alpha-1(VI) chain	Col6a1	iTRAQ-TAILS									74
ADAMTS14	Q80X19	COEA1_MOUSE	Collagen alpha-1(XIV) chain	Col14a1	iTRAQ-TAILS									74
ADAMTS14	Q01149	CO1A2_MOUSE	Collagen alpha-2(I) chain (Alpha-2 type I collagen)	Col1a2 Cola2	iTRAQ-TAILS				cleavage assays					74
ADAMTS14	Q3U962	CO5A2_MOUSE	Collagen alpha-2(V) chain	Col5a2	iTRAQ-TAILS									74
ADAMTS14	Q02788	CO6A2_MOUSE	Collagen alpha-2(VI) chain	Col6a2	iTRAQ-TAILS									74
ADAMTS14	E9PWQ3	E9PWQ3_MOUSE	Collagen, type VI, alpha 3	Col6a3	iTRAQ-TAILS									74
ADAMTS14	P01027	CO3_MOUSE	Complement C3 (HSE-MSF) [Cleaved into: Complement C3 beta chain; C3-beta-c (C3bc); Complement C3 alpha chain; C3a anaphylatoxin; Acylation stimulating protein (ASP) (C3adesArg); Complement C3b alpha' chain; Complement C3c alpha' chain fragment 1; Complement C3dg fragment; Complement C3g fragment; Complement C3d fragment; Complement C3f fragment; Complement C3c alpha' chain fragment 2]	C3	iTRAQ-TAILS									74
ADAMTS14	P01029	CO4B_MOUSE	Complement C4-B [Cleaved into: Complement C4 beta chain; Complement C4 alpha chain; C4a anaphylatoxin; Complement C4 gamma chain]	C4b C4	iTRAQ-TAILS									74
ADAMTS14	P04186	CFAB_MOUSE	Complement factor B (EC 3.4.21.47) (C3/C5 convertase) [Cleaved into: Complement factor B Ba fragment; Complement factor B Bb fragment]	Cfb Bf H2-Bf	iTRAQ-TAILS									74
ADAMTS14	P06909	CFAH_MOUSE	Complement factor H (Protein beta-1-H)	Cfh Hf1	iTRAQ-TAILS									74
ADAMTS14	Q7TPC1	CDSN_MOUSE	Corneodesmosin	Cdsn	iTRAQ-TAILS									74
ADAMTS14	P21460	CYTC_MOUSE	Cystatin-C (Cystatin-3)	Cst3	iTRAQ-TAILS									74
ADAMTS14	Q9QZZ6	DERM_MOUSE	Dermatopontin (Early quiescence protein 1) (EQ-1) (Tyrosine-rich acidic matrix protein) (TRAMP)	Dpt	iTRAQ-TAILS									74
ADAMTS14	Q6P253	DMKN_MOUSE	Dermokine (Epidermis-specific secreted protein SK30/SK89)	Dmkn	iTRAQ-TAILS									74
ADAMTS14	P16045	LEG1_MOUSE	Galectin-1 (Gal-1) (14 kDa lectin) (Beta-galactoside-binding lectin L-14-I) (Galaptin) (Lactose-binding lectin 1) (Lectin galactoside-binding soluble 1) (S-Lac lectin 1)	Lgals1 Gbp	iTRAQ-TAILS									74
ADAMTS14	O54974	LEG7_MOUSE	Galectin-7 (Gal-7)	Lgals7	iTRAQ-TAILS									74
ADAMTS14	P21614	VTDB_MOUSE	Vitamin D-binding protein (DBP) (VDB) (Gc-globulin) (Group-specific component)	Gc	iTRAQ-TAILS									74
ADAMTS14	P13020	GELS_MOUSE	Gelsolin (Actin-depolymerizing factor) (ADF) (Brevin)	Gsn Gsb	iTRAQ-TAILS									74
ADAMTS14	P14431	HA19_MOUSE	H-2 class I histocompatibility antigen, Q9 alpha chain	H2-Q9	iTRAQ-TAILS									74
ADAMTS14	Q91X72	HEMO_MOUSE	Hemopexin	Hpx Hpxn	iTRAQ-TAILS									74
ADAMTS14	P01867	IGG2B_MOUSE	Immunoglobulin heavy constant gamma 2B (Ig gamma-2B chain C region)	Ighg2b Igh-3	iTRAQ-TAILS									74
ADAMTS14	P03987	IGHG3_MOUSE	Ig gamma-3 chain C region		iTRAQ-TAILS									74
ADAMTS14	P15947	KLK1_MOUSE	Kallikrein-1 (EC 3.4.21.35) (Glandular kallikrein K1) (KAL-B) (Renal kallikrein) (Tissue kallikrein-6) (mGK-6)	Klk1 Klk-6 Klk6	iTRAQ-TAILS									74
ADAMTS14	O08677	KNG1_MOUSE	Kininogen-1 [Cleaved into: Kininogen-1 heavy chain; Bradykinin; Kininogen-1 light chain]	Kng1 Kng	iTRAQ-TAILS									74
ADAMTS14	P51885	LUM_MOUSE	Lumican (Keratan sulfate proteoglycan lumican) (KSPG lumican)	Lum Lcn Ldc	iTRAQ-TAILS									74
ADAMTS14	Q6P8K8	CBPA4_MOUSE	Carboxypeptidase A4	Cpa4	iTRAQ-TAILS									74
ADAMTS14	P34884	MIF_MOUSE	Macrophage migration inhibitory factor (MIF) (EC 5.3.2.1) (Delayed early response protein 6) (DER6) (Glycosylation-inhibiting factor) (GIF) (L-dopachrome isomerase) (L-dopachrome tautomerase) (EC 5.3.3.12) (Phenylpyruvate tautomerase)	Mif	iTRAQ-TAILS									74
ADAMTS14	P27573	MYP0_MOUSE	Myelin protein P0 (Myelin peripheral protein) (MPP) (Myelin protein zero)	Mpz P0	iTRAQ-TAILS									74
ADAMTS14	Q543C5	Q543C5_MOUSE	Mimecan (Osteoglycin)	Ogn	iTRAQ-TAILS									74
ADAMTS14	Q05DM6	Q05DM6_MOUSE	Tmed1 protein	Tmed1	iTRAQ-TAILS									74
ADAMTS14	Q4FJV4	Q4FJV4_MOUSE	Annexin	Anxa1	iTRAQ-TAILS									74
ADAMTS14	P07356	ANXA2_MOUSE	Annexin A2 (Annexin II) (Annexin-2) (Calpactin I heavy chain) (Calpactin-1 heavy chain) (Chromobindin-8) (Lipocortin II) (Placental anticoagulant protein IV) (PAP-IV) (Protein I) (p36)	Anxa2 Anx2 Cal1h	iTRAQ-TAILS									74
ADAMTS14	Q61398	PCOC1_MOUSE	Procollagen C-endopeptidase enhancer 1 (P14) (Procollagen COOH-terminal proteinase enhancer 1) (PCPE-1) (Procollagen C-proteinase enhancer 1) (Type 1 procollagen C-proteinase enhancer protein) (Type I procollagen COOH-terminal proteinase enhancer)	Pcolce Pcpe1	iTRAQ-TAILS									74
ADAMTS14	Q922R8	PDIA6_MOUSE	Protein disulfide-isomerase A6 (EC 5.3.4.1) (Thioredoxin domain-containing protein 7)	Pdia6 Txndc7	iTRAQ-TAILS									74
ADAMTS14	Q62009	POSTN_MOUSE	Periostin (PN) (Osteoblast-specific factor 2) (OSF-2)	Postn Osf2	iTRAQ-TAILS									74
ADAMTS14	P09813	APOA2_MOUSE	Apolipoprotein A-II (Apo-AII) (ApoA-II) (Apolipoprotein A2) [Cleaved into: Proapolipoprotein A-II (ProapoA-II)]	Apoa2	iTRAQ-TAILS									74
ADAMTS14	Q9JK53	PRELP_MOUSE	Prolargin (Proline-arginine-rich end leucine-rich repeat protein)	Prelp	iTRAQ-TAILS									74
ADAMTS14	Q8BLN6	UNC80_MOUSE	Protein unc-80 homolog (mUNC-80)	Unc80 Kiaa1843	iTRAQ-TAILS									74
ADAMTS14	Q00896	A1AT3_MOUSE	Alpha-1-antitrypsin 1-3 (Alpha-1 protease inhibitor 3) (Alpha-1 protease inhibitor 6) (Alpha-1-antitrypsin 1-6) (Serine protease inhibitor 1-3) (Serine protease inhibitor 1-6) (Serine protease inhibitor A1c) (Serpin A1c)	Serpina1c Dom3 Dom6 Spi1-3 Spi1-6	iTRAQ-TAILS									74
ADAMTS14	Q00897	A1AT4_MOUSE	Alpha-1-antitrypsin 1-4 (Alpha-1 protease inhibitor 4) (Serine protease inhibitor 1-4) (Serine protease inhibitor A1d) (Serpin A1d)	Serpina1d Dom4 Spi1-4	iTRAQ-TAILS									74
ADAMTS14	Q60854	SPB6_MOUSE	Serpin B6 (Placental thrombin inhibitor) (Proteinase inhibitor 6) (PI-6)	Serpinb6 Serpinb6a Spi3	iTRAQ-TAILS									74
ADAMTS14	I7HJI3	I7HJI3_MOUSE	Serine (or cysteine) peptidase inhibitor, clade B, member 6e	Serpinb6e	iTRAQ-TAILS									74
ADAMTS14	P07724	ALBU_MOUSE	Albumin	Alb Alb-1 Alb1	iTRAQ-TAILS									74
ADAMTS14	Q921I1	TRFE_MOUSE	Serotransferrin (Transferrin) (Beta-1 metal-binding globulin) (Siderophilin)	Tf Trf	iTRAQ-TAILS									74
ADAMTS14	P28862	MMP3_MOUSE	Stromelysin-1 (SL-1) (EC 3.4.24.17) (EMS-2) (Matrix metalloproteinase-3) (MMP-3) (Transin-1)	Mmp3	iTRAQ-TAILS									74
ADAMTS14	Q8BH32	SUSD4_MOUSE	Sushi domain-containing protein 4	Susd4	iTRAQ-TAILS									74
ADAMTS14	O88968	TCO2_MOUSE	Transcobalamin-2 (TC-2) (Transcobalamin II) (TC II) (TCII)	Tcn2	iTRAQ-TAILS									74
ADAMTS2	P62737	ACTA_MOUSE	Actin, aortic smooth muscle	Acta2	iTRAQ-TAILS				cleavage assays					74
ADAMTS2	P20152	VIME_MOUSE	Vimentin	Vim	iTRAQ-TAILS				cleavage assays					74
ADAMTS14	P62737	ACTA_MOUSE	Actin, aortic smooth muscle	Acta2	iTRAQ-TAILS				cleavage assays					74
ADAMTS14	P20152	VIME_MOUSE	Vimentin	Vim	iTRAQ-TAILS				cleavage assays					74
ADAMTS16	P02751	FINC_HUMAN	Fibronectin (FN) (Cold-insoluble globulin) (CIG) [Cleaved into: Anastellin; Ugl-Y1; Ugl-Y2; Ugl-Y3]	FN1 FN					cleavage assays					66
ADAMTS10	P35556	FBN2_HUMAN	Fibrillin-2 [Cleaved into: Placensin]	FBN2					cleavage assays					65
ADAMTS20	P16112	PGCA_HUMAN	Aggrecan core protein (Cartilage-specific proteoglycan core protein) (CSPCP) (Chondroitin sulfate proteoglycan core protein 1) (Chondroitin sulfate proteoglycan 1) [Cleaved into: Aggrecan core protein 2]	ACAN AGC1 CSPG1 MSK16										17	prediction by homology with ADAMTS9
ADAMTS8	P10451	OSTP_HUMAN	Osteopontin	SPP1					cleavage assays					75
ADAMTS4	Q07954	LRP1_HUMAN	Prolow-density lipoprotein receptor-related protein 1	LRP1								Binding assay		76
ADAMTS5	Q07954	LRP1_HUMAN	Prolow-density lipoprotein receptor-related protein 1	LRP1								Binding assay		76
ADAMTS9	Q07954	LRP1_HUMAN	Prolow-density lipoprotein receptor-related protein 1	LRP1						Yeast Two-Hybrid		Binding assay		77
ADAMTS20	Q07954	LRP1_HUMAN	Prolow-density lipoprotein receptor-related protein 1	LRP1										77	prediction by homology with ADAMTS9

## Sheet: References
References
1	Kelwick R, Desanlis I, Wheeler GN, Edwards DR. The ADAMTS (A Disintegrin and Metalloproteinase with Thrombospondin motifs) family. Genome Biol. 2015 May 30;16(1):113. doi: 10.1186/s13059-015-0676-3. PMID: 26025392; PMCID: PMC4448532.
2	Satz-Jacobowitz B, Hubmacher D. The quest for substrates and binding partners: A critical barrier for understanding the role of ADAMTS proteases in musculoskeletal development and disease. Dev Dyn. 2021 Jan;250(1):8-26. doi: 10.1002/dvdy.248. Epub 2020 Sep 17. PMID: 32875613; PMCID: PMC7902295.
3	Liu YJ, Xu Y, Yu Q. Full-length ADAMTS-1 and the ADAMTS-1 fragments display pro- and antimetastatic activity, respectively. Oncogene. 2006 Apr 20;25(17):2452-67. doi: 10.1038/sj.onc.1209287. PMID: 16314835; PMCID: PMC2759703.
4	Kuno K, Okada Y, Kawashima H, Nakamura H, Miyasaka M, Ohno H, Matsushima K. ADAMTS-1 cleaves a cartilage proteoglycan, aggrecan. FEBS Lett. 2000 Aug 4;478(3):241-5. doi: 10.1016/s0014-5793(00)01854-8. PMID: 10930576.
5	Sandy JD, Westling J, Kenagy RD, Iruela-Arispe ML, Verscharen C, Rodriguez-Mazaneque JC, Zimmermann DR, Lemire JM, Fischer JW, Wight TN, Clowes AW. Versican V1 proteolysis in human aorta in vivo occurs at the Glu441-Ala442 bond, a site that is cleaved by recombinant ADAMTS-1 and ADAMTS-4. J Biol Chem. 2001 Apr 20;276(16):13372-8. doi: 10.1074/jbc.M009737200. Epub 2001 Jan 26. PMID: 11278559.
6	Rodríguez-Manzaneque JC, Carpizo D, Plaza-Calonge Mdel C, Torres-Collado AX, Thai SN, Simons M, Horowitz A, Iruela-Arispe ML. Cleavage of syndecan-4 by ADAMTS1 provokes defects in adhesion. Int J Biochem Cell Biol. 2009 Apr;41(4):800-10. doi: 10.1016/j.biocel.2008.08.014. Epub 2008 Aug 15. PMID: 18775505; PMCID: PMC3807939.
7	Torres-Collado AX, Kisiel W, Iruela-Arispe ML, Rodríguez-Manzaneque JC. ADAMTS1 interacts with, cleaves, and modifies the extracellular location of the matrix inhibitor tissue factor pathway inhibitor-2. J Biol Chem. 2006 Jun 30;281(26):17827-37. doi: 10.1074/jbc.M513465200. Epub 2006 Apr 26. PMID: 16641089.
8	Esselens C, Malapeira J, Colomé N, Casal C, Rodríguez-Manzaneque JC, Canals F, Arribas J. The cleavage of semaphorin 3C induced by ADAMTS1 promotes cell migration. J Biol Chem. 2010 Jan 22;285(4):2463-73. doi: 10.1074/jbc.M109.055129. Epub 2009 Nov 13. PMID: 19915008; PMCID: PMC2807303.
9	Millane T, Devarajan S, Fashola T, Bush R, Holt DW. Micro method of analysis for magnesium in myocardial biopsies. Clin Chem. 1991 Aug;37(8):1401-4. PMID: 1651181.
10	Lind T, Birch MA, McKie N. Purification of an insect derived recombinant human ADAMTS-1 reveals novel gelatin (type I collagen) degrading activities. Mol Cell Biochem. 2006 Jan;281(1-2):95-102. doi: 10.1007/s11010-006-0637-y. PMID: 16328961.
11	Colige A, Sieron AL, Li SW, Schwarze U, Petty E, Wertelecki W, Wilcox W, Krakow D, Cohn DH, Reardon W, Byers PH, Lapière CM, Prockop DJ, Nusgens BV. Human Ehlers-Danlos syndrome type VII C and bovine dermatosparaxis are caused by mutations in the procollagen I N-proteinase gene. Am J Hum Genet. 1999 Aug;65(2):308-17. doi: 10.1086/302504. PMID: 10417273; PMCID: PMC1377929.
12	Colige A, Nuytinck L, Hausser I, van Essen AJ, Thiry M, Herens C, Adès LC, Malfait F, Paepe AD, Franck P, Wolff G, Oosterwijk JC, Smitt JH, Lapière CM, Nusgens BV. Novel types of mutation responsible for the dermatosparactic type of Ehlers-Danlos syndrome (Type VIIC) and common polymorphisms in the ADAMTS2 gene. J Invest Dermatol. 2004 Oct;123(4):656-63. doi: 10.1111/j.0022-202X.2004.23406.x. PMI…
13	Wang WM, Lee S, Steiglitz BM, Scott IC, Lebares CC, Allen ML, Brenner MC, Takahara K, Greenspan DS. Transforming growth factor-beta induces secretion of activated ADAMTS-2. A procollagen III N-proteinase. J Biol Chem. 2003 May 23;278(21):19549-57. doi: 10.1074/jbc.M300767200. Epub 2003 Mar 19. PMID: 12646579.
14	Colige A, Ruggiero F, Vandenberghe I, Dubail J, Kesteloot F, Van Beeumen J, Beschin A, Brys L, Lapière CM, Nusgens B. Domains and maturation processes that regulate the activity of ADAMTS-2, a metalloproteinase cleaving the aminopropeptide of fibrillar procollagens types I-III and V. J Biol Chem. 2005 Oct 14;280(41):34397-408. doi: 10.1074/jbc.M506458200. Epub 2005 Jul 26. PMID: 16046392.
15	Fernandes RJ, Hirohata S, Engle JM, Colige A, Cohn DH, Eyre DR, Apte SS. Procollagen II amino propeptide processing by ADAMTS-3. Insights on dermatosparaxis. J Biol Chem. 2001 Aug 24;276(34):31502-9. doi: 10.1074/jbc.M103466200. Epub 2001 Jun 14. PMID: 11408482.
16	Tortorella MD, Burn TC, Pratta MA, Abbaszade I, Hollis JM, Liu R, Rosenfeld SA, Copeland RA, Decicco CP, Wynn R, Rockwell A, Yang F, Duke JL, Solomon K, George H, Bruckner R, Nagase H, Itoh Y, Ellis DM, Ross H, Wiswall BH, Murphy K, Hillman MC Jr, Hollis GF, Newton RC, Magolda RL, Trzaskos JM, Arner EC. Purification and cloning of aggrecanase-1: a member of the ADAMTS family of proteins. Science.…
17	Somerville RP, Longpre JM, Jungers KA, Engle JM, Ross M, Evanko S, Wight TN, Leduc R, Apte SS. Characterization of ADAMTS-9 and ADAMTS-20 as a distinct ADAMTS subfamily related to Caenorhabditis elegans GON-1. J Biol Chem. 2003 Mar 14;278(11):9503-13. doi: 10.1074/jbc.M211009200. Epub 2003 Jan 3. PMID: 12514189.
18	Krstic D, Rodriguez M, Knuesel I. Regulated proteolytic processing of Reelin through interplay of tissue plasminogen activator (tPA), ADAMTS-4, ADAMTS-5, and their modulators. PLoS One. 2012;7(10):e47793. doi: 10.1371/journal.pone.0047793. Epub 2012 Oct 17. PMID: 23082219; PMCID: PMC3474754.
19	Yamakage Y, Kato M, Hongo A, Ogino H, Ishii K, Ishizuka T, Kamei T, Tsuiji H, Miyamoto T, Oishi H, Kohno T, Hattori M. A disintegrin and metalloproteinase with thrombospondin motifs 2 cleaves and inactivates Reelin in the postnatal cerebral cortex and hippocampus, but not in the cerebellum. Mol Cell Neurosci. 2019 Oct;100:103401. doi: 10.1016/j.mcn.2019.103401. Epub 2019 Sep 3. PMID: 31491533.
20	Melching LI, Fisher WD, Lee ER, Mort JS, Roughley PJ. The cleavage of biglycan by aggrecanases. Osteoarthritis Cartilage. 2006 Nov;14(11):1147-54. doi: 10.1016/j.joca.2006.05.014. Epub 2006 Jun 30. PMID: 16806997.
21	Hills R, Mazzarella R, Fok K, Liu M, Nemirovskiy O, Leone J, Zack MD, Arner EC, Viswanathan M, Abujoub A, Muruganandam A, Sexton DJ, Bassill GJ, Sato AK, Malfait AM, Tortorella MD. Identification of an ADAMTS-4 cleavage motif using phage display leads to the development of fluorogenic peptide substrates and reveals matrilin-3 as a novel substrate. J Biol Chem. 2007 Apr 13;282(15):11101-9. doi: 10…
22	Tortorella MD, Arner EC, Hills R, Easton A, Korte-Sarfaty J, Fok K, Wittwer AJ, Liu RQ, Malfait AM. Alpha2-macroglobulin is a novel substrate for ADAMTS-4 and ADAMTS-5 and represents an endogenous inhibitor of these enzymes. J Biol Chem. 2004 Apr 23;279(17):17554-61. doi: 10.1074/jbc.M313041200. Epub 2004 Jan 7. PMID: 14715656.
23	Dickinson SC, Vankemmelbeke MN, Buttle DJ, Rosenberg K, Heinegård D, Hollander AP. Cleavage of cartilage oligomeric matrix protein (thrombospondin-5) by matrix metalloproteinases and a disintegrin and metalloproteinase with thrombospondin motifs. Matrix Biol. 2003 May;22(3):267-78. doi: 10.1016/s0945-053x(03)00034-9. PMID: 12853037.
24	Nakamura H, Fujii Y, Inoki I, Sugimoto K, Tanzawa K, Matsuki H, Miura R, Yamaguchi Y, Okada Y. Brevican is degraded by matrix metalloproteinases and aggrecanase-1 (ADAMTS4) at different sites. J Biol Chem. 2000 Dec 8;275(49):38885-90. doi: 10.1074/jbc.M003875200. PMID: 10986281.
25	Nakada M, Miyamori H, Kita D, Takahashi T, Yamashita J, Sato H, Miura R, Yamaguchi Y, Okada Y. Human glioblastomas overexpress ADAMTS-5 that degrades brevican. Acta Neuropathol. 2005 Sep;110(3):239-46. doi: 10.1007/s00401-005-1032-6. Epub 2005 Aug 30. PMID: 16133547.
26	Abbaszade I, Liu RQ, Yang F, Rosenfeld SA, Ross OH, Link JR, Ellis DM, Tortorella MD, Pratta MA, Hollis JM, Wynn R, Duke JL, George HJ, Hillman MC Jr, Murphy K, Wiswall BH, Copeland RA, Decicco CP, Bruckner R, Nagase H, Itoh Y, Newton RC, Magolda RL, Trzaskos JM, Burn TC, et al. Cloning and characterization of ADAMTS11, an aggrecanase from the ADAMTS family. J Biol Chem. 1999 Aug 13;274(33):23443…
27	Gendron C, Kashiwagi M, Lim NH, Enghild JJ, Thøgersen IB, Hughes C, Caterson B, Nagase H. Proteolytic activities of human ADAMTS-5: comparative studies with ADAMTS-4. J Biol Chem. 2007 Jun 22;282(25):18294-18306. doi: 10.1074/jbc.M701523200. Epub 2007 Apr 12. Erratum in: J Biol Chem. 2007 Sep 21;282(38):28296. PMID: 17430884.
28	Santamaria S, Yamamoto K, Botkjaer K, Tape C, Dyson MR, McCafferty J, Murphy G, Nagase H. Antibody-based exosite inhibitors of ADAMTS-5 (aggrecanase-2). Biochem J. 2015 Nov 1;471(3):391-401. doi: 10.1042/BJ20150758. Epub 2015 Aug 24. PMID: 26303525; PMCID: PMC4613496.
29	Santamaria S, Yamamoto K, Teraz-Orosz A, Koch C, Apte SS, de Groot R, Lane DA, Ahnström J. Exosites in Hypervariable Loops of ADAMTS Spacer Domains control Substrate Recognition and Proteolysis. Sci Rep. 2019 Jul 29;9(1):10914. doi: 10.1038/s41598-019-47494-w. PMID: 31358852; PMCID: PMC6662762.
30	Longpré JM, McCulloch DR, Koo BH, Alexander JP, Apte SS, Leduc R. Characterization of proADAMTS5 processing by proprotein convertases. Int J Biochem Cell Biol. 2009 May;41(5):1116-26. doi: 10.1016/j.biocel.2008.10.008. Epub 2008 Nov 1. PMID: 18992360.
31	Foulcer SJ, Nelson CM, Quintero MV, Kuberan B, Larkin J, Dours-Zimmermann MT, Zimmermann DR, Apte SS. Determinants of versican-V1 proteoglycan processing by the metalloproteinase ADAMTS5. J Biol Chem. 2014 Oct 3;289(40):27859-73. doi: 10.1074/jbc.M114.573287. Epub 2014 Aug 13. PMID: 25122765; PMCID: PMC4183820.
32	Ehlen HW, Sengle G, Klatt AR, Talke A, Müller S, Paulsson M, Wagener R. Proteolytic processing causes extensive heterogeneity of tissue matrilin forms. J Biol Chem. 2009 Aug 7;284(32):21545-56. doi: 10.1074/jbc.M109.016568. Epub 2009 Jun 16. PMID: 19531486; PMCID: PMC2755879.
33	Liu CJ, Kong W, Ilalov K, Yu S, Xu K, Prazak L, Fajardo M, Sehgal B, Di Cesare PE. ADAMTS-7: a metalloproteinase that directly binds to and degrades cartilage oligomeric matrix protein. FASEB J. 2006 May;20(7):988-90. doi: 10.1096/fj.05-3877fje. Epub 2006 Apr 3. PMID: 16585064; PMCID: PMC1483927.
34	Kutz WE, Wang LW, Bader HL, Majors AK, Iwata K, Traboulsi EI, Sakai LY, Keene DR, Apte SS. ADAMTS10 protein interacts with fibrillin-1 and promotes its deposition in extracellular matrix of cultured fibroblasts. J Biol Chem. 2011 May 13;286(19):17156-67. doi: 10.1074/jbc.M111.231571. Epub 2011 Mar 14. PMID: 21402694; PMCID: PMC3089559.
35	Dagher G, Sauterey C. Regulation of intracellular pH in rabbit cortical connecting tubule and cortical collecting duct. Biochim Biophys Acta. 1991 Dec 3;1133(1):17-24. doi: 10.1016/0167-4889(91)90236-q. PMID: 16611630.
36	Gerritsen HE, Robles R, Lämmle B, Furlan M. Partial amino acid sequence of purified von Willebrand factor-cleaving protease. Blood. 2001 Sep 15;98(6):1654-61. doi: 10.1182/blood.v98.6.1654. PMID: 11535494.
37	Fujikawa K, Suzuki H, McMullen B, Chung D. Purification of human von Willebrand factor-cleaving protease and its identification as a new member of the metalloproteinase family. Blood. 2001 Sep 15;98(6):1662-6. doi: 10.1182/blood.v98.6.1662. PMID: 11535495.
38	Dong JF, Moake JL, Nolasco L, Bernardo A, Arceneaux W, Shrimpton CN, Schade AJ, McIntire LV, Fujikawa K, López JA. ADAMTS-13 rapidly cleaves newly secreted ultralarge von Willebrand factor multimers on the endothelial surface under flowing conditions. Blood. 2002 Dec 1;100(12):4033-9. doi: 10.1182/blood-2002-05-1401. Epub 2002 Jul 25. PMID: 12393397.
39	Bekhouche M, Leduc C, Dupont L, Janssen L, Delolme F, Vadon-Le Goff S, Smargiasso N, Baiwir D, Mazzucchelli G, Zanella-Cleon I, Dubail J, De Pauw E, Nusgens B, Hulmes DJ, Moali C, Colige A. Determination of the substrate repertoire of ADAMTS2, 3, and 14 significantly broadens their functions and identifies extracellular matrix organization and TGF-β signaling as primary targets. FASEB J. 2016 May…
40	Colige A, Vandenberghe I, Thiry M, Lambert CA, Van Beeumen J, Li SW, Prockop DJ, Lapiere CM, Nusgens BV. Cloning and characterization of ADAMTS-14, a novel ADAMTS displaying high homology with ADAMTS-2 and ADAMTS-3. J Biol Chem. 2002 Feb 22;277(8):5756-66. doi: 10.1074/jbc.M105601200. Epub 2001 Dec 7. PMID: 11741898.
41	Dancevic CM, Fraser FW, Smith AD, Stupka N, Ward AC, McCulloch DR. Biosynthesis and expression of a disintegrin-like and metalloproteinase domain with thrombospondin-1 repeats-15: a novel versican-cleaving proteoglycanase. J Biol Chem. 2013 Dec 27;288(52):37267-76. doi: 10.1074/jbc.M112.418624. Epub 2013 Nov 12. PMID: 24220035; PMCID: PMC3873579.
42	Silver DL, Hou L, Somerville R, Young ME, Apte SS, Pavan WJ. The secreted metalloprotease ADAMTS20 is required for melanoblast survival. PLoS Genet. 2008 Feb 29;4(2):e1000003. doi: 10.1371/journal.pgen.1000003. PMID: 18454205; PMCID: PMC2265537.
43	McCulloch DR, Nelson CM, Dixon LJ, Silver DL, Wylie JD, Lindner V, Sasaki T, Cooley MA, Argraves WS, Apte SS. ADAMTS metalloproteases generate active versican fragments that regulate interdigital web regression. Dev Cell. 2009 Nov;17(5):687-98. doi: 10.1016/j.devcel.2009.09.008. PMID: 19922873; PMCID: PMC2780442.
44	Santamaria S. ADAMTS-5: A difficult teenager turning 20. Int J Exp Pathol. 2020 Feb;101(1-2):4-20. doi: 10.1111/iep.12344. Epub 2020 Mar 27. PMID: 32219922; PMCID: PMC7306899.
45	Zeng W, Corcoran C, Collins-Racie LA, Lavallie ER, Morris EA, Flannery CR. Glycosaminoglycan-binding properties and aggrecanase activities of truncated ADAMTSs: comparative analyses with ADAMTS-5, -9, -16 and -18. Biochim Biophys Acta. 2006 Mar;1760(3):517-24. doi: 10.1016/j.bbagen.2006.01.013. Epub 2006 Feb 17. PMID: 16507336.
46	Zhen EY, Brittain IJ, Laska DA, Mitchell PG, Sumer EU, Karsdal MA, Duffin KL. Characterization of metalloprotease cleavage products of human articular cartilage. Arthritis Rheum. 2008 Aug;58(8):2420-31. doi: 10.1002/art.23654. PMID: 18668564.
47	Scavenius C, Poulsen EC, Thøgersen IB, Roebuck M, Frostick S, Bou-Gharios G, Yamamoto K, Deleuran B, Enghild JJ. Matrix-degrading protease ADAMTS-5 cleaves inter-α-inhibitor and releases active heavy chain 2 in synovial fluids from arthritic patients. J Biol Chem. 2019 Oct 18;294(42):15495-15504. doi: 10.1074/jbc.RA119.008844. Epub 2019 Sep 4. PMID: 31484722; PMCID: PMC6802519.
48	Bauters D, Spincemaille P, Geys L, Cassiman D, Vermeersch P, Bedossa P, Scroyen I, Lijnen HR. ADAMTS5 deficiency protects against non-alcoholic steatohepatitis in obesity. Liver Int. 2016 Dec;36(12):1848-1859. doi: 10.1111/liv.13181. Epub 2016 Jul 4. PMID: 27254774.
49	Mohamedi Y, Fontanil T, Cal S, Cobo T, Obaya ÁJ. ADAMTS-12: Functions and Challenges for a Complex Metalloprotease. Front Mol Biosci. 2021 Apr 30;8:686763. doi: 10.3389/fmolb.2021.686763. PMID: 33996918; PMCID: PMC8119882.
50	Guo F, Lai Y, Tian Q, Lin EA, Kong L, Liu C. Granulin-epithelin precursor binds directly to ADAMTS-7 and ADAMTS-12 and inhibits their degradation of cartilage oligomeric matrix protein. Arthritis Rheum. 2010 Jul;62(7):2023-36. doi: 10.1002/art.27491. PMID: 20506400; PMCID: PMC2902708.
51	Bai XH, Wang DW, Kong L, Zhang Y, Luan Y, Kobayashi T, Kronenberg HM, Yu XP, Liu CJ. ADAMTS-7, a direct target of PTHrP, adversely regulates endochondral bone growth by associating with and inactivating GEP growth factor. Mol Cell Biol. 2009 Aug;29(15):4201-19. doi: 10.1128/MCB.00056-09. Epub 2009 Jun 1. PMID: 19487464; PMCID: PMC2715794.
52	Pi L, Jorgensen M, Oh SH, Protopapadakis Y, Gjymishka A, Brown A, Robinson P, Liu C, Scott EW, Schultz GS, Petersen BE. A disintegrin and metalloprotease with thrombospondin type I motif 7: a new protease for connective tissue growth factor in hepatic progenitor/oval cell niche. Am J Pathol. 2015 Jun;185(6):1552-63. doi: 10.1016/j.ajpath.2015.02.008. Epub 2015 Apr 2. PMID: 25843683; PMCID: PMC445…
53	Wei JL, Fu W, Hettinghouse A, He WJ, Lipson KE, Liu CJ. Role of ADAMTS-12 in Protecting Against Inflammatory Arthritis in Mice By Interacting With and Inactivating Proinflammatory Connective Tissue Growth Factor. Arthritis Rheumatol. 2018 Nov;70(11):1745-1756. doi: 10.1002/art.40552. Epub 2018 Sep 24. PMID: 29750395; PMCID: PMC6203634.
54	Luan Y, Kong L, Howell DR, Ilalov K, Fajardo M, Bai XH, Di Cesare PE, Goldring MB, Abramson SB, Liu CJ. Inhibition of ADAMTS-7 and ADAMTS-12 degradation of cartilage oligomeric matrix protein by alpha-2-macroglobulin. Osteoarthritis Cartilage. 2008 Nov;16(11):1413-20. doi: 10.1016/j.joca.2008.03.017. Epub 2008 May 15. PMID: 18485748; PMCID: PMC2574789.
55	Somerville RP, Longpré JM, Apel ED, Lewis RM, Wang LW, Sanes JR, Leduc R, Apte SS. ADAMTS7B, the full-length product of the ADAMTS7 gene, is a chondroitin sulfate proteoglycan containing a mucin domain. J Biol Chem. 2004 Aug 20;279(34):35159-75. doi: 10.1074/jbc.M402380200. Epub 2004 Jun 10. PMID: 15192113.
56	Fontanil T, Rúa S, Llamazares M, Moncada-Pazos A, Quirós PM, García-Suárez O, Vega JA, Sasaki T, Mohamedi Y, Esteban MM, Obaya AJ, Cal S. Interaction between the ADAMTS-12 metalloprotease and fibulin-2 induces tumor-suppressive effects in breast cancer cells. Oncotarget. 2014 Mar 15;5(5):1253-64. doi: 10.18632/oncotarget.1690. PMID: 24457941; PMCID: PMC4012729.
57	Fontanil T, Mohamedi Y, Moncada-Pazos A, Cobo T, Vega JA, Cobo JL, García-Suárez O, Cobo J, Obaya ÁJ, Cal S. Neurocan is a New Substrate for the ADAMTS12 Metalloprotease: Potential Implications in Neuropathies. Cell Physiol Biochem. 2019;52(5):1003-1016. doi: 10.33594/000000069. PMID: 30977985.
58	Fontanil T, Álvarez-Teijeiro S, Villaronga MÁ, Mohamedi Y, Solares L, Moncada-Pazos A, Vega JA, García-Suárez O, Pérez-Basterrechea M, García-Pedrero JM, Obaya AJ, Cal S. Cleavage of Fibulin-2 by the aggrecanases ADAMTS-4 and ADAMTS-5 contributes to the tumorigenic potential of breast cancer cells. Oncotarget. 2017 Feb 21;8(8):13716-13729. doi: 10.18632/oncotarget.14627. PMID: 28099917; PMCID: PM…
59	Fontanil T, Mohamedi Y, Espina-Casado J, Obaya ÁJ, Cobo T, Cal S. Hyalectanase Activities by the ADAMTS Metalloproteases. Int J Mol Sci. 2021 Mar 15;22(6):2988. doi: 10.3390/ijms22062988. PMID: 33804223; PMCID: PMC8000579.
60	Rodríguez-Manzaneque JC, Westling J, Thai SN, Luque A, Knauper V, Murphy G, Sandy JD, Iruela-Arispe ML. ADAMTS1 cleaves aggrecan at multiple sites and is differentially inhibited by metalloproteinase inhibitors. Biochem Biophys Res Commun. 2002 Apr 26;293(1):501-8. doi: 10.1016/S0006-291X(02)00254-1. PMID: 12054629.
61	Rogerson FM, Last K, Golub SB, Gauci SJ, Stanton H, Bell KM, Fosang AJ. ADAMTS-9 in Mouse Cartilage Has Aggrecanase Activity That Is Distinct from ADAMTS-4 and ADAMTS-5. Int J Mol Sci. 2019 Jan 29;20(3):573. doi: 10.3390/ijms20030573. PMID: 30699963; PMCID: PMC6387038.
62	Tauchi R, Imagama S, Natori T, Ohgomori T, Muramoto A, Shinjo R, Matsuyama Y, Ishiguro N, Kadomatsu K. The endogenous proteoglycan-degrading enzyme ADAMTS-4 promotes functional recovery after spinal cord injury. J Neuroinflammation. 2012 Mar 15;9:53. doi: 10.1186/1742-2094-9-53. PMID: 22420304; PMCID: PMC3334708.
63	Matthews RT, Gary SC, Zerillo C, Pratta M, Solomon K, Arner EC, Hockfield S. Brain-enriched hyaluronan binding (BEHAB)/brevican cleavage in a glioma cell line is mediated by a disintegrin and metalloproteinase with thrombospondin motifs (ADAMTS) family member. J Biol Chem. 2000 Jul 28;275(30):22695-703. doi: 10.1074/jbc.M909764199. PMID: 10801887.
64	Resnick MI, Grayhack JT. Treatment of stage IV carcinoma of the prostate. Urol Clin North Am. 1975 Feb;2(1):141-61. PMID: 1093057.
65	Gregorio F, Filipponi P, Cristallini S, Carloni C, Moretti I, Ferrandina C, Pippi R, Pietropaolo M. Effects of beta non-selective and beta 1 selective adrenergic blocking agents on glucagon secretion from isolated perfused rat pancreas. J Endocrinol Invest. 1986 Jun;9(3):209-15. doi: 10.1007/BF03348100. PMID: 3020114.
66	Schnellmann R, Sack R, Hess D, Annis DS, Mosher DF, Apte SS, Chiquet-Ehrismann R. A Selective Extracellular Matrix Proteomics Approach Identifies Fibronectin Proteolysis by A Disintegrin-like and Metalloprotease Domain with Thrombospondin Type 1 Motifs (ADAMTS16) and Its Impact on Spheroid Morphogenesis. Mol Cell Proteomics. 2018 Jul;17(7):1410-1425. doi: 10.1074/mcp.RA118.000676. Epub 2018 Apr 1…
67	Hubmacher D, Schneider M, Berardinelli SJ, Takeuchi H, Willard B, Reinhardt DP, Haltiwanger RS, Apte SS. Unusual life cycle and impact on microfibril assembly of ADAMTS17, a secreted metalloprotease mutated in genetic eye disease. Sci Rep. 2017 Feb 8;7:41871. doi: 10.1038/srep41871. PMID: 28176809; PMCID: PMC5296908.
68	Ogino H, Hisanaga A, Kohno T, Kondo Y, Okumura K, Kamei T, Sato T, Asahara H, Tsuiji H, Fukata M, Hattori M. Secreted Metalloproteinase ADAMTS-3 Inactivates Reelin. J Neurosci. 2017 Mar 22;37(12):3181-3191. doi: 10.1523/JNEUROSCI.3632-16.2017. Epub 2017 Feb 17. PMID: 28213441; PMCID: PMC6596773.
69	Jeltsch M, Jha SK, Tvorogov D, Anisimov A, Leppänen VM, Holopainen T, Kivelä R, Ortega S, Kärpanen T, Alitalo K. CCBE1 enhances lymphangiogenesis via A disintegrin and metalloprotease with thrombospondin motifs-3-mediated vascular endothelial growth factor-C activation. Circulation. 2014 May 13;129(19):1962-71. doi: 10.1161/CIRCULATIONAHA.113.002779. Epub 2014 Feb 19. PMID: 24552833.
70	Kashiwagi M, Enghild JJ, Gendron C, Hughes C, Caterson B, Itoh Y, Nagase H. Altered proteolytic activities of ADAMTS-4 expressed by C-terminal processing. J Biol Chem. 2004 Mar 12;279(11):10109-19. doi: 10.1074/jbc.M312123200. Epub 2003 Dec 8. Erratum in: J Biol Chem. 2004 May 21;279(21):22786. PMID: 14662755.
71	Cain SA, Mularczyk EJ, Singh M, Massam-Wu T, Kielty CM. ADAMTS-10 and -6 differentially regulate cell-cell junctions and focal adhesions. Sci Rep. 2016 Oct 25;6:35956. doi: 10.1038/srep35956. PMID: 27779234; PMCID: PMC5078793.
72	Colige A, Monseur C, Crawley JTB, Santamaria S, de Groot R. Proteomic discovery of substrates of the cardiovascular protease ADAMTS7. J Biol Chem. 2019 May 17;294(20):8037-8045. doi: 10.1074/jbc.RA119.007492. Epub 2019 Mar 29. PMID: 30926607; PMCID: PMC6527163.
73	Wang LW, Nandadasa S, Annis DS, Dubail J, Mosher DF, Willard BB, Apte SS. A disintegrin-like and metalloproteinase domain with thrombospondin type 1 motif 9 (ADAMTS9) regulates fibronectin fibrillogenesis and turnover. J Biol Chem. 2019 Jun 21;294(25):9924-9936. doi: 10.1074/jbc.RA118.006479. Epub 2019 May 13. PMID: 31085586; PMCID: PMC6597835.
74	Leduc C, Dupont L, Joannes L, Monseur C, Baiwir D, Mazzucchelli G, Deroanne C, Colige A, Bekhouche M. In vivo N-Terminomics Highlights Novel Functions of ADAMTS2 and ADAMTS14 in Skin Collagen Matrix Building. Front Mol Biosci. 2021 Mar 19;8:643178. doi: 10.3389/fmolb.2021.643178. PMID: 33816558; PMCID: PMC8017238.
75	Santamaria S, Martin DR, Dong X, Yamamoto K, Apte SS, Ahnström J. Post-translational regulation and proteolytic activity of the metalloproteinase ADAMTS8. J Biol Chem. 2021 Nov;297(5):101323. doi: 10.1016/j.jbc.2021.101323. Epub 2021 Oct 21. PMID: 34687701; PMCID: PMC8577114.
76	Yamamoto K, Owen K, Parker AE, Scilabra SD, Dudhia J, Strickland DK, Troeberg L, Nagase H. Low density lipoprotein receptor-related protein 1 (LRP1)-mediated endocytic clearance of a disintegrin and metalloproteinase with thrombospondin motifs-4 (ADAMTS-4): functional differences of non-catalytic domains of ADAMTS-4 and ADAMTS-5 in LRP1 binding. J Biol Chem. 2014 Mar 7;289(10):6462-6474. doi: 10.…
77	Nandadasa S, Kraft CM, Wang LW, O'Donnell A, Patel R, Gee HY, Grobe K, Cox TC, Hildebrandt F, Apte SS. Secreted metalloproteases ADAMTS9 and ADAMTS20 have a non-canonical role in ciliary vesicle growth during ciliogenesis. Nat Commun. 2019 Feb 27;10(1):953. doi: 10.1038/s41467-019-08520-7. PMID: 30814516; PMCID: PMC6393521.

## Sheet: 303 PPI
ADAMTS1	ACAN
ADAMTS1	AREG
ADAMTS1	DAG1
ADAMTS1	DSC3
ADAMTS1	HBEGF
ADAMTS1	LGALS3BP
ADAMTS1	NID1
ADAMTS1	NID2
ADAMTS1	SDC4
ADAMTS1	SEMA3C
ADAMTS1	TFPI2
ADAMTS1	TGFA
ADAMTS1	VCAN
ADAMTS10	FBN1
ADAMTS10	FBN2
ADAMTS12	A2M
ADAMTS12	CCN2
ADAMTS12	COMP
ADAMTS12	FBLN2
ADAMTS12	GRN
ADAMTS12	NCAN
ADAMTS13	VWF
ADAMTS14	A2M
ADAMTS14	ACTA2
ADAMTS14	AEBP2
ADAMTS14	AHSG
ADAMTS14	ALB
ADAMTS14	ANXA1
ADAMTS14	ANXA2
ADAMTS14	ANXA8
ADAMTS14	APOA1
ADAMTS14	APOA2
ADAMTS14	APOH
ADAMTS14	BGN
ADAMTS14	C3
ADAMTS14	C3AR1
ADAMTS14	C4B
ADAMTS14	CAV1
ADAMTS14	CAVIN1
ADAMTS14	CDSN
ADAMTS14	CFB
ADAMTS14	CFH
ADAMTS14	CLSTN1
ADAMTS14	COL14A1
ADAMTS14	COL18A1
ADAMTS14	COL1A1
ADAMTS14	COL1A2
ADAMTS14	COL2A1
ADAMTS14	COL3A1
ADAMTS14	COL4A1
ADAMTS14	COL4A2
ADAMTS14	COL5A1
ADAMTS14	COL5A2
ADAMTS14	COL6A1
ADAMTS14	Col6a2
ADAMTS14	COL6A3
ADAMTS14	CPA4
ADAMTS14	CST3
ADAMTS14	CTSB
ADAMTS14	CTSH
ADAMTS14	CTSS
ADAMTS14	DCN
ADAMTS14	DKK3
ADAMTS14	DMKN
ADAMTS14	DPT
ADAMTS14	F13A1
ADAMTS14	FBLN2
ADAMTS14	FN1
ADAMTS14	GC
ADAMTS14	Gsn
ADAMTS14	H2-Q9
ADAMTS14	Hbb
ADAMTS14	HLA-A
ADAMTS14	HPX
ADAMTS14	HSPG2
ADAMTS14	IGFBP5
ADAMTS14	igh-3
ADAMTS14	IGHG3
ADAMTS14	ITIH4
ADAMTS14	KLK1
ADAMTS14	KNG1
ADAMTS14	LGALS1
ADAMTS14	LGALS7
ADAMTS14	LOX
ADAMTS14	LOXL1
ADAMTS14	LTBP1
ADAMTS14	LTBP2
ADAMTS14	LUM
ADAMTS14	MCPT4
ADAMTS14	MIF
ADAMTS14	MMP3
ADAMTS14	MPZ
ADAMTS14	OGN
ADAMTS14	PCOLCE
ADAMTS14	PDIA6
ADAMTS14	POSTN
ADAMTS14	PRELP
ADAMTS14	SERPINA1C
ADAMTS14	SERPINA1D
ADAMTS14	SERPINB6
ADAMTS14	SERPINB6E
ADAMTS14	SUSD4
ADAMTS14	TCN2
ADAMTS14	TF
ADAMTS14	TGFBR3
ADAMTS14	TMED1
ADAMTS14	UNC80
ADAMTS14	VCAN
ADAMTS14	VIM
ADAMTS15	ACAN
ADAMTS15	VCAN
ADAMTS16	FN1
ADAMTS17	ADAMTS17
ADAMTS2	A2m
ADAMTS2	ACTA2
ADAMTS2	AEBP2
ADAMTS2	AHSG
ADAMTS2	ALB
ADAMTS2	ANXA1
ADAMTS2	ANXA2
ADAMTS2	ANXA8
ADAMTS2	APOA1
ADAMTS2	APOA2
ADAMTS2	APOH
ADAMTS2	BGN
ADAMTS2	C3
ADAMTS2	C4B
ADAMTS2	CAV1
ADAMTS2	CAVIN1
ADAMTS2	CDSN
ADAMTS2	CFB
ADAMTS2	CFH
ADAMTS2	COL14A1
ADAMTS2	COL1A1
ADAMTS2	COL1A2
ADAMTS2	COL2A1
ADAMTS2	COL3A1
ADAMTS2	COL4A1
ADAMTS2	COL5A1
ADAMTS2	COL5A2
ADAMTS2	COL6A1
ADAMTS2	COL6A2
ADAMTS2	COL6A3
ADAMTS2	CPA4
ADAMTS2	CST3
ADAMTS2	CTSB
ADAMTS2	CTSH
ADAMTS2	CTSS
ADAMTS2	DCN
ADAMTS2	DKK3
ADAMTS2	DMKN
ADAMTS2	DPT
ADAMTS2	F13A1
ADAMTS2	FN1
ADAMTS2	GC
ADAMTS2	Gsn
ADAMTS2	H2-Q9
ADAMTS2	HBB-B1
ADAMTS2	HPX
ADAMTS2	IGHG2B
ADAMTS2	IGHG3
ADAMTS2	ITIH4
ADAMTS2	KLK1
ADAMTS2	KNG1
ADAMTS2	LGALS1
ADAMTS2	LGALS7
ADAMTS2	LUM
ADAMTS2	MCPT4
ADAMTS2	MIF
ADAMTS2	MMP3
ADAMTS2	MPZ
ADAMTS2	OGN
ADAMTS2	PCOLCE
ADAMTS2	PDIA6
ADAMTS2	POSTN
ADAMTS2	PRELP
ADAMTS2	RELN
ADAMTS2	SERPINA1C
ADAMTS2	SERPINA1D
ADAMTS2	SERPINB6
ADAMTS2	SERPINB6E
ADAMTS2	SUSD4
ADAMTS2	TCN2
ADAMTS2	TF
ADAMTS2	TGFBR3
ADAMTS2	TMED1
ADAMTS2	UNC80
ADAMTS2	VIM
ADAMTS20	ACAN
ADAMTS20	LRP1
ADAMTS20	VCAN
ADAMTS3	ADAM10
ADAMTS3	ADAMTS1
ADAMTS3	BGN
ADAMTS3	CCN2
ADAMTS3	CLU
ADAMTS3	COL1A1
ADAMTS3	COL1A2
ADAMTS3	COL2A1
ADAMTS3	COL3A1
ADAMTS3	COL5A1
ADAMTS3	EFEMP1
ADAMTS3	FN1
ADAMTS3	GRN
ADAMTS3	HLA-A
ADAMTS3	LTBP1
ADAMTS3	POTEJ
ADAMTS3	PSAP
ADAMTS3	RELN
ADAMTS3	TGFBR3
ADAMTS3	THBS1
ADAMTS3	VEGFC
ADAMTS4	A2M
ADAMTS4	ACAN
ADAMTS4	BCAN
ADAMTS4	BGN
ADAMTS4	COMP
ADAMTS4	DCN
ADAMTS4	FBLN2
ADAMTS4	LRP1
ADAMTS4	MATN3
ADAMTS4	NCAN
ADAMTS4	RELN
ADAMTS4	VCAN
ADAMTS5	A2M
ADAMTS5	ACAN
ADAMTS5	ADAMTS5
ADAMTS5	BCAN
ADAMTS5	BGN
ADAMTS5	CILP
ADAMTS5	CILP2
ADAMTS5	CLU
ADAMTS5	COL2A1
ADAMTS5	COL3A1
ADAMTS5	DCN
ADAMTS5	FBLN2
ADAMTS5	FMOD
ADAMTS5	FN1
ADAMTS5	ITIH2
ADAMTS5	LRP1
ADAMTS5	MATN4
ADAMTS5	NCAN
ADAMTS5	PRELP
ADAMTS5	RELN
ADAMTS5	SDC1
ADAMTS5	TF
ADAMTS5	TNC
ADAMTS5	VCAN
ADAMTS6	LTBP1
ADAMTS6	SDC4
ADAMTS7	A2M
ADAMTS7	ADAMTS2
ADAMTS7	AGRN
ADAMTS7	BMP6
ADAMTS7	CCN2
ADAMTS7	CD164
ADAMTS7	CELSR1
ADAMTS7	CLU
ADAMTS7	COL18A1
ADAMTS7	COL1A1
ADAMTS7	COL1A2
ADAMTS7	COL3A1
ADAMTS7	COL4A2
ADAMTS7	COL5A1
ADAMTS7	COL5A2
ADAMTS7	COL6A3
ADAMTS7	COMP
ADAMTS7	CPD
ADAMTS7	CPE
ADAMTS7	CREG1
ADAMTS7	CST3
ADAMTS7	CTSB
ADAMTS7	EMILIN3
ADAMTS7	EPHA5
ADAMTS7	FAM3C
ADAMTS7	FBN2
ADAMTS7	FJX1
ADAMTS7	FN1
ADAMTS7	GAL
ADAMTS7	GPR37
ADAMTS7	GRN
ADAMTS7	HLA-A
ADAMTS7	IGF1
ADAMTS7	INHBA
ADAMTS7	LAMA1
ADAMTS7	LGALS3BP
ADAMTS7	LTBP1
ADAMTS7	LTBP3
ADAMTS7	LTBP4
ADAMTS7	MFGE8
ADAMTS7	NCR3LG1
ADAMTS7	NID1
ADAMTS7	NPTXR
ADAMTS7	PSAP
ADAMTS7	QSOX1
ADAMTS7	SULF1
ADAMTS7	SULF2
ADAMTS7	THSD4
ADAMTS8	SPP1
ADAMTS9	ACAN
ADAMTS9	FN1
ADAMTS9	VCAN
ADAMTS9	LRP1
