# Supplementary material for: Phylogenetic inference of the emergence of sequence modules and protein-protein interactions in the ADAMTS-TSL family
Source: PLoS Comput Biol. 2023 Aug 31;19(8):e1011404. doi: 10.1371/journal.pcbi.1011404 (PMC10499240; doi:10.1371/journal.pcbi.1011404)
Supplement: S7 Table — (CSV) [file pcbi.1011404.s010.csv]

Uniprot	Symbol	ADAMTS1	ADAMTS2	ADAMTS3	ADAMTS4	ADAMTS5	ADAMTS6	ADAMTS7	ADAMTS8	ADAMTS9	ADAMTS10	ADAMTS12	ADAMTS13	ADAMTS14	ADAMTS15	ADAMTS16	ADAMTS17	ADAMTS18	ADAMTS19	ADAMTS20	ADAMTSL1	ADAMTSL2	ADAMTSL3	ADAMTSL4	ADAMTSL5	ADAMTSL6/THDS4	PAPLN
P01023	A2M	1	1		1	1		1				1		1
P16112	ACAN	1			1	1				1
Q15067	ACOX1																				1
O14672	ADAM10			1
O43184	ADAM12																							1
Q99965	ADAM2		1
Q9UKF2	ADAM30		1
Q8TC27	ADAM32	1
Q9UHI8	ADAMTS1			1
Q8TE56	ADAMTS17																1
O95450	ADAMTS2				1			1
O75173	ADAMTS4		1		1
Q9UNA0	ADAMTS5					1
Q6UY14	ADAMTSL4																							1	1
Q6ZMM2	ADAMTSL5																							1
Q6ZN18	AEBP2		1											1
O00468	AGRN							1
P02765	AHSG		1											1
P02768	ALB		1											1				1
Q8TCU4	ALMS1																									1
Q9Y4X0	AMMECR1																							1
P04083	ANXA1		1											1
P07355	ANXA2		1											1
P20073	ANXA7										1
P13928	ANXA8		1											1
O00213	APBB1													1										1
P02647	APOA1		1											1
P02652	APOA2		1											1
P02749	APOH		1											1
Q9BWW8	APOL6																							1
Q92624	APPBP2																									1
P29972	AQP1																							1
P15514	AREG	1
Q14865	ARID5B																									1
Q9HBZ2	ARNT2																							1
Q9BZE9	ASPSCR1																							1
Q7Z3C6	ATG9A																							1
Q6DD88	ATL3																1
Q01814	ATP2B2				1
Q6Y288	B3GLCT																	1			1						1
Q9NY97	B3GNT2		1
O95429	BAG4																							1
Q9H503	BANF2																							1
Q96GW7	BCAN			1	1	1
P21810	BGN		1	1	1	1								1
Q13490	BIRC2				1
Q9NR09	BIRC6				1
P13497	BMP1		1	1										1										1
P22004	BMP6							1
P01024	C3		1											1
Q16581	C3AR1													1
P0C0L5	C4B		1											1
P0DP24	CALM2											1
Q8NEC5	CATSPER1																							1
Q03135	CAV1		1											1
Q6NZI2	CAVIN1		1											1
Q6UXH8	CCBE1			1
Q8N5R6	CCDC33				1
P29279	CCN2			1				1				1
Q04900	CD164							1
P29016	CD1B		1
P10747	CD28
Q9HCX5	CD30
P38936	CDKN1A										1
Q15517	CDSN		1											1
P49716	CEBPD										1
Q9NYQ6	CELSR1							1
Q9UPV0	CEP164																									1
Q9BV73	CEP250	1
O95813	CER1	1
Q8IYR0	CFAP206																							1
P00751	CFB		1											1
P08603	CFH		1											1
P27918	CFP																							1
Q9Y6H1	CHCHD2																							1
O75339	CILP					1
Q8IUL8	CILP2					1
Q5QGZ9	CLEC12A		1
A5D8T8	CLEC18A																							1
O94985	CLSTN1													1
P10909	CLU			1		1		1
P12107	COL11A1		1	1										1										1
P13942	COL11A2		1	1										1										1
Q05707	COL14A1		1											1
P39060	COL18A1							1						1
P02452	COL1A1		1	1				1						1										1
A0A0S2Z3H5	COL1A2		1	1				1						1										1
Q17RW2	COL24A1		1	1										1										1
Q8IZC6	COL27A1		1	1										1										1
P02458	COL2A1		1	1		1								1										1
P02461	COL3A1		1	1		1		1						1										1
P02462	COL4A1		1											1
P08572	COL4A2							1						1
A0A024R8E5	COL5A1		1	1				1						1										1
P05997	COL5A2		1	1				1						1										1
P25940	COL5A3		1	1										1										1
P12109	COL6A1		1											1
P12110	COL6A2		1											1
P12111	COL6A3		1					1						1
P27658	COL8A1																							1
P49747	COMP				1			1				1
Q9UI42	CPA4		1											1
O75976	CPD							1
P16870	CPE							1
Q9UBL6	CPNE7																							1
P78560	CRADD																									1
P16220	CREB1										1
Q02930	CREB5																							1
O75629	CREG1							1
A0A024RAQ9	CSPG2	1
P09228	CST2																							1
P01034	CST3		1					1						1
P07858	CTSB		1					1						1										1
P09668	CTSH		1											1
P25774	CTSS		1											1
Q13616	CUL1																1
Q9H2A7	CXCL16																							1
Q96SQ9	CYP2S1																							1
A8MQ03	CYSRT1																						1	1	1
Q14118	DAG1	1
Q8NFT6	DBF4B																							1
P07585	DCN		1		1	1								1
Q14129	DGCR6																							1
Q9BY27	DGCR6L																							1
Q9UPY3	DICER1				1
Q14689	DIP2A																							1
Q96F81	DISP1																							1
Q9UBP4	DKK3	1	1											1
Q9UK85	DKKL1		1
Q6UY11	DLK2																							1
Q6E0U4	DMKN		1											1
Q9ULA0	DNPEP																							1
Q7L8W6	DPH6				1
Q07507	DPT		1											1
Q6ZPD9	DPY19L3																										1
Q14574	DSC3	1
Q01094	E2F1									1
Q12805	EFEMP1			1
A0A024R5G1	EFEMP2																							1
A0A024RD55	EGFL9																							1
O60573	EIF4E2																							1
Q9NT22	EMILIN3							1
Q9H4G0	EPB41L1	1
P54756	EPHA5							1
P30040	ERP29						1
P41161	ETV5
Q9Y3B2	EXOSC1																							1
P00488	F13A1		1											1
P00451	F8												1
P16930	FAH																							1
Q9H5Z6	FAM124B																							1
Q92520	FAM3C							1
O95363	FARS2																							1
P98095	FBLN2				1	1						1		1
P35555	FBN1										1											1			1	1
P35556	FBN2							1			1										1	1			1
Q9NRD1	FBXO6																							1
Q969U6	FBXW5																							1
Q14192	FHL2																				1
Q13643	FHL3																							1
Q5TD97	FHL5																								1
Q86VR8	FJX1							1
P68106	FKBP1B																							1
O95302	FKBP9											1
P21333	FLNA																							1
P13605	FMOD					1
P02751	FN1		1	1	1	1		1		1				1		1
Q96RU3	FNBP1
Q5T0N5	FNBP1L
P55316	FOXG1																									1
Q86XX4	FRAS1				1
O43559	FRS3																							1
P19883	FST
O95633	FSTL3
A0A024RC70	FURIN	1			1
P51114	FXR1																							1
P22466	GAL							1
P23769	GATA2																							1
P02774	GC		1											1
P09681	GIP																							1
P10071	GLI3																									1
O76003	GLRX3																						1	1
Q9Y223	GNE																							1
Q14749	GNMT																							1
O15354	GPR37							1
P28799	GRN																				1
P28799	GRN		1	1				1				1		1
Q6DN03	H2BC20P										1
Q93079	H2BC9		1																1
P68871	HBB		1											1
Q99075	HBEGF	1
B4DJ51	HEL-S-72											1
P42694	HELZ																									1
P14210	HGF																							1
P30443	HLA-A			1				1						1
P35914	HMGCL										1
P49639	HOXA1																					1		1
P31273	HOXC8																							1
P00738	HP				1
P02790	HPX	1	1											1
P14625	HSP90B1			1
P54652	HSPA2																									1
P11021	HSPA5																	1
P11142	HSPA8																									1
P98160	HSPG2													1
Q92743	HTRA1							1
P22304	IDS		1
P01568	IFNA21	1
P01569	IFNA5	1
P32881	IFNA8	1
P05019	IGF1							1
P08833	IGFBP1	1
P24593	IGFBP5													1
P01860	IGHG3		1											1
P01834	IGKC																	1
P08476	INHBA							1
P05107	ITGB2																							1
A0A024R8K7	ITGB4																							1
P19823	ITIH2					1
Q14624	ITIH4		1											1
Q9BY32	ITPA				1
Q63ZY3	KANK2																									1
Q7L273	KCTD9																							1
Q92628	KIAA0232				1
Q12756	KIF1A																							1
Q99661	KIF2C																										1
Q8N4N3	KLHL36																										1
P06870	KLK1		1											1
P20151	KLK2	1	1
P01116	KRAS																								1
A5PL33	KRBA1																									1
Q6A162	KRT40	1																					1
Q07627	KRTAP1-1																						1	1
P60331	KRTAP10-1																							1
P60412	KRTAP10-11																							1
P60369	KRTAP10-3																						1	1	1
P60370	KRTAP10-5																							1
P60371	KRTAP10-6																						1
P60410	KRTAP10-8	1																					1	1
P60411	KRTAP10-9																							1
P60328	KRTAP12-3																						1
P0C7H8	KRTAP2-3																						1
Q9BYR9	KRTAP2-4																						1
Q3LI59	KRTAP21-2																							1
Q9BYR7	KRTAP3-2																						1
Q9BYQ6	KRTAP4-11																							1
Q9BQ66	KRTAP4-12																							1
Q9BYR5	KRTAP4-2																							1
Q701N4	KRTAP5-2																							1
Q6L8G9	KRTAP5-6																							1
Q6L8G8	KRTAP5-7																						1
P26371	KRTAP5-9																							1	1
Q9BYQ4	KRTAP9-2																							1
Q9BYQ2	KRTAP9-4																							1
P25391	LAMA1							1
Q9UHA4	LAMTOR3										1
Q5T7P3	LCE1B																							1
Q5T751	LCE1C																							1
O14633	LCE2B																							1
Q5TA82	LCE2D																							1
Q5T5A8	LCE3C																							1
Q5T5B0	LCE3E																							1
Q5TA78	LCE4A																							1
P09382	LGALS1		1											1
Q8TCE9	LGALS14																							1
P17931	LGALS3	1
Q08380	LGALS3BP							1
P47929	LGALS7		1											1
P48059	LIMS1									1
Q8WWY8	LIPH		1
P25800	LMO1																							1
P25791	LMO2																							1
Q17RB8	LONRF1																							1
Q08397	LOXL1													1
Q9Y4K0	LOXL2				1						1											1
P58215	LOXL3																					1
Q6PJG9	LRFN4																							1
Q8WV35	LRRC29																							1
Q14766	LTBP1			1			1	1						1								1
Q14767	LTBP2													1
Q9NS15	LTBP3							1
Q8N2S1	LTBP4							1
P51884	LUM		1											1
Q6UWN0	LYPD4		1
O00462	MANBA				1
O60336	MAPKBP1																							1
O15232	MATN3				1
O95460	MATN4					1
Q99750	MDFI																						1
P50222	MEOX2											1
Q08431	MFGE8							1
Q3V5L5	MGAT5B																							1
Q9UJV3	MID2																							1
P14174	MIF		1											1
Q5JXC2	MIIP																							1
Q9NXB0	MKS1				1
P58340	MLF1																									1
P09238	MMP10																				1
P08254	MMP3		1											1
Q6PF18	MORN3																							1
P25189	MPZ		1											1
P02795	MT2A				1
Q14764	MVP																							1
P01106	MYC																			1
P60660	MYL6											1
Q8WY64	MYLIP																							1
O96009	NAPSA	1
Q8N6N6	NATD1																							1
O14594	NCAN				1	1						1
P14598	NCF1
Q68D85	NCR3LG1							1
Q7Z6G3	NECAB2																					1
P51957	NEK4						1													1
Q86SG6	NEK8																							1
Q14112	NID2	1
Q9GZT8	NIF3L1																										1
Q9GZQ4	NMUR2																							1
Q7Z3S9	NOTCH2NLA																						1		1
P0DPK4	NOTCH2NLC																						1		1
O95502	NPTXR							1
F1D8T1	NR2A1	1
Q96HA8	NTAQ1																							1
P34130	NTF4																							1
Q7Z417	NUFIP2																							1		1
O75665	OFD1																									1
P20774	OGN		1											1
Q96PB7	OLFM3																							1
Q92882	OSTF1
P32242	OTX1																							1
P01042	KNG1		1											1
P45452	MMP13					1
Q15113	PCOLCE		1											1
Q99447	PCYT2										1
Q15084	PDIA6		1											1
Q7Z2X4	PID1																							1
P27986	PIK3R1		1
Q8WYR1	PIK3R5		1
Q13526	PIN1																							1
P14618	PKM																										1
O15496	PLA2G10	1
Q9BX93	PLA2G12B	1
O15162	PLSCR1																							1
Q15063	POSTN		1											1
P0CG39	POTEJ			1
P35813	PPM1A											1
P51888	PRELP		1			1								1
P13727	PRG2	1	1
O43741	PRKAB2																							1
Q9BZL6	PRKD2							1
Q9UI38	PRSS50	1
P07602	PSAP			1				1
O00233	PSMD9	1
P43115	PTGER3																							1
Q6K0P9	PYHIN1	1
Q9R0G6	Q9R0G6							1
O00391	QSOX1							1
Q8WUD1	RAB2B																							1
O15315	RAD51B				1
O43502	RAD51C				1
Q8WZA2	RAPGEF4									1
Q96PM5	RCHY1																							1
P78509	RELN		1	1	1	1
Q9H4E5	RHOJ																							1
Q13546	RIPK1																									1
Q5XPI4	RNF123									1					1
Q99496	RNF2						1
Q96DX4	RSPRY1																				1
Q7L099	RUFY3											1
Q9Y467	SALL2																							1
P18827	SDC1					1
P31431	SDC4	1					1
P14151	SELL
Q14242	SELPLG
P01009	SERPINA1				1
P01011	SERPINA3				1
P35237	SERPINB6		1											1
P50454	SERPINH1															1
Q9NUL5	SHFL																							1
Q13291	SLAMF1		1
Q9UHI7	SLC23A1																							1
Q9NP91	SLC6A20																							1
Q92922	SMARCC1																							1
Q16637	SMN1										1
Q9NRH2	SNRK											1
Q13424	SNTA1						1
Q96RF0	SNX18
Q8WV41	SNX33
Q9Y5X1	SNX9
O60504	SORBS3																							1
Q02447	SP3											1
Q6RVD6	SPATA8																							1
P20155	SPINK2																							1
O43597	SPRY2																							1
P12931	SRC
P78362	SRPK2																	1
O60687	SRPX2				1
Q92187	ST8SIA4		1
O75716	STK16																							1
Q8IWU6	SULF1							1
Q8IWU5	SULF2							1
Q5VX71	SUSD4		1											1
Q92537	SUSD6																							1
Q16635	TAFAZZIN		1
Q9BX59	TAPBPL																							1
Q15633	TARBP2				1
Q16635	TAZ		1
Q8TC07	TBC1D15	1
Q15560	TCEA2																							1
P20062	TCN2		1											1
Q96GX1	TCTN2		1
P42680	TEC
P02787	TF		1			1
Q92754	TFAP2C																										1
Q01664	TFAP4				1
P48307	TFPI2	1
P01135	TGFA	1												1
Q03167	TGFBR3		1	1
P07996	THBS1			1
P52888	THOP1																										1
Q6ZMP0	THSD4							1
P35625	TIMP3				1	1
P04183	TK1										1
O43897	TLL1		1	1										1										1
Q13445	TMED1		1											1
Q86TG1	TMEM150A																							1
Q86T26	TMPRSS11B		1
P24821	TNC					1
P01375	TNF
Q07912	TNK2																							1
A0A0U5JA32	TNLG8A
P11387	TOP1															1
O95985	TOP3B																							1
P29144	TPP2
Q12933	TRAF2				1
Q8IWZ5	TRIM42																							1
Q15642	TRIP10
Q15654	TRIP6																							1
Q96PN8	TSSK3																							1
Q71U36	TUBA1A				1
P68366	TUBA4A				1
Q9H4B7	TUBB1				1
Q13509	TUBB3				1
Q9UGJ1	TUBGCP4																							1
Q9UHD9	UBQLN2			1
Q8IWV7	UBR1											1
Q8N2C7	UNC80		1											1
F5H991	US26																							1
P22415	USF1											1
Q15853	USF2											1
Q0WX57	USP17L24	1
Q70EL1	USP54																									1
Q6EMK4	VASN																							1
P19320	VCAM1																							1
P13611	VCAN	1			1	1				1				1	1					1
P15692	VEGFA	1
P49767	VEGFC			1
P0DPA2	VSIG8																									1
P04275	VWF												1
Q9H6R7	WDCP																				1
P98170	XIAP				1
Q96MU7	YTHDC1				1						1
Q05516	ZBTB16				1
O14628	ZNF195																									1
Q8TAU3	ZNF417																							1
Q8TCN5	ZNF507																										1
Q96SQ5	ZNF587																							1
O15014	ZNF609																									1
Q07954	LRP1				1	1				1										1
P62736	ACTA2		1											1
P08670	VIM		1											1
P10451	SPP1								1
