# Supplementary material for: Phylogenetic inference of the emergence of sequence modules and protein-protein interactions in the ADAMTS-TSL family
Source: PLoS Comput Biol. 2023 Aug 31;19(8):e1011404. doi: 10.1371/journal.pcbi.1011404 (PMC10499240; doi:10.1371/journal.pcbi.1011404)
Supplement: S8 Table — (CSV) [file pcbi.1011404.s011.csv]

Gene	Refseq
ADAMTS13	NP_620594.1	B561	B1191	B1180	B1160	B1151	B499	B1147	B1186	B1188	B1167	B50	B1152	B1200	B477	B1156	B1168	B1126	B1206	B882	B1130	B1148	B1139	B510	B1159	B884	B563	B1177	B1171	B1770	B1768	B1190	B1205	B519	B1149	B560	B1195	B522	B527	B1204	B491	B1133	B1978	B1198	B1181	B1197	B444	B1199	B509
ADAMTS3	NP_055058.2	B561	B1425	B1913	B1485	B1340	B1378	B1350	B1391	B1377	B499	B1338	B657	B1360	B1384	B50	B1365	B1380	B1415	B1351	B1914	B1399	B1068	B1915	B510	B1486	B563	B1341	B1394	B1362	B1352	B1413	B1916	B1359	B519	B560	B1381	B522	B527	B1410	B1373	B491	B1379	B1371	B1349	B467	B1393	B444	B1403
ADAMTS2	NP_055059.2	B561	B1404	B1378	B1350	B1641	B1377	B1644	B499	B1621	B1360	B1384	B50	B1380	B1492	B882	B1638	B1407	B1415	B1640	B1399	B1068	B510	B884	B563	B1626	B1394	B1623	B1359	B1618	B1312	B519	B1636	B1631	B560	B1381	B522	B1627	B527	B1373	B491	B1620	B1379	B1371	B1629	B1349	B467	B444	B1406
ADAMTS14	NP_631894.2	B561	B1404	B1340	B1378	B1350	B1391	B1377	B499	B1925	B1360	B1384	B50	B1380	B1492	B882	B1407	B1415	B1399	B1068	B1480	B510	B884	B563	B1341	B1394	B1362	B1359	B1493	B1928	B1312	B519	B1474	B1926	B560	B1381	B1929	B522	B527	B1373	B491	B1379	B1371	B1349	B467	B1393	B444	B1406	B1403
ADAMTS19	NP_598377.4	B1931	B561	B1512	B1527	B1226	B1940	B1504	B499	B657	B1525	B1933	B1502	B1519	B50	B1242	B1937	B710	B1208	B1725	B1938	B510	B1506	B563	B1532	B1514	B442	B519	B560	B2027	B522	B527	B491	B1505	B1932	B1216	B1935	B467	B1533	B444	B1523	B1509	B1500	B1501	B557	B509	B12	B658	B1508
ADAMTS17	XP_016877462.1	B561	B1512	B1226	B1940	B499	B1904	B657	B687	B50	B1784	B1781	B1242	B710	B1208	B510	B563	B1908	B1786	B1789	B442	B519	B560	B522	B1233	B527	B491	B1216	B1905	B467	B1212	B444	B1787	B1523	B557	B1539	B509	B12	B658	B1907	B456	B1909	B583	B431	B1224	B1220	B686	B1215	B585
ADAMTS16	NP_620687.2	B561	B1013	B1044	B1018	B499	B657	B1035	B50	B1007	B477	B1027	B1025	B594	B592	B710	B1068	B1012	B1725	B510	B563	B1057	B442	B519	B560	B636	B1893	B522	B527	B1036	B491	B1033	B467	B1031	B1063	B1067	B444	B497	B1004	B1030	B557	B509	B12	B658	B21	B1005	B479	B456	B476
ADAMTSL2	XP_011517543.2	B2310	B561	B657	B2306	B2382	B2299	B2313	B2383	B2305	B1068	B563	B2304	B2312	B2385	B993	B2314	B2301	B2298	B2309	B647	B645	B2324	B2291	B658	B2311	B2175	B583	B2307	B1820	B585	B2297	B630
ADAMTSL1	XP_011516365.1	B561	B2408	B2406	B2401	B2334	B2055	B2407	B2098	B2115	B2340	B2403	B2405	B657	B2092	B2048	B2049	B894	B2330	B1156	B2056	B2119	B882	B2338	B710	B2343	B510	B884	B2332	B563	B2404	B987	B519	B1863	B2402	B2047	B2335	B2052	B560	B2117	B2337	B2411	B522	B527	B2400	B2331	B557	B509	B658
ADAMTSL5	XP_011526263.1	B561	B2283	B2285	B2280	B594	B2275	B592	B510	B563	B2290	B2288	B519	B2434	B560	B522	B527	B2286	B557	B509	B583	B2276	B585	B2289	B781	B547
ADAMTS18	NP_955387.1	B561	B1044	B499	B1092	B1035	B687	B1752	B1090	B50	B1007	B477	B1027	B1096	B882	B594	B1085	B1115	B592	B710	B1068	B510	B884	B563	B1074	B442	B519	B1073	B560	B522	B527	B1036	B491	B1087	B1033	B1075	B1082	B467	B1031	B1063	B1067	B444	B497	B1030	B557	B509	B1095	B1106	B12
ADAMTSL4	XP_011507946.1	B561	B1732	B2211	B657	B2173	B2182	B2181	B1188	B2193	B2183	B2419	B2168	B2153	B594	B592	B710	B1068	B2195	B510	B2188	B563	B2194	B2174	B560	B522	B527	B2422	B2165	B2203	B2417	B647	B2139	B645	B2189	B2418	B557	B509	B658	B2210	B2175	B583	B2185	B2421	B2199	B2420	B2196	B2200	B585
ADAMTSL3	XP_011520124.1	B561	B2334	B2055	B657	B2092	B2048	B2049	B894	B2045	B2330	B1156	B2091	B2056	B882	B2338	B2343	B510	B884	B2332	B563	B1283	B519	B1863	B2047	B2335	B2052	B560	B2337	B522	B527	B1282	B2396	B2042	B2391	B1279	B647	B2331	B645	B2054	B557	B509	B658	B2093	B2395	B2394	B2023	B630	B2393
ADAMTSL6	NP_001381461.1	B561	B2130	B1732	B2163	B2155	B2134	B657	B2173	B1188	B2168	B2153	B594	B592	B710	B1068	B510	B563	B2145	B519	B2174	B560	B2353	B522	B527	B2160	B2165	B2156	B2180	B2158	B2203	B2151	B647	B2132	B2139	B645	B2140	B2143	B557	B509	B658	B2124	B2159	B2210	B2142	B2175	B583	B2147	B2199
PAPLN	NP_001352835.1	B561	B2223	B2247	B2271	B2233	B1735	B2265	B2243	B657	B2258	B2220	B2253	B687	B2266	B2235	B2222	B2263	B882	B2433	B594	B2239	B2230	B2214	B592	B2268	B710	B1068	B2257	B510	B884	B563	B2425	B2241	B2224	B519	B2260	B2259	B560	B2240	B522	B527	B2251	B2228	B2219	B2242	B2264	B557	B509
ADAMTS12	XP_016865394.1	B561	B2026	B1331	B499	B1248	B657	B1262	B1272	B687	B1250	B1333	B50	B477	B1249	B1993	B882	B1810	B594	B1318	B592	B510	B1271	B1305	B884	B1320	B563	B1283	B1332	B442	B1312	B519	B1269	B1251	B1264	B560	B1317	B1306	B522	B527	B605	B491	B1282	B1811	B467	B1253	B1279	B444	B606
ADAMTS7	XP_005254194.1	B1818	B561	B1289	B1431	B499	B1449	B657	B1272	B1434	B1447	B1450	B50	B477	B882	B594	B1304	B592	B510	B1271	B1305	B884	B563	B1429	B1293	B1283	B1454	B442	B1444	B1312	B911	B519	B1436	B1287	B1269	B1426	B560	B1317	B1306	B522	B1290	B527	B491	B1282	B1286	B467	B1279	B444	B1453
ADAMTS6	NP_922932.2	B1864	B561	B598	B450	B411	B499	B657	B388	B383	B384	B50	B477	B594	B402	B592	B510	B563	B389	B495	B662	B442	B471	B519	B1863	B560	B636	B522	B527	B491	B569	B650	B467	B647	B444	B649	B398	B645	B497	B667	B410	B668	B409	B557	B509	B658	B480	B21	B479
ADAMTS10	NP_112219.3	B561	B1289	B450	B499	B657	B388	B50	B477	B703	B594	B402	B592	B710	B510	B671	B563	B389	B495	B662	B442	B471	B519	B560	B636	B679	B522	B527	B491	B569	B676	B467	B444	B683	B497	B667	B668	B409	B557	B509	B658	B480	B21	B479	B456	B476	B685	B681	B431
ADAMTS5	NP_008969.2	B561	B1583	B1602	B1605	B499	B1593	B1594	B2029	B50	B477	B1595	B1610	B1945	B1588	B773	B510	B1601	B1607	B563	B1578	B442	B1617	B1603	B519	B1575	B560	B1580	B522	B527	B491	B467	B1597	B444	B1577	B1598	B557	B509	B12	B480	B479	B456	B476	B431	B1608	B436	B762	B1944	B433
ADAMTS15	NP_620686.1	B561	B793	B499	B50	B714	B477	B738	B773	B510	B563	B1283	B442	B519	B713	B817	B560	B522	B527	B491	B1282	B741	B796	B805	B467	B1868	B1279	B799	B444	B398	B1866	B800	B557	B509	B12	B480	B21	B479	B456	B476	B431	B740	B792	B716	B803	B436	B630	B762	B433
ADAMTS9	NP_891550.1	B957	B561	B1289	B858	B1732	B1735	B499	B955	B657	B1885	B687	B949	B1889	B1734	B608	B50	B477	B944	B1877	B945	B866	B947	B882	B976	B963	B946	B938	B773	B510	B983	B1872	B884	B563	B1887	B1283	B854	B836	B1882	B835	B993	B442	B940	B855	B519	B860	B1886	B856	B560
ADAMTS20	XP_011537056.1	B927	B561	B1796	B858	B904	B499	B657	B828	B949	B50	B477	B894	B944	B945	B1714	B866	B947	B882	B893	B888	B946	B938	B773	B510	B884	B563	B1871	B854	B836	B987	B835	B442	B940	B855	B519	B860	B897	B929	B856	B560	B1766	B1869	B889	B859	B915	B857	B522	B527
ADAMTS4	NP_005090.3	B561	B1691	B1689	B1693	B1677	B499	B1675	B1687	B50	B477	B1678	B773	B510	B563	B1497	B442	B519	B1674	B1683	B560	B522	B527	B491	B467	B1496	B444	B557	B509	B480	B479	B456	B476	B431	B1688	B1950	B436	B1692	B762	B433	B1676	B781
ADAMTS8	NP_008968.4	B561	B499	B50	B477	B1554	B1556	B773	B1547	B510	B563	B1831	B1561	B442	B519	B560	B1545	B522	B527	B491	B796	B467	B799	B444	B398	B1558	B800	B1550	B557	B1563	B509	B1546	B12	B480	B21	B479	B456	B476	B1566	B1943	B431	B1552	B792	B1542	B436	B630	B433	B781	B400
ADAMTS1	NP_008919.3	B561	B1646	B499	B1661	B1659	B1671	B50	B477	B882	B773	B1547	B510	B884	B563	B1561	B442	B519	B560	B522	B527	B491	B1665	B1672	B796	B467	B799	B1673	B444	B398	B557	B509	B12	B480	B21	B479	B456	B476	B431	B1668	B792	B1647	B436	B1949	B630	B762	B433	B781	B400
[truncated: 56 more columns]
