# Supplementary material for: Phylogenetic inference of the emergence of sequence modules and protein-protein interactions in the ADAMTS-TSL family
Source: PLoS Comput Biol. 2023 Aug 31;19(8):e1011404. doi: 10.1371/journal.pcbi.1011404 (PMC10499240; doi:10.1371/journal.pcbi.1011404)
Supplement: S9 Table — (CSV) [file pcbi.1011404.s012.csv]

Module	Start	End	Refseq	Sequence
B1001	1705	1743	NP780523.3	DQPSHLCPTDTKPEERKACRNVYNCELPQNCKEVKKLNS
B1001	1703	1741	XP004944721.3	DQLSSLCHADLKPEERRTCHNVHDCELPRSCNDVKSLKG
B1001	1711	1749	NP001193502.1	DQPSHLCPADLKPEERKTCHNIYNCELPQNCKEVKRLKG
B1001	1709	1747	NP891550.1	DQPSHLCHTDLKPEERKTCRNVYNCELPQNCKEVKRLKG
B1001	1697	1735	NP001361725.1	DLPSNMCSVDQKPEEKRICYSNHDCDLPRNCLEVKRLKH
B1003	20	43	NP742050.2	QQTPACALGLAAAASGSPEDPQPP
B1003	39	62	XP024837310.1	AQAPACAVGPAAASPGSPSVRRPP
B1003	23	46	NP620687.2	EQAPACAMGPAAAAPGSPSVPRPP
B1004	44	54	NP742050.2	PFSGSSWLETG
B1004	64	74	XP024837310.1	PAEWPGWGEKG
B1004	48	58	NP620687.2	PAERPGWMEKG
B1005	55	61	NP742050.2	EYDLVSA
B1005	75	81	XP024837310.1	DYELVSP
B1005	60	66	XP001922446.3	EYELVSP
B1005	59	65	NP620687.2	EYDLVSA
B1007	63	78	NP742050.2	EVDHRGDYVSHDIMHY
B1007	103	118	XP006530858.1	EVDSGGSYISHDILHH
B1007	71	86	XP015148002.3	KVDSSGLYISHNVLHS
B1007	69	84	NP001179415.2	EVDSGGSYISHDILHN
B1007	83	98	XP024837310.1	EVDHKGNYVSHEITHP
B1007	68	83	XP001922446.3	EVDPEGQYISHAVSHQ
B1007	71	86	XP009301678.1	EVDSYGGYISHDVSRH
B1007	68	83	NP955387.1	EVDSAGSYISHDILHN
B1007	67	82	NP620687.2	EVDHRGDYVSHEIMHH
B1007	94	109	XP012817732.1	EVDISGAYVSHDILHI
B1007	66	81	XP031760055.1	EVDRNGRFITHDISHK
B1012	92	115	NP742050.2	GDALHLRLKGPRHDLHLDLKAASN
B1012	110	133	XP024837310.1	VDSLHLRLKGFRHDFHLDLKASSK
B1012	94	117	NP620687.2	VESLHLRLKGSRHDFHMDLRTSSS
B1013	116	140	NP742050.2	LMAPGFMVQTLGKGGTKSVQMFPPE
B1013	134	158	XP024837310.1	LVAPGFLIQTLGKQGTKSVQAFPPE
B1013	118	142	NP620687.2	LVAPGFIVQTLGKTGTKSVQTLPPE
B1013	117	141	XP031760055.1	LLAPGFKIQTFGEGRTKSIKTFSSQ
B1018	189	218	NP742050.2	LNRSAQGDSPSHVLYKRSTERQAPRENEVL
B1018	191	220	NP620687.2	LGRAAQGSSPSHVLYKRSTEPHAPGASEVL
B1022	236	269	NP742050.2	FHLGPSQKQHFCGRRKKYMPQPPNDDLYILPDEY
B1022	277	310	XP006530858.1	YSHRRWQKRHFCGRRKKYAPKPPAEDAYLRFDEY
B1022	246	279	XP015148002.3	YHHGRFQKQHFCGRRKKYAPKPPTEETYIRSDEY
B1022	244	277	NP001179415.2	QHHGRLQKQHFCGRRKKYAPKPPTEDTYLRFDEY
B1022	260	293	XP024837310.1	FSFRHPQKQHFCGRRKKYMPKPPKEDLFILPDEY
B1022	256	289	XP001922446.3	HKNSTRRRQHYCGRRKKYMPKPPEEDIYIFPDEY
B1022	247	280	XP009301678.1	YQHGKLQRQHFCGRRKQYTPKPPTEDHFVMPDEF
B1022	243	276	NP955387.1	YHHRRLQKQHFCGRRKKYAPKPPTEDTYLRFDEY
B1022	238	271	NP620687.2	LRLGLPQKQHFCGRRKKYMPQPPKEDLFILPDEY
B1022	249	282	XP031760055.1	QKYERLEKQHYCGRRKKYIPKPPKKDMYIFPDEY
B1025	275	283	NP742050.2	HKRSLLKSH
B1025	299	307	XP024837310.1	QKRSLLKSH
B1025	277	285	NP620687.2	HKRSLLRSH
B1027	285	289	NP742050.2	NEELN
B1027	324	328	XP006530858.1	QNGLN
B1027	295	299	XP015148002.3	NGSLN
B1027	291	295	NP001179415.2	QKGLN
B1027	309	313	XP024837310.1	NEELN
B1027	306	310	XP001922446.3	QPSLN
B1027	296	300	XP009301678.1	EGGLN
B1027	290	294	NP955387.1	QKGLN
B1027	287	291	NP620687.2	NEELN
B1027	308	312	XP012817732.1	SGGLV
B1027	298	302	XP031760055.1	SKQLN
B1030	454	462	NP742050.2	NIMSPTLAG
B1030	493	501	XP006530858.1	NIMSPTLTG
B1030	464	472	XP015148002.3	NIMSPTLTG
B1030	465	473	XP018673460.1	HIMSPTLNG
B1030	460	468	NP001179415.2	NIMSPTLTG
B1030	478	486	XP024837310.1	NIMSPTLAG
B1030	475	483	XP001922446.3	NIMSPTLAG
B1030	465	473	XP009301678.1	NIMSPTLAG
B1030	459	467	NP955387.1	NIMSPTLTG
B1030	456	464	NP620687.2	NIMSPTLAG
B1030	477	485	XP012817732.1	NIMSPTLTG
B1030	467	475	XP031760055.1	NIMSPTLAG
B1031	489	496	NP742050.2	LADQPKPV
B1031	528	535	XP006530858.1	LVDEPKQT
B1031	499	506	XP015148002.3	LIDEPKQT
B1031	495	502	NP001179415.2	LVDEPKQT
B1031	513	520	XP024837310.1	LADRPKPV
B1031	510	517	XP001922446.3	LSDEPSAI
B1031	500	507	XP009301678.1	LVDEPKQI
B1031	494	501	NP955387.1	LVDEPKQA
B1031	491	498	NP620687.2	LADQPKPV
B1031	512	519	XP012817732.1	LIDEPKQS
B1031	502	509	XP031760055.1	LADDPKPG
B1033	529	539	NP742050.2	LDFRKDICKAL
B1033	568	578	XP006530858.1	LGVMKDICKSL
B1033	539	549	XP015148002.3	LSFVKDICKSL
B1033	535	545	NP001179415.2	LGLVKDICKSL
B1033	553	563	XP024837310.1	LGFKKDICKAL
B1033	550	560	XP001922446.3	LDFKKDICKAL
B1033	540	550	XP009301678.1	LDFVKDICKSL
B1033	534	544	NP955387.1	LGFVKDICKSL
B1033	531	541	NP620687.2	LDFKKDICKAL
B1033	552	562	XP012817732.1	LSFVKDICKSL
B1033	542	552	XP031760055.1	LDFKKDICKAL
B1035	754	781	NP742050.2	HSTNQYYHMVTIPSGARSIHIYETNIST
B1035	793	820	XP006530858.1	HKANEYYPVVTIPAGARSIEIQELQLSS
B1035	779	806	XP015148002.3	HKANDYYAVVTIPAGARSIHLHEMQISN
B1035	760	787	NP001179415.2	HKANEYYPVVTIPAGARSVEVQELQVSS
B1035	778	805	XP024837310.1	HRANQYYQMVTIPSGARSIRIYETNVST
B1035	775	802	XP001922446.3	HHLSQYYRVVTIPAGARSIRVSELNSSS
B1035	765	792	XP009301678.1	HRANEYYPVVMVPAGARSIQVQEMEISN
B1035	759	786	NP955387.1	HKANEYYPVVLIPAGARSIEIQELQVSS
B1035	756	783	NP620687.2	HHTNQYYHMVTIPSGARSIRIYEMNVST
B1035	777	804	XP012817732.1	HKTNGYYSVVTVPAGARSIHVREHEVST
B1035	767	794	XP031760055.1	HYSNQYYSIVTIPAGARSIRINEMNIST
B1036	850	856	NP742050.2	AWEFSLP
B1036	889	895	XP006530858.1	AWKYALP
B1036	875	881	XP015148002.3	AWEYTFS
B1036	856	862	NP001179415.2	AWKYALP
B1036	874	880	XP024837310.1	AWEYSMP
B1036	871	877	XP001922446.3	QWEYTLN
B1036	862	868	XP009301678.1	TWEYTLP
B1036	855	861	NP955387.1	AWKYALP
B1036	852	858	NP620687.2	AWEYSMP
B1036	873	879	XP012817732.1	TWEYTLP
B1036	863	869	XP031760055.1	AWEYSMA
B1043	869	898	NP742050.2	SYSWAIVRSECSVSCGGGKMNSKAGCYRDL
B1043	909	938	XP006530858.1	HHTWRTVQSDCSVTCGGGYISIKAICLRDQ
B1043	894	923	XP015148002.3	SHSWVTVQSECSATCGGGHITAKAICLEDH
B1043	876	905	NP001179415.2	SYAWSTVQTDCSVSCGGGYISVKAVCLRDQ
B1043	893	922	XP024837310.1	SYTWVTIHSECSVSCGGGQTTARAACYRDL
B1043	883	912	XP001922446.3	NYSWAVVRSQCSSSCAGGQMVSKSICYRDL
B1043	875	904	XP009301678.1	NYTWSVVRSDCSAPCAGGRVSTKAICLQDQ
B1043	875	904	NP955387.1	AYTWSIVQSECSVSCGGGYINVKAICLRDQ
B1043	871	900	NP620687.2	SYTWAIVRSECSVSCGGGQMTVREGCYRDL
B1043	893	922	XP012817732.1	NFSWFSVYSGCSVTCGGGHMMAKLVCIQDH
B1043	882	911	XP031760055.1	NYTWAIIKSECSVSCGGGHMNTKEGCYKDM
B1044	899	909	NP742050.2	KVPVNASFCNP
B1044	939	949	XP006530858.1	HTQVNSSFCSV
B1044	924	934	XP015148002.3	RTRVNSSFCGP
B1044	906	916	NP001179415.2	NTQVNSSFCNA
B1044	923	933	XP024837310.1	RVPVNASFCSP
B1044	913	923	XP001922446.3	RFQVNSSYCSA
B1044	905	915	XP009301678.1	QTQVNSSLCNP
B1044	905	915	NP955387.1	NTQVNSSFCSA
B1044	901	911	NP620687.2	KFQVNMSFCNP
B1044	912	922	XP031760055.1	RVQVNTSFCSA
B1045	910	914	NP742050.2	KTRPV
B1045	950	954	XP006530858.1	RTKPA
B1045	935	939	XP015148002.3	RMKPL
B1045	917	921	NP001179415.2	RARPA
B1045	934	938	XP024837310.1	DARPV
B1045	924	928	XP001922446.3	RSRPS
B1045	916	920	XP009301678.1	QTRPV
B1045	916	920	NP955387.1	KTKPV
B1045	912	916	NP620687.2	KTRPV
B1045	934	938	XP012817732.1	QAKPH
B1045	923	927	XP031760055.1	KNRPV
B1057	1077	1120	NP742050.2	AEKYISGKYRELASKKCLHLPKPDLELERACGLIPCPKHPPFDA
B1057	1101	1144	XP024837310.1	AEKYVSGKYRELASKKCLHLPQPQLELQRACAPFPCPKRPAFAA
B1057	1079	1122	NP620687.2	AEKYVSGKYRELASKKCSHLPKPSLELERACAPLPCPRHPPFAA
B1062	1156	1161	NP742050.2	QPASDC
B1062	1187	1192	XP006530858.1	RPSSSC
B1062	1177	1182	XP015148002.3	RPASGC
B1062	1199	1204	XP018673460.1	RPSHSC
B1062	1157	1162	NP001179415.2	RPSSSC
B1062	1180	1185	XP024837310.1	RPAAGC
B1062	1158	1163	XP001922446.3	RPASGC
B1062	1167	1172	XP009301678.1	RPSVGC
B1062	1155	1160	NP955387.1	RPSSSC
B1062	1158	1163	NP620687.2	RPASGC
B1062	1176	1181	XP012817732.1	RPAAGC
B1062	1169	1174	XP031760055.1	KPATRC
B1063	1162	1179	NP742050.2	FLHEKPETSSACNTHFCP
B1063	1193	1210	XP006530858.1	LLHQKPPVLRACNTNFCP
B1063	1183	1200	XP015148002.3	LPHQKPAILRACNTNFCP
B1063	1163	1180	NP001179415.2	LLRQKPPVLRACNTNFCP
B1063	1186	1203	XP024837310.1	SVLQKPTVSQACNTRFCP
B1063	1164	1181	XP001922446.3	VLQMKPLMSQACNTAFCP
B1063	1173	1190	XP009301678.1	FPHQRPISSRACNTHFCP
B1063	1161	1178	NP955387.1	LLHQKPPVLRACNTNFCP
B1063	1164	1181	NP620687.2	LLHQKPSASLACNTHFCP
B1063	1182	1199	XP012817732.1	LPYQKPPTSQACNIHFCP
B1063	1175	1192	XP031760055.1	QPHQKPKSSQACNTDFCP
B1067	1183	1201	NP742050.2	KRGTFCKDLFHWCYLVPQH
B1067	1215	1233	XP006530858.1	KDDPSCVDFFSWCHLVPQH
B1067	1205	1223	XP015148002.3	RDDPSCVDFFSWCHLVPQH
B1067	1224	1242	XP018673460.1	KIQTACEDTFKWCYLVPQH
B1067	1185	1203	NP001179415.2	REDPSCVDFFGWCRLVPQH
B1067	1207	1225	XP024837310.1	KKGASCGDRFRWCALAPQH
B1067	1185	1203	XP001922446.3	LNDVVCKDHFSWCYLVPQH
B1067	1205	1223	XP009301678.1	KEDQPCIDFFSWCHLVPQH
B1067	1183	1201	NP955387.1	REDPSCVDFFNWCHLVPQH
B1067	1185	1203	NP620687.2	KKDAFCKDYFHWCYLVPQH
B1067	1204	1222	XP012817732.1	QESASCIDYYSWCSLVPQH
B1067	1195	1213	XP031760055.1	KKDNLCKDYFNWCYLVPQH
B1068	1202	1214	NP742050.2	GMCGHRFYSKQCC
B1068	1234	1246	XP006530858.1	GVCNHKFYGKQCC
B1068	1036	1048	NP808540.2	RYCSIPGYNKLCC
B1068	1065	1077	NP001074596.1	RYCTIPGYHRLCC
B1068	1079	1091	NP783574.1	RYCSIPSYNKLCC
B1068	1224	1236	XP015148002.3	GVCNHKFYGKQCC
B1068	1054	1066	XP040555677.1	RYCSIPGYNKLCC
B1068	1060	1072	XP004942102.1	RYCSIPGYNKLCC
B1068	1051	1063	XP040503121.1	RYCSIPGYNKLCC
B1068	1243	1255	XP018673460.1	GQCSHKYFGVACC
B1068	1204	1216	NP001179415.2	GVCNHKFYGKQCC
B1068	1226	1238	XP024837310.1	GVCGHRFYGQQCC
B1068	1035	1047	NP001179726.1	RYCSIPGYNKLCC
B1068	1082	1094	XP005226419.1	RYCSIPGFHRLCC
B1068	1072	1084	NP777056.1	RYCSIPGYNKLCC
B1068	1204	1216	XP001922446.3	SVCNHKFYGKQCC
B1068	1224	1236	XP009301678.1	GVCNHKFYGQQCC
B1068	1052	1064	XP021331662.1	RYCSIPGYNKLCC
B1068	1047	1059	XP017214092.1	RYCSIPGYQKLCC
B1068	1202	1214	NP955387.1	GVCNHKFYGKQCC
B1068	1204	1216	NP620687.2	GMCSHKFYGKQCC
B1068	1035	1047	NP055058.2	RYCSIPGYNKLCC
B1068	1081	1093	NP631894.2	RYCSIPGYHRLCC
B1068	1078	1090	NP055059.2	RYCSIPGYNKLCC
B1068	1223	1235	XP012817732.1	GVCNHKFYGKQCC
B1068	1214	1226	XP031760055.1	GMCNHKFYGKQCC
B1068	1034	1046	XP012810820.2	RYCSIPGYNKLCC
B1068	1068	1080	XP031762102.1	RYCSIPGYNKLCC
B1068	1049	1061	XP012815203.2	RYCSVPGYSRMCC
B1068	989	1001	NP001035516.2	RLCVYNYYKTACC
B1068	1009	1021	NP001288634.1	RLCVYPYYTTTCC
B1068	1273	1285	NP001192272.1	QLCGNEYYSSFCC
B1068	937	949	NP084257.1	NLCGHWYYSKACC
B1068	997	1009	XP025009773.2	RLCVYTYYKTACC
B1068	1362	1374	XP004941721.2	QLCGNEYYASFCC
B1068	990	1002	XP004946005.4	NLCSHWYYSKACC
B1068	840	852	XP018667344.1	RFCAYPMYRNVCC
B1068	1043	1055	NP001094531.1	RLCVYPYYTATCC
B1068	1321	1333	XP024853897.1	RLCGNEYYSSFCC
B1068	935	947	NP001192863.2	NLCGHWYYSKACC
B1068	615	627	XP017211532.2	RLCVYSYYRTTCC
B1068	1064	1076	XP021322467.1	RLCVYSYYKTACC
B1068	615	627	XP021331991.1	RLCVYSYYRTTCC
B1068	1158	1170	XP005169942.1	RLCSSPYYSSFCC
B1068	991	1003	XP021332354.1	NLCSHWYYSKACC
B1068	861	873	NP609406.2	KLCSYDYYRDNCC
B1068	989	1001	NP001381461.1	RLCVYNYYKTACC
B1068	1103	1115	XP011507946.1	RLCVYPYYTATCC
B1068	1251	1263	NP001352835.1	QLCGNEYYSSFCC
B1068	1001	1013	XP011517543.2	NLCGHWYYSKACC
B1068	2144	2156	NP505017.1	GLCGKKRYGTFCC
B1068	1399	1411	XP002935503.2	RLCVYGYYKQACC
B1068	959	971	XP017947904.2	RLCVYAYYKTACC
B1068	1180	1192	XP004917291.1	NLCSNEYYNSFCC
B1068	938	950	XP031747432.1	NLCSHWYYSKACC
B1073	1	24	XP006530858.1	MECALLCLCALRAAGPGPPWGPAG
B1073	1	24	NP001179415.2	MECALLLACALPAARSGPPWGPAA
B1073	1	24	NP955387.1	MECALLLACAFPAAGSGPPRGLAG
B1074	25	29	XP006530858.1	LGRLA
B1074	29	33	XP015148002.3	LGNAV
B1074	25	29	NP001179415.2	RGRVA
B1074	25	29	NP955387.1	LGRVA
B1074	53	57	XP012817732.1	IGSLD
B1075	64	83	XP006530858.1	QALQLCCFCCASVAVALASD
B1075	34	53	XP015148002.3	KTLQLCCLCCMSHAASLTSD
B1075	30	49	NP001179415.2	KALQLCCLCCASVAAALASD
B1075	30	49	NP955387.1	KALQLCCLCCASVAAALASD
B1075	58	77	XP012817732.1	KTFQLYCLCCVSFAASLNSD
B1082	91	102	XP006530858.1	GLNDDYVFVVPV
B1082	59	70	XP015148002.3	ELNHDYVFVTPV
B1082	57	68	NP001179415.2	GLNHDYVFVTPV
B1082	59	70	XP009301678.1	GLYQDYDFATPV
B1082	56	67	NP955387.1	GLNDDYVFVTPV
B1082	82	93	XP012817732.1	GLNHDYFFVTPI
B1085	129	152	XP006530858.1	NSLHYRVSAFGQDLHLELKPSAIL
B1085	98	121	XP015148002.3	SSLHYKFSAFGQELHLELKPSTIL
B1085	96	119	NP001179415.2	SSLHYRFSAFGQELHLELKPSAIL
B1085	98	121	XP009301678.1	SLVHYHVSAFGKELHLDLQPSHVL
B1085	95	118	NP955387.1	SSLHYRFSAFGQELHLELKPSAIL
B1085	121	144	XP012817732.1	SSLHYRFSAFGQELHLELQQSSVL
B1087	157	171	XP006530858.1	RVQVLGKDGASETRE
B1087	126	140	XP015148002.3	IVQVLGKDGVSNSQE
B1087	124	138	NP001179415.2	IVQVLGKDGASETRE
B1087	123	137	NP955387.1	IVQVLGKDGASETQK
B1090	224	239	XP006530858.1	NYSSPAGHHPHVLYKR
B1090	193	208	XP015148002.3	NYTSPAGHHPHVLYKR
B1090	207	222	XP018673460.1	NHTFPDRQHPHIIYKR
B1090	191	206	NP001179415.2	NYSSPAGHHPHVLYKR
B1090	194	209	XP009301678.1	NYSAPSGHHPHVIYKR
B1090	190	205	NP955387.1	NYSSPAGHHPHVLYKR
B1090	216	231	XP012817732.1	NYTSPDGHHPHVLYKR
B1090	191	206	XP031760055.1	NYSSSDGSQHHVLYKR
B1092	241	245	XP006530858.1	AEKRV
B1092	210	214	XP015148002.3	AEEKV
B1092	208	212	NP001179415.2	AEEKI
B1092	211	215	XP009301678.1	AERRV
B1092	207	211	NP955387.1	AEEKI
B1092	233	237	XP012817732.1	AEVKV
B1095	249	257	XP006530858.1	QDYPGSQRT
B1095	216	224	NP001179415.2	HGYLSSGRN
B1095	215	223	NP955387.1	RGYPGSGRN
B1096	258	266	XP006530858.1	YPGHSPSHT
B1096	224	232	NP955387.1	YPGYSPSHI
B1100	311	319	XP006530858.1	GGTGRPRRS
B1100	280	288	XP015148002.3	GTSARFRRS
B1100	278	286	NP001179415.2	GSSGRPRRS
B1100	277	285	NP955387.1	GSSGRPRRS
B1106	957	963	XP006530858.1	PKICNAF
B1106	942	948	XP015148002.3	TKLCNTN
B1106	931	937	XP001922446.3	VMSCNTQ
B1106	923	929	XP009301678.1	SHLCNTQ
B1106	923	929	NP955387.1	PKICNAF
B1106	930	936	XP031760055.1	PLPCNPQ
B1112	997	1002	XP006530858.1	PFQKEE
B1112	963	968	XP009301678.1	TYQREE
B1112	963	968	NP955387.1	PFQKEE
B1115	1009	1013	XP006530858.1	CPVST
B1115	983	987	XP001922446.3	CPQPA
B1115	975	979	XP009301678.1	CPVMA
B1115	975	979	NP955387.1	CPVST
B1123	27	48	NP001001322.1	FILGCWGLSDFQKSLLQDLEPK
B1123	23	44	NP620594.1	FLLGCWGPSHFQQSCLQALEPQ
B1125	75	82	NP001001322.1	RRTLEDIL
B1125	198	205	XP040505337.1	KRADGAVK
B1125	75	82	XP024855422.1	RRAAGHVL
B1125	73	80	NP620594.1	RRAAGGIL
B1125	191	198	XP031747422.1	KRAVGGVK
B1126	83	154	NP001001322.1	HLELLVAVGPDVSRAHQEDTERYVLTNLNIGSELLRNPSLGVQFQVHLVKLITLSDSESTPNITANITSSLM
B1126	206	277	XP040505337.1	HLELMVVAGPDVYMYHQEDTERYILTNLNIGAELLRDASLGAHFRVHLMQMLVLREPEVNVNITTNITSSLI
B1126	83	154	XP024855422.1	HLELLVAVGPDVHRTHGEETERYVLTNLNMGSELLRDPSLGAQFRVHLVKMVILTQPEDAPEITANITASLL
B1126	219	290	XP002663267.4	YLELAVVVGPDVYEVHRQDTERYILTNLNIASELLRDVTLGANIRVHLVRMIILTEPEPDIQISENITSSLK
B1126	219	290	XP021327811.1	YLELAVVVGPDVYEVHRQDTERYILTNLNIASELLRDVTLGANIRVHLVRMIILTEPEPDIQISENITSSLK
B1126	81	152	NP620594.1	HLELLVAVGPDVFQAHQEDTERYVLTNLNIGAELLRDPSLGAQFRVHLVKMVILTEPEGAPNITANLTSSLL
B1126	199	270	XP031747422.1	HLELLVVVGHDVYQFHQEDTERYVLTNLNIGVELLRDVSLGTAFRVHLVKLIILTEPEADIQITTNLTSSLI
B1127	186	209	NP001001322.1	ELPDGNQQVRGVTQLGGACSLSWS
B1127	309	332	XP040505337.1	QLPDGNKELRGVTRLGGVCSSSWS
B1127	186	209	XP024855422.1	ELPDGNRQVRGVTQLGGACSSSWS
B1127	322	345	XP002663267.4	VLPNGNKLVRGVTQFGGVCSTQWN
B1127	322	345	XP021327811.1	VLPNGNKLVRGVTQFGGVCSTQWN
B1127	184	207	NP620594.1	ELPDGNRQVRGVTQLGGACSPTWS
B1127	302	325	XP031747422.1	ELPDGNKQVRGVTQLGGACSSVWS
B112	657	693	NP031426.2	KCAMQCHGRGVCNNRKNCHCEAHWAPPFCDKFGFGGS
B112	645	681	NP001257925.1	DIQGKCHGHGVCNSNKNCHCEDGWAPPHCDTKGYGGS
B112	701	737	XP040558417.1	KCATKCHGRGVCNNKKNCHCEADWAPPYCDKPGFGGS
B112	643	679	XP024998550.2	DVEKQCHGHGVCNNNRNCHCEPGWAPPFCNTKGYGGS
B112	650	686	XP004942396.4	DVKQKCNDNGVCNNNGNCHCNSGWAPPFCNQSGYGGS
B112	659	695	XP002129509.1	ACDATCNGHGVCNNLGNCHCNRGWAPPFCSSEGNGGS
B112	624	660	XP026692986.1	GCDATCSNNGVCNNLLHCHCNIGWSPPFCNITGFGGS
B112	667	703	NP001001156.1	ECAVQCHGRGVCNNRKNCHCEPHWAPPFCDRFGFGGS
B112	645	681	NP001179747.2	DIQQKCHGHGVCNSNKNCHCDNGWAPPNCETKGYGGS
B112	658	694	XP005172418.1	SCIVRCHGHGVCNSNGNCHCSRGWAPPFCEKPGLGGS
B112	667	703	XP021323120.1	KCSAKCNGRGECNNKKNCHCEAHWAPPFCDRAGFGGS
B112	635	671	NP001107911.1	DAQRDCSSNGVCNDRYHCHCNNGWGPPNCNKGGRGGS
B112	712	748	NP001027575.1	PCPEDCNGNGICNSRGHCHCDVGFGGESCSKAGSGGS
B112	659	695	NP003465.3	ECAMQCHGRGVCNNRKNCHCEAHWAPPFCDKFGFGGS
B112	647	683	XP016869431.1	DVQKKCHGHGVCNSNKNCHCENGWAPPNCETKGYGGS
B112	623	659	NP510291.1	QCLDNCNFRGVCNNVGNCHCERGFGGIACEIPGYGGS
B112	647	683	XP012819411.2	QCVSKCNGHGVCNSNRNCHCHSGWAPPYCDKPGPGGS
B112	672	708	NP001035103.1	DCALKCHGHGVCNNKKNCHCEAEWAPPFCDKHGFGGS
B112	636	672	NP001233130.1	DVQKKCGGNGVCNTNKNCHCNEGWAFPNCQTKGYGGS
B112	622	658	XP004915886.2	DVKTKCNDRGVCNNNGNCHCNYGWAPPYCDRVGYGGS
B1130	329	350	NP001001322.1	FSREGLDVCQALSCHTDPLDQS
B1130	444	465	XP040505337.1	FADSNVDICKVLSCHVQPGDKS
B1130	329	350	XP024855422.1	FRGEHLDMCQALSCHTDPLDPS
B1130	457	478	XP002663267.4	FTNEDMTTCRVLSCHINPQDHS
B1130	457	478	XP021327811.1	FTNEDMTTCRVLSCHINPQDHS
B1130	324	345	NP620594.1	FAREHLDMCQALSCHTDPLDQS
B1130	437	458	XP031747422.1	FSRNDLDSCSVLSCHINQHDRT
B1133	457	466	NP001001322.1	QTDRQPLQLS
B1133	572	581	XP040505337.1	ATNLKPLYLT
B1133	457	466	XP024855422.1	QTDSEPLRLS
B1133	585	594	XP002663267.4	ATDQQPLSVS
B1133	585	594	XP021327811.1	ATDQQPLSVS
B1133	452	461	NP620594.1	RTDGQPLRSS
B1133	565	574	XP031747422.1	DTDTKPLYLS
B1137	473	493	NP001001322.1	YHWDAAVQYSQGDTLCRHMCW
B1137	588	608	XP040505337.1	YTWTSAVGFAKGDTQCKHMCR
B1137	474	494	XP024855422.1	YRWGTAEQYSEGNALCRHVCR
B1137	601	621	XP002663267.4	YTWIPAISYSSGDSQCKLMCR
B1137	601	621	XP021327811.1	YTWIPAISYSSGDSQCKLMCR
B1137	468	488	NP620594.1	YHWGAAVPHSQGDALCRHMCR
B1137	581	601	XP031747422.1	YKWTSAVGFVDGKALCQYMCR
B1139	497	513	NP001001322.1	ESFIVSRGDRFLDGTRC
B1139	612	628	XP040505337.1	DEFMVSREDSFIDGTRC
B1139	498	514	XP024855422.1	ESFMVRRGDRFLDGTRC
B1139	625	641	XP002663267.4	QDFMVSRGSQFIDGTRC
B1139	625	641	XP021327811.1	QDFMVSRGSQFIDGTRC
B1139	492	508	NP620594.1	ESFIMKRGDSFLDGTRC
B1139	605	621	XP031747422.1	KSFIVARGKSFLDGTRC
B113	694	699	NP031426.2	TDSGPI
B113	682	687	NP001257925.1	VDSGPT
B113	738	743	XP040558417.1	VDSGPI
B113	680	685	XP024998550.2	IDSGPP
B113	687	692	XP004942396.4	IDSGPT
B113	696	701	XP002129509.1	VNSGPI
B113	661	666	XP026692986.1	VDSGPA
B113	704	709	NP001001156.1	TDSGPV
B113	682	687	NP001179747.2	VDSGPT
B113	695	700	XP005172418.1	VDSGPV
B113	704	709	XP021323120.1	VDSGPM
B113	672	677	NP001107911.1	IDSGPA
B113	696	701	NP003465.3	TDSGPI
B113	684	689	XP016869431.1	VDSGPT
B113	684	689	XP012819411.2	QDSGPA
B113	709	714	NP001035103.1	VDSGPV
B113	673	678	NP001233130.1	IDSGPT
B113	659	664	XP004915886.2	IDSGPT
B1145	570	579	NP001001322.1	GRAREYVTFL
B1145	684	693	XP040505337.1	GKAKEYVTFL
B1145	571	580	XP024855422.1	GRAREYVTFL
B1145	698	707	XP002663267.4	GKAGEYVTFL
B1145	698	707	XP021327811.1	GKAGEYVTFL
B1145	565	574	NP620594.1	GRAREYVTFL
B1145	677	686	XP031747422.1	GKAGEYVSFL
B1147	584	589	NP001001322.1	NMTNAH
B1147	698	703	XP040505337.1	NATSVH
B1147	585	590	XP024855422.1	NLTSIY
B1147	712	717	XP002663267.4	NASQVH
B1147	712	717	XP021327811.1	NASQVH
B1147	579	584	NP620594.1	NLTSVY
B1148	590	601	NP001001322.1	IVNRRPLFTHLA
B1148	704	715	XP040505337.1	VINQRPLFTHLA
B1148	591	602	XP024855422.1	IINRRPLFTHLA
B1148	718	729	XP002663267.4	VFNTRSIFTHLA
B1148	718	729	XP021327811.1	VFNTRSIFTHLA
B1148	585	596	NP620594.1	IANHRPLFTHLA
B1148	697	708	XP031747422.1	VTNQKPVFTHLG
B1149	602	638	NP001001322.1	VRIQGHYIVAGKTSISPNTTYPSLLEDYRVEYRVTLT
B1149	716	752	XP040505337.1	VKVKGEYVVAGKGKISLNVTYPSVLEDRQIEYKVFLT
B1149	603	639	XP024855422.1	VRVRGRYVVAGNGSASASTSYPSLLEDNRVEYRVTLS
B1149	597	633	NP620594.1	VRIGGRYVVAGKMSISPNTTYPSLLEDGRVEYRVALT
B1149	709	745	XP031747422.1	IKVNDEYLVAGKGSISLNVTYPSVLEDQTIEYRLFLN
B1151	641	646	NP001001322.1	QLPHLE
B1151	755	760	XP040505337.1	NLPSLE
B1151	642	647	XP024855422.1	RLPRRE
B1151	636	641	NP620594.1	RLPRLE
B1151	748	753	XP031747422.1	KLPHLE
B1152	647	683	NP001001322.1	EIHIRGPVRDDIEIQVYRRYGGEYGDLTHPDITFSYF
B1152	761	797	XP040505337.1	EIHVDGPIQEEIEIQVYRRYAKEYGDATNPDITFSYF
B1152	648	684	XP024855422.1	EIRIRGPTRDDMEIQVYRRYSEEYGSPARPDITFIYF
B1152	775	811	XP002663267.4	ELYISGPVTDKIHLQVYRKYGQEYGDLTNPNISYQYY
B1152	775	811	XP021327811.1	ELYISGPVTDKIHIQVYRKYGQEYGDLTNPNISYQYY
B1152	642	678	NP620594.1	EIRIWGPLQEDADIQVYRRYGEEYGNLTRPDITFTYF
B1152	754	790	XP031747422.1	QIHIEGPTTKELEIQVYRKYGQEYGDATNPDIIYSYH
B1155	688	698	NP001001322.1	QAAWVWTAKRG
B1155	802	812	XP040505337.1	NLTYRWIPHEG
B1155	689	699	XP024855422.1	RRAWAWVPVQG
B1155	683	693	NP620594.1	RQAWVWAAVRG
B1155	795	805	XP031747422.1	DIEYKWFPVPG
B1156	699	715	NP001001322.1	PCSVSCGAGLRWVTYSC
B1156	813	829	XP040505337.1	PCSVTCGGGTQLVNYVC
B1156	700	716	XP024855422.1	PCSVSCGAGLRQVTYRC
B1156	694	710	NP620594.1	PCSVSCGAGLRWVNYSC
B1156	806	822	XP031747422.1	PCSASCDGGFHLVSYEC
B1156	362	378	NP001177303.1	PCTVTCGGGYQLNSAEC
B1156	537	553	XP006538438.1	PCSATCGGGYQLTSAEC
B1156	352	368	XP004943881.2	PCTVTCGGGYQLNSAEC
B1156	355	371	XP004949181.2	PCSASCGGGYQLTSAEC
B1156	350	366	XP024838113.1	PCTVTCGGGYQLNSAEC
B1156	356	372	XP024851836.1	PCSATCGGGYQLTSAEC
B1156	350	366	XP003198947.4	PCSVTCGGGYQLNSADC
B1156	374	390	XP011516365.1	PCSATCGGGYQLTSAEC
B1156	377	393	XP011520124.1	PCTVTCGGGYQLNSAEC
B1156	361	377	XP012814972.2	PCTVTCGGGYQLNSAEC
B1156	308	324	XP012808484.1	PCSASCGGGYQLTSAEC
B1159	719	725	NP001001322.1	AQDKWVK
B1159	720	726	XP024855422.1	SRSEWVE
B1159	714	720	NP620594.1	ARKELVE
B1160	726	732	NP001001322.1	NAQCQGS
B1160	721	727	NP620594.1	TVQCQGS
B1167	780	802	NP001001322.1	GFLKTLPPARCRAVAQQPAAEVE
B1167	775	797	NP620594.1	SLLKTLPPARCRAGAQQPAVALE
B1168	803	821	NP001001322.1	NCNSQPCPTRWEVSDPGPC
B1168	798	816	NP620594.1	TCNPQPCPARWEVSEPSSC
B1168	908	926	XP031747422.1	ACGLEPCPARWEASEAGLC
B116	703	754	NP031426.2	DNQGLTVGILVSILCLLAAGFVVYLKRKTLMRLLFTHKKTTMEKLRCVHPSR
B116	747	798	XP040558417.1	DNKSLTVGVLITILCLTFAGSVMYLKRKTLMRLLFTSKKTTIEKLRSVSPAR
B116	713	764	NP001001156.1	DNQGLTIGILVTILCLLAAGCVVYLKRKTLIRLLFTDKKNTIEKLRCVRPPR
B116	705	756	NP003465.3	DNQGLTIGILVTILCLLAAGFVVYLKRKTLIRLLFTNKKTTIEKLRCVRPSR
B116	718	769	NP001035103.1	DNRSLITGMIVTIGCIFLAAFIVYLKRKTLFQWLFSNKKTTIEKLRSVRPSR
B1170	899	918	NP001001322.1	QAEHVWTPLVGLCSISCGRG
B1170	948	967	XP040505337.1	QSVYVWSPLPGECSVSCGRG
B1171	929	950	NP001001322.1	SVLKMPVQEELCGLASKPPSRW
B1171	922	943	NP620594.1	SALRVPVQEELCGLASKPGSRR
B1172	951	963	NP001001322.1	EVCRARPCPARWE
B1172	1000	1012	XP040505337.1	EDCNLSPCPPRWH
B1172	944	956	NP620594.1	EVCQAVPCPARWQ
B1174	1006	1016	NP001001322.1	KPGSFEDCSPE
B1174	1055	1065	XP040505337.1	RPEEQEPCNLE
B1174	1040	1050	XP009301678.1	KPKAQESCVLS
B1174	1036	1046	NP955387.1	RPELQEGCVLG
B1174	1000	1010	NP620594.1	RPEPQEACSLE
B1174	1171	1181	XP031747422.1	HPEGQEPCNQQ
B1176	1020	1035	NP001001322.1	ARWKVLSLGPCSASCG
B1176	1069	1084	XP040505337.1	PRWKVTPGGPCSSSCG
B1176	1014	1029	NP620594.1	PRWKVMSLGPCSASCG
B1176	1185	1200	XP031747422.1	PRWKVAEATPCSAACG
B1176	745	760	NP084257.1	RQWTVSDWGPCSGSCG
B1176	799	814	XP021332354.1	RQWTASEWGPCSGICG
B1176	746	761	XP031747432.1	RQWTVSDWGPCSGSCG
B1177	1036	1046	NP001001322.1	LGTATQMVACM
B1177	1085	1095	XP040505337.1	LGLSVQLVTCV
B1177	1030	1040	NP620594.1	LGTARRSVACV
B1177	1201	1211	XP031747422.1	YGISKQRVVCV
B1180	1049	1053	NP001001322.1	DQGHD
B1180	1104	1108	XP024855422.1	DHGQD
B1180	1043	1047	NP620594.1	DQGQD
B1181	1055	1068	NP001001322.1	EVNETFCKALVRPQ
B1181	1110	1123	XP024855422.1	EVDGAACAGLVQPQ
B1181	1049	1062	NP620594.1	EVDEAACAALVRPE
B1186	1113	1117	NP001001322.1	PVPAN
B1186	1168	1172	XP024855422.1	PVPAD
B1186	1107	1111	NP620594.1	PVPAD
B1186	1278	1282	XP031747422.1	PVSPT
B1188	1119	1129	NP001001322.1	CQHLPKPMTVR
B1188	1168	1178	XP040505337.1	CRRFPKAIVLR
B1188	1174	1184	XP024855422.1	CQHLPKPVTVR
B1188	1187	1197	XP002663267.4	CLHLPKPITIQ
B1188	1187	1197	XP021327811.1	CLHLPKPITIQ
B1188	1113	1123	NP620594.1	CQHLPKPVTVR
B1188	1284	1294	XP031747422.1	CGNAPKPITIR
B1188	895	905	NP001035516.2	CSFLEKPPSQQ
B1188	915	925	NP001288634.1	CSHLPRPPALQ
B1188	903	913	XP025009773.2	CSYVERPPSQQ
B1188	949	959	NP001094531.1	CSHLPRPPALQ
B1188	521	531	XP017211532.2	CSHLPRPPTAQ
B1188	521	531	XP021331991.1	CSHLPRPPTAQ
B1188	895	905	NP001381461.1	CSFLEKPPSQQ
B1188	1009	1019	XP011507946.1	CSHLPRPPALQ
B1188	1305	1315	XP002935503.2	CSHLEKPLPLQ
B1188	865	875	XP017947904.2	CSYLERPPNQQ
B118	756	765	NP031426.2	PSGPHLGQAH
B118	766	775	NP001001156.1	PRGSQPGQAH
B118	758	767	NP003465.3	PRGFQPCQAH
B1190	1137	1150	NP001001322.1	AGQETSSSLPHKEA
B1190	1192	1205	XP024855422.1	VGQGMASPAPREEA
B1190	1131	1144	NP620594.1	VGQGTPSLVPHEEA
B1191	1187	1214	NP001001322.1	QENLEEHGACGRQYLEPTGTIHMRDQGR
B1191	1240	1267	XP024855422.1	QESPVETSVCGRQHLGPTGIIDMRGTAR
B1191	1183	1210	NP620594.1	QENSVQSSACGRQHLEPTGTIDMRGPGQ
B1194	1217	1240	NP001001322.1	CVVAIGRPLGEVVTLQILESSLKC
B1194	1266	1289	XP040505337.1	CTVAIGRPLGEEITINVLESSLNC
B1194	1270	1293	XP024855422.1	CAVAIGRPLGEVVTLRFLEGSLNC
B1194	1299	1322	XP002663267.4	CIFAIGRPLDEVIQIRIISSTLNC
B1194	1299	1322	XP021327811.1	CIFAIGRPLDEVIQIRIISSTLNC
B1194	1213	1236	NP620594.1	CAVAIGRPLGEVVTLRVLESSLNC
B1194	1385	1408	XP031747422.1	CMFTIGRPLGEVIIVRVLSSTLNC
B1195	1241	1258	NP001001322.1	SAGEQLLLWGRFTWRKTC
B1195	1290	1307	XP040505337.1	SAGEVVLFSGRMMWRTGC
B1195	1294	1311	XP024855422.1	SAGEMLLLWGRLVWRKMC
B1195	1237	1254	NP620594.1	SAGDMLLLWGRLTWRKMC
B1195	1409	1426	XP031747422.1	TAGELLLFFGRVMWRKTC
B1197	1261	1294	NP001001322.1	MPGMTFSTKTNTVVVKQHRVLPGGGVLLRYWSQP
B1197	1314	1347	XP024855422.1	PAGMVFSSQANTLLVRQRLVRPGGGVLLRYSSQP
B1197	1257	1290	NP620594.1	LLDMTFSSKTNTLVVRQRCGRPGGGVLLRYGSQL
B1198	1295	1321	NP001001322.1	APGTFYKECDRQLFGPRGEIVSPSLSP
B1198	1344	1370	XP040505337.1	AIKKYYQECDKQLFGPHGEIVNPTQSP
B1198	1348	1374	XP024855422.1	ALGAFHRGCDMQLFGPRGEISSPSMSP
B1198	1291	1317	NP620594.1	APETFYRECDMQLFGPWGEIVSPSLSP
B1199	1322	1327	NP001001322.1	DGRKAG
B1199	1375	1380	XP024855422.1	DGRNVG
B1199	1318	1323	NP620594.1	ATSNAG
B119	789	800	NP031426.2	LKCQNMDISRPL
B119	801	812	NP001001156.1	PPCQHVDISRPL
B119	793	804	NP003465.3	LQCQNVDISRPL
B1200	1328	1346	NP001001322.1	TCRVFISVAPQARIAIRAL
B1200	1377	1395	XP040505337.1	VCRTFINVAPQHHIAIRGL
B1200	1381	1399	XP024855422.1	GCRIFIDVAPWARIAIHAL
B1200	1324	1342	NP620594.1	GCRLFINVAPHARIAIHAL
B1200	1496	1514	XP031747422.1	ACRVFIDVAPQYYIAIHAL
B1204	1353	1374	NP001001322.1	ASEGTNANYVSIRDIHSLRTTT
B1204	1406	1427	XP024855422.1	RAEGTDASYILIRDIHSLRTTA
B1204	1349	1370	NP620594.1	GTEGANASYILIRDTHSLRTTA
B1205	1375	1394	NP001001322.1	FWGQQVLYWESEGSEAELEF
B1205	1424	1443	XP040505337.1	FRGKQQFFWQSTGSQAEIEF
B1205	1428	1447	XP024855422.1	FRGQKTLYWESEGSQAEMEF
B1205	1456	1475	XP002663267.4	FRGTQLFLWRSSGSRAEVEF
B1205	1456	1475	XP021327811.1	FRGTQLFLWRSSGSRAEVEF
B1205	1371	1390	NP620594.1	FHGQQVLYWESESSQAEMEF
B1205	1543	1562	XP031747422.1	FHGNHLFYWESAGSRAEIEF
B1206	1395	1412	NP001001322.1	SPGFLEAHASLQGEYWTI
B1206	1448	1465	XP024855422.1	SQGFLEAHASLRGQYWTL
B1206	1391	1408	NP620594.1	SEGFLKAQASLRGQYWTL
B1208	22	47	XP006540908.1	YNMFQHRSLGIKINIQVTKLVLLRQR
B1208	361	386	XP006525982.1	FNLFQHKSLGVQVNLRVLKLILLHET
B1208	254	279	XP015147746.2	YNMFQHQSLGIKVSIRVTKLVLLRSR
B1208	347	372	XP413968.4	FNLFQHKSLGLQVNLRVTKLVLLHET
B1208	261	286	XP024838029.1	YNMFQHQSLGIKVNIQVTKLVLLRQR
B1208	354	379	NP001193043.1	FNLFQHKSLGVQVNLRVIKLILLHET
B1208	256	281	XP021333385.1	YNMFQHQSLGLRLNIRVTKLVLLHNR
B1208	265	290	XP016877462.1	YNMFQHQSLGIKINIQVTKLVLLRQR
B1208	364	389	NP598377.4	FNLFQHKSLSVQVNLRVIKLILLHET
B1208	254	279	XP004912721.1	YNLFQHQSLGIKVNIRVTKLVLLHSR
B1208	356	381	XP031748801.1	YNLFQHKSLGVQMNLRVTKLVLLHES
B1212	77	84	XP006540908.1	YLGNNQVP
B1212	309	316	XP015147746.2	YLGNNQVP
B1212	316	323	XP024838029.1	YLGNNQVP
B1212	310	317	XP021333385.1	YLGNNHVP
B1212	320	327	XP016877462.1	YLGNNQVP
B1212	308	315	XP004912721.1	YLGNNQVP
B1215	88	93	XP006540908.1	DDTPPV
B1215	427	432	XP006525982.1	EDIAAV
B1215	320	325	XP015147746.2	DDTPPV
B1215	413	418	XP413968.4	EDMSSV
B1215	327	332	XP024838029.1	DDTPPV
B1215	420	425	NP001193043.1	EDMTSV
B1215	321	326	XP021333385.1	DDPPPV
B1215	331	336	XP016877462.1	DDPPLV
B1215	430	435	NP598377.4	EDMTSV
B1215	318	323	XP004912721.1	KDDIPV
B1215	422	427	XP031748801.1	EEYSAV
B1216	165	212	XP006540908.1	GRSHIMSGEWVKGRNPSDLSWSSCSRDDLENFLKSKVSTCLLITDPRS
B1216	504	551	XP006525982.1	DGLHIMSGEWIKGQNLGDVSWSRCSKEDLERFLRSKASSCLLHTDPQS
B1216	397	444	XP015147746.2	GRSHIMSGEWVKGRNPSDLSWSSCSRDDLENFLKSKVSTCLLVTDPRS
B1216	490	537	XP413968.4	DGLHIMSGEWIKGQNLGDVSWSRCSREDLERFLRSKASNCLLQTNPQS
B1216	404	451	XP024838029.1	GRSHIMSGEWVKGRSPSDLSWSSCSRDDLENFLKSKVSTCLLVTDPRS
B1216	497	544	NP001193043.1	DGLHIMSGEWIKGQNLGDVSWSRCSKEDLERFLRSKASNCLLQTNPHS
B1216	398	445	XP021333385.1	GHSHIMSGEWVKGRNPSDLSWSTCSRDDLEKFLRSKASGCLLHTDPRN
B1216	452	499	XP016877462.1	GRSHIMSGEWVKGRNPSDLSWSSCSRDDLENFLKSKVSTCLLVTDPRS
B1216	507	554	NP598377.4	DGLHIMSGEWIKGQNLGDVSWSRCSKEDLERFLRSKASNCLLQTNPQS
B1216	395	442	XP004912721.1	GRSHIMSGEWVKGRSPSDLSWSTCSRDDLENFLKSKVSSCLLVTDPRS
B1216	499	546	XP031748801.1	DGLHIMSGEWIKGQNLGDVSWSRCSREDLERFLRSKASNCLLQTNPQS
B121	804	816	NP031426.2	AVPQLQSPQRVLL
B121	816	828	NP001001156.1	DAPWPSSPQRGLP
B121	808	820	NP003465.3	NVPQPQSTQRVLP
B1220	251	261	XP006540908.1	MCAGLWCLVEG
B1220	590	600	XP006525982.1	ICTGLWCKVEG
B1220	483	493	XP015147746.2	MCAGLWCLVEG
B1220	576	586	XP413968.4	ICTGLWCKVES
B1220	491	501	XP024838029.1	MCAGLWCLVEG
B1220	583	593	NP001193043.1	ICTGLWCKVEG
B1220	484	494	XP021333385.1	MCAGLWCLVEG
B1220	538	548	XP016877462.1	MCAGLWCLVEG
B1220	593	603	NP598377.4	ICTGLWCKVEG
B1220	481	491	XP004912721.1	MCAGLWCLVEG
B1220	585	595	XP031748801.1	ICTGLWCKLDG
B1224	374	402	XP006540908.1	SKKRGLLTAVVVDDKPCELYCSPLGKESP
B1224	710	738	XP006525982.1	PKHALQWQAVFDEEKPCALFCSPVGKEQP
B1224	606	634	XP015147746.2	NKKKSLLTAVVVDDKPCELFCSPLGKDSP
B1224	695	723	XP413968.4	QKHVHQWQAVIDDEKPCALFCTPSGKDQP
B1224	614	642	XP024838029.1	SKKKGLLTAVVVDDKPCELYCSPLGKESP
B1224	703	731	NP001193043.1	PKHVLQWHAVMDEEKPCALFCSPVGKEQP
B1224	607	635	XP021333385.1	SKKSQMWTAVIDDEKPCALYCTPVGSDSP
B1224	661	689	XP016877462.1	PKKKGLLTAVVVDDKPCELYCSPLGKESP
B1224	713	741	NP598377.4	PKHILQWQAVLDEEKPCALFCSPVGKEQP
B1224	604	632	XP004912721.1	NKKKSPLTAVIIDDRPCELFCTPVGRDTP
B1224	705	733	XP031748801.1	QKNKHQWQSIINEEKPCALFCSALGKDQP
B1226	469	505	XP006540908.1	TGYIEAVVIPVGARRIRVVEDKPAHSFLALKDSSKRS
B1226	805	841	XP006525982.1	AGYVEVLVIPAGARRIKVVEEKPAHSFLALRDASKQS
B1226	726	762	XP015147746.2	SCYIEAAVIPAGARRIRVVEDKPAHSFLALKDSSKRS
B1226	790	826	XP413968.4	AGYVEALVIPAGARRIKVVEEKPAHSYLALRDAGKQS
B1226	709	745	XP024838029.1	TGYIEAAIIPAGARRIRVVEDKPAHSFLALKDSSKRS
B1226	798	834	NP001193043.1	AGYVEVLVIPAGARRIKVVEEKPAHSYLALRDTGKQS
B1226	727	763	XP021333385.1	SCYIEAAVIPVGARRIKVVEDKPSHSFLALKDSSKRS
B1226	779	815	XP016877462.1	SCYIEAAVIPAGARRIRVVEDKPAHSFLALKDSGKGS
B1226	808	844	NP598377.4	AGYVEVLVIPAGARRIKVVEEKPAHSYLALRDAGKQS
B1226	724	760	XP004912721.1	TCYIEAAVIPAGARRIRVVEDKPAHSFLALKDSIKKS
B1226	800	836	XP031748801.1	AGYVEALVIPTGARRIKVVEEMPAHSYLALRDASKHS
B1228	537	574	XP006540908.1	SAKGPTTVPLHLMVLLFHDQNYGIHYEYTIPVNQSSEN
B1228	873	910	XP006525982.1	SAKGPTTTPLHLLVLLFQDQNYGLHYEYTVPSDPLPDN
B1228	794	831	XP015147746.2	SAKGPTKIPLHLMVLLFHDQNYGIHYEYTIPVNYTAEN
B1228	858	895	XP413968.4	SAKGPTTSPLHLLVLLFHDQSYGLHYEYTIPLDPPPEN
B1228	777	814	XP024838029.1	SAKGPTKMPLHLMVLLFHDQNYGIHYEYTIPVNYTAEN
B1228	866	903	NP001193043.1	SAKGPTTTPLHLLVLLFQDQNYGLHYEYTIPSDPPPEN
B1228	795	832	XP021333385.1	SAKGPTKTPLHLMVLLFHDQTYGIHYEYTVALNHSQEN
B1228	847	884	XP016877462.1	SAKGPTKLPLHLMVLLFHDQDYGIHYEYTVPVNRTAEN
B1228	876	913	NP598377.4	SAKGPTTAPLHLLVLLFQDQNYGLHYEYTIPSDPLPEN
B1228	792	829	XP004912721.1	SAKGPTKTPLHLMVLLFHDQNYGIHYEYTIPVNQSSEQ
B1228	868	905	XP031748801.1	SAKGPTTSPLHLLVLLFHDQNYGLHYEYTIPLESVPGN
B122	817	829	NP031426.2	PLHQTPRAPSGPA
B122	829	841	NP001001156.1	PLHQAPRVPCVPA
B122	821	833	NP003465.3	PLHRAPRAPSVPA
B122	837	849	NP001035103.1	PLHSLPFQQTVPA
B1233	613	621	XP006540908.1	RIVNKTTTL
B1233	870	878	XP015147746.2	RIINKTMTV
B1233	932	940	XP413968.4	KIMNKNISL
B1233	853	861	XP024838029.1	RIVNKTTTL
B1233	940	948	NP001193043.1	KIMNKNISI
B1233	923	931	XP016877462.1	RIVNKTTTL
B1233	868	876	XP004912721.1	KIVNKTMVI
B1233	942	950	XP031748801.1	KIMNKNITN
B1236	626	635	XP006540908.1	DCPQASRPEP
B1236	883	892	XP015147746.2	DCQRVNRPEP
B1237	674	697	XP006540908.1	YQLQNGTHVTTRPIYCSEPRPTPV
B1237	931	954	XP015147746.2	YQLQNGTYVNTRDLYCLGNKPATV
B1239	738	753	XP006540908.1	KCDASTRPKAEEECED
B1239	1096	1111	XP006525982.1	KCVLSTRPREAEDCED
B1239	995	1010	XP015147746.2	KCDAATRPRDEEECED
B1239	1057	1072	XP413968.4	KCVLSTRPKEAEDCED
B1239	978	993	XP024838029.1	KCDASTRPRAEEPCED
B1239	1067	1082	XP031748801.1	KCLLSTRPKEMEDCED
B123	830	841	NP031426.2	RPLPASPAVRQA
B123	877	888	XP040558417.1	RPLPANPTLRLP
B123	842	853	NP001001156.1	RPLPANPALRQA
B123	834	845	NP003465.3	RPLPAKPALRQA
B123	850	861	NP001035103.1	RPLPAKPSVRCL
B1242	788	874	XP006540908.1	TGRHGSECPTLSKPAAYRQCHQEVCNEKINVNTITSPRLAALTYKCTRDQWTVYCRVIREKNLCQDMRWYQRCCQTCRDFYADKMRQ
B1242	1146	1232	XP006525982.1	TGRHGNECFSSEKPAAYRPCHLQPCNEKINVNTITSPRLAALTFKCLGDQWPVYCRVIREKNLCQDMRWYQRCCETCRDFYAQKLQQ
B1242	1045	1131	XP015147746.2	TGRHGSECPVLSKPAAYRQCHQEVCNEKINVNTITSPRLAALTYKCTGDQWTVYCRVIREKNLCQDMRWYQRCCQTCRDFYANKMQQ
B1242	1107	1193	XP413968.4	TGRHGNECFSSEKPAAYRPCHLHPCNEKINVNTITSPRLAALTFKCLGDQWPVYCRVIREKNLCQDMRWYQRCCETCRDFYAQKMQQ
B1242	1028	1114	XP024838029.1	TGRHGNECPALSKPAAYKQCHQEVCNDKINVNTITSPRLAALTYKCTRDQWTVYCRVIREKNLCQDMRWYQRCCQTCRDFYANKMRQ
B1242	1115	1201	NP001193043.1	TGRHGNECFSSEKPAAYRPCHLQPCNEKINVNTITSPRLAALTFKCLGDQWPVYCRVIREKNLCQDMRWYQRCCETCRDFYAQKLQQ
B1242	1046	1132	XP021333385.1	SGRHGSDCPAVLKPATYRQCHQSTCNARGNINTITSPRLAALTYKCVGDQWAVYCKVIREKNLCQDMRWYQRCCQTCRDFYTNKMPP
B1242	1098	1184	XP016877462.1	TGRHGSECPALSKPAPYRQCYQEVCNDRINANTITSPRLAALTYKCTRDQWTVYCRVIREKNLCQDMRWYQRCCQTCRDFYANKMRQ
B1242	1125	1211	NP598377.4	TGRHGNECFSSEKPAAYRPCHLQPCNEKINVNTITSPRLAALTFKCLGDQWPVYCRVIREKNLCQDMRWYQRCCETCRDFYAQKLQQ
B1242	1043	1129	XP004912721.1	TGRHGNECAIISKPVAYRQCHQEACNDKVNANTITSPRLAALTYKCTGDQWTVYCRVIREKNLCQDMRWYQRCCQTCRDFYANKVQP
B1242	1117	1203	XP031748801.1	TGRHGNECFSSEKPAAYRPCHQHVCNEKVNVNTITSPRLAALTFKCLQDQWPVYCKVIREKNLCQDMRWYQRCCETCRDFYAQKMQQ
B1245	1	45	NP780710.2	MPCARGSWLAKLSIVAQLINFGAFCHGRQTQPWPVRFPDPRQEHF
B1245	1	45	NP001179538.1	MPCAQRSWLAKLSVVAQLLNLGALCYGRQPQPGPVRFPDKRQEHF
B1245	1	45	XP016865394.1	MPCAQRSWLANLSVVAQLLNFGALCYGRQPQPGPVRFPDRRQEHF
B1247	47	68	NP780710.2	KSLPEYHIVSPVQVDAGGHVLS
B1247	43	64	XP003643023.3	KTLQEYEVVDPARVDANGHFVS
B1247	47	68	NP001179538.1	KALPEYHVVAPVRVDASGRFLS
B1247	62	83	XP021333676.1	SGVPSYEVVYPIRVDSSGHFLS
B1247	47	68	XP016865394.1	KGLPEYHVVGPVRVDASGHFLS
B1248	69	77	NP780710.2	YGLHHPVTS
B1248	65	73	XP003643023.3	FNLHHHISN
B1248	69	77	NP001179538.1	YGLHHSVSN
B1248	69	77	XP016865394.1	YGLHYPITS
B1249	78	86	NP780710.2	SRKKRAAGG
B1249	78	86	NP001179538.1	GRRKRDLDD
B1249	78	86	XP016865394.1	SRRKRDLDG
B124	842	862	NP031426.2	QGIRKPSPPQKPLPADPLSRT
B124	889	909	XP040558417.1	QENHKPSPPRKPLPADPLNKT
B124	854	874	NP001001156.1	QGTRKPSPPQKPLPADPLSKT
B124	877	897	XP021323120.1	QDHDMPSPPQKPLPAHPLIRS
B124	846	866	NP003465.3	QGTCKPNPPQKPLPADPLART
B124	862	882	NP001035103.1	QGSCIPSPPQKPLPAVPLNKT
B1250	87	101	NP780710.2	SGDQLYYRISHEEKD
B1250	83	97	XP003643023.3	KENVVYYKINHKEKD
B1250	87	101	NP001179538.1	PEGRVYYRISHHEKD
B1250	87	101	XP016865394.1	SEDWVYYRISHEEKD
B1251	102	122	NP780710.2	LFFNLTVNWEFLSNGYVVEKR
B1251	98	118	XP003643023.3	LFFNLTIHMGFLSHNYIVERR
B1251	102	122	NP001179538.1	LFFNLTVNQGLLSKNYIVERR
B1251	102	122	XP016865394.1	LFFNLTVNQGFLSNSYIMEKR
B1251	107	127	XP017946319.2	LFFNLTFRDGFLSDNFILERR
B1253	126	145	NP780710.2	LSHVKMVASSGQPCHLRGTV
B1253	126	145	NP001179538.1	LSRVKMEASSGPPCHLRGTV
B1253	126	145	XP016865394.1	LSHVKMMASSAPLCHLSGTV
B125	863	869	NP031426.2	SRLTSAL
B125	875	881	NP001001156.1	ARLAGAP
B125	867	873	NP003465.3	TRLTHAL
B125	883	889	NP001035103.1	SQSDSAL
B1260	185	200	NP780710.2	PLTEEGSYPHVVYRRQ
B1260	183	198	NP001179538.1	PLAEGEYHPHVVYRRQ
B1260	183	198	XP016865394.1	PLVEGGYHPHIVYRRQ
B1262	203	227	NP780710.2	RAPETKEPICGLKDSLDNSVKQELQ
B1262	201	225	NP001179538.1	GVPEMKDPTCGLKDSPGTSQKQELL
B1262	199	223	XP016865394.1	KVPETKEPTCGLKDSVNISQKQELW
B1264	231	236	NP780710.2	WERKTL
B1264	233	238	XP003643023.3	WEQNHV
B1264	229	234	NP001179538.1	WERSHL
B1264	227	232	XP016865394.1	WERHNL
B1264	239	244	XP017946319.2	WERKHL
B1269	657	664	NP780710.2	IDGTPCFE
B1269	634	641	NP001313280.1	VDGTPCYQ
B1269	659	666	XP003643023.3	TDGTPCFE
B1269	644	651	XP003641878.3	IDGTPCYE
B1269	655	662	NP001179538.1	IDGTPCFE
B1269	649	656	XP024837785.1	VDGTPCYQ
B1269	666	673	XP021332071.1	TDGTPCFM
B1269	677	684	XP021333676.1	IDGTQCYE
B1269	653	660	XP016865394.1	IDGTPCFE
B1269	649	656	XP005254194.1	VDGTPCYQ
B1269	665	672	XP017946319.2	IDGTPCFE
B1269	634	641	XP002933006.3	IDGTPCFE
B126	870	880	NP031426.2	VRTPGQQEPGH
B126	882	892	NP001001156.1	ARSPGRQESAL
B126	874	884	NP003465.3	ARTPGQWETGL
B1271	720	738	NP780710.2	YVDIGLIPKGARDIRVMEI
B1271	697	715	NP001313280.1	YVDIGLIPAGAREILIEEV
B1271	722	740	XP003643023.3	YVDIGLIPKGARGIRVTEV
B1271	707	725	XP003641878.3	YVDIGIIPVGAREIRIEEV
B1271	799	817	XP002121766.2	YVQVGILPKGARNIEVSEV
B1271	718	736	NP001179538.1	YVDIGLIPKGARDIRVMEV
B1271	712	730	XP024837785.1	YVDVGLIPVGAREIRIVEV
B1271	729	747	XP021332071.1	YMDLVLIPAGARDIYIQEV
B1271	740	758	XP021333676.1	YVDIGLIPEGARDIRIEEV
B1271	716	734	XP016865394.1	YVDIGLIPKGARDIRVMEI
B1271	712	730	XP005254194.1	YVDVGLIPAGAREIRIQEV
B1271	728	746	XP017946319.2	YVDVGLIPKGARDIKIEEV
B1271	697	715	XP002933006.3	YVDIGLIPPGAREIRIEEV
B1272	739	749	NP780710.2	KAAGNFLAIRS
B1272	716	726	NP001313280.1	AEAANFLALRS
B1272	741	751	XP003643023.3	AEAGNFLAVRS
B1272	726	736	XP003641878.3	AEAGNFLALRS
B1272	737	747	NP001179538.1	EGAGNFLAIRS
B1272	731	741	XP024837785.1	AEAGNFLALRS
B1272	748	758	XP021332071.1	EEAGNFLAMRA
B1272	759	769	XP021333676.1	AEAGNYLALRS
B1272	735	745	XP016865394.1	EGAGNFLAIRS
B1272	731	741	XP005254194.1	AEAANFLALRS
B1272	747	757	XP017946319.2	EEAGNFLALRS
B1272	716	726	XP002933006.3	AEAGNFLALRS
B1279	829	836	NP780710.2	LYFWQFGR
B1279	805	812	NP001313280.1	EFSWHYGP
B1279	833	840	NP001376576.1	QYSWHYTP
B1279	1353	1360	XP015137930.2	CPRWNYGN
B1279	985	992	XP002127703.2	PARWITGS
B1279	969	976	XP002121766.2	PPEWLTGP
B1279	1156	1163	NP001193022.1	ITQWRYGS
B1279	1184	1191	NP001193502.1	RTQWRFGS
B1279	749	756	XP024855422.1	PPHWEAGD
B1279	959	966	XP021332071.1	GSEWTVGN
B1279	863	870	XP021331598.1	CPFWFLGE
B1279	1183	1190	NP891550.1	RTQWRFGS
B1279	840	847	NP620686.1	PARWVAGS
B1279	945	952	XP016865394.1	PSDWTVGN
B1279	822	829	XP005254194.1	VFSWHYGP
B1279	968	975	XP002932868.3	SSSWHYTE
B1279	998	1005	XP031760055.1	PPAWSVGT
B1279	957	964	XP017946319.2	PSDWTVSN
B1279	928	935	XP002933006.3	PEVWQQGN
B1279	491	498	NP001177303.1	CPKWVAME
B1279	458	465	XP026689948.1	CPEWITYP
B1279	705	712	XP024838113.1	PPRWHMGS
B1279	446	453	XP011520124.1	LPRWEHNP
B1279	490	497	XP012814972.2	CPKWMAME
B127	881	891	NP031426.2	RPAPIRPAPKH
B127	927	937	XP040558417.1	HIAPARPAPKH
B127	893	903	NP001001156.1	RLAPIRPAPKQ
B127	885	895	NP003465.3	RLAPLRPAPQY
B1282	841	846	NP780710.2	SVTCGT
B1282	817	822	NP001313280.1	TVTCGT
B1282	845	850	NP001376576.1	SVLCAG
B1282	1365	1370	XP015137930.2	TQTCGD
B1282	997	1002	XP002127703.2	SRSCDG
B1282	911	916	XP002121984.1	KRKCGS
B1282	981	986	XP002121766.2	SVTCGG
B1282	1168	1173	NP001193022.1	SVSCGR
B1282	1196	1201	NP001193502.1	SATCGK
B1282	761	766	XP024855422.1	SASCGG
B1282	971	976	XP021332071.1	SQSCDG
B1282	875	880	XP021331598.1	SKTCGG
B1282	1195	1200	NP891550.1	SATCGK
B1282	852	857	NP620686.1	SASCGS
B1282	994	999	XP016865394.1	SVSCGG
B1282	834	839	XP005254194.1	TVTCGR
B1282	980	985	XP002932868.3	SLSCGR
B1282	1010	1015	XP031760055.1	SRTCGK
B1282	969	974	XP017946319.2	SVTCGG
B1282	940	945	XP002933006.3	SVSCGE
B1282	503	508	NP001177303.1	TVTCGR
B1282	470	475	XP026689948.1	SASCGA
B1282	717	722	XP024838113.1	SATCGV
B1282	674	679	NP609406.2	SVTCGS
B1282	458	463	XP011520124.1	SVSCGG
B1282	502	507	XP012814972.2	TVTCGR
B1283	847	855	NP780710.2	GIRRQAAHC
B1283	823	831	NP001313280.1	GVQRQSLYC
B1283	851	859	NP001376576.1	GSQIQSVVC
B1283	1371	1379	XP015137930.2	GIKTRLVIC
B1283	1003	1011	XP002127703.2	GHHVRTVVC
B1283	917	925	XP002121984.1	GWQKRSVTC
B1283	1174	1182	NP001193022.1	GNQARYVSC
B1283	1202	1210	NP001193502.1	GTRMRYVSC
B1283	767	775	XP024855422.1	GLREREVRC
B1283	977	985	XP021332071.1	GIKSRMVKC
B1283	881	889	XP021331598.1	GIQTRDVMC
B1283	1201	1209	NP891550.1	GTRMRYVSC
B1283	858	866	NP620686.1	GLQKRAVDC
B1283	1000	1008	XP016865394.1	GVRIRSVTC
B1283	840	848	XP005254194.1	GVQRQNVYC
B1283	986	994	XP002932868.3	GIQTREAFC
B1283	1016	1024	XP031760055.1	GWRKRTVVC
B1283	975	983	XP017946319.2	GVRTRNITC
B1283	946	954	XP002933006.3	GVQFRDVYC
B1283	509	517	NP001177303.1	GLRYRVVLC
B1283	476	484	XP026689948.1	GWRYRTVQC
B1283	723	731	XP024838113.1	GIQTREVYC
B1283	680	688	NP609406.2	GVEYRTVFC
B1283	464	472	XP011520124.1	GIQRRSFVC
B1283	508	516	XP012814972.2	GLRYRVVLC
B1286	872	880	NP780710.2	TQPSVRQKK
B1286	848	856	NP001313280.1	NRPDERQRK
B1286	865	873	XP005254194.1	GRPDDQQRK
B1287	881	888	NP780710.2	CHEKDCPP
B1287	857	864	NP001313280.1	CSEEPCPP
B1287	874	881	XP005254194.1	CSEQPCPA
B1287	755	762	XP024838113.1	CNQFDCPP
B1288	889	893	NP780710.2	RWWAG
B1288	865	869	NP001313280.1	RWWAG
B1288	845	849	XP025000716.1	AWNHL
B1288	1310	1314	NP001193022.1	QWRTG
B1288	1332	1336	NP001193502.1	QWRTG
B1288	842	846	XP017213499.1	SWHHL
B1288	828	832	NP112219.3	SWHYA
B1288	1331	1335	NP891550.1	QWRTG
B1288	882	886	XP005254194.1	RWWAG
B1288	763	767	XP024838113.1	SWHIE
B1289	894	905	NP780710.2	EWEACSTTCGPY
B1289	870	881	NP001313280.1	EWQPCSRSCGPE
B1289	850	861	XP025000716.1	PWSECSATCAGG
B1289	1315	1326	NP001193022.1	PWGSCSSSCAGG
B1289	1337	1348	NP001193502.1	PWGACSSTCAGG
B1289	847	858	XP017213499.1	PWSECSATCAGG
B1289	833	844	NP112219.3	PWTKCSAQCAGG
B1289	1336	1347	NP891550.1	PWGACSSTCAGG
B1289	887	898	XP005254194.1	EWQLCSSSCGPG
B1289	584	595	NP001177303.1	PWSACSTTCGPG
B1289	768	779	XP024838113.1	EWQQCSRTCGGG
B1289	583	594	XP012814972.2	AWSPCSVSCGRG
B128	1	23	NP001264195.1	MRRRLLILTTLVPFVLAPRPPEE
B128	1	23	XP002691532.1	MRHRVLLLTSLVHLVLAPRPPDE
B128	1	23	NP003174.3	MRQSLLFLTSVVPFVLAPRPPDD
B1290	906	914	NP780710.2	GEKKRTVLC
B1290	882	890	NP001313280.1	GLSRRAVFC
B1290	899	907	XP005254194.1	GLSRRAVLC
B1291	924	928	NP780710.2	ALPAT
B1291	922	926	NP001179538.1	ALPTQ
B1293	930	943	NP780710.2	CQHLLKPKALVSCN
B1293	907	920	NP001313280.1	CEHLPRPLAETPCN
B1293	919	932	XP003641878.3	CQHLSKPEATAPCH
B1293	928	941	NP001179538.1	CQHLLKPKTLVSCN
B1293	924	937	XP005254194.1	CEHLPRPPTETPCN
B1296	979	1011	NP780710.2	LNEPCDKTRKPNSRALCGLQQCPFSRRVLKPNK
B1296	977	1009	NP001179538.1	HDEPCDMTRKPNSRALCGLQQCPSSRRILKPNR
B1297	1091	1126	NP780710.2	SSGSTSQVPVTSWSLSIQPDDENVSSSAIGPTSEGD
B1297	1096	1131	NP001179538.1	STGSTSQPILTSWSLSIQPNEENVSNPDTGPTSEGD
B1298	1138	1171	NP780710.2	SSSDAMTWQVTPFYSTMTTDPEVEIHSGSGEDSD
B1298	1144	1177	NP001179538.1	TSSNAMTWQVTSFYSPLTKEPEMEIHSGSGEGSE
B1299	1189	1223	NP780710.2	VPEHDAPMETDAELPLGPPPTSYMGEEPSWPPFST
B1299	1195	1229	NP001179538.1	VPGNDAPGERSTEIPLGPPPTPYLGGESLWPLFST
B12	117	126	NP031426.2	CYYHGHVQGD
B12	114	123	NP001257925.1	CHYRGYVEGV
B12	164	173	XP040558417.1	CYYHGNVRGY
B12	113	122	XP024998550.2	CYYQGYVEGI
B12	116	125	XP004942396.4	CYYHGTVEGV
B12	125	134	XP002129509.1	CYYQGHVVNM
B12	100	109	XP026692986.1	CLYHGYVEGY
B12	129	138	NP001001156.1	CYYHGRVQGS
B12	114	123	NP001179747.2	CHYRGYVEGT
B12	120	129	XP005172418.1	CFYHGRVRGH
B12	127	136	XP021323120.1	CYYHGEVQGY
B12	123	132	XP021336100.1	CYYHGEVMGH
B12	110	119	NP001107911.1	CYYQGHVEGY
B12	136	145	NP001027575.1	CHYQGHIRGK
B12	119	128	NP003465.3	CYYHGHVRGY
B12	116	125	XP016869431.1	CHYRGYVEGV
B12	110	119	XP012819411.2	CYYHGQVQGY
B12	133	142	NP001035103.1	CYYHGKVEGY
B12	107	116	NP001233130.1	CHYQGYAEGV
B12	100	109	XP004915886.2	CYYYGEVEGM
B12	101	110	NP001019310.1	CFYSGYVNAE
B12	138	147	XP006520926.1	CFYRGQVNAR
B12	150	159	NP780523.3	CFYKGHVNTK
B12	143	152	NP742050.2	CFYQGSLRSQ
B12	177	186	XP006530858.1	CLYQGFIRND
B12	223	232	XP006525982.1	CFYTGTVLRH
B12	102	111	NP038934.2	CFFSGTVNGE
B12	132	141	NP035912.2	CFYRGTVDGS
B12	130	139	NP033751.3	CFYSGTVNGD
B12	142	151	XP004944721.3	CFYRGHVNAR
B12	120	129	XP015137930.2	CFYRGHVNAQ
B12	94	103	XP417874.2	CFYSGDVNAD
B12	146	155	XP015148002.3	CFYQGFIRND
B12	117	126	XP015147746.2	CFYTGRVLNR
B12	210	219	XP413968.4	CYYSGAVLRY
B12	92	101	XP015153616.2	CFYAGTVEGR
B12	104	113	XP425541.6	CYYRGTVDGS
B12	97	106	XP015154663.2	CFYSGTVNRD
B12	121	130	XP002121984.1	CFYKGTVLGE
B12	237	246	XP026694849.1	CFYSGYVNER
B12	191	200	XP002121766.2	CYFRGHVTGH
B12	101	110	NP001179319.1	CFYSGDVNAE
B12	129	138	NP001193022.1	CFYRGQVNAR
B12	150	159	NP001193502.1	CFYKGHVNTK
B12	144	153	NP001179415.2	CFYQGFIRND
B12	161	170	XP024837310.1	CFYQGSLRSH
B12	125	134	XP024838029.1	CFYSGSVLGH
B12	216	225	NP001193043.1	CFYTGAVLRQ
B12	100	109	NP001179254.1	CIFSGTVNRD
B12	132	141	NP001159987.1	CFYRGTVDGS
B12	126	135	NP001094550.1	CFYSGTVNGD
B12	99	108	NP001119901.1	CFYAGEVNSD
B12	291	300	NP001244125.1	CFYKGHVNAG
B12	95	104	XP001341935.2	CFYSGDINAD
B12	95	104	XP021328606.1	CFYSGDINAD
B12	143	152	XP001922446.3	CFYQGELRMQ
B12	147	156	XP009301678.1	CFYQGSIRNH
B12	118	127	XP021333385.1	CFYTGAILNH
B12	110	119	XP001341878.1	CFYTGFVDSS
B12	110	119	XP021328605.1	CFYTGFVDSS
B12	113	122	XP021332165.1	CFYTGTVNSE
B12	113	122	XP698107.4	CFYTGTVNSE
B12	80	89	NP001289160.1	CVYRGTVNSN
B12	99	108	XP021331598.1	CFFSGTVNGD
B12	141	150	NP572247.2	CHFHGKVRGQ
B12	349	358	NP996218.1	CFYSGYVEDD
B12	150	159	NP891550.1	CFYKGYVNTN
B12	129	138	XP011537056.1	CFYRGQVNSQ
B12	101	110	NP620686.1	CFYSGDVNAE
B12	143	152	NP955387.1	CFYQGFIRND
B12	145	154	NP620687.2	CFYQGSLRSH
B12	125	134	XP016877462.1	CFYSGRVLGH
B12	226	235	NP598377.4	CFYTGAVLRH
B12	100	109	NP008968.4	CFFSGTVNGE
B12	130	139	NP008969.2	CFYRGTVDGS
B12	123	132	NP008919.3	CFYSGTVNGD
B12	136	145	NP001361725.1	CFFNGHVNHR
B12	127	136	XP002932868.3	CFYSGHVNAL
B12	102	111	XP012822382.1	CFYSGDVNSD
B12	169	178	XP012817732.1	CFYQGFIRDY
B12	144	153	XP031760055.1	CFYQGSVVSH
B12	113	122	XP004912721.1	CFYTGQVLNH
B12	220	229	XP031748801.1	CYYSGTVLRH
B12	110	119	XP002935740.1	CFYRGTVDSS
B12	99	108	NP001120905.1	CFYSGSVNGD
B1300	1283	1314	NP780710.2	TQGFGPVLTEEDASNLIAEGFLLNASDYKHLM
B1300	1292	1323	NP001179538.1	TQSSGPVLTKEDATSLMAEGFLLNASDYKHLS
B1304	1338	1345	NP780710.2	AYWRSVEC
B1304	1402	1409	NP001313280.1	AIWRLVSC
B1304	1556	1563	XP003641878.3	AIWRSVRC
B1304	1347	1354	NP001179538.1	TYWRSVQC
B1304	1431	1438	XP005254194.1	AVWRPVRC
B1305	1346	1350	NP780710.2	SSGVD
B1305	1410	1414	NP001313280.1	SSGND
B1305	1564	1568	XP003641878.3	STGIE
B1305	1355	1359	NP001179538.1	STHVD
B1305	1270	1274	XP021332071.1	SSKQE
B1305	1378	1382	XP016865394.1	STQMD
B1305	1439	1443	XP005254194.1	SSGRD
B1306	1351	1356	NP780710.2	ADCTTI
B1306	1415	1420	NP001313280.1	EDCTLA
B1306	1569	1574	XP003641878.3	QHCTAA
B1306	1360	1365	NP001179538.1	SDCATL
B1306	1275	1280	XP021332071.1	EDCASV
B1306	1383	1388	XP016865394.1	SDCAAI
B1306	1444	1449	XP005254194.1	EDCAPA
B1306	1538	1543	XP002933006.3	ETCNLN
B1307	1357	1368	NP780710.2	QRPDPAKKCHLR
B1307	1281	1292	XP021332071.1	KKPEPARRCNLR
B1307	1389	1400	XP016865394.1	QRPDPAKRCHLR
B1307	1450	1461	XP005254194.1	GRPQPARRCHLR
B130	28	34	NP001264195.1	SHPRLEK
B130	26	32	XP002691532.1	SPRRFEK
B130	28	34	NP003174.3	PHQRLEK
B1312	1377	1385	NP780710.2	NWSKCSRNC
B1312	914	922	NP808540.2	EWEHCSRSC
B1312	923	931	NP783574.1	EWEPCTQSC
B1312	959	967	XP003643023.3	NWTECTVTC
B1312	932	940	XP040555677.1	EWEYCTKTC
B1312	898	906	XP004942102.1	EWSACSKSC
B1312	895	903	XP040503121.1	EWEPCSKSC
B1312	926	934	XP018671182.1	PWSACSKTC
B1312	919	927	XP005226419.1	EWGTCSRSC
B1312	916	924	NP777056.1	EWEPCSRSC
B1312	850	858	XP021333385.1	SWEDCSVHC
B1312	1301	1309	XP021332071.1	NWSKCPEGC
B1312	930	938	XP021331662.1	EWEHCTKTC
B1312	889	897	XP017214092.1	EWGACSKSC
B1312	1409	1417	XP016865394.1	NWSKCSRNC
B1312	1470	1478	XP005254194.1	NWSKCSRSC
B1312	918	926	NP631894.2	EWGACSRSC
B1312	922	930	NP055059.2	EWEPCSQTC
B1312	1378	1386	NP001361725.1	NWGECSKKC
B1312	1474	1482	XP017946319.2	SWMECSVPC
B1312	912	920	XP012810820.2	AWEHCTKSC
B1312	904	912	XP031762102.1	EWGACSKSC
B1312	780	788	NP001177303.1	EWQQCSRTC
B1312	965	973	XP006538438.1	QWQLCSRTC
B1312	744	752	NP001035516.2	DWTSCSVPC
B1312	712	720	XP003198947.4	VWNLCSVSC
B1312	779	787	XP012814972.2	DWQQCSRTC
B1315	1390	1396	NP780710.2	KIREVQC
B1315	972	978	XP003643023.3	RTRSVTC
B1315	863	869	XP021333385.1	RRTVVSC
B1315	1314	1320	XP021332071.1	KYREVQC
B1315	1422	1428	XP016865394.1	KIREIQC
B1315	1483	1489	XP005254194.1	SVRDVQC
B1315	1391	1397	NP001361725.1	RTRQVVC
B1315	1487	1493	XP017946319.2	QRRTVEC
B1315	793	799	NP001177303.1	QNRRVTC
B1315	978	984	XP006538438.1	QKRDVLC
B1315	757	763	NP001035516.2	RTRDVKC
B1315	725	731	XP003198947.4	QTRSVSC
B1315	792	798	XP012814972.2	QIRRVTC
B1316	1397	1402	NP780710.2	MDSLDH
B1316	1321	1326	XP021332071.1	IDTQNR
B1316	1429	1434	XP016865394.1	VDSRDH
B1316	1490	1495	XP005254194.1	VDTRDL
B1317	1404	1415	NP780710.2	RSLRPFHCQFLA
B1317	1327	1338	XP021332071.1	RPLRPFHCQALS
B1317	1435	1446	XP016865394.1	RNLRPFHCQFLA
B1317	1496	1507	XP005254194.1	RPLRPFHCQPGP
B1318	1416	1424	NP780710.2	GAPPPLSMS
B1318	1447	1455	XP016865394.1	GIPPPLSMS
B1320	1459	1466	NP780710.2	GLCDWTKR
B1320	1466	1473	NP001179538.1	GLCDWTER
B1320	1490	1497	XP016865394.1	GLCDWTKR
B1325	1509	1514	NP780710.2	NSTTED
B1325	1516	1521	NP001179538.1	NNKTEG
B1325	1540	1545	XP016865394.1	GNKTED
B1328	1520	1538	NP780710.2	CDHQVKPPEFQTCNQQACR
B1328	1582	1600	NP001313280.1	CSHEAWPESSRPCATEDCE
B1328	1481	1499	XP003643023.3	CVKKPKPTEHQQCNQQECR
B1328	1736	1754	XP003641878.3	CDHEPWPESTQKCNLQNCE
B1328	1527	1545	NP001179538.1	CDHERRPPEFQKCNPQACR
B1328	1608	1626	XP024837785.1	CGHEAWPESSRPCGTQDCE
B1328	1737	1755	XP021333676.1	CEHDPRPNNTKKCNVHDCD
B1328	1551	1569	XP016865394.1	CDHKPRPPEFKKCNQQACK
B1328	1611	1629	XP005254194.1	CGHEAWPESSRPCGTEDCE
B1328	1705	1723	XP002933006.3	CDHEPWPENLQKCNPQDCQ
B132	37	95	NP001264195.1	SLLSDYDILSLANIQQHSIRKRDLQSATHLETLLTFSALKRHFKLYLTSSTERFSQNLR
B132	37	95	NP001008682.1	SMLSNYDILSQSSIQQHSLKKRDLQPETHVERLLSFSALQRHFKLYLTATAEHFSERFQ
B132	35	93	XP002691532.1	SLLSDYDILSLSNIQQHSVRKRELQASTHLETLLTFSALKRHFKLYLTSSTERFSKNFK
B132	43	101	XP005158775.1	SLLSDFEVLPASGLQLHSVRKRDADAHSHVERLVSFTALQRNFKLYLTTNTQLFTENFS
B132	34	92	XP021324312.1	SLLSDFDVLQLSSLQQHSVRKRDVQSQTHAERLLGFTALQRHFKLYLTTNTELFTHDFK
B132	37	95	NP003174.3	SLLSDYDILSLSNIQQHSVRKRDLQTSTHVETLLTFSALKRHFKLYLTSSTERFSQNFK
B132	60	118	XP031757449.1	SLLSEYDVLSLSSIQQHSLRKRDLQSQSQLERMLSFTALQRHFKLYLTSSTELVSENLE
B1330	1540	1544	NP780710.2	SADLT
B1330	1501	1505	XP003643023.3	NTGLP
B1330	1547	1551	NP001179538.1	NADLL
B1330	1571	1575	XP016865394.1	SADLL
B1331	1545	1553	NP780710.2	CLKDRLSIS
B1331	1607	1615	NP001313280.1	CERDRLSFN
B1331	1506	1514	XP003643023.3	CSKDQLSIH
B1331	1762	1770	XP003641878.3	CERDRLTFS
B1331	1552	1560	NP001179538.1	CIKDNLSAS
B1331	1633	1641	XP024837785.1	CERDRLSFG
B1331	1763	1771	XP021333676.1	CLRDLLTLR
B1331	1576	1584	XP016865394.1	CTKDKLSAS
B1331	1534	1542	XP017946319.2	CKRDKMSVN
B1331	1731	1739	XP002933006.3	CIRDRLTFS
B1332	1554	1561	NP780710.2	FCQTLKSM
B1332	1616	1623	NP001313280.1	FCETLRLL
B1332	1515	1522	XP003643023.3	FCQRLRGI
B1332	1771	1778	XP003641878.3	FCQTLRVL
B1332	1561	1568	NP001179538.1	FCQTLKTM
B1332	1642	1649	XP024837785.1	FCETLRLL
B1332	1475	1482	XP021332071.1	FCEKLKLL
B1332	1772	1779	XP021333676.1	FCQTLHWL
B1332	1585	1592	XP016865394.1	FCQTLKAM
B1332	1543	1550	XP017946319.2	FCRTVKSI
B1332	1740	1747	XP002933006.3	FCRTLKIL
B1333	1562	1577	NP780710.2	RKCSVPSVRAQCCLSC
B1333	1624	1639	NP001313280.1	GRCQLPTIRAQCCRSC
B1333	1523	1538	XP003643023.3	GKCLVPSIQLQCCFTC
B1333	1779	1794	XP003641878.3	GRCHLPTVRIQCCQSC
B1333	1539	1554	XP002121766.2	GKCVQPSLAIQCCSTC
B1333	1569	1584	NP001179538.1	KKCSVPTVRAQCCLSC
B1333	1650	1665	XP024837785.1	GRCQLPTVRAQCCRSC
B1333	1483	1498	XP021332071.1	GRCSLRSIRKQCCVTC
B1333	1780	1795	XP021333676.1	GRCQVPSVRVKCCKTC
B1333	1593	1608	XP016865394.1	KKCSVPTVRAECCFSC
B1333	1551	1566	XP017946319.2	GRCSVKSIQTQCCFTC
B1333	1748	1763	XP002933006.3	GRCSLLTVQAQCCHTC
B1336	1580	1592	NP780710.2	APSIHTQRQRKQQ
B1336	1587	1599	NP001179538.1	THVAHTQRPRKRQ
B1336	1611	1623	XP016865394.1	THITHTQRQRRQR
B1338	1	37	NP808540.2	MVFLSLWLIAASLVEVRTSADGQAGTDEMVQIDLPTK
B1338	1	37	NP001179726.1	MVLLSLWLIAAALVEVKTSADGQAGNEEMVQIDLPIK
B1338	1	37	NP055058.2	MVLLSLWLIAAALVEVRTSADGQAGNEEMVQIDLPIK
B1340	40	46	NP808540.2	REYELVT
B1340	36	42	NP001074596.1	HDYVVTV
B1340	32	38	XP004942102.1	SEYGVTV
B1340	37	43	XP040503121.1	EEYSLVI
B1340	40	46	NP001179726.1	REYELVT
B1340	36	42	XP005226419.1	SDYGVTV
B1340	38	44	XP021331662.1	KEYGLIT
B1340	35	41	XP017214092.1	SEYGLMV
B1340	40	46	NP055058.2	REYELVT
B1340	36	42	NP631894.2	SDYGVTV
B1340	41	47	XP012810820.2	GEYEVIT
B1340	36	42	XP031762102.1	SEYGVIV
B1340	37	43	XP012815203.2	EEYSLVT
B1341	47	55	NP808540.2	PVSTNLKGH
B1341	43	51	NP001074596.1	PCSTDFQGR
B1341	47	55	XP040555677.1	PISTNADGS
B1341	39	47	XP004942102.1	PFSADCRGR
B1341	44	52	XP040503121.1	PTSTDSEGR
B1341	47	55	NP001179726.1	PVSTNFEGH
B1341	43	51	XP005226419.1	PCSTDSQGR
B1341	45	53	XP021331662.1	PISTDAEGH
B1341	42	50	XP017214092.1	PSSTDARGR
B1341	47	55	NP055058.2	PVSTNLEGR
B1341	43	51	NP631894.2	PCSTDFRGR
B1341	48	56	XP012810820.2	PVSTDAEGR
B1341	43	51	XP031762102.1	PFSTDHLGH
B1341	44	52	XP012815203.2	PVSTDSKGK
B1344	62	71	NP808540.2	SANHKKRSPR
B1344	62	71	XP040555677.1	SASHQRRSTR
B1344	62	71	NP001179726.1	SANHKKRSTR
B1344	60	69	XP021331662.1	SANHKQRVKR
B1344	62	71	NP055058.2	SASHKKRSAR
B1349	77	109	NP808540.2	SEHLFFNVTAFGRDFHLRLKPNTHFIAPGAVVE
B1349	90	122	NP001074596.1	QHFLYFNVTVFGKLLHLRLQPNRRLVAPGAPVE
B1349	105	137	NP783574.1	GGRLFYNLTVFGRDLHLRLRPNARLVAPGATVE
B1349	77	109	XP040555677.1	PKQLYFNVTAFGREFHLRLKPNTRLVAPEAVVE
B1349	89	121	XP004942102.1	SRPIYFNVTVLGRELHLRLRPNTGLVPPRAVAE
B1349	79	111	XP040503121.1	NEQIFYNVTVFGREFHFRLRPNSRLVAPGATVE
B1349	77	109	NP001179726.1	SEQLFFNITAFGRDFHLRLKPNTQLVAPGAVVE
B1349	104	136	XP005226419.1	RSSLYFNVTVFGEELHLHLRPNRRLVVPGASVE
B1349	98	130	NP777056.1	GGRLFYNVTVFGRDLHLRLRPNARLVAPGATVE
B1349	79	111	XP021331662.1	PDRLFFNITVFGKEFHLRLHPNQRLVAPGAMVE
B1349	74	106	XP017214092.1	PQQIYFNVTVFGKELHLRLRANRGLVGPGATVQ
B1349	77	109	NP055058.2	PEQLFFNITAFGKDFHLRLKPNTQLVAPGAVVE
B1349	103	135	NP631894.2	RHSLYFNVTVFGKELHLRLRPNRRLVVPGSSVE
B1349	106	138	NP055059.2	GSHLFYNVTVFGRDLHLRLRPNARLVAPGATME
B1349	78	110	XP012810820.2	QHTLYFNVTAFGREFHLKLRPNTKLIAPGAVIE
B1349	87	119	XP031762102.1	DRHLYFNVTVFGKQLHLRLKPNRHLVSHGATVE
B1349	78	110	XP012815203.2	AERIYYNVTVFGREFHLKLRVNSKLVAPGATIE
B1350	110	115	NP808540.2	WHETAP
B1350	123	128	NP001074596.1	WQEDFR
B1350	138	143	NP783574.1	WQGETG
B1350	110	115	XP040555677.1	WYEDSV
B1350	122	127	XP004942102.1	WQEDFG
B1350	112	117	XP040503121.1	WQEDSD
B1350	110	115	NP001179726.1	WHEASP
B1350	137	142	XP005226419.1	WQEDFQ
B1350	131	136	NP777056.1	WQGESG
B1350	112	117	XP021331662.1	WHDDIE
B1350	110	115	NP055058.2	WHETSL
B1350	136	141	NP631894.2	WQEDFR
B1350	139	144	NP055059.2	WQGEKG
B1350	111	116	XP012810820.2	WHEDQV
B1350	120	125	XP031762102.1	WQEDFQ
B1350	111	116	XP012815203.2	WEEDAN
B1351	116	122	NP808540.2	RPGNTTD
B1351	116	122	NP001179726.1	VPGNITD
B1351	118	124	XP021331662.1	IAGNATD
B1351	116	122	NP055058.2	VPGNITD
B1352	123	127	NP808540.2	PRNSH
B1352	123	127	NP001179726.1	PINDH
B1352	123	127	NP055058.2	PINNH
B1354	131	137	NP808540.2	SASEGSW
B1354	131	137	XP040555677.1	TATERLW
B1354	131	137	NP001179726.1	STSERIW
B1354	131	137	NP055058.2	SATYRIR
B1354	132	138	XP012810820.2	DTAHQIW
B1359	146	156	NP808540.2	CAYVGDIMDIP
B1359	139	149	NP001074596.1	CVYTGGVTGMP
B1359	154	164	NP783574.1	CLYVGDVADLP
B1359	146	156	XP040555677.1	CAYVGDITDIP
B1359	138	148	XP004942102.1	CLFTGDITGVP
B1359	128	138	XP040503121.1	CLYVGDITDLP
B1359	167	177	XP018671182.1	CVFTGEIPQLP
B1359	146	156	NP001179726.1	CAYVGDIMDIP
B1359	153	163	XP005226419.1	CVYTGGVTGMP
B1359	147	157	NP777056.1	CLYVGDVAGLA
B1359	142	152	XP021331662.1	CTFIGDITDVP
B1359	123	133	XP017214092.1	CVFTGDVTHMR
B1359	146	156	NP055058.2	CAYVGDIVDIP
B1359	152	162	NP631894.2	CVYTGGVTGMP
B1359	155	165	NP055059.2	CLYVGDVAGLA
B1359	147	157	XP012810820.2	CAYVGEITDSP
B1359	136	146	XP031762102.1	CVYTGDITDMP
B1359	127	137	XP012815203.2	CLYVGDITDLP
B1360	187	193	NP808540.2	GKQMDEE
B1360	180	186	NP001074596.1	GQQEKEA
B1360	196	202	NP783574.1	GQTDQEA
B1360	187	193	XP040555677.1	GKQMEEE
B1360	179	185	XP004942102.1	GQQDTEA
B1360	169	175	XP040503121.1	GTREEEE
B1360	187	193	NP001179726.1	GKQMEEE
B1360	194	200	XP005226419.1	GQQEAEA
B1360	189	195	NP777056.1	GLAAKEA
B1360	183	189	XP021331662.1	GTQEHEE
B1360	164	170	XP017214092.1	GQQEVEV
B1360	187	193	NP055058.2	GKQMEEE
B1360	193	199	NP631894.2	GQQEKEA
B1360	197	203	NP055059.2	GLAAQEA
B1360	188	194	XP012810820.2	GKQKDEE
B1360	177	183	XP031762102.1	GRQDEEE
B1360	168	174	XP012815203.2	DKEGEDE
B1362	196	208	NP808540.2	RIHVVYKRSAVEQ
B1362	189	201	NP001074596.1	RTHVVYRREAVQR
B1362	196	208	XP040555677.1	RIHMVYRRSAIVQ
B1362	188	200	XP004942102.1	RAHVVYPRTAVQR
B1362	196	208	NP001179726.1	RIHVVYKRSAVER
B1362	203	215	XP005226419.1	RKHVVYRREVVRQ
B1362	192	204	XP021331662.1	RVHVVYRRSAVLQ
B1362	173	185	XP017214092.1	RVHVVYRRSAIKR
B1362	196	208	NP055058.2	RIHVVYKRSAVEQ
B1362	202	214	NP631894.2	RTHVVYRREAVQQ
B1362	197	209	XP012810820.2	RLHVVYKRSTAKQ
B1362	186	198	XP031762102.1	RAHVVYRRSAVQQ
B1365	215	225	NP808540.2	EDVYHRESDLE
B1365	215	225	NP001179726.1	QDFHYRESDLE
B1365	215	225	NP055058.2	KDFHYRESDLE
B1368	233	237	NP808540.2	VYSNI
B1368	233	237	XP040555677.1	LYSSV
B1368	233	237	NP001179726.1	VYSSI
B1368	225	229	XP021331662.1	MLDNI
B1368	233	237	NP055058.2	VYGNI
B1368	232	236	XP012810820.2	IFSNI
B1371	242	264	NP808540.2	NKTMRRRRHTGENDYNIEVLLGV
B1371	232	254	NP001074596.1	GDAERKRRHAKPGSYSIEVLLAV
B1371	253	275	NP783574.1	SSRRRVRRHATDDDYNIEVLLGV
B1371	242	264	XP040555677.1	NETLRRRRHAGDDDYNIEVLLGV
B1371	225	247	XP004942102.1	GEAERRRRHARRDGYNIEVLLAV
B1371	226	248	XP040503121.1	RSRQRHRRHATDDDYNIEVLLGV
B1371	260	282	XP018671182.1	TKRERSKRHAKRNDYNMEILLTV
B1371	242	264	NP001179726.1	NETMRRRRHAGENDYNIEVLLGV
B1371	246	268	XP005226419.1	GEAERKRRHATPGSYSIEVLLAV
B1371	246	268	NP777056.1	SSRRRMRRHAADDDYNIEVLLGV
B1371	234	256	XP021331662.1	NKTVRRRRHAGDEDYNIEILLGV
B1371	218	240	XP017214092.1	SETERKRRHAKKDDYNIEVLLAV
B1371	242	264	NP055058.2	NETMRRRRHAGENDYNIEVLLGV
B1371	245	267	NP631894.2	GDTERKRRHAKPGSYSIEVLLVV
B1371	252	274	NP055059.2	SSRRRARRHAADDDYNIEVLLGV
B1371	241	263	XP012810820.2	NETLRRRRHAGENDYNIEVLLGV
B1371	231	253	XP031762102.1	REKERNKRHAKKDDYNIEVLLAV
B1371	223	245	XP012815203.2	STRKRTRRHASDDDFNIEILLGV
B1373	299	311	NP808540.2	VHINVVLVRMIML
B1373	289	301	NP001074596.1	AHVNIALVRLIMV
B1373	310	322	NP783574.1	AHINVVLVRIILL
B1373	299	311	XP040555677.1	VHINVVLVRMIML
B1373	282	294	XP004942102.1	VHINIVLVRMIMV
B1373	283	295	XP040503121.1	AHINVVLVRIILL
B1373	317	329	XP018671182.1	EHINIILTRIYQL
B1373	299	311	NP001179726.1	VHINVVLVRMIML
B1373	303	315	XP005226419.1	VHINIALVRLIMV
B1373	303	315	NP777056.1	AHINVVLVRIILL
B1373	291	303	XP021331662.1	VHINVVLVRMIML
B1373	275	287	XP017214092.1	TNINIVLVRMILV
B1373	299	311	NP055058.2	VHINVVLVRMIML
B1373	302	314	NP631894.2	VHINIALVRLIMV
B1373	309	321	NP055059.2	AHINVVLVRIILL
B1373	298	310	XP012810820.2	VHINIVLVRMIML
B1373	288	300	XP031762102.1	VHINIVLVRMIMV
B1373	280	292	XP012815203.2	AHINVVLVRIIML
B1374	312	332	NP808540.2	GYAKSISLIERGNPSRSLENV
B1374	302	322	NP001074596.1	GYRQSLSLIERGNPARSLEQV
B1374	323	343	NP783574.1	SHAKSMSLIEIGNPSQSLENV
B1374	312	332	XP040555677.1	GYAKSISLIERGNPSRSLENV
B1374	295	315	XP004942102.1	GYRQSVSLIERGNPSRSLEQV
B1374	296	316	XP040503121.1	SYGKSMSLIEIGNPSQSLENV
B1374	312	332	NP001179726.1	GYAKSISLIERGNPSRSLENV
B1374	316	336	XP005226419.1	GYRQSLSLIERGNPSRSLEQV
B1374	316	336	NP777056.1	SYGKSMSLIEIGNPSQSLENV
B1374	304	324	XP021331662.1	GYAKSISLIERGNPSRSLENV
B1374	288	308	XP017214092.1	GYRQSISLIERGNPSRSLEQV
B1374	312	332	NP055058.2	GYAKSISLIERGNPSRSLENV
B1374	315	335	NP631894.2	GYRQSLSLIERGNPSRSLEQV
B1374	322	342	NP055059.2	SYGKSMSLIEIGNPSQSLENV
B1374	311	331	XP012810820.2	GYAKSISLIERGSPSRSLDNV
B1374	301	321	XP031762102.1	GYRQSISLIERGNPSRSLDQV
B1374	293	313	XP012815203.2	SHSKSSSLIEVGNPSQSLENV
B1377	417	460	NP808540.2	DETAMGSVMAPLVQAAFHRYHWSRCSGQELKRYIHSYDCLLDDP
B1377	404	447	NP001074596.1	DETSLGSVMAPLVQAAFHRFHWSRCSKLELSRYLPSYDCLLDDP
B1377	428	471	NP783574.1	DEVRLGSIMAPLVQAAFHRFHWSRCSQQELSRYLHSYDCLRDDP
B1377	417	460	XP040555677.1	DETAMGSVMAPLVQAAFHRYHWSRCSGQELKRYIHSYDCLLDDP
B1377	400	443	XP004942102.1	DETSMGSIMAPLVQAAFHRYHWSRCSKQELNRYIHSYDCLLDDP
B1377	401	444	XP040503121.1	DEVRLGSIMAPLVQAAFHRFHWSRCSQQELNRYLHSYDCLRDDP
B1377	433	476	XP018671182.1	DETTMGSIMAPLVQAAFHRYHWSRCSQEELRSSLGSYTCLSDDP
B1377	417	460	NP001179726.1	DETAMGSVMAPLVQAAFHRYHWSRCSGQELKRYIHSYDCLLDDP
B1377	421	464	XP005226419.1	DETSLGSVMAPLVQAAFHRFHWSRCSKLELSRYLPSYDCLLDDP
B1377	421	464	NP777056.1	DEVRLGSIMAPLVQAAFHRFHWSRCSQQELSRYLHSYDCLRDDP
B1377	409	452	XP021331662.1	DETAMGSVMAPLVQAAFHRYHWSMCSGQELKRYIHSYDCLLDDP
B1377	393	436	XP017214092.1	DETSMGSIMAPLVQAAFHRYHWSRCSKQELNRYIHSYDCLLDDP
B1377	417	460	NP055058.2	DETAMGSVMAPLVQAAFHRYHWSRCSGQELKRYIHSYDCLLDDP
B1377	420	463	NP631894.2	DETSLGSVMAPLVQAAFHRFHWSRCSKLELSRYLPSYDCLLDDP
B1377	427	470	NP055059.2	DEVRLGSIMAPLVQAAFHRFHWSRCSQQELSRYLHSYDCLLDDP
B1377	416	459	XP012810820.2	DETAMGSVMAPLVQAAFHRYHWSRCSGQELKRYIHSYDCLLDDP
B1377	406	449	XP031762102.1	DETSMGSIMAPLVQAAFHRYHWSRCSKQELNRYIHSYDCLLDDP
B1377	398	441	XP012815203.2	DEVRMGSIMAPLVQAAFHRFHWSRCSQQELSRYLNSYDCLRDDP
B1378	461	467	NP808540.2	FEHDWPK
B1378	448	454	NP001074596.1	FERTWPQ
B1378	472	478	NP783574.1	FAHDWPA
B1378	461	467	XP040555677.1	FEHDWPK
B1378	444	450	XP004942102.1	FEHRWPS
B1378	445	451	XP040503121.1	FEHDWPS
B1378	461	467	NP001179726.1	FEHDWPK
B1378	465	471	XP005226419.1	FAPAWPQ
B1378	465	471	NP777056.1	FTHDWPA
B1378	453	459	XP021331662.1	FKHDWPQ
B1378	437	443	XP017214092.1	FELKWPK
B1378	461	467	NP055058.2	FDHDWPK
B1378	464	470	NP631894.2	FDPAWPQ
B1378	471	477	NP055059.2	FAHDWPA
B1378	460	466	XP012810820.2	FEHDWPK
B1378	450	456	XP031762102.1	FDHKWPK
B1378	442	448	XP012815203.2	FEHNWPS
B1379	490	515	NP808540.2	YKMCTAFRTFDPCKQLWCSHPDNPYF
B1379	477	502	NP001074596.1	YHTCLAFRTFEPCKQLWCSHPDNPYF
B1379	501	526	NP783574.1	YMMCTAFRTFDPCKQLWCSHPDNPYF
B1379	490	515	XP040555677.1	YKMCTAFRTFDPCKQLWCSHPDNPYF
B1379	473	498	XP004942102.1	YKTCTAFRTFDPCKQLWCSHPDNPYF
B1379	474	499	XP040503121.1	YMMCTAFRTFDPCKQLWCSHPENPYF
B1379	506	531	XP018671182.1	YKRCTSLQNIDVCKTLWCSNDENPDI
B1379	490	515	NP001179726.1	YKMCTAFRTFDPCKQLWCSHPDNPYF
B1379	494	519	XP005226419.1	YHTCSAFRTFEACRQLWCSHPDNPYF
B1379	494	519	NP777056.1	YMMCTAFRTFDPCKQLWCSHPDNPYF
B1379	482	507	XP021331662.1	YKICTSFRTFDPCKQLWCSHPDNPYF
B1379	466	491	XP017214092.1	YKMCTAFRTYDPCKQLWCSHPDNQYF
B1379	490	515	NP055058.2	YKMCTAFRTFDPCKQLWCSHPDNPYF
B1379	493	518	NP631894.2	YQTCLAFRTFEPCKQLWCSHPDNPYF
B1379	500	525	NP055059.2	YMMCTAFRTFDPCKQLWCSHPDNPYF
B1379	489	514	XP012810820.2	YKMCTAFRTFEPCKQLWCNHPDNPYF
B1379	479	504	XP031762102.1	YKMCTAFRTFDPCKQLWCSHPDNPYF
B1379	471	496	XP012815203.2	YMMCTAFRTFDPCKQLWCSHTDNPYF
B137	107	192	NP001264195.1	YSVKWQNFFSGHVVGEPDSRVLAHIGDDDVTVRINTDGAEYNVEPLWRFVNDTKDKRMLVYKSEDIKDFSRLQSPKVCGYLNADSE
B137	108	193	NP001008682.1	YRVQWQDFFTGHVVGEHNSKVVAHIGDEDFTVRINTDGEEYNIEPLWRFIDNVQDERLLVYRSEDIKDFSRLQSPKVCGYLKLNED
B137	105	190	XP002691532.1	YPVKWQDFFSGHVVGEPDSRVLAHIGDDDITIRINTDGAEYNIEPLWRLINDTKDKRMLVYKSEDIKNVSRLQSPKVCGYIKANNE
B137	114	199	XP005158775.1	FDVQIQNYFKGHVVGEEHSRVQAHIDGDEFSAHIITEETEYNVEPLWRFTETPPDGRLLVYRSEDIKNISRLSSPKVCGYVNADAQ
B137	105	190	XP021324312.1	YEVQRENFFTGHVIGEENSRVQAHIGDNDFTAHILTDEAEYNIEPLWRFTENTHDSRLLVYRSEDIRNVSRLAATKVCGYVSADAS
B137	107	192	NP003174.3	YTVKWQDFFTGHVVGEPDSRVLAHIRDDDVIIRINTDGAEYNIEPLWRFVNDTKDKRMLVYKSEDIKNVSRLQSPKVCGYLKVDNE
B137	131	216	XP031757449.1	YQVKWSDFFTGHVVGEHNSKVLAHIGDGDFTARITTDGEEYNIEPLWRFVENTSGDNMLVYRSGDIKDFSRLKSSKVCGYIKPKED
B1380	622	626	NP808540.2	SHFDY
B1380	610	614	NP001074596.1	SYYTH
B1380	633	637	NP783574.1	LYFEH
B1380	622	626	XP040555677.1	SHFEY
B1380	606	610	XP004942102.1	SYYTH
B1380	606	610	XP040503121.1	PYFEY
B1380	622	626	NP001179726.1	SHFEY
B1380	627	631	XP005226419.1	SYYIH
B1380	626	630	NP777056.1	LYFEH
B1380	614	618	XP021331662.1	SHFEY
B1380	598	602	XP017214092.1	SNKYH
B1380	622	626	NP055058.2	SHFEY
B1380	626	630	NP631894.2	SYYVH
B1380	632	636	NP055059.2	LYFEH
B1380	621	625	XP012810820.2	SNFEY
B1380	612	616	XP031762102.1	SYYTH
B1380	603	607	XP012815203.2	PYFEY
B1381	627	652	NP808540.2	QNTKHHWLPHEHPDSKKRCHLYCQSK
B1381	615	640	NP001074596.1	QDAKHSWLPYEPDSDAQKCELICQSA
B1381	638	663	NP783574.1	GDVQHHWLPHEHRDAKERCHLYCESK
B1381	627	652	XP040555677.1	QNSKHHWLPYEHPDSNKRCHLYCQSK
B1381	611	636	XP004942102.1	RDSKHAWLPYEHPDDAQKCELICQSE
B1381	611	636	XP040503121.1	QNTKHHWLPYEHVDAKERCHLYCESK
B1381	641	666	XP018671182.1	KGQKHKWFPYEPRDASLKCELYCVSK
B1381	627	652	NP001179726.1	QNTKHHWLPYEHPDSKKRCHLYCQSK
B1381	632	657	XP005226419.1	QNAKHSWIPYEPDDDAQKCELICQSE
B1381	631	656	NP777056.1	GDAQHHWLPHEHRDAKERCHLYCESK
B1381	619	644	XP021331662.1	QNAKHHWLPYEHPDANKRCHLYCQSK
B1381	603	628	XP017214092.1	NNIKHTWLPYEHPDEAHKCELSCRSK
B1381	627	652	NP055058.2	QNTKHHWLPYEHPDPKKRCHLYCQSK
B1381	631	656	NP631894.2	QNAKHSWVPYEPDDDAQKCELICQSA
B1381	637	662	NP055059.2	GDAQHHWLPHEHRDAKERCHLYCESR
B1381	626	651	XP012810820.2	QNAKHHWLPYEHPDANKRCQLYCQSK
B1381	617	642	XP031762102.1	QNTKHMWLPYEHHDDAQKCELICQSK
B1381	608	633	XP012815203.2	QDSKHNWLPYDHPDEKERCHLYCQSK
B1383	656	665	NP808540.2	DVAYMKQLVH
B1383	644	653	NP001074596.1	DVVFMNQVVH
B1383	667	676	NP783574.1	EVVSMKRMVH
B1383	656	665	XP040555677.1	DVAYMKQLAH
B1383	640	649	XP004942102.1	DVVFMNQVVH
B1383	640	649	XP040503121.1	DVVYMKRMVH
B1383	670	679	XP018671182.1	DIVSMGDIVG
B1383	656	665	NP001179726.1	DVAYMKQLVH
B1383	661	670	XP005226419.1	DVVFMNQVVH
B1383	660	669	NP777056.1	EVVSMKRMVH
B1383	648	657	XP021331662.1	DVAYMKQLVH
B1383	632	641	XP017214092.1	EIVFMNQVMH
B1383	656	665	NP055058.2	DVAYMKQLVH
B1383	660	669	NP631894.2	DVVFMNQVVH
B1383	666	675	NP055059.2	EVVSMKRMVH
B1383	655	664	XP012810820.2	SIASMKQLVH
B1383	646	655	XP031762102.1	DVVFMNQVVH
B1383	637	646	XP012815203.2	DVVYMKRLTH
B1384	666	671	NP808540.2	DGTRCS
B1384	654	659	NP001074596.1	DGTRCS
B1384	677	682	NP783574.1	DGTRCS
B1384	666	671	XP040555677.1	DGTRCS
B1384	650	655	XP004942102.1	DGTRCS
B1384	650	655	XP040503121.1	DGTRCS
B1384	680	685	XP018671182.1	DGTRCS
B1384	666	671	NP001179726.1	DGTRCS
B1384	671	676	XP005226419.1	DGTRCS
B1384	670	675	NP777056.1	DGTRCS
B1384	658	663	XP021331662.1	DGTRCS
B1384	642	647	XP017214092.1	DGTRCS
B1384	666	671	NP055058.2	DGTHCS
B1384	670	675	NP631894.2	DGTRCS
B1384	676	681	NP055059.2	DGTRCS
B1384	665	670	XP012810820.2	DGTRCS
B1384	656	661	XP031762102.1	DGTRCS
B1384	647	652	XP012815203.2	DGTRCS
B1384	167	172	NP084257.1	DGTSCK
B1384	209	214	XP004946005.4	DGTSCK
B1384	167	172	NP001192863.2	DGTSCK
B1384	245	250	XP021332354.1	DGTSCK
B1384	174	179	XP031747432.1	DGTSCK
B138	193	197	NP001264195.1	ELLPK
B138	194	198	NP001008682.1	ELLPK
B138	191	195	XP002691532.1	ELLPK
B138	200	204	XP005158775.1	ELLPE
B138	191	195	XP021324312.1	EVLPE
B138	193	197	NP003174.3	ELLPK
B1390	746	758	NP808540.2	ETRETKNVLAIKN
B1390	733	745	NP001074596.1	LLEKAPHRIAVKN
B1390	756	768	NP783574.1	EADTTSHHLSVKN
B1390	764	776	XP040555677.1	EDEASPHFLAIKN
B1390	730	742	XP004942102.1	EMEPASHSIAVKN
B1390	729	741	XP040503121.1	ESDATSHHLAIKN
B1390	745	757	NP001179726.1	EDEASPHVLAIKN
B1390	750	762	XP005226419.1	ELEKVPHHIAVKN
B1390	749	761	NP777056.1	EADTTSHHLAVKN
B1390	765	777	XP021331662.1	EHEASPQILAIKN
B1390	721	733	XP017214092.1	ENDTSPHVIAVKN
B1390	745	757	NP055058.2	EDEASPHILAIKN
B1390	749	761	NP631894.2	ALEKSPHRIVVKN
B1390	755	767	NP055059.2	EVDATSHHLAVKN
B1390	744	756	XP012810820.2	EDEASPHVLAIKN
B1390	736	748	XP031762102.1	ETEPSTNYIAIKN
B1390	726	738	XP012815203.2	ETGASIHNLAIKN
B1391	759	763	NP808540.2	QATGH
B1391	746	750	NP001074596.1	QVTGS
B1391	777	781	XP040555677.1	QATGH
B1391	743	747	XP004942102.1	QATGN
B1391	758	762	NP001179726.1	QATGH
B1391	763	767	XP005226419.1	QVTGS
B1391	778	782	XP021331662.1	QATGH
B1391	734	738	XP017214092.1	QVTGS
B1391	758	762	NP055058.2	QATGH
B1391	762	766	NP631894.2	QVTGS
B1391	757	761	XP012810820.2	QATGH
B1391	749	753	XP031762102.1	QASGN
B1393	766	771	NP808540.2	LNGKGE
B1393	753	758	NP001074596.1	FNPKGK
B1393	784	789	XP040555677.1	LNGKGE
B1393	750	755	XP004942102.1	LNAKGQ
B1393	765	770	NP001179726.1	LNGKGE
B1393	770	775	XP005226419.1	LNPKGK
B1393	785	790	XP021331662.1	LNGKGE
B1393	741	746	XP017214092.1	LNAKGE
B1393	765	770	NP055058.2	LNGKGE
B1393	769	774	NP631894.2	LNPKGK
B1393	764	769	XP012810820.2	LNGKGE
B1393	756	761	XP031762102.1	LNVKGV
B1394	772	808	NP808540.2	EAKSRTFIDLGVEWDYNIEDDIETLHTDGPLHDPVIV
B1394	759	795	NP001074596.1	EASSRTFTALGLEWEHEAEDTKDSLRTNGPLPEAIAI
B1394	783	819	NP783574.1	DPNSRSFIAMGVEWEYRNEDERETLQTIGPLHGTITV
B1394	790	826	XP040555677.1	EARSRSFIDLGVEWEYNIEDDIETLHTDGPLHDAVVV
B1394	756	792	XP004942102.1	ETTSKTFIEMGLEWEYTVEQGKESLKTSGPLHEAISV
B1394	755	791	XP040503121.1	VPDSKVFIDMGVEWEYRNDDNRETVQTMGPLRNGIVI
B1394	771	807	NP001179726.1	EAKSKTFIDLGVEWDYNIEDDIETLHTDGPLHDPVIV
B1394	776	812	XP005226419.1	EATSRTFTAMGLEWEYVVEDAKESLKTSGPLPEAVTV
B1394	776	812	NP777056.1	DPNSKTFIAMGVEWEYRDEDGRETLQTMGPLHGTITV
B1394	791	827	XP021331662.1	DARSRRFIEMGVEWDYLVEEDVETLHTDGPLNDAIVV
B1394	747	783	XP017214092.1	EITSKSFIENGQEWEYSVTDGRETLKCVGPLHEAIVV
B1394	771	807	NP055058.2	EAKSRTFIDLGVEWDYNIEDDIESLHTDGPLHDPVIV
B1394	775	811	NP631894.2	EATSRTFTAMGLEWEDAVEDAKESLKTSGPLPEAIAI
B1394	782	818	NP055059.2	DASSKTFIAMGVEWEYRDEDGRETLQTMGPLHGTITV
B1394	770	806	XP012810820.2	EAKSRSFIDLGVEWEYIIEDDIETVHTDGPLHDAIVV
B1394	762	798	XP031762102.1	EGKSKTFIELGLDWDYTIEDGKETVKTIGPLHEPIVV
B1394	753	789	XP012815203.2	LPDSKIFVNMGIEWEYQNDDNRETVQTMGPLHNPITI
B1399	814	832	NP808540.2	ENDTRSSLTYKYIIHEDSV
B1399	802	820	NP001074596.1	EGKPRGSLAYKYVIHEDLL
B1399	824	842	NP783574.1	EGDTRISLTYKYMIHEDSL
B1399	832	850	XP040555677.1	ENDTRSSLTYKYIIHEDSV
B1399	798	816	XP004942102.1	EEAVRSSLMYRYIIHEDLL
B1399	796	814	XP040503121.1	HGGAKISLTYKYMIHEDSL
B1399	813	831	NP001179726.1	ENDTRSSLTYKYIIHEDSA
B1399	819	837	XP005226419.1	ESGPRSSLAYKYIIHEDLL
B1399	817	835	NP777056.1	EGDARISLTYKYMIHEDSL
B1399	833	851	XP021331662.1	DNETRSTLMYKYIIHEDSV
B1399	789	807	XP017214092.1	AEDTKISLSYKYIIHEDLL
B1399	813	831	NP055058.2	ENDTRSSLTYKYIIHEDSV
B1399	818	836	NP631894.2	EGGPRSSLAYKYVIHEDLL
B1399	823	841	NP055059.2	VGDTRVSLTYKYMIHEDSL
B1399	812	830	XP012810820.2	ENDTKSSLTYKYIIHEDSV
B1399	804	822	XP031762102.1	EEEEKTTLTYKYIIHEDLL
B1399	794	812	XP012815203.2	RGHSKISLSYKYMIHEDSF
B139	198	203	NP001264195.1	GLIDRE
B139	199	204	NP001008682.1	GLEESK
B139	196	201	XP002691532.1	GLVDSE
B139	198	203	NP003174.3	GLVDRE
B1403	838	844	NP808540.2	NNVIQEE
B1403	826	832	NP001074596.1	NNVLLEE
B1403	847	853	NP783574.1	NNVLEDD
B1403	856	862	XP040555677.1	NNVLQEE
B1403	822	828	XP004942102.1	NNVLLEE
B1403	819	825	XP040503121.1	NNVLEED
B1403	837	843	NP001179726.1	NNVIQEE
B1403	843	849	XP005226419.1	NNVLLEE
B1403	840	846	NP777056.1	NNVLEDD
B1403	854	860	XP021331662.1	NNNNVIQ
B1403	813	819	XP017214092.1	NNVLLAE
B1403	837	843	NP055058.2	NNVIQEE
B1403	842	848	NP631894.2	NNVLLEE
B1403	846	852	NP055059.2	NNVLEED
B1403	836	842	XP012810820.2	NNVLQEE
B1403	828	834	XP031762102.1	NNVLLEE
B1403	815	821	XP012815203.2	DNNNVVE
B1404	875	907	NP808540.2	RKSDSKMVHRSFCEVNKKPKPIRRMCNIQECTH
B1404	884	916	NP783574.1	RRLDSKMVHRAFCSALAKPKAIRRACNPQECSQ
B1404	893	925	XP040555677.1	RKSDNKMVHRSFCEASKKPKPIRRMCNLQECTR
B1404	859	891	XP004942102.1	RRSDNRMVHRNLCDNGKKPKPIRRRCNLQECSQ
B1404	856	888	XP040503121.1	RKTDHKMVHRSYCELIQKPKPIRRVCNLQECSQ
B1404	880	912	XP005226419.1	RRRDHHMVQRHLCDHRKRPKPIRRRCNQHACAQ
B1404	877	909	NP777056.1	RRLDHKMVHRGFCDSVSKPKAIRRTCNPQECSQ
B1404	891	923	XP021331662.1	KKGDNKMVHRGYCDVNKKPKPIRRMCNLQDCTQ
B1404	850	882	XP017214092.1	RKSDARLVHRNFCEVNKKPKPIRKRCNTNSCSQ
B1404	879	911	NP631894.2	RRRDHHMVQRHLCDHKKRPKPIRRRCNQHPCSQ
B1404	883	915	NP055059.2	RRLDHKMVHRGFCAALSKPKAIRRACNPQECSQ
B1404	873	905	XP012810820.2	RKSDNKMVHRSFCEANKKPKPIRRMCNLQECTQ
B1404	865	897	XP031762102.1	RKGDNRMVHRNFCDNNKKPKPIRRRCNQQECSQ
B1406	925	936	NP808540.2	SGNQLRTVRCLQ
B1406	934	945	NP783574.1	TGMQVRSVRCIQ
B1406	943	954	XP040555677.1	SGYQIRTVRCIQ
B1406	909	920	XP004942102.1	LGLQVRAVQCVQ
B1406	906	917	XP040503121.1	TGYQVRSVRCIQ
B1406	937	948	XP018671182.1	NGFHTRAVTCRQ
B1406	930	941	XP005226419.1	LGVQTRGVQCLL
B1406	927	938	NP777056.1	TGMQVRSVRCVQ
B1406	941	952	XP021331662.1	LGYQIRTVRCVQ
B1406	900	911	XP017214092.1	QGFQTRVVQCMQ
B1406	929	940	NP631894.2	LGVQTRGIQCLL
B1406	933	944	NP055059.2	TGMQVRSVRCIQ
B1406	923	934	XP012810820.2	SGYQIRSVRCIQ
B1406	915	926	XP031762102.1	LGVQARLVQCIQ
B1406	904	915	XP012815203.2	SGYQFRTVKCIQ
B1407	937	941	NP808540.2	PLQDG
B1407	946	950	NP783574.1	PLHNN
B1407	955	959	XP040555677.1	PLHDG
B1407	921	925	XP004942102.1	RLRDG
B1407	918	922	XP040503121.1	PLHDN
B1407	942	946	XP005226419.1	PLTNG
B1407	939	943	NP777056.1	PLHNN
B1407	953	957	XP021331662.1	FLHEG
B1407	912	916	XP017214092.1	PLHNN
B1407	941	945	NP631894.2	PLSNG
B1407	945	949	NP055059.2	PLHDN
B1407	935	939	XP012810820.2	PLHDG
B1407	927	931	XP031762102.1	HLHNG
B1407	916	920	XP012815203.2	PLNDN
B1409	946	951	NP808540.2	VHSKYC
B1409	955	960	NP783574.1	VHTKHC
B1409	964	969	XP040555677.1	VHFKYC
B1409	930	935	XP004942102.1	LHAKYC
B1409	927	932	XP040503121.1	VHTKYC
B1409	951	956	XP005226419.1	MPAKAC
B1409	948	953	NP777056.1	VHTKHC
B1409	962	967	XP021331662.1	IHSKYC
B1409	921	926	XP017214092.1	VHAKYC
B1409	950	955	NP631894.2	MPAKAC
B1409	954	959	NP055059.2	VHAKHC
B1409	944	949	XP012810820.2	VHSKYC
B1409	936	941	XP031762102.1	VHTKYC
B1409	925	930	XP012815203.2	VHNKYC
B140	204	212	NP001264195.1	PSEEFVRRV
B140	202	210	XP002691532.1	PPDELVHRV
B140	204	212	NP003174.3	PPEELVHRV
B1410	952	957	NP808540.2	LGDRPE
B1410	940	945	NP001074596.1	LGNRPE
B1410	951	956	NP001179726.1	AGDRPE
B1410	951	956	NP055058.2	MGDRPE
B1413	1000	1012	NP808540.2	CDGEKPESVRPCQ
B1413	1018	1030	XP040555677.1	CDGEKPESVRVCK
B1413	999	1011	NP001179726.1	CDGEKPESVRACQ
B1413	1016	1028	XP021331662.1	CTGEKPESQKPCR
B1413	999	1011	NP055058.2	CDGEKPESVRACQ
B1413	998	1010	XP012810820.2	CDGEKPESMRDCK
B1415	1014	1034	NP808540.2	PPCNDEPCLGDKSIFCQMEVL
B1415	1043	1063	NP001074596.1	RISTMEPCVRDRSVFCRMEVL
B1415	1057	1077	NP783574.1	KISSKDQCQGDKSMFCRMEVL
B1415	1032	1052	XP040555677.1	PPCNDEPCMGDKSIFCQMEVL
B1415	1038	1058	XP004942102.1	KISSREPCLGDKSIFCQMEVL
B1415	1029	1049	XP040503121.1	KISSKDHCQGDKSMFCRMEVL
B1415	1013	1033	NP001179726.1	PPCNDEPCLGDKSIFCQMEVL
B1415	1060	1080	XP005226419.1	KISSTELCVRDRSIFCQTEEL
B1415	1050	1070	NP777056.1	ETSSKGRCQGDKSVFCRMEVL
B1415	1030	1050	XP021331662.1	RPCHDEPCGGDKSIFCQMEVL
B1415	1025	1045	XP017214092.1	DKMSNEPCLGDKSIFCQMEVL
B1415	1013	1033	NP055058.2	PPCNDEPCLGDKSIFCQMEVL
B1415	1059	1079	NP631894.2	KISSTEPCTGDRSVFCQMEVL
B1415	1056	1076	NP055059.2	KISSKGHCQGDKSIFCRMEVL
B1415	1012	1032	XP012810820.2	TPCSDEPCLGDKSIFCQMEVL
B1415	1046	1066	XP031762102.1	KISTKDSCQGDKSIFCQMEVL
B1415	1027	1047	XP012815203.2	KISSKESCLEDKSMVCRLGIL
B1424	1063	1075	NP808540.2	LQEAAEIHSDAIF
B1424	1081	1093	XP040555677.1	LTEAAETEEEVMF
B1424	1062	1074	NP001179726.1	LSEAAETHDDAIF
B1424	1062	1074	NP055058.2	LLEAAETHDDVIS
B1425	1076	1092	NP808540.2	GPSDLPRSLVMPTPFLP
B1425	1080	1096	NP001179726.1	DPSDLPGSLVMPTSLVP
B1425	1075	1091	NP055058.2	NPSDLPRSLVMPTSLVP
B1426	20	30	NP001313280.1	GPASGLVTEGR
B1426	30	40	XP024837785.1	GSAPGHAADGR
B1426	30	40	XP005254194.1	GPAPGRATEGR
B1429	34	55	NP001313280.1	DIVHPVRVDAGGSFLSYELWPR
B1429	37	58	XP003641878.3	DIVHPVKVDERGSFLSYDLSHR
B1429	44	65	XP024837785.1	DIVHPVRVDSGGSFLSYELWPR
B1429	44	65	XP005254194.1	DIVHPVRVDAGGSFLSYELWPR
B1429	65	86	XP017946319.2	EVVEPVKVDEKGNFLSYNLQHR
B1429	29	50	XP002933006.3	DIVHPIRVDEHGSFLTFDLSPR
B1430	56	70	NP001313280.1	VLRKRDVSTTQASSA
B1430	66	80	XP024837785.1	ALRKRDLSARPSAPT
B1430	66	80	XP005254194.1	ALRKRDVSVRRDAPA
B1431	71	82	NP001313280.1	FYQLQYQGRELL
B1431	81	92	XP024837785.1	FYELQYRGRELR
B1431	109	120	XP021333676.1	YYYLQYGGQDLH
B1431	81	92	XP005254194.1	FYELQYRGRELR
B1432	83	101	NP001313280.1	FNLTTNPYLMAPGFVSEIR
B1432	86	104	XP003641878.3	FNLSLNINLLTPGFVSERR
B1432	93	111	XP024837785.1	FNLTANPHLLAPGFVSETR
B1432	121	139	XP021333676.1	FNLTLNPHLLAPGFLTERR
B1432	93	111	XP005254194.1	FNLTANQHLLAPGFVSETR
B1433	102	117	NP001313280.1	RHSTLGHAHIQTSVPT
B1433	112	127	XP024837785.1	RRGGLGRAHIRARAPA
B1433	112	127	XP005254194.1	RRGGLGRAHIRAHTPA
B1434	118	131	NP001313280.1	CHLLGDVQDPELEG
B1434	121	134	XP003641878.3	CHMIGEVQSRTLKG
B1434	128	141	XP024837785.1	CHLLGEVQDPELEG
B1434	128	141	XP005254194.1	CHLLGEVQDPELEG
B1435	159	186	NP001313280.1	DGVSAQPGHAQPHVVYKHQGSRKQAQQG
B1435	169	196	XP024837785.1	DGVPARPGHAQPHVVYKRQVPEKWAEPG
B1435	169	196	XP005254194.1	DSAPARPGHAQPHVVYKRQAPERLAQRG
B1436	192	210	NP001313280.1	GTCGMQVPPDLEQQREHWE
B1436	202	220	XP024837785.1	GTCGVKEFPELEPQRERWE
B1436	202	220	XP005254194.1	STCGVQVYPELESRRERWE
B143	216	220	NP001264195.1	AEPNP
B143	216	220	NP001008682.1	AIPES
B143	214	218	XP002691532.1	ADPNP
B143	226	230	XP005158775.1	STHDQ
B143	219	223	XP021324312.1	QTVDH
B143	216	220	NP003174.3	ADPDP
B143	242	246	XP031757449.1	AGPDS
B1443	835	847	NP001313280.1	QAGVVAEEYCNTL
B1443	852	864	XP005254194.1	QAGPVDEEHCDPL
B1444	891	906	NP001313280.1	IRSMGLDEQRALELSA
B1444	908	923	XP005254194.1	IRSVGLDEQSALEPPA
B1447	960	969	NP001313280.1	CDEAERPITE
B1447	972	981	XP003641878.3	CDPAQRPSSE
B1447	977	986	XP005254194.1	CDEAQQPASE
B1449	989	1007	NP001313280.1	SGSGSSSPELFNEVDFIPN
B1449	1001	1019	XP003641878.3	SGSGSSSREIFNEIHYIPN
B1449	1006	1024	XP005254194.1	SGSGSSSHELFNEADFIPH
B144	221	238	NP001264195.1	LKNTCKLLVVADHRFYKY
B144	219	236	NP031425.2	ERNTCQLYIQTDHLFFKY
B144	221	238	NP001008682.1	SKDTCKMLVVADHRFFKY
B144	219	236	NP989592.2	EKNTCQLYIQTDHLFYKH
B144	226	243	XP002122475.1	IPKICKITLVADHRFYRE
B144	216	233	XP002127224.2	TKTTCLLYIQTDHILYEE
B144	219	236	XP002691532.1	LKNTCKLLVVADHRFYKY
B144	218	235	NP776921.1	EKNTCQLYIQTDHLFFKY
B144	231	248	XP005158775.1	KKNTCTLLLVADHRFYKH
B144	224	241	XP021324312.1	SKNTCPLLLVADYRFFKH
B144	225	242	XP005168953.1	EKNTCQLFIQTDHLFFKY
B144	227	244	XP021326233.1	EKNTCQLFIQTDHLFYKY
B144	221	238	NP733334.1	TKTRCPLLLVADYRFFQE
B144	408	425	NP477187.1	NKNTCSLYIQTDPLIWRH
B144	221	238	NP003174.3	MKNTCKLLVVADHRFYRY
B144	218	235	NP001101.1	EKNTCQLYIQTDHLFFKY
B144	247	264	XP031757449.1	LRNTCKMLVVADHRFFKY
B144	218	235	NP001037869.1	EKNTCQLYIQTDHLFYKR
B1450	1008	1028	NP001313280.1	QLAPRPSPASSPKPVSISNAI
B1450	1025	1045	XP005254194.1	HLAPRPSPASSPKPGTMGNAI
B1451	1029	1036	NP001313280.1	DEEELDPP
B1451	1048	1055	XP005254194.1	EAPELDLP
B1452	1037	1064	NP001313280.1	GPVFVDDFYYDYNFINFHEDLSYGSFEE
B1452	1051	1078	XP003641878.3	GNFFVDDFYYDYNFINFHEDLSYYPFTE
B1452	1056	1083	XP005254194.1	GPVFVDDFYYDYNFINFHEDLSYGPSEE
B1453	1065	1069	NP001313280.1	PHPDL
B1453	1084	1088	XP005254194.1	PDLDL
B1454	1126	1162	NP001313280.1	EQTSINPLANFLTEEDTPMGAPELGFPSLPWPPASVD
B1454	1146	1182	XP005254194.1	EQTPGNPLINFLPEEDTPIGAPDLGLPSLSWPRVSTD
B1455	1360	1378	NP001313280.1	PEVQPLQPSLEEDGDPADP
B1455	1389	1407	XP005254194.1	PETQPLAPSLAEAGPPADP
B1456	1421	1425	NP001313280.1	SRPQP
B1456	1370	1374	XP003643023.3	KKPDH
B1456	1575	1579	XP003641878.3	SKPVP
B1456	1366	1370	NP001179538.1	QRPDP
B1456	1544	1548	XP002933006.3	TMPAP
B1460	1464	1475	NP001313280.1	RDLRPLRPFHCQ
B1460	1413	1424	XP003643023.3	REKQLLRPFHCQ
B1460	1618	1629	XP003641878.3	REQRLLRPFHCQ
B1460	1409	1420	NP001179538.1	RDHRSLRPFHCR
B1460	1587	1598	XP002933006.3	RDKRVLRPFHCQ
B1464	1521	1529	NP001313280.1	PGLCEESLR
B1464	1550	1558	XP005254194.1	PGLCEEALR
B1464	1644	1652	XP002933006.3	MGLCNENLK
B146	241	247	NP001264195.1	RGEESTT
B146	241	247	NP001008682.1	RGEESTT
B146	239	245	XP002691532.1	RGEESTT
B146	251	257	XP005158775.1	RAEESTT
B146	244	250	XP021324312.1	RKEESTT
B146	241	247	NP733334.1	GGNTKTT
B146	241	247	NP003174.3	RGEESTT
B146	267	273	XP031757449.1	RGEESTT
B1470	1645	1657	NP001313280.1	GVPSRGHQRVARR
B1470	1669	1681	XP024837785.1	GVPSRGHQRVARR
B1472	6	26	NP001074596.1	ALLHCLLPWYCALCAAAGSQT
B1472	6	26	XP005226419.1	ARLSCLLLLHCALCAAAGSGT
B1472	6	26	NP631894.2	ALLSYLLPLHCALCAAAGSRT
B1474	31	35	NP001074596.1	LSGKL
B1474	27	31	XP004942102.1	LSGQL
B1474	31	35	XP005226419.1	FSRKL
B1474	30	34	XP017214092.1	LSGKL
B1474	31	35	NP631894.2	LSGKL
B1474	31	35	XP031762102.1	ISGKL
B1480	130	137	NP001074596.1	LFRQPLQQ
B1480	129	136	XP004942102.1	RLRQPLQH
B1480	144	151	XP005226419.1	LFRQPLQR
B1480	143	150	NP631894.2	LFRQPLRQ
B1481	202	229	NP001074596.1	EWKEPHGDLHNEAFGLGDLPNVLDLVGD
B1481	216	243	XP005226419.1	RWTEPLGDLHNEAFGLGDLPNLLGLVGD
B1481	215	242	NP631894.2	EWAEPDGDLHNEAFGLGDLPNLLGLVGD
B1483	719	732	NP001074596.1	QVQIPAGARHIQIE
B1483	742	755	NP783574.1	MFEIPAGARHLLIQ
B1483	750	763	XP040555677.1	MFDIPPGARHVFIQ
B1483	716	729	XP004942102.1	MFEIPAGARHVQIE
B1483	715	728	XP040503121.1	MFEIPVGARHLLIQ
B1483	731	744	NP001179726.1	MFDIPPGARHVLIQ
B1483	736	749	XP005226419.1	LVQIPAGARHIQIE
B1483	735	748	NP777056.1	MFEIPAGARHLLIQ
B1483	751	764	XP021331662.1	MFLIPPGARHVIIQ
B1483	707	720	XP017214092.1	MFDIPAGARHMVIE
B1483	731	744	NP055058.2	MFDIPPGARHVLIQ
B1483	735	748	NP631894.2	LVQIPAGARHIQIE
B1483	741	754	NP055059.2	MFEIPAGARHLLIQ
B1483	730	743	XP012810820.2	MFDIPPGARHVFIQ
B1483	722	735	XP031762102.1	MFEIPAGARHIQIE
B1483	712	725	XP012815203.2	IFEIPVGARHLLIQ
B1485	864	886	NP001074596.1	RRDHHMVHRHLCDHKKRPKPIRR
B1485	875	897	NP001179726.1	KSDNKMVHRSFCEVNKKPKPIRR
B1485	875	897	NP055058.2	KSDNKMVHRSFCEANKKPKPIRR
B1486	887	894	NP001074596.1	RCNQHSCP
B1486	898	905	NP001179726.1	MCNIQECT
B1486	898	905	NP055058.2	MCNIQECT
B1486	1033	1040	XP004911053.2	RCTLQRCP
B148	271	286	NP001264195.1	IELIDRVDDIYRNTSW
B148	252	267	NP001008682.1	IELIDRVDDIYRNTPW
B148	257	272	XP002122475.1	INLIERVNHIYKNTDW
B148	250	265	XP002691532.1	IELIDRVDDIYRNTSW
B148	262	277	XP005158775.1	IELIDRVDDIYRNTSW
B148	255	270	XP021324312.1	IELIDRVDDIYRNTSW
B148	252	267	NP733334.1	ISLIDRVHKIYNDTVW
B148	252	267	NP003174.3	IELIDRVDDIYRNTSW
B148	278	293	XP031757449.1	IELIDRVDDIYRNTSW
B1492	991	1010	NP001074596.1	PCEGVKPDMVQICSLPACGG
B1492	1012	1031	NP783574.1	VCREERPETARICRLAPCPR
B1492	984	1003	XP040503121.1	LCKEAKPENVKICRLPPCPR
B1492	1008	1027	XP005226419.1	QCEGAKPDMVQACSLPACGG
B1492	1005	1024	NP777056.1	VCREERPETARICRLGPCPR
B1492	978	997	XP017214092.1	PCDANKPENVSICRLQPCAG
B1492	1007	1026	NP631894.2	HCEGDRPDTVQVCSLPACGG
B1492	1011	1030	NP055059.2	ICQEERPETARTCRLGPCPR
B1492	993	1012	XP031762102.1	QCDGEKPETIQVCRMAACTG
B1492	982	1001	XP012815203.2	NCSEEKPETIRICRLSPCSG
B1493	1011	1026	NP001074596.1	DLQNSTVKAEVQDPVT
B1493	1028	1043	XP005226419.1	NLQNSTVKADVRELVT
B1493	1027	1042	NP631894.2	NHQNSTVRADVWELGT
B1496	1164	1171	NP001074596.1	PATPRRPP
B1496	803	810	NP766433.2	PSTPRPPP
B1496	807	814	NP858053.1	PVPSTPRP
B1496	807	814	NP005090.3	PSTPRPTP
B1497	1172	1176	NP001074596.1	QDWTQ
B1497	811	815	NP766433.2	QDWLQ
B1497	817	821	NP858053.1	QDWLR
B1497	815	819	NP005090.3	QDWLH
B1498	1186	1191	NP001074596.1	GQSREE
B1498	1199	1204	XP005226419.1	GLLRED
B1498	1206	1211	NP631894.2	GQPGED
B1499	1192	1206	NP001074596.1	PGHGGTSLPATSPVT
B1499	1205	1219	XP005226419.1	PKHSGTSLPSTAPVT
B1500	12	25	XP006525982.1	CCCCLLYQLGFLSH
B1500	7	20	NP001193043.1	CCCCLLYQLGVLSN
B1500	13	26	NP598377.4	CCCCLLYQLGFLSN
B1501	26	37	XP006525982.1	GTTSGLQLTPDL
B1501	25	36	XP413968.4	GLAAGLHASVDS
B1501	21	32	NP001193043.1	GIVAGLQFAPDR
B1501	27	38	NP598377.4	GIVSELQFAPDR
B1502	38	48	XP006525982.1	EEWEVVFPALW
B1502	37	47	XP413968.4	EEWEIVFPALW
B1502	33	43	NP001193043.1	EEWEVVFPALW
B1502	39	49	NP598377.4	EEWEVVFPALW
B1502	41	51	XP031748801.1	EEWEVVYPALW
B1503	49	61	XP006525982.1	RRESLNATGLSGG
B1503	48	60	XP413968.4	SRGQQEPAGGSGG
B1503	44	56	NP001193043.1	RREPVDSAGGSGG
B1503	50	62	NP598377.4	RREPVDPAGGSGG
B1504	62	66	XP006525982.1	SSDPG
B1504	57	61	NP001193043.1	SADPG
B1504	63	67	NP598377.4	SADPG
B1505	71	90	XP006525982.1	SGGGGRGQASGSSREVRSVA
B1505	68	87	NP001193043.1	GGGGVRAPAASSSREVRSVA
B1505	74	93	NP598377.4	GGGSARAQAAGSSREVRSVA
B1506	109	148	XP006525982.1	PLEPGAEDEEELESQELPRGSSGDTALSSGTPASWQPPLP
B1506	105	144	NP001193043.1	PPPPGGEEDEELESHELPRGSSGAAALSPGAPASWQPPPP
B1506	112	151	NP598377.4	PPPSEGEEDEELESQELPRGSSGAAALSPGAPASWQPPPP
B1508	156	160	XP006525982.1	PPAQQ
B1508	147	151	XP413968.4	PPPPP
B1508	147	151	NP001193043.1	PPAQP
B1508	154	158	NP598377.4	PPPSP
B1509	161	167	XP006525982.1	EEPSAEE
B1509	152	158	XP413968.4	LAEDGDE
B1509	152	158	NP001193043.1	AEPDGDE
B1509	164	170	NP598377.4	AEPDGDE
B1512	170	175	XP006525982.1	LRIPAL
B1512	75	80	XP015147746.2	LRLPAA
B1512	161	166	XP413968.4	LRIPAF
B1512	83	88	XP024838029.1	LHLPAF
B1512	161	166	NP001193043.1	LRIPAF
B1512	72	77	XP021333385.1	LRLPAF
B1512	83	88	XP016877462.1	LHLPAF
B1512	173	178	NP598377.4	LRIPAF
B1512	175	180	XP031748801.1	LKIPVF
B1513	176	191	XP006525982.1	SRDLYLLLRRDGRFLA
B1513	81	96	XP015147746.2	GTELYVHLRRDLRFLS
B1513	167	182	XP413968.4	ARELYLLLKRDSRFLA
B1513	89	104	XP024838029.1	GRDLYLQLRRDLRFLS
B1513	167	182	NP001193043.1	SRDLYLLLRRDGRFLA
B1513	78	93	XP021333385.1	GKELYLELQRDASFLT
B1513	89	104	XP016877462.1	GRDLYLQLRRDLRFLS
B1513	179	194	NP598377.4	SRDLYLLLRRDGRFLA
B1513	73	88	XP004912721.1	SRNLYLNLQRDHHFLA
B1513	181	196	XP031748801.1	GLELYLLLKRDNHFLA
B1514	192	199	XP006525982.1	QRFAVEQW
B1514	183	190	XP413968.4	PGFAVEER
B1514	183	190	NP001193043.1	PRFAVEQR
B1514	195	202	NP598377.4	PRFAVEQR
B1514	89	96	XP004912721.1	PGFVVEEK
B1514	197	204	XP031748801.1	PGFVVEQR
B1515	200	206	XP006525982.1	PKPGPDP
B1515	191	197	NP001193043.1	PSPGPGP
B1515	203	209	NP598377.4	PNPGPGP
B1519	218	222	XP006525982.1	LPDAS
B1519	205	209	XP413968.4	QPERA
B1519	211	215	NP001193043.1	PHDAA
B1519	221	225	NP598377.4	PPDAG
B1519	215	219	XP031748801.1	DTDRE
B1523	246	250	XP006525982.1	LMGFI
B1523	139	143	XP015147746.2	LVGYI
B1523	232	236	XP413968.4	LMGFI
B1523	150	154	XP024838029.1	LVGLI
B1523	239	243	NP001193043.1	LMGFI
B1523	140	144	XP021333385.1	LTGLV
B1523	150	154	XP016877462.1	LVGLI
B1523	249	253	NP598377.4	LMGFI
B1523	135	139	XP004912721.1	LTGYI
B1523	242	246	XP031748801.1	LMGFI
B1524	251	289	XP006525982.1	QLNEDFLFIEPFNDTMAIIGHPHRLYRQKRSTEEKVTEN
B1524	237	275	XP413968.4	QINEDFIFIEPLNHTLAVTGHAHRVYRRKRSVEEKITEK
B1524	244	282	NP001193043.1	QLNEDFIFIEPLNDTVAITGHPHRVYRRKRSMEEKVTEK
B1524	254	292	NP598377.4	QLNEDFIFIEPLNDTMAITGHPHRVYRQKRSMEEKVTEK
B1524	247	285	XP031748801.1	QMNEDFIYIEPLNQTMAVAGHAHRVYRRKRATENKSWEK
B1525	290	303	XP006525982.1	SAVHRHHCGVISDK
B1525	276	289	XP413968.4	ATSQNRYCGVVTDK
B1525	283	296	NP001193043.1	SVPHSHYCGVISDK
B1525	293	306	NP598377.4	SALHSHYCGIISDK
B1527	305	309	XP006525982.1	RPRSK
B1527	291	295	XP413968.4	KSKHQ
B1527	298	302	NP001193043.1	RPRSK
B1527	308	312	NP598377.4	RPRSR
B1528	310	324	XP006525982.1	KIADNRREKRYSYKL
B1528	296	310	XP413968.4	KVSESGRGKRYSYKL
B1528	303	317	NP001193043.1	KITESGRGKRYSYKL
B1528	313	327	NP598377.4	KIAESGRGKRYSYKL
B1528	305	319	XP031748801.1	KASDTGRGKRYSFKQ
B1529	415	426	XP006525982.1	NDVHLEMSTSWG
B1529	401	412	XP413968.4	NDIHLEMSTSWG
B1529	408	419	NP001193043.1	NDIHLEMSTSWG
B1529	418	429	NP598377.4	NDIHLEMSTNWG
B1529	410	421	XP031748801.1	NDVHMEMSTSWG
B152	291	319	NP001264195.1	FKGYGVQIEQIRILKSPQEVKPGERHFNM
B152	272	300	NP001008682.1	FKGYGIQIEQIIIHSEPERVAPGGKHYNM
B152	270	298	XP002691532.1	FKGYGIQIEQIRILKSPQVVKPGERHFNM
B152	281	309	XP005158775.1	FKGYGVQIQQIIINKDPTKVAPGEFHYNM
B152	274	302	XP021324312.1	YKGYGVQIQQIIINMTPTQVEPGGAHFNM
B152	272	300	NP003174.3	FKGYGIQIEQIRILKSPQEVKPGEKHYNM
B152	298	326	XP031757449.1	WKGYGVQIEQIIVHKEPENVTQGQKHYNM
B1532	668	672	XP006525982.1	SEARD
B1532	653	657	XP413968.4	SVEGE
B1532	661	665	NP001193043.1	SEARD
B1532	671	675	NP598377.4	SEARD
B1532	663	667	XP031748801.1	NEGRQ
B1533	704	709	XP006525982.1	SVRTSY
B1533	689	694	XP413968.4	SIRSSY
B1533	697	702	NP001193043.1	SVRTSY
B1533	707	712	NP598377.4	SVRTSS
B1533	699	704	XP031748801.1	SFRTSY
B1538	1039	1046	XP006525982.1	LIRAWERD
B1538	1000	1007	XP413968.4	LIRARERD
B1538	1010	1017	XP031748801.1	LISVQERD
B1539	1047	1059	XP006525982.1	CLGPKPATVQRCE
B1539	1008	1020	XP413968.4	CLGPKPASAQRCE
B1539	929	941	XP024838029.1	CPVPRPSPVQSCE
B1539	999	1011	XP016877462.1	CPGPRPAAVQSCE
B1539	944	956	XP004912721.1	CLGPKPATRQICE
B1539	1018	1030	XP031748801.1	CAGHKPASSQRCE
B1542	10	20	NP038934.2	WPPLLLLLLQL
B1542	8	18	NP001179254.1	WPPLLLLLLLL
B1542	10	20	NP008968.4	WPPLLLLLLLL
B1543	21	27	NP038934.2	PPPPLVC
B1543	19	25	NP001179254.1	TLPPLAR
B1545	31	41	NP038934.2	AGPGTGAQASE
B1545	29	39	NP008968.4	ARPAAGGQASE
B1546	42	56	NP038934.2	LVVPTRLPGSASELA
B1546	40	54	NP001179254.1	LVVPKRLQSIAGEVA
B1546	40	54	NP008968.4	LVVPTRLPGSAGELA
B1547	82	88	NP038934.2	KIERLGG
B1547	106	112	NP033751.3	TLQTVGR
B1547	73	79	XP015153616.2	RLQRLGG
B1547	73	79	XP015154663.2	TLQYLGG
B1547	80	86	NP001179254.1	KIARLGG
B1547	102	108	NP001094550.1	TLQTVGR
B1547	79	85	XP021331598.1	VFQMVGK
B1547	80	86	NP008968.4	KIERLGG
B1547	101	107	NP008919.3	TLQNVGR
B1547	76	82	NP001120905.1	SLQYVGS
B1550	141	156	NP038934.2	GAGDSLDQPHRLQRWG
B1550	139	154	NP001179254.1	GAGRSLHQPHLLQRWG
B1550	139	154	NP008968.4	GAGGSLAQPHRLQRWG
B1552	173	195	NP038934.2	PLPQGLEWEVEMGNGQGQERSDN
B1552	160	182	NP008968.4	PLPRGPEWEVETGEGQRQERGDH
B1554	215	223	NP038934.2	KVPPPFGSK
B1554	212	220	NP001179254.1	EPPPTLGAK
B1554	200	208	NP008968.4	EPPPPLGAT
B1556	485	493	NP038934.2	DICVQLWCR
B1556	431	439	XP015153616.2	DICAQLWCR
B1556	482	490	NP001179254.1	NTCAQLWCR
B1556	454	462	XP001341878.1	EVCERLWCQ
B1556	454	462	XP021328605.1	EVCERLWCQ
B1556	464	472	XP021332165.1	QTCVQLWCR
B1556	464	472	XP698107.4	QTCVQLWCR
B1556	470	478	NP008968.4	DVCAQLWCH
B1556	485	493	XP002940685.2	DVCSQLWCR
B1558	499	504	NP038934.2	EPICHT
B1558	444	449	XP015153616.2	EPLCHT
[truncated: 8,179 more rows]
