# Supplementary material for: Phylogenetic inference of the emergence of sequence modules and protein-protein interactions in the ADAMTS-TSL family
Source: PLoS Comput Biol. 2023 Aug 31;19(8):e1011404. doi: 10.1371/journal.pcbi.1011404 (PMC10499240; doi:10.1371/journal.pcbi.1011404)
Supplement: S1 File — (PDB) [file pcbi.1011404.s015.pdb]

ATOM      1  N   LEU A   1      15.240  55.073  19.713  1.00 30.17           N  
ATOM      2  H   LEU A   1      15.457  54.212  19.233  1.00 30.17           H  
ATOM      3  H2  LEU A   1      14.282  55.307  19.493  1.00 30.17           H  
ATOM      4  H3  LEU A   1      15.347  54.942  20.709  1.00 30.17           H  
ATOM      5  CA  LEU A   1      16.151  56.126  19.213  1.00 30.17           C  
ATOM      6  HA  LEU A   1      15.848  57.085  19.633  1.00 30.17           H  
ATOM      7  C   LEU A   1      15.989  56.230  17.711  1.00 30.17           C  
ATOM      8  CB  LEU A   1      17.613  55.866  19.610  1.00 30.17           C  
ATOM      9  HB2 LEU A   1      18.284  56.324  18.883  1.00 30.17           H  
ATOM     10  HB3 LEU A   1      17.801  54.792  19.597  1.00 30.17           H  
ATOM     11  O   LEU A   1      15.657  55.247  17.067  1.00 30.17           O  
ATOM     12  CG  LEU A   1      17.926  56.446  21.001  1.00 30.17           C  
ATOM     13  HG  LEU A   1      17.092  56.230  21.669  1.00 30.17           H  
ATOM     14  CD1 LEU A   1      19.178  55.799  21.581  1.00 30.17           C  
ATOM     15 HD11 LEU A   1      19.042  54.722  21.677  1.00 30.17           H  
ATOM     16 HD12 LEU A   1      19.384  56.209  22.570  1.00 30.17           H  
ATOM     17 HD13 LEU A   1      20.036  55.993  20.937  1.00 30.17           H  
ATOM     18  CD2 LEU A   1      18.131  57.961  20.932  1.00 30.17           C  
ATOM     19 HD21 LEU A   1      17.235  58.465  20.569  1.00 30.17           H  
ATOM     20 HD22 LEU A   1      18.352  58.341  21.930  1.00 30.17           H  
ATOM     21 HD23 LEU A   1      18.973  58.201  20.283  1.00 30.17           H  
ATOM     22  N   ALA A   2      16.107  57.457  17.233  1.00 22.06           N  
ATOM     23  H   ALA A   2      16.503  58.165  17.834  1.00 22.06           H  
ATOM     24  CA  ALA A   2      15.729  57.927  15.919  1.00 22.06           C  
ATOM     25  HA  ALA A   2      14.703  57.623  15.715  1.00 22.06           H  
ATOM     26  C   ALA A   2      16.625  57.435  14.766  1.00 22.06           C  
ATOM     27  CB  ALA A   2      15.789  59.458  16.041  1.00 22.06           C  
ATOM     28  HB1 ALA A   2      15.201  59.797  16.894  1.00 22.06           H  
ATOM     29  HB2 ALA A   2      15.375  59.919  15.145  1.00 22.06           H  
ATOM     30  HB3 ALA A   2      16.822  59.784  16.163  1.00 22.06           H  
ATOM     31  O   ALA A   2      17.778  57.077  14.972  1.00 22.06           O  
ATOM     32  N   ALA A   3      16.072  57.646  13.569  1.00 24.28           N  
ATOM     33  H   ALA A   3      15.065  57.716  13.566  1.00 24.28           H  
ATOM     34  CA  ALA A   3      16.714  58.310  12.436  1.00 24.28           C  
ATOM     35  HA  ALA A   3      15.876  58.799  11.940  1.00 24.28           H  
ATOM     36  C   ALA A   3      17.385  57.479  11.325  1.00 24.28           C  
ATOM     37  CB  ALA A   3      17.601  59.478  12.910  1.00 24.28           C  
ATOM     38  HB1 ALA A   3      17.057  60.127  13.597  1.00 24.28           H  
ATOM     39  HB2 ALA A   3      18.496  59.094  13.400  1.00 24.28           H  
ATOM     40  HB3 ALA A   3      17.906  60.082  12.055  1.00 24.28           H  
ATOM     41  O   ALA A   3      18.143  56.544  11.551  1.00 24.28           O  
ATOM     42  N   VAL A   4      17.177  58.058  10.132  1.00 26.79           N  
ATOM     43  H   VAL A   4      16.427  58.734  10.132  1.00 26.79           H  
ATOM     44  CA  VAL A   4      18.016  58.116   8.921  1.00 26.79           C  
ATOM     45  HA  VAL A   4      17.879  59.144   8.585  1.00 26.79           H  
ATOM     46  C   VAL A   4      17.534  57.266   7.728  1.00 26.79           C  
ATOM     47  CB  VAL A   4      19.537  58.052   9.202  1.00 26.79           C  
ATOM     48  HB  VAL A   4      19.827  57.036   9.470  1.00 26.79           H  
ATOM     49  O   VAL A   4      17.380  56.056   7.825  1.00 26.79           O  
ATOM     50  CG1 VAL A   4      20.319  58.475   7.952  1.00 26.79           C  
ATOM     51 HG11 VAL A   4      20.120  57.782   7.135  1.00 26.79           H  
ATOM     52 HG12 VAL A   4      21.389  58.431   8.154  1.00 26.79           H  
ATOM     53 HG13 VAL A   4      20.054  59.489   7.651  1.00 26.79           H  
ATOM     54  CG2 VAL A   4      19.982  59.025  10.313  1.00 26.79           C  
ATOM     55 HG21 VAL A   4      19.717  58.630  11.293  1.00 26.79           H  
ATOM     56 HG22 VAL A   4      19.541  60.011  10.163  1.00 26.79           H  
ATOM     57 HG23 VAL A   4      21.068  59.119  10.311  1.00 26.79           H  
ATOM     58  N   GLY A   5      17.268  57.974   6.609  1.00 23.68           N  
ATOM     59  H   GLY A   5      17.452  58.965   6.672  1.00 23.68           H  
ATOM     60  CA  GLY A   5      16.930  57.482   5.253  1.00 23.68           C  
ATOM     61  HA2 GLY A   5      16.149  56.726   5.328  1.00 23.68           H  
ATOM     62  HA3 GLY A   5      16.550  58.313   4.659  1.00 23.68           H  
ATOM     63  C   GLY A   5      18.129  56.847   4.522  1.00 23.68           C  
ATOM     64  O   GLY A   5      18.941  56.248   5.222  1.00 23.68           O  
ATOM     65  N   PRO A   6      18.338  56.963   3.181  1.00 36.04           N  
ATOM     66  CA  PRO A   6      17.669  57.719   2.090  1.00 36.04           C  
ATOM     67  HA  PRO A   6      16.851  58.330   2.470  1.00 36.04           H  
ATOM     68  C   PRO A   6      17.119  56.790   0.955  1.00 36.04           C  
ATOM     69  CB  PRO A   6      18.796  58.628   1.571  1.00 36.04           C  
ATOM     70  HB2 PRO A   6      18.723  59.616   2.025  1.00 36.04           H  
ATOM     71  HB3 PRO A   6      18.781  58.707   0.484  1.00 36.04           H  
ATOM     72  O   PRO A   6      17.350  55.590   0.965  1.00 36.04           O  
ATOM     73  CG  PRO A   6      20.107  57.956   1.995  1.00 36.04           C  
ATOM     74  HG2 PRO A   6      20.749  57.754   1.138  1.00 36.04           H  
ATOM     75  HG3 PRO A   6      20.624  58.584   2.721  1.00 36.04           H  
ATOM     76  CD  PRO A   6      19.665  56.661   2.656  1.00 36.04           C  
ATOM     77  HD2 PRO A   6      19.609  55.863   1.916  1.00 36.04           H  
ATOM     78  HD3 PRO A   6      20.393  56.379   3.417  1.00 36.04           H  
ATOM     79  N   ALA A   7      16.196  57.188   0.066  1.00 23.09           N  
ATOM     80  H   ALA A   7      15.545  56.425  -0.047  1.00 23.09           H  
ATOM     81  CA  ALA A   7      16.340  57.904  -1.223  1.00 23.09           C  
ATOM     82  HA  ALA A   7      15.388  57.736  -1.726  1.00 23.09           H  
ATOM     83  C   ALA A   7      17.415  57.388  -2.220  1.00 23.09           C  
ATOM     84  CB  ALA A   7      16.404  59.429  -1.028  1.00 23.09           C  
ATOM     85  HB1 ALA A   7      16.189  59.921  -1.976  1.00 23.09           H  
ATOM     86  HB2 ALA A   7      15.664  59.745  -0.293  1.00 23.09           H  
ATOM     87  HB3 ALA A   7      17.395  59.750  -0.708  1.00 23.09           H  
ATOM     88  O   ALA A   7      18.600  57.538  -1.948  1.00 23.09           O  
ATOM     89  N   ALA A   8      16.985  56.891  -3.401  1.00 29.33           N  
ATOM     90  H   ALA A   8      16.019  56.599  -3.442  1.00 29.33           H  
ATOM     91  CA  ALA A   8      17.648  57.028  -4.721  1.00 29.33           C  
ATOM     92  HA  ALA A   8      17.760  58.090  -4.939  1.00 29.33           H  
ATOM     93  C   ALA A   8      16.818  56.391  -5.880  1.00 29.33           C  
ATOM     94  CB  ALA A   8      19.062  56.425  -4.713  1.00 29.33           C  
ATOM     95  HB1 ALA A   8      19.731  57.011  -4.084  1.00 29.33           H  
ATOM     96  HB2 ALA A   8      19.466  56.428  -5.726  1.00 29.33           H  
ATOM     97  HB3 ALA A   8      19.029  55.397  -4.351  1.00 29.33           H  
ATOM     98  O   ALA A   8      16.759  55.175  -6.013  1.00 29.33           O  
ATOM     99  N   THR A   9      16.093  57.240  -6.625  1.00 29.36           N  
ATOM    100  H   THR A   9      15.942  58.100  -6.118  1.00 29.36           H  
ATOM    101  CA  THR A   9      16.196  57.553  -8.083  1.00 29.36           C  
ATOM    102  HA  THR A   9      15.204  57.942  -8.315  1.00 29.36           H  
ATOM    103  C   THR A   9      16.404  56.486  -9.203  1.00 29.36           C  
ATOM    104  CB  THR A   9      17.172  58.739  -8.255  1.00 29.36           C  
ATOM    105  HB  THR A   9      17.509  58.841  -9.286  1.00 29.36           H  
ATOM    106  O   THR A   9      16.808  55.359  -8.947  1.00 29.36           O  
ATOM    107  CG2 THR A   9      16.502  60.047  -7.821  1.00 29.36           C  
ATOM    108 HG21 THR A   9      15.608  60.229  -8.416  1.00 29.36           H  
ATOM    109 HG22 THR A   9      17.195  60.874  -7.977  1.00 29.36           H  
ATOM    110 HG23 THR A   9      16.235  60.010  -6.765  1.00 29.36           H  
ATOM    111  OG1 THR A   9      18.318  58.585  -7.463  1.00 29.36           O  
ATOM    112  HG1 THR A   9      19.073  58.933  -7.944  1.00 29.36           H  
ATOM    113  N   PRO A  10      16.089  56.839 -10.483  1.00 40.07           N  
ATOM    114  CA  PRO A  10      15.681  55.923 -11.562  1.00 40.07           C  
ATOM    115  HA  PRO A  10      15.386  54.955 -11.157  1.00 40.07           H  
ATOM    116  C   PRO A  10      16.738  55.713 -12.671  1.00 40.07           C  
ATOM    117  CB  PRO A  10      14.461  56.645 -12.153  1.00 40.07           C  
ATOM    118  HB2 PRO A  10      13.611  56.538 -11.480  1.00 40.07           H  
ATOM    119  HB3 PRO A  10      14.200  56.287 -13.149  1.00 40.07           H  
ATOM    120  O   PRO A  10      17.719  56.447 -12.744  1.00 40.07           O  
ATOM    121  CG  PRO A  10      14.918  58.102 -12.178  1.00 40.07           C  
ATOM    122  HG2 PRO A  10      15.490  58.299 -13.085  1.00 40.07           H  
ATOM    123  HG3 PRO A  10      14.072  58.785 -12.103  1.00 40.07           H  
ATOM    124  CD  PRO A  10      15.828  58.201 -10.962  1.00 40.07           C  
ATOM    125  HD2 PRO A  10      15.308  58.798 -10.213  1.00 40.07           H  
ATOM    126  HD3 PRO A  10      16.760  58.688 -11.251  1.00 40.07           H  
ATOM    127  N   ALA A  11      16.472  54.798 -13.616  1.00 30.80           N  
ATOM    128  H   ALA A  11      15.683  54.180 -13.497  1.00 30.80           H  
ATOM    129  CA  ALA A  11      17.136  54.773 -14.924  1.00 30.80           C  
ATOM    130  HA  ALA A  11      17.476  55.785 -15.146  1.00 30.80           H  
ATOM    131  C   ALA A  11      16.181  54.348 -16.058  1.00 30.80           C  
ATOM    132  CB  ALA A  11      18.389  53.895 -14.877  1.00 30.80           C  
ATOM    133  HB1 ALA A  11      18.890  53.919 -15.845  1.00 30.80           H  
ATOM    134  HB2 ALA A  11      18.113  52.866 -14.646  1.00 30.80           H  
ATOM    135  HB3 ALA A  11      19.074  54.266 -14.115  1.00 30.80           H  
ATOM    136  O   ALA A  11      15.455  53.357 -15.969  1.00 30.80           O  
ATOM    137  N   GLN A  12      16.202  55.173 -17.101  1.00 23.66           N  
ATOM    138  H   GLN A  12      16.894  55.906 -17.037  1.00 23.66           H  
ATOM    139  CA  GLN A  12      15.639  55.020 -18.441  1.00 23.66           C  
ATOM    140  HA  GLN A  12      14.567  54.832 -18.393  1.00 23.66           H  
ATOM    141  C   GLN A  12      16.345  53.879 -19.205  1.00 23.66           C  
ATOM    142  CB  GLN A  12      15.939  56.355 -19.163  1.00 23.66           C  
ATOM    143  HB2 GLN A  12      17.020  56.498 -19.165  1.00 23.66           H  
ATOM    144  HB3 GLN A  12      15.625  56.277 -20.204  1.00 23.66           H  
ATOM    145  O   GLN A  12      17.495  53.592 -18.901  1.00 23.66           O  
ATOM    146  CG  GLN A  12      15.262  57.604 -18.561  1.00 23.66           C  
ATOM    147  HG2 GLN A  12      15.255  57.550 -17.472  1.00 23.66           H  
ATOM    148  HG3 GLN A  12      14.226  57.637 -18.898  1.00 23.66           H  
ATOM    149  CD  GLN A  12      15.972  58.909 -18.935  1.00 23.66           C  
ATOM    150  NE2 GLN A  12      15.264  59.932 -19.364  1.00 23.66           N  
ATOM    151 HE21 GLN A  12      15.806  60.764 -19.544  1.00 23.66           H  
ATOM    152 HE22 GLN A  12      14.257  59.887 -19.432  1.00 23.66           H  
ATOM    153  OE1 GLN A  12      17.169  59.065 -18.802  1.00 23.66           O  
ATOM    154  N   ASP A  13      15.714  53.277 -20.226  1.00 29.49           N  
ATOM    155  H   ASP A  13      14.712  53.182 -20.140  1.00 29.49           H  
ATOM    156  CA  ASP A  13      16.149  53.519 -21.614  1.00 29.49           C  
ATOM    157  HA  ASP A  13      15.982  54.589 -21.741  1.00 29.49           H  
ATOM    158  C   ASP A  13      15.288  52.871 -22.713  1.00 29.49           C  
ATOM    159  CB  ASP A  13      17.644  53.218 -21.897  1.00 29.49           C  
ATOM    160  HB2 ASP A  13      17.726  52.574 -22.772  1.00 29.49           H  
ATOM    161  HB3 ASP A  13      18.104  52.666 -21.078  1.00 29.49           H  
ATOM    162  O   ASP A  13      14.649  51.831 -22.548  1.00 29.49           O  
ATOM    163  CG  ASP A  13      18.432  54.503 -22.197  1.00 29.49           C  
ATOM    164  OD1 ASP A  13      17.792  55.455 -22.715  1.00 29.49           O  
ATOM    165  OD2 ASP A  13      19.658  54.504 -21.971  1.00 29.49           O  
ATOM    166  N   LYS A  14      15.295  53.564 -23.856  1.00 25.12           N  
ATOM    167  H   LYS A  14      15.971  54.314 -23.859  1.00 25.12           H  
ATOM    168  CA  LYS A  14      14.659  53.269 -25.147  1.00 25.12           C  
ATOM    169  HA  LYS A  14      13.680  52.816 -24.992  1.00 25.12           H  
ATOM    170  C   LYS A  14      15.528  52.349 -26.021  1.00 25.12           C  
ATOM    171  CB  LYS A  14      14.560  54.597 -25.923  1.00 25.12           C  
ATOM    172  HB2 LYS A  14      14.274  54.368 -26.950  1.00 25.12           H  
ATOM    173  HB3 LYS A  14      15.558  55.033 -25.960  1.00 25.12           H  
ATOM    174  O   LYS A  14      16.739  52.495 -26.027  1.00 25.12           O  
ATOM    175  CG  LYS A  14      13.583  55.661 -25.406  1.00 25.12           C  
ATOM    176  HG2 LYS A  14      13.768  55.865 -24.351  1.00 25.12           H  
ATOM    177  HG3 LYS A  14      12.561  55.306 -25.535  1.00 25.12           H  
ATOM    178  CD  LYS A  14      13.810  56.943 -26.227  1.00 25.12           C  
ATOM    179  HD2 LYS A  14      13.799  56.696 -27.289  1.00 25.12           H  
ATOM    180  HD3 LYS A  14      14.793  57.340 -25.975  1.00 25.12           H  
ATOM    181  CE  LYS A  14      12.744  58.008 -25.958  1.00 25.12           C  
ATOM    182  HE2 LYS A  14      12.707  58.194 -24.885  1.00 25.12           H  
ATOM    183  HE3 LYS A  14      11.773  57.620 -26.267  1.00 25.12           H  
ATOM    184  NZ  LYS A  14      13.055  59.269 -26.681  1.00 25.12           N  
ATOM    185  HZ1 LYS A  14      12.354  59.972 -26.498  1.00 25.12           H  
ATOM    186  HZ2 LYS A  14      13.107  59.112 -27.677  1.00 25.12           H  
ATOM    187  HZ3 LYS A  14      13.947  59.631 -26.375  1.00 25.12           H  
ATOM    188  N   ALA A  15      14.891  51.547 -26.880  1.00 30.86           N  
ATOM    189  H   ALA A  15      13.940  51.310 -26.637  1.00 30.86           H  
ATOM    190  CA  ALA A  15      15.299  51.161 -28.253  1.00 30.86           C  
ATOM    191  HA  ALA A  15      15.284  52.031 -28.908  1.00 30.86           H  
ATOM    192  C   ALA A  15      14.259  50.130 -28.751  1.00 30.86           C  
ATOM    193  CB  ALA A  15      16.703  50.533 -28.272  1.00 30.86           C  
ATOM    194  HB1 ALA A  15      17.464  51.289 -28.077  1.00 30.86           H  
ATOM    195  HB2 ALA A  15      16.772  49.750 -27.517  1.00 30.86           H  
ATOM    196  HB3 ALA A  15      16.902  50.099 -29.252  1.00 30.86           H  
ATOM    197  O   ALA A  15      13.829  49.293 -27.969  1.00 30.86           O  
ATOM    198  N   GLY A  16      13.735  50.074 -29.972  1.00 26.14           N  
ATOM    199  H   GLY A  16      13.079  49.308 -30.029  1.00 26.14           H  
ATOM    200  CA  GLY A  16      14.124  50.584 -31.282  1.00 26.14           C  
ATOM    201  HA2 GLY A  16      15.207  50.671 -31.362  1.00 26.14           H  
ATOM    202  HA3 GLY A  16      13.654  51.550 -31.469  1.00 26.14           H  
ATOM    203  C   GLY A  16      13.626  49.537 -32.301  1.00 26.14           C  
ATOM    204  O   GLY A  16      13.823  48.341 -32.096  1.00 26.14           O  
ATOM    205  N   GLN A  17      12.910  49.961 -33.345  1.00 26.43           N  
ATOM    206  H   GLN A  17      12.787  50.957 -33.457  1.00 26.43           H  
ATOM    207  CA  GLN A  17      12.473  49.112 -34.468  1.00 26.43           C  
ATOM    208  HA  GLN A  17      11.923  48.251 -34.089  1.00 26.43           H  
ATOM    209  C   GLN A  17      13.663  48.588 -35.295  1.00 26.43           C  
ATOM    210  CB  GLN A  17      11.564  49.948 -35.389  1.00 26.43           C  
ATOM    211  HB2 GLN A  17      11.462  49.454 -36.355  1.00 26.43           H  
ATOM    212  HB3 GLN A  17      12.041  50.912 -35.565  1.00 26.43           H  
ATOM    213  O   GLN A  17      14.743  49.181 -35.270  1.00 26.43           O  
ATOM    214  CG  GLN A  17      10.150  50.163 -34.838  1.00 26.43           C  
ATOM    215  HG2 GLN A  17      10.201  50.440 -33.785  1.00 26.43           H  
ATOM    216  HG3 GLN A  17       9.580  49.238 -34.924  1.00 26.43           H  
ATOM    217  CD  GLN A  17       9.443  51.290 -35.582  1.00 26.43           C  
ATOM    218  NE2 GLN A  17       8.432  51.018 -36.379  1.00 26.43           N  
ATOM    219 HE21 GLN A  17       8.105  50.071 -36.509  1.00 26.43           H  
ATOM    220 HE22 GLN A  17       8.017  51.817 -36.836  1.00 26.43           H  
ATOM    221  OE1 GLN A  17       9.800  52.446 -35.460  1.00 26.43           O  
ATOM    222  N   PRO A  18      13.426  47.559 -36.131  1.00 32.87           N  
ATOM    223  CA  PRO A  18      13.617  47.790 -37.569  1.00 32.87           C  
ATOM    224  HA  PRO A  18      13.698  48.863 -37.742  1.00 32.87           H  
ATOM    225  C   PRO A  18      12.491  47.205 -38.465  1.00 32.87           C  
ATOM    226  CB  PRO A  18      14.971  47.156 -37.898  1.00 32.87           C  
ATOM    227  HB2 PRO A  18      15.779  47.826 -37.603  1.00 32.87           H  
ATOM    228  HB3 PRO A  18      15.071  46.896 -38.951  1.00 32.87           H  
ATOM    229  O   PRO A  18      11.724  46.344 -38.024  1.00 32.87           O  
ATOM    230  CG  PRO A  18      14.962  45.915 -37.011  1.00 32.87           C  
ATOM    231  HG2 PRO A  18      14.517  45.088 -37.565  1.00 32.87           H  
ATOM    232  HG3 PRO A  18      15.965  45.651 -36.677  1.00 32.87           H  
ATOM    233  CD  PRO A  18      14.046  46.269 -35.834  1.00 32.87           C  
ATOM    234  HD2 PRO A  18      14.624  46.326 -34.912  1.00 32.87           H  
ATOM    235  HD3 PRO A  18      13.280  45.501 -35.733  1.00 32.87           H  
ATOM    236  N   PRO A  19      12.396  47.652 -39.736  1.00 35.64           N  
ATOM    237  CA  PRO A  19      11.530  47.110 -40.786  1.00 35.64           C  
ATOM    238  HA  PRO A  19      10.742  46.488 -40.361  1.00 35.64           H  
ATOM    239  C   PRO A  19      12.300  46.284 -41.849  1.00 35.64           C  
ATOM    240  CB  PRO A  19      10.917  48.384 -41.384  1.00 35.64           C  
ATOM    241  HB2 PRO A  19      10.124  48.738 -40.725  1.00 35.64           H  
ATOM    242  HB3 PRO A  19      10.514  48.242 -42.387  1.00 35.64           H  
ATOM    243  O   PRO A  19      13.523  46.210 -41.829  1.00 35.64           O  
ATOM    244  CG  PRO A  19      12.077  49.387 -41.356  1.00 35.64           C  
ATOM    245  HG2 PRO A  19      12.650  49.356 -42.283  1.00 35.64           H  
ATOM    246  HG3 PRO A  19      11.710  50.398 -41.181  1.00 35.64           H  
ATOM    247  CD  PRO A  19      12.965  48.910 -40.208  1.00 35.64           C  
ATOM    248  HD2 PRO A  19      13.987  48.762 -40.557  1.00 35.64           H  
ATOM    249  HD3 PRO A  19      12.939  49.670 -39.427  1.00 35.64           H  
ATOM    250  N   THR A  20      11.548  45.792 -42.846  1.00 25.78           N  
ATOM    251  H   THR A  20      10.554  45.851 -42.677  1.00 25.78           H  
ATOM    252  CA  THR A  20      11.921  45.443 -44.246  1.00 25.78           C  
ATOM    253  HA  THR A  20      10.969  45.563 -44.763  1.00 25.78           H  
ATOM    254  C   THR A  20      12.361  44.022 -44.654  1.00 25.78           C  
ATOM    255  CB  THR A  20      12.823  46.479 -44.952  1.00 25.78           C  
ATOM    256  HB  THR A  20      12.989  46.139 -45.975  1.00 25.78           H  
ATOM    257  O   THR A  20      13.181  43.375 -44.019  1.00 25.78           O  
ATOM    258  CG2 THR A  20      12.177  47.857 -45.062  1.00 25.78           C  
ATOM    259 HG21 THR A  20      12.835  48.513 -45.633  1.00 25.78           H  
ATOM    260 HG22 THR A  20      11.217  47.784 -45.573  1.00 25.78           H  
ATOM    261 HG23 THR A  20      12.031  48.291 -44.073  1.00 25.78           H  
ATOM    262  OG1 THR A  20      14.084  46.624 -44.358  1.00 25.78           O  
ATOM    263  HG1 THR A  20      14.019  46.405 -43.425  1.00 25.78           H  
ATOM    264  N   ALA A  21      11.836  43.661 -45.843  1.00 27.62           N  
ATOM    265  H   ALA A  21      11.074  44.250 -46.148  1.00 27.62           H  
ATOM    266  CA  ALA A  21      12.428  42.881 -46.945  1.00 27.62           C  
ATOM    267  HA  ALA A  21      12.084  43.419 -47.828  1.00 27.62           H  
ATOM    268  C   ALA A  21      11.960  41.423 -47.206  1.00 27.62           C  
ATOM    269  CB  ALA A  21      13.944  43.086 -47.031  1.00 27.62           C  
ATOM    270  HB1 ALA A  21      14.435  42.560 -46.212  1.00 27.62           H  
ATOM    271  HB2 ALA A  21      14.192  44.146 -46.977  1.00 27.62           H  
ATOM    272  HB3 ALA A  21      14.318  42.682 -47.972  1.00 27.62           H  
ATOM    273  O   ALA A  21      12.453  40.457 -46.642  1.00 27.62           O  
ATOM    274  N   ALA A  22      11.050  41.333 -48.189  1.00 25.90           N  
ATOM    275  H   ALA A  22      10.499  42.174 -48.284  1.00 25.90           H  
ATOM    276  CA  ALA A  22      11.224  40.667 -49.493  1.00 25.90           C  
ATOM    277  HA  ALA A  22      10.345  40.983 -50.055  1.00 25.90           H  
ATOM    278  C   ALA A  22      11.251  39.121 -49.642  1.00 25.90           C  
ATOM    279  CB  ALA A  22      12.389  41.335 -50.240  1.00 25.90           C  
ATOM    280  HB1 ALA A  22      13.331  41.068 -49.761  1.00 25.90           H  
ATOM    281  HB2 ALA A  22      12.417  40.982 -51.271  1.00 25.90           H  
ATOM    282  HB3 ALA A  22      12.276  42.419 -50.242  1.00 25.90           H  
ATOM    283  O   ALA A  22      12.186  38.436 -49.256  1.00 25.90           O  
ATOM    284  N   ALA A  23      10.246  38.662 -50.407  1.00 24.96           N  
ATOM    285  H   ALA A  23       9.455  39.290 -50.437  1.00 24.96           H  
ATOM    286  CA  ALA A  23      10.315  37.798 -51.598  1.00 24.96           C  
ATOM    287  HA  ALA A  23       9.280  37.674 -51.917  1.00 24.96           H  
ATOM    288  C   ALA A  23      10.892  36.365 -51.522  1.00 24.96           C  
ATOM    289  CB  ALA A  23      10.991  38.601 -52.723  1.00 24.96           C  
ATOM    290  HB1 ALA A  23      10.501  39.567 -52.852  1.00 24.96           H  
ATOM    291  HB2 ALA A  23      12.042  38.758 -52.483  1.00 24.96           H  
ATOM    292  HB3 ALA A  23      10.931  38.047 -53.660  1.00 24.96           H  
ATOM    293  O   ALA A  23      12.096  36.176 -51.431  1.00 24.96           O  
ATOM    294  N   ALA A  24      10.033  35.364 -51.792  1.00 31.35           N  
ATOM    295  H   ALA A  24       9.055  35.541 -51.612  1.00 31.35           H  
ATOM    296  CA  ALA A  24      10.288  34.305 -52.785  1.00 31.35           C  
ATOM    297  HA  ALA A  24      10.593  34.801 -53.707  1.00 31.35           H  
ATOM    298  C   ALA A  24       9.023  33.465 -53.101  1.00 31.35           C  
ATOM    299  CB  ALA A  24      11.444  33.381 -52.381  1.00 31.35           C  
ATOM    300  HB1 ALA A  24      11.522  32.555 -53.087  1.00 31.35           H  
ATOM    301  HB2 ALA A  24      11.263  32.979 -51.384  1.00 31.35           H  
ATOM    302  HB3 ALA A  24      12.392  33.920 -52.386  1.00 31.35           H  
ATOM    303  O   ALA A  24       8.249  33.090 -52.226  1.00 31.35           O  
ATOM    304  N   ALA A  25       8.867  33.214 -54.399  1.00 26.64           N  
ATOM    305  H   ALA A  25       9.607  33.598 -54.968  1.00 26.64           H  
ATOM    306  CA  ALA A  25       7.864  32.503 -55.195  1.00 26.64           C  
ATOM    307  HA  ALA A  25       7.015  33.168 -55.354  1.00 26.64           H  
ATOM    308  C   ALA A  25       7.314  31.115 -54.747  1.00 26.64           C  
ATOM    309  CB  ALA A  25       8.601  32.337 -56.536  1.00 26.64           C  
ATOM    310  HB1 ALA A  25       8.755  33.305 -57.013  1.00 26.64           H  
ATOM    311  HB2 ALA A  25       9.567  31.858 -56.373  1.00 26.64           H  
ATOM    312  HB3 ALA A  25       8.034  31.702 -57.216  1.00 26.64           H  
ATOM    313  O   ALA A  25       8.043  30.277 -54.235  1.00 26.64           O  
ATOM    314  N   GLN A  26       6.012  30.904 -55.043  1.00 25.61           N  
ATOM    315  H   GLN A  26       5.508  31.776 -55.116  1.00 25.61           H  
ATOM    316  CA  GLN A  26       5.329  29.811 -55.806  1.00 25.61           C  
ATOM    317  HA  GLN A  26       4.323  29.732 -55.394  1.00 25.61           H  
ATOM    318  C   GLN A  26       5.878  28.353 -55.782  1.00 25.61           C  
ATOM    319  CB  GLN A  26       5.200  30.317 -57.259  1.00 25.61           C  
ATOM    320  HB2 GLN A  26       5.010  29.497 -57.952  1.00 25.61           H  
ATOM    321  HB3 GLN A  26       6.154  30.745 -57.566  1.00 25.61           H  
ATOM    322  O   GLN A  26       7.085  28.165 -55.887  1.00 25.61           O  
ATOM    323  CG  GLN A  26       4.088  31.369 -57.425  1.00 25.61           C  
ATOM    324  HG2 GLN A  26       4.224  32.176 -56.705  1.00 25.61           H  
ATOM    325  HG3 GLN A  26       3.124  30.898 -57.236  1.00 25.61           H  
ATOM    326  CD  GLN A  26       4.082  31.989 -58.820  1.00 25.61           C  
ATOM    327  NE2 GLN A  26       2.943  32.390 -59.341  1.00 25.61           N  
ATOM    328 HE21 GLN A  26       3.050  32.875 -60.221  1.00 25.61           H  
ATOM    329 HE22 GLN A  26       2.106  32.455 -58.780  1.00 25.61           H  
ATOM    330  OE1 GLN A  26       5.094  32.134 -59.472  1.00 25.61           O  
ATOM    331  N   PRO A  27       5.014  27.291 -55.785  1.00 31.71           N  
ATOM    332  CA  PRO A  27       3.968  27.092 -56.805  1.00 31.71           C  
ATOM    333  HA  PRO A  27       3.764  28.023 -57.334  1.00 31.71           H  
ATOM    334  C   PRO A  27       2.591  26.537 -56.358  1.00 31.71           C  
ATOM    335  CB  PRO A  27       4.628  26.105 -57.779  1.00 31.71           C  
ATOM    336  HB2 PRO A  27       3.909  25.545 -58.376  1.00 31.71           H  
ATOM    337  HB3 PRO A  27       5.311  26.648 -58.432  1.00 31.71           H  
ATOM    338  O   PRO A  27       2.382  26.015 -55.268  1.00 31.71           O  
ATOM    339  CG  PRO A  27       5.437  25.184 -56.861  1.00 31.71           C  
ATOM    340  HG2 PRO A  27       6.430  25.013 -57.276  1.00 31.71           H  
ATOM    341  HG3 PRO A  27       4.918  24.237 -56.712  1.00 31.71           H  
ATOM    342  CD  PRO A  27       5.525  25.942 -55.533  1.00 31.71           C  
ATOM    343  HD2 PRO A  27       4.897  25.453 -54.789  1.00 31.71           H  
ATOM    344  HD3 PRO A  27       6.552  25.945 -55.169  1.00 31.71           H  
ATOM    345  N   ARG A  28       1.653  26.656 -57.310  1.00 23.24           N  
ATOM    346  H   ARG A  28       2.003  27.068 -58.163  1.00 23.24           H  
ATOM    347  CA  ARG A  28       0.255  26.185 -57.376  1.00 23.24           C  
ATOM    348  HA  ARG A  28      -0.349  26.705 -56.632  1.00 23.24           H  
ATOM    349  C   ARG A  28       0.071  24.664 -57.199  1.00 23.24           C  
ATOM    350  CB  ARG A  28      -0.237  26.498 -58.812  1.00 23.24           C  
ATOM    351  HB2 ARG A  28       0.482  26.081 -59.517  1.00 23.24           H  
ATOM    352  HB3 ARG A  28      -1.179  25.972 -58.971  1.00 23.24           H  
ATOM    353  O   ARG A  28       0.780  23.901 -57.852  1.00 23.24           O  
ATOM    354  CG  ARG A  28      -0.485  27.970 -59.182  1.00 23.24           C  
ATOM    355  HG2 ARG A  28       0.376  28.583 -58.915  1.00 23.24           H  
ATOM    356  HG3 ARG A  28      -1.359  28.325 -58.636  1.00 23.24           H  
ATOM    357  CD  ARG A  28      -0.732  28.077 -60.702  1.00 23.24           C  
ATOM    358  HD2 ARG A  28       0.230  28.043 -61.214  1.00 23.24           H  
ATOM    359  HD3 ARG A  28      -1.323  27.220 -61.025  1.00 23.24           H  
ATOM    360  NE  ARG A  28      -1.464  29.303 -61.083  1.00 23.24           N  
ATOM    361  HE  ARG A  28      -1.851  29.863 -60.337  1.00 23.24           H  
ATOM    362  NH1 ARG A  28      -1.254  29.110 -63.373  1.00 23.24           N  
ATOM    363 HH11 ARG A  28      -0.615  28.336 -63.267  1.00 23.24           H  
ATOM    364 HH12 ARG A  28      -1.461  29.465 -64.296  1.00 23.24           H  
ATOM    365  NH2 ARG A  28      -2.492  30.750 -62.519  1.00 23.24           N  
ATOM    366 HH21 ARG A  28      -2.893  31.268 -61.750  1.00 23.24           H  
ATOM    367 HH22 ARG A  28      -2.685  31.065 -63.459  1.00 23.24           H  
ATOM    368  CZ  ARG A  28      -1.730  29.712 -62.316  1.00 23.24           C  
ATOM    369  N   ARG A  29      -1.030  24.241 -56.546  1.00 28.54           N  
ATOM    370  H   ARG A  29      -1.396  24.863 -55.840  1.00 28.54           H  
ATOM    371  CA  ARG A  29      -1.960  23.187 -57.042  1.00 28.54           C  
ATOM    372  HA  ARG A  29      -2.242  23.471 -58.056  1.00 28.54           H  
ATOM    373  C   ARG A  29      -3.275  23.080 -56.225  1.00 28.54           C  
ATOM    374  CB  ARG A  29      -1.273  21.795 -57.117  1.00 28.54           C  
ATOM    375  HB2 ARG A  29      -1.888  21.053 -56.609  1.00 28.54           H  
ATOM    376  HB3 ARG A  29      -0.313  21.822 -56.602  1.00 28.54           H  
ATOM    377  O   ARG A  29      -3.233  22.806 -55.038  1.00 28.54           O  
ATOM    378  CG  ARG A  29      -1.068  21.330 -58.575  1.00 28.54           C  
ATOM    379  HG2 ARG A  29      -0.474  22.067 -59.116  1.00 28.54           H  
ATOM    380  HG3 ARG A  29      -2.041  21.247 -59.059  1.00 28.54           H  
ATOM    381  CD  ARG A  29      -0.358  19.970 -58.651  1.00 28.54           C  
ATOM    382  HD2 ARG A  29      -0.941  19.244 -58.084  1.00 28.54           H  
ATOM    383  HD3 ARG A  29       0.625  20.066 -58.190  1.00 28.54           H  
ATOM    384  NE  ARG A  29      -0.202  19.506 -60.050  1.00 28.54           N  
ATOM    385  HE  ARG A  29      -0.312  20.201 -60.773  1.00 28.54           H  
ATOM    386  NH1 ARG A  29       0.428  17.341 -59.595  1.00 28.54           N  
ATOM    387 HH11 ARG A  29       0.734  16.434 -59.918  1.00 28.54           H  
ATOM    388 HH12 ARG A  29       0.409  17.546 -58.606  1.00 28.54           H  
ATOM    389  NH2 ARG A  29       0.269  18.010 -61.713  1.00 28.54           N  
ATOM    390 HH21 ARG A  29       0.580  17.094 -62.005  1.00 28.54           H  
ATOM    391 HH22 ARG A  29       0.135  18.721 -62.418  1.00 28.54           H  
ATOM    392  CZ  ARG A  29       0.161  18.294 -60.444  1.00 28.54           C  
ATOM    393  N   ARG A  30      -4.396  23.202 -56.961  1.00 29.63           N  
ATOM    394  H   ARG A  30      -4.227  23.597 -57.875  1.00 29.63           H  
ATOM    395  CA  ARG A  30      -5.767  22.636 -56.807  1.00 29.63           C  
ATOM    396  HA  ARG A  30      -6.336  23.030 -57.649  1.00 29.63           H  
ATOM    397  C   ARG A  30      -6.673  22.996 -55.603  1.00 29.63           C  
ATOM    398  CB  ARG A  30      -5.736  21.118 -57.061  1.00 29.63           C  
ATOM    399  HB2 ARG A  30      -6.714  20.706 -56.812  1.00 29.63           H  
ATOM    400  HB3 ARG A  30      -4.995  20.645 -56.417  1.00 29.63           H  
ATOM    401  O   ARG A  30      -6.570  22.420 -54.532  1.00 29.63           O  
ATOM    402  CG  ARG A  30      -5.444  20.809 -58.540  1.00 29.63           C  
ATOM    403  HG2 ARG A  30      -6.159  21.350 -59.161  1.00 29.63           H  
ATOM    404  HG3 ARG A  30      -4.436  21.137 -58.794  1.00 29.63           H  
ATOM    405  CD  ARG A  30      -5.579  19.314 -58.839  1.00 29.63           C  
ATOM    406  HD2 ARG A  30      -4.820  18.768 -58.280  1.00 29.63           H  
ATOM    407  HD3 ARG A  30      -6.564  18.986 -58.505  1.00 29.63           H  
ATOM    408  NE  ARG A  30      -5.441  19.038 -60.285  1.00 29.63           N  
ATOM    409  HE  ARG A  30      -5.316  19.834 -60.895  1.00 29.63           H  
ATOM    410  NH1 ARG A  30      -5.941  16.797 -60.203  1.00 29.63           N  
ATOM    411 HH11 ARG A  30      -6.126  16.876 -59.213  1.00 29.63           H  
ATOM    412 HH12 ARG A  30      -6.173  15.938 -60.680  1.00 29.63           H  
ATOM    413  NH2 ARG A  30      -5.546  17.762 -62.173  1.00 29.63           N  
ATOM    414 HH21 ARG A  30      -5.442  18.581 -62.755  1.00 29.63           H  
ATOM    415 HH22 ARG A  30      -5.771  16.884 -62.620  1.00 29.63           H  
ATOM    416  CZ  ARG A  30      -5.640  17.872 -60.877  1.00 29.63           C  
ATOM    417  N   GLN A  31      -7.606  23.911 -55.906  1.00 22.95           N  
ATOM    418  H   GLN A  31      -7.346  24.480 -56.699  1.00 22.95           H  
ATOM    419  CA  GLN A  31      -9.077  23.926 -55.713  1.00 22.95           C  
ATOM    420  HA  GLN A  31      -9.337  24.901 -55.299  1.00 22.95           H  
ATOM    421  C   GLN A  31      -9.776  22.873 -54.820  1.00 22.95           C  
ATOM    422  CB  GLN A  31      -9.714  23.829 -57.119  1.00 22.95           C  
ATOM    423  HB2 GLN A  31      -9.261  22.991 -57.647  1.00 22.95           H  
ATOM    424  HB3 GLN A  31     -10.779  23.619 -57.019  1.00 22.95           H  
ATOM    425  O   GLN A  31      -9.573  21.674 -54.996  1.00 22.95           O  
ATOM    426  CG  GLN A  31      -9.577  25.117 -57.955  1.00 22.95           C  
ATOM    427  HG2 GLN A  31     -10.194  25.893 -57.502  1.00 22.95           H  
ATOM    428  HG3 GLN A  31      -8.542  25.461 -57.952  1.00 22.95           H  
ATOM    429  CD  GLN A  31     -10.000  24.933 -59.413  1.00 22.95           C  
ATOM    430  NE2 GLN A  31     -10.383  25.986 -60.100  1.00 22.95           N  
ATOM    431 HE21 GLN A  31     -10.734  25.793 -61.027  1.00 22.95           H  
ATOM    432 HE22 GLN A  31     -10.570  26.869 -59.645  1.00 22.95           H  
ATOM    433  OE1 GLN A  31      -9.920  23.859 -59.981  1.00 22.95           O  
ATOM    434  N   GLY A  32     -10.722  23.372 -54.005  1.00 28.81           N  
ATOM    435  H   GLY A  32     -10.758  24.375 -53.892  1.00 28.81           H  
ATOM    436  CA  GLY A  32     -11.846  22.650 -53.386  1.00 28.81           C  
ATOM    437  HA2 GLY A  32     -12.570  22.370 -54.151  1.00 28.81           H  
ATOM    438  HA3 GLY A  32     -11.477  21.735 -52.922  1.00 28.81           H  
ATOM    439  C   GLY A  32     -12.559  23.482 -52.295  1.00 28.81           C  
ATOM    440  O   GLY A  32     -12.045  23.540 -51.186  1.00 28.81           O  
ATOM    441  N   GLU A  33     -13.667  24.147 -52.668  1.00 28.21           N  
ATOM    442  H   GLU A  33     -13.920  24.003 -53.635  1.00 28.21           H  
ATOM    443  CA  GLU A  33     -14.822  24.701 -51.896  1.00 28.21           C  
ATOM    444  HA  GLU A  33     -15.169  25.584 -52.431  1.00 28.21           H  
ATOM    445  C   GLU A  33     -14.614  25.187 -50.437  1.00 28.21           C  
ATOM    446  CB  GLU A  33     -15.965  23.675 -51.987  1.00 28.21           C  
ATOM    447  HB2 GLU A  33     -15.574  22.687 -51.743  1.00 28.21           H  
ATOM    448  HB3 GLU A  33     -16.741  23.924 -51.264  1.00 28.21           H  
ATOM    449  O   GLU A  33     -14.342  24.417 -49.521  1.00 28.21           O  
ATOM    450  CG  GLU A  33     -16.594  23.673 -53.392  1.00 28.21           C  
ATOM    451  HG2 GLU A  33     -15.812  23.781 -54.144  1.00 28.21           H  
ATOM    452  HG3 GLU A  33     -17.255  24.534 -53.488  1.00 28.21           H  
ATOM    453  CD  GLU A  33     -17.347  22.370 -53.678  1.00 28.21           C  
ATOM    454  OE1 GLU A  33     -18.595  22.397 -53.736  1.00 28.21           O  
ATOM    455  OE2 GLU A  33     -16.640  21.349 -53.858  1.00 28.21           O  
ATOM    456  N   GLU A  34     -14.622  26.502 -50.177  1.00 25.37           N  
ATOM    457  H   GLU A  34     -13.813  26.730 -49.617  1.00 25.37           H  
ATOM    458  CA  GLU A  34     -15.790  27.326 -49.767  1.00 25.37           C  
ATOM    459  HA  GLU A  34     -15.371  28.239 -49.343  1.00 25.37           H  
ATOM    460  C   GLU A  34     -16.667  26.751 -48.635  1.00 25.37           C  
ATOM    461  CB  GLU A  34     -16.682  27.803 -50.937  1.00 25.37           C  
ATOM    462  HB2 GLU A  34     -16.769  27.022 -51.692  1.00 25.37           H  
ATOM    463  HB3 GLU A  34     -17.677  28.002 -50.539  1.00 25.37           H  
ATOM    464  O   GLU A  34     -17.534  25.927 -48.881  1.00 25.37           O  
ATOM    465  CG  GLU A  34     -16.188  29.114 -51.574  1.00 25.37           C  
ATOM    466  HG2 GLU A  34     -15.279  28.906 -52.140  1.00 25.37           H  
ATOM    467  HG3 GLU A  34     -15.931  29.810 -50.776  1.00 25.37           H  
ATOM    468  CD  GLU A  34     -17.230  29.789 -52.488  1.00 25.37           C  
ATOM    469  OE1 GLU A  34     -17.006  30.977 -52.808  1.00 25.37           O  
ATOM    470  OE2 GLU A  34     -18.228  29.130 -52.850  1.00 25.37           O  
ATOM    471  N   VAL A  35     -16.517  27.289 -47.413  1.00 29.86           N  
ATOM    472  H   VAL A  35     -15.605  27.684 -47.230  1.00 29.86           H  
ATOM    473  CA  VAL A  35     -17.608  27.959 -46.669  1.00 29.86           C  
ATOM    474  HA  VAL A  35     -18.262  28.433 -47.401  1.00 29.86           H  
ATOM    475  C   VAL A  35     -16.970  29.050 -45.805  1.00 29.86           C  
ATOM    476  CB  VAL A  35     -18.507  27.055 -45.789  1.00 29.86           C  
ATOM    477  HB  VAL A  35     -17.896  26.532 -45.054  1.00 29.86           H  
ATOM    478  O   VAL A  35     -16.241  28.792 -44.847  1.00 29.86           O  
ATOM    479  CG1 VAL A  35     -19.556  27.901 -45.039  1.00 29.86           C  
ATOM    480 HG11 VAL A  35     -20.163  28.461 -45.750  1.00 29.86           H  
ATOM    481 HG12 VAL A  35     -20.205  27.256 -44.448  1.00 29.86           H  
ATOM    482 HG13 VAL A  35     -19.075  28.594 -44.349  1.00 29.86           H  
ATOM    483  CG2 VAL A  35     -19.315  26.021 -46.581  1.00 29.86           C  
ATOM    484 HG21 VAL A  35     -19.763  26.479 -47.463  1.00 29.86           H  
ATOM    485 HG22 VAL A  35     -18.659  25.205 -46.887  1.00 29.86           H  
ATOM    486 HG23 VAL A  35     -20.100  25.582 -45.966  1.00 29.86           H  
ATOM    487  N   GLN A  36     -17.244  30.287 -46.189  1.00 25.24           N  
ATOM    488  H   GLN A  36     -17.844  30.395 -46.995  1.00 25.24           H  
ATOM    489  CA  GLN A  36     -16.851  31.519 -45.531  1.00 25.24           C  
ATOM    490  HA  GLN A  36     -15.887  31.391 -45.037  1.00 25.24           H  
ATOM    491  C   GLN A  36     -17.921  31.865 -44.488  1.00 25.24           C  
ATOM    492  CB  GLN A  36     -16.709  32.536 -46.678  1.00 25.24           C  
ATOM    493  HB2 GLN A  36     -16.015  32.084 -47.387  1.00 25.24           H  
ATOM    494  HB3 GLN A  36     -17.663  32.657 -47.190  1.00 25.24           H  
ATOM    495  O   GLN A  36     -18.998  32.332 -44.848  1.00 25.24           O  
ATOM    496  CG  GLN A  36     -16.172  33.924 -46.305  1.00 25.24           C  
ATOM    497  HG2 GLN A  36     -16.981  34.525 -45.893  1.00 25.24           H  
ATOM    498  HG3 GLN A  36     -15.396  33.818 -45.547  1.00 25.24           H  
ATOM    499  CD  GLN A  36     -15.555  34.644 -47.510  1.00 25.24           C  
ATOM    500  NE2 GLN A  36     -15.202  35.904 -47.386  1.00 25.24           N  
ATOM    501 HE21 GLN A  36     -15.377  36.422 -46.537  1.00 25.24           H  
ATOM    502 HE22 GLN A  36     -14.828  36.318 -48.228  1.00 25.24           H  
ATOM    503  OE1 GLN A  36     -15.326  34.099 -48.572  1.00 25.24           O  
ATOM    504  N   GLU A  37     -17.665  31.613 -43.199  1.00 29.96           N  
ATOM    505  H   GLU A  37     -16.795  31.169 -42.942  1.00 29.96           H  
ATOM    506  CA  GLU A  37     -18.559  32.072 -42.127  1.00 29.96           C  
ATOM    507  HA  GLU A  37     -19.524  32.269 -42.594  1.00 29.96           H  
ATOM    508  C   GLU A  37     -18.055  33.415 -41.571  1.00 29.96           C  
ATOM    509  CB  GLU A  37     -18.875  30.981 -41.084  1.00 29.96           C  
ATOM    510  HB2 GLU A  37     -18.783  30.005 -41.561  1.00 29.96           H  
ATOM    511  HB3 GLU A  37     -18.161  31.037 -40.263  1.00 29.96           H  
ATOM    512  O   GLU A  37     -16.948  33.559 -41.053  1.00 29.96           O  
ATOM    513  CG  GLU A  37     -20.323  31.118 -40.552  1.00 29.96           C  
ATOM    514  HG2 GLU A  37     -21.004  31.143 -41.403  1.00 29.96           H  
ATOM    515  HG3 GLU A  37     -20.409  32.073 -40.033  1.00 29.96           H  
ATOM    516  CD  GLU A  37     -20.775  29.983 -39.604  1.00 29.96           C  
ATOM    517  OE1 GLU A  37     -21.986  29.929 -39.275  1.00 29.96           O  
ATOM    518  OE2 GLU A  37     -19.925  29.162 -39.184  1.00 29.96           O  
ATOM    519  N   ARG A  38     -18.909  34.400 -41.829  1.00 24.26           N  
ATOM    520  H   ARG A  38     -19.752  34.068 -42.277  1.00 24.26           H  
ATOM    521  CA  ARG A  38     -18.864  35.854 -41.677  1.00 24.26           C  
ATOM    522  HA  ARG A  38     -18.171  36.258 -42.415  1.00 24.26           H  
ATOM    523  C   ARG A  38     -18.455  36.353 -40.281  1.00 24.26           C  
ATOM    524  CB  ARG A  38     -20.309  36.264 -42.021  1.00 24.26           C  
ATOM    525  HB2 ARG A  38     -20.666  35.603 -42.811  1.00 24.26           H  
ATOM    526  HB3 ARG A  38     -20.940  36.086 -41.150  1.00 24.26           H  
ATOM    527  O   ARG A  38     -18.814  35.774 -39.262  1.00 24.26           O  
ATOM    528  CG  ARG A  38     -20.556  37.685 -42.527  1.00 24.26           C  
ATOM    529  HG2 ARG A  38     -19.902  37.887 -43.375  1.00 24.26           H  
ATOM    530  HG3 ARG A  38     -20.376  38.412 -41.736  1.00 24.26           H  
ATOM    531  CD  ARG A  38     -22.026  37.742 -42.978  1.00 24.26           C  
ATOM    532  HD2 ARG A  38     -22.663  37.685 -42.095  1.00 24.26           H  
ATOM    533  HD3 ARG A  38     -22.235  36.885 -43.618  1.00 24.26           H  
ATOM    534  NE  ARG A  38     -22.337  38.967 -43.729  1.00 24.26           N  
ATOM    535  HE  ARG A  38     -21.654  39.711 -43.696  1.00 24.26           H  
ATOM    536  NH1 ARG A  38     -24.463  38.368 -44.373  1.00 24.26           N  
ATOM    537 HH11 ARG A  38     -24.386  37.525 -43.822  1.00 24.26           H  
ATOM    538 HH12 ARG A  38     -25.327  38.595 -44.844  1.00 24.26           H  
ATOM    539  NH2 ARG A  38     -23.625  40.328 -45.022  1.00 24.26           N  
ATOM    540 HH21 ARG A  38     -22.905  41.036 -45.000  1.00 24.26           H  
ATOM    541 HH22 ARG A  38     -24.501  40.528 -45.483  1.00 24.26           H  
ATOM    542  CZ  ARG A  38     -23.467  39.212 -44.369  1.00 24.26           C  
ATOM    543  N   ALA A  39     -17.756  37.486 -40.273  1.00 25.64           N  
ATOM    544  H   ALA A  39     -17.536  37.893 -41.171  1.00 25.64           H  
ATOM    545  CA  ALA A  39     -17.502  38.332 -39.110  1.00 25.64           C  
ATOM    546  HA  ALA A  39     -17.096  37.726 -38.300  1.00 25.64           H  
ATOM    547  C   ALA A  39     -18.781  39.040 -38.618  1.00 25.64           C  
ATOM    548  CB  ALA A  39     -16.464  39.376 -39.554  1.00 25.64           C  
ATOM    549  HB1 ALA A  39     -15.554  38.878 -39.889  1.00 25.64           H  
ATOM    550  HB2 ALA A  39     -16.220  40.025 -38.713  1.00 25.64           H  
ATOM    551  HB3 ALA A  39     -16.866  39.987 -40.362  1.00 25.64           H  
ATOM    552  O   ALA A  39     -19.551  39.492 -39.460  1.00 25.64           O  
ATOM    553  N   GLU A  40     -18.953  39.213 -37.298  1.00 30.38           N  
ATOM    554  H   GLU A  40     -18.340  38.732 -36.656  1.00 30.38           H  
ATOM    555  CA  GLU A  40     -19.770  40.285 -36.687  1.00 30.38           C  
ATOM    556  HA  GLU A  40     -19.570  41.183 -37.272  1.00 30.38           H  
ATOM    557  C   GLU A  40     -19.328  40.613 -35.229  1.00 30.38           C  
ATOM    558  CB  GLU A  40     -21.285  39.992 -36.762  1.00 30.38           C  
ATOM    559  HB2 GLU A  40     -21.460  38.930 -36.931  1.00 30.38           H  
ATOM    560  HB3 GLU A  40     -21.739  40.251 -35.805  1.00 30.38           H  
ATOM    561  O   GLU A  40     -18.655  39.785 -34.604  1.00 30.38           O  
ATOM    562  CG  GLU A  40     -21.964  40.822 -37.872  1.00 30.38           C  
ATOM    563  HG2 GLU A  40     -21.509  41.811 -37.929  1.00 30.38           H  
ATOM    564  HG3 GLU A  40     -21.804  40.331 -38.832  1.00 30.38           H  
ATOM    565  CD  GLU A  40     -23.473  40.996 -37.677  1.00 30.38           C  
ATOM    566  OE1 GLU A  40     -23.998  41.991 -38.224  1.00 30.38           O  
ATOM    567  OE2 GLU A  40     -24.087  40.125 -37.022  1.00 30.38           O  
ATOM    568  N   PRO A  41     -19.626  41.831 -34.711  1.00 32.18           N  
ATOM    569  CA  PRO A  41     -18.904  42.517 -33.625  1.00 32.18           C  
ATOM    570  HA  PRO A  41     -17.873  42.166 -33.597  1.00 32.18           H  
ATOM    571  C   PRO A  41     -19.521  42.321 -32.213  1.00 32.18           C  
ATOM    572  CB  PRO A  41     -18.923  43.983 -34.086  1.00 32.18           C  
ATOM    573  HB2 PRO A  41     -18.179  44.127 -34.870  1.00 32.18           H  
ATOM    574  HB3 PRO A  41     -18.771  44.708 -33.287  1.00 32.18           H  
ATOM    575  O   PRO A  41     -20.595  41.733 -32.083  1.00 32.18           O  
ATOM    576  CG  PRO A  41     -20.317  44.136 -34.678  1.00 32.18           C  
ATOM    577  HG2 PRO A  41     -21.040  44.321 -33.883  1.00 32.18           H  
ATOM    578  HG3 PRO A  41     -20.353  44.932 -35.422  1.00 32.18           H  
ATOM    579  CD  PRO A  41     -20.577  42.772 -35.303  1.00 32.18           C  
ATOM    580  HD2 PRO A  41     -20.410  42.867 -36.376  1.00 32.18           H  
ATOM    581  HD3 PRO A  41     -21.604  42.463 -35.109  1.00 32.18           H  
ATOM    582  N   PRO A  42     -18.860  42.783 -31.123  1.00 33.39           N  
ATOM    583  CA  PRO A  42     -19.239  42.432 -29.756  1.00 33.39           C  
ATOM    584  HA  PRO A  42     -19.578  41.396 -29.723  1.00 33.39           H  
ATOM    585  C   PRO A  42     -20.364  43.334 -29.222  1.00 33.39           C  
ATOM    586  CB  PRO A  42     -17.941  42.545 -28.947  1.00 33.39           C  
ATOM    587  HB2 PRO A  42     -17.379  41.615 -29.034  1.00 33.39           H  
ATOM    588  HB3 PRO A  42     -18.127  42.778 -27.899  1.00 33.39           H  
ATOM    589  O   PRO A  42     -20.164  44.526 -29.005  1.00 33.39           O  
ATOM    590  CG  PRO A  42     -17.174  43.664 -29.648  1.00 33.39           C  
ATOM    591  HG2 PRO A  42     -16.096  43.520 -29.571  1.00 33.39           H  
ATOM    592  HG3 PRO A  42     -17.457  44.626 -29.220  1.00 33.39           H  
ATOM    593  CD  PRO A  42     -17.646  43.594 -31.100  1.00 33.39           C  
ATOM    594  HD2 PRO A  42     -16.876  43.125 -31.713  1.00 33.39           H  
ATOM    595  HD3 PRO A  42     -17.841  44.610 -31.445  1.00 33.39           H  
ATOM    596  N   GLY A  43     -21.535  42.743 -28.975  1.00 25.71           N  
ATOM    597  H   GLY A  43     -21.637  41.774 -29.240  1.00 25.71           H  
ATOM    598  CA  GLY A  43     -22.691  43.366 -28.321  1.00 25.71           C  
ATOM    599  HA2 GLY A  43     -23.511  43.446 -29.034  1.00 25.71           H  
ATOM    600  HA3 GLY A  43     -22.432  44.372 -27.992  1.00 25.71           H  
ATOM    601  C   GLY A  43     -23.178  42.553 -27.113  1.00 25.71           C  
ATOM    602  O   GLY A  43     -23.058  41.331 -27.079  1.00 25.71           O  
ATOM    603  N   HIS A  44     -23.678  43.269 -26.107  1.00 27.37           N  
ATOM    604  H   HIS A  44     -23.747  44.261 -26.287  1.00 27.37           H  
ATOM    605  CA  HIS A  44     -24.058  42.859 -24.746  1.00 27.37           C  
ATOM    606  HA  HIS A  44     -23.159  42.486 -24.255  1.00 27.37           H  
ATOM    607  C   HIS A  44     -25.132  41.737 -24.636  1.00 27.37           C  
ATOM    608  CB  HIS A  44     -24.489  44.161 -24.049  1.00 27.37           C  
ATOM    609  HB2 HIS A  44     -25.288  44.632 -24.622  1.00 27.37           H  
ATOM    610  HB3 HIS A  44     -24.890  43.955 -23.057  1.00 27.37           H  
ATOM    611  O   HIS A  44     -25.811  41.432 -25.614  1.00 27.37           O  
ATOM    612  CG  HIS A  44     -23.348  45.137 -23.887  1.00 27.37           C  
ATOM    613  CD2 HIS A  44     -23.089  46.246 -24.650  1.00 27.37           C  
ATOM    614  HD2 HIS A  44     -23.675  46.602 -25.484  1.00 27.37           H  
ATOM    615  ND1 HIS A  44     -22.359  45.065 -22.931  1.00 27.37           N  
ATOM    616  HD1 HIS A  44     -22.298  44.393 -22.179  1.00 27.37           H  
ATOM    617  CE1 HIS A  44     -21.527  46.104 -23.112  1.00 27.37           C  
ATOM    618  HE1 HIS A  44     -20.664  46.330 -22.503  1.00 27.37           H  
ATOM    619  NE2 HIS A  44     -21.928  46.843 -24.152  1.00 27.37           N  
ATOM    620  N   PRO A  45     -25.296  41.078 -23.462  1.00 38.04           N  
ATOM    621  CA  PRO A  45     -25.859  39.730 -23.379  1.00 38.04           C  
ATOM    622  HA  PRO A  45     -25.638  39.182 -24.294  1.00 38.04           H  
ATOM    623  C   PRO A  45     -27.378  39.706 -23.142  1.00 38.04           C  
ATOM    624  CB  PRO A  45     -25.097  39.082 -22.215  1.00 38.04           C  
ATOM    625  HB2 PRO A  45     -24.131  38.725 -22.572  1.00 38.04           H  
ATOM    626  HB3 PRO A  45     -25.658  38.267 -21.758  1.00 38.04           H  
ATOM    627  O   PRO A  45     -27.867  40.259 -22.160  1.00 38.04           O  
ATOM    628  CG  PRO A  45     -24.881  40.242 -21.241  1.00 38.04           C  
ATOM    629  HG2 PRO A  45     -23.968  40.109 -20.661  1.00 38.04           H  
ATOM    630  HG3 PRO A  45     -25.739  40.335 -20.575  1.00 38.04           H  
ATOM    631  CD  PRO A  45     -24.797  41.472 -22.147  1.00 38.04           C  
ATOM    632  HD2 PRO A  45     -25.411  42.270 -21.729  1.00 38.04           H  
ATOM    633  HD3 PRO A  45     -23.758  41.793 -22.218  1.00 38.04           H  
ATOM    634  N   HIS A  46     -28.113  38.951 -23.964  1.00 27.00           N  
ATOM    635  H   HIS A  46     -27.671  38.567 -24.787  1.00 27.00           H  
ATOM    636  CA  HIS A  46     -29.471  38.491 -23.648  1.00 27.00           C  
ATOM    637  HA  HIS A  46     -29.844  39.087 -22.815  1.00 27.00           H  
ATOM    638  C   HIS A  46     -29.463  37.010 -23.219  1.00 27.00           C  
ATOM    639  CB  HIS A  46     -30.429  38.727 -24.826  1.00 27.00           C  
ATOM    640  HB2 HIS A  46     -31.243  38.006 -24.768  1.00 27.00           H  
ATOM    641  HB3 HIS A  46     -29.907  38.562 -25.769  1.00 27.00           H  
ATOM    642  O   HIS A  46     -28.834  36.181 -23.886  1.00 27.00           O  
ATOM    643  CG  HIS A  46     -31.056  40.099 -24.817  1.00 27.00           C  
ATOM    644  CD2 HIS A  46     -31.035  41.019 -25.830  1.00 27.00           C  
ATOM    645  HD2 HIS A  46     -30.545  40.908 -26.786  1.00 27.00           H  
ATOM    646  ND1 HIS A  46     -31.806  40.642 -23.795  1.00 27.00           N  
ATOM    647  HD1 HIS A  46     -32.031  40.209 -22.911  1.00 27.00           H  
ATOM    648  CE1 HIS A  46     -32.217  41.861 -24.180  1.00 27.00           C  
ATOM    649  HE1 HIS A  46     -32.825  42.533 -23.593  1.00 27.00           H  
ATOM    650  NE2 HIS A  46     -31.774  42.130 -25.415  1.00 27.00           N  
ATOM    651  N   PRO A  47     -30.154  36.633 -22.125  1.00 38.75           N  
ATOM    652  CA  PRO A  47     -30.314  35.240 -21.730  1.00 38.75           C  
ATOM    653  HA  PRO A  47     -29.386  34.693 -21.894  1.00 38.75           H  
ATOM    654  C   PRO A  47     -31.442  34.581 -22.544  1.00 38.75           C  
ATOM    655  CB  PRO A  47     -30.606  35.301 -20.227  1.00 38.75           C  
ATOM    656  HB2 PRO A  47     -31.175  34.438 -19.881  1.00 38.75           H  
ATOM    657  HB3 PRO A  47     -29.668  35.384 -19.679  1.00 38.75           H  
ATOM    658  O   PRO A  47     -32.400  35.248 -22.915  1.00 38.75           O  
ATOM    659  CG  PRO A  47     -31.399  36.601 -20.076  1.00 38.75           C  
ATOM    660  HG2 PRO A  47     -32.458  36.403 -20.240  1.00 38.75           H  
ATOM    661  HG3 PRO A  47     -31.246  37.052 -19.095  1.00 38.75           H  
ATOM    662  CD  PRO A  47     -30.873  37.499 -21.197  1.00 38.75           C  
ATOM    663  HD2 PRO A  47     -31.703  37.998 -21.697  1.00 38.75           H  
ATOM    664  HD3 PRO A  47     -30.188  38.236 -20.779  1.00 38.75           H  
ATOM    665  N   LEU A  48     -31.340  33.256 -22.736  1.00 29.48           N  
ATOM    666  H   LEU A  48     -30.499  32.837 -22.365  1.00 29.48           H  
ATOM    667  CA  LEU A  48     -32.330  32.318 -23.321  1.00 29.48           C  
ATOM    668  HA  LEU A  48     -32.184  31.400 -22.751  1.00 29.48           H  
ATOM    669  C   LEU A  48     -32.112  31.821 -24.767  1.00 29.48           C  
ATOM    670  CB  LEU A  48     -33.804  32.706 -23.044  1.00 29.48           C  
ATOM    671  HB2 LEU A  48     -34.457  31.921 -23.424  1.00 29.48           H  
ATOM    672  HB3 LEU A  48     -34.047  33.598 -23.621  1.00 29.48           H  
ATOM    673  O   LEU A  48     -33.022  31.233 -25.350  1.00 29.48           O  
ATOM    674  CG  LEU A  48     -34.173  32.928 -21.566  1.00 29.48           C  
ATOM    675  HG  LEU A  48     -33.457  33.589 -21.079  1.00 29.48           H  
ATOM    676  CD1 LEU A  48     -35.549  33.580 -21.476  1.00 29.48           C  
ATOM    677 HD11 LEU A  48     -36.303  32.949 -21.949  1.00 29.48           H  
ATOM    678 HD12 LEU A  48     -35.818  33.743 -20.432  1.00 29.48           H  
ATOM    679 HD13 LEU A  48     -35.527  34.546 -21.979  1.00 29.48           H  
ATOM    680  CD2 LEU A  48     -34.202  31.603 -20.800  1.00 29.48           C  
ATOM    681 HD21 LEU A  48     -34.911  30.918 -21.266  1.00 29.48           H  
ATOM    682 HD22 LEU A  48     -33.209  31.154 -20.782  1.00 29.48           H  
ATOM    683 HD23 LEU A  48     -34.516  31.790 -19.773  1.00 29.48           H  
ATOM    684  N   ALA A  49     -30.902  31.893 -25.330  1.00 29.96           N  
ATOM    685  H   ALA A  49     -30.174  32.437 -24.890  1.00 29.96           H  
ATOM    686  CA  ALA A  49     -30.615  31.150 -26.563  1.00 29.96           C  
ATOM    687  HA  ALA A  49     -31.449  31.299 -27.250  1.00 29.96           H  
ATOM    688  C   ALA A  49     -30.507  29.634 -26.282  1.00 29.96           C  
ATOM    689  CB  ALA A  49     -29.385  31.735 -27.259  1.00 29.96           C  
ATOM    690  HB1 ALA A  49     -29.209  31.208 -28.197  1.00 29.96           H  
ATOM    691  HB2 ALA A  49     -28.508  31.634 -26.621  1.00 29.96           H  
ATOM    692  HB3 ALA A  49     -29.552  32.790 -27.476  1.00 29.96           H  
ATOM    693  O   ALA A  49     -29.490  29.125 -25.799  1.00 29.96           O  
ATOM    694  N   GLN A  50     -31.582  28.904 -26.581  1.00 34.49           N  
ATOM    695  H   GLN A  50     -32.404  29.410 -26.876  1.00 34.49           H  
ATOM    696  CA  GLN A  50     -31.647  27.443 -26.580  1.00 34.49           C  
ATOM    697  HA  GLN A  50     -31.599  27.092 -25.549  1.00 34.49           H  
ATOM    698  C   GLN A  50     -30.461  26.839 -27.365  1.00 34.49           C  
ATOM    699  CB  GLN A  50     -32.998  27.013 -27.178  1.00 34.49           C  
ATOM    700  HB2 GLN A  50     -32.960  25.948 -27.408  1.00 34.49           H  
ATOM    701  HB3 GLN A  50     -33.150  27.552 -28.113  1.00 34.49           H  
ATOM    702  O   GLN A  50     -30.344  26.962 -28.583  1.00 34.49           O  
ATOM    703  CG  GLN A  50     -34.192  27.254 -26.232  1.00 34.49           C  
ATOM    704  HG2 GLN A  50     -34.108  26.589 -25.372  1.00 34.49           H  
ATOM    705  HG3 GLN A  50     -34.178  28.282 -25.872  1.00 34.49           H  
ATOM    706  CD  GLN A  50     -35.540  27.023 -26.918  1.00 34.49           C  
ATOM    707  NE2 GLN A  50     -36.582  26.670 -26.198  1.00 34.49           N  
ATOM    708 HE21 GLN A  50     -37.450  26.617 -26.711  1.00 34.49           H  
ATOM    709 HE22 GLN A  50     -36.554  26.669 -25.189  1.00 34.49           H  
ATOM    710  OE1 GLN A  50     -35.681  27.149 -28.118  1.00 34.49           O  
ATOM    711  N   ARG A  51     -29.556  26.175 -26.631  1.00 42.01           N  
ATOM    712  H   ARG A  51     -29.696  26.237 -25.633  1.00 42.01           H  
ATOM    713  CA  ARG A  51     -28.374  25.435 -27.115  1.00 42.01           C  
ATOM    714  HA  ARG A  51     -27.596  26.149 -27.385  1.00 42.01           H  
ATOM    715  C   ARG A  51     -28.686  24.563 -28.350  1.00 42.01           C  
ATOM    716  CB  ARG A  51     -27.889  24.517 -25.971  1.00 42.01           C  
ATOM    717  HB2 ARG A  51     -28.760  24.079 -25.484  1.00 42.01           H  
ATOM    718  HB3 ARG A  51     -27.320  23.696 -26.406  1.00 42.01           H  
ATOM    719  O   ARG A  51     -29.459  23.613 -28.247  1.00 42.01           O  
ATOM    720  CG  ARG A  51     -26.987  25.172 -24.911  1.00 42.01           C  
ATOM    721  HG2 ARG A  51     -26.017  25.388 -25.360  1.00 42.01           H  
ATOM    722  HG3 ARG A  51     -27.432  26.102 -24.555  1.00 42.01           H  
ATOM    723  CD  ARG A  51     -26.823  24.197 -23.729  1.00 42.01           C  
ATOM    724  HD2 ARG A  51     -27.690  24.300 -23.077  1.00 42.01           H  
ATOM    725  HD3 ARG A  51     -26.804  23.178 -24.115  1.00 42.01           H  
ATOM    726  NE  ARG A  51     -25.583  24.409 -22.956  1.00 42.01           N  
ATOM    727  HE  ARG A  51     -24.986  25.173 -23.237  1.00 42.01           H  
ATOM    728  NH1 ARG A  51     -25.978  22.794 -21.364  1.00 42.01           N  
ATOM    729 HH11 ARG A  51     -26.876  22.605 -21.785  1.00 42.01           H  
ATOM    730 HH12 ARG A  51     -25.678  22.286 -20.544  1.00 42.01           H  
ATOM    731  NH2 ARG A  51     -24.079  23.956 -21.293  1.00 42.01           N  
ATOM    732 HH21 ARG A  51     -23.519  24.747 -21.576  1.00 42.01           H  
ATOM    733 HH22 ARG A  51     -23.886  23.524 -20.401  1.00 42.01           H  
ATOM    734  CZ  ARG A  51     -25.215  23.715 -21.887  1.00 42.01           C  
ATOM    735  N   ARG A  52     -27.983  24.788 -29.473  1.00 52.61           N  
ATOM    736  H   ARG A  52     -27.446  25.643 -29.501  1.00 52.61           H  
ATOM    737  CA  ARG A  52     -27.987  23.927 -30.681  1.00 52.61           C  
ATOM    738  HA  ARG A  52     -28.999  23.901 -31.085  1.00 52.61           H  
ATOM    739  C   ARG A  52     -27.595  22.474 -30.344  1.00 52.61           C  
ATOM    740  CB  ARG A  52     -27.042  24.509 -31.767  1.00 52.61           C  
ATOM    741  HB2 ARG A  52     -26.176  24.965 -31.287  1.00 52.61           H  
ATOM    742  HB3 ARG A  52     -26.678  23.686 -32.382  1.00 52.61           H  
ATOM    743  O   ARG A  52     -26.412  22.149 -30.221  1.00 52.61           O  
ATOM    744  CG  ARG A  52     -27.692  25.523 -32.733  1.00 52.61           C  
ATOM    745  HG2 ARG A  52     -28.105  26.358 -32.167  1.00 52.61           H  
ATOM    746  HG3 ARG A  52     -28.502  25.028 -33.269  1.00 52.61           H  
ATOM    747  CD  ARG A  52     -26.659  26.055 -33.751  1.00 52.61           C  
ATOM    748  HD2 ARG A  52     -26.126  25.209 -34.185  1.00 52.61           H  
ATOM    749  HD3 ARG A  52     -25.942  26.683 -33.223  1.00 52.61           H  
ATOM    750  NE  ARG A  52     -27.273  26.832 -34.853  1.00 52.61           N  
ATOM    751  HE  ARG A  52     -28.280  26.906 -34.864  1.00 52.61           H  
ATOM    752  NH1 ARG A  52     -25.339  27.497 -35.942  1.00 52.61           N  
ATOM    753 HH11 ARG A  52     -24.910  28.004 -36.702  1.00 52.61           H  
ATOM    754 HH12 ARG A  52     -24.757  27.154 -35.191  1.00 52.61           H  
ATOM    755  NH2 ARG A  52     -27.311  28.035 -36.800  1.00 52.61           N  
ATOM    756 HH21 ARG A  52     -26.820  28.520 -37.537  1.00 52.61           H  
ATOM    757 HH22 ARG A  52     -28.320  28.075 -36.794  1.00 52.61           H  
ATOM    758  CZ  ARG A  52     -26.641  27.445 -35.851  1.00 52.61           C  
ATOM    759  N   ARG A  53     -28.589  21.590 -30.219  1.00 59.29           N  
ATOM    760  H   ARG A  53     -29.526  21.967 -30.244  1.00 59.29           H  
ATOM    761  CA  ARG A  53     -28.437  20.124 -30.226  1.00 59.29           C  
ATOM    762  HA  ARG A  53     -27.552  19.838 -29.657  1.00 59.29           H  
ATOM    763  C   ARG A  53     -28.245  19.657 -31.670  1.00 59.29           C  
ATOM    764  CB  ARG A  53     -29.695  19.474 -29.609  1.00 59.29           C  
ATOM    765  HB2 ARG A  53     -30.554  20.132 -29.738  1.00 59.29           H  
ATOM    766  HB3 ARG A  53     -29.913  18.544 -30.134  1.00 59.29           H  
ATOM    767  O   ARG A  53     -29.131  19.861 -32.487  1.00 59.29           O  
ATOM    768  CG  ARG A  53     -29.520  19.131 -28.127  1.00 59.29           C  
ATOM    769  HG2 ARG A  53     -29.139  19.995 -27.583  1.00 59.29           H  
ATOM    770  HG3 ARG A  53     -28.802  18.312 -28.079  1.00 59.29           H  
ATOM    771  CD  ARG A  53     -30.832  18.658 -27.486  1.00 59.29           C  
ATOM    772  HD2 ARG A  53     -31.505  19.511 -27.391  1.00 59.29           H  
ATOM    773  HD3 ARG A  53     -31.297  17.915 -28.134  1.00 59.29           H  
ATOM    774  NE  ARG A  53     -30.588  18.056 -26.167  1.00 59.29           N  
ATOM    775  HE  ARG A  53     -29.638  17.793 -25.945  1.00 59.29           H  
ATOM    776  NH1 ARG A  53     -32.736  17.715 -25.424  1.00 59.29           N  
ATOM    777 HH11 ARG A  53     -33.100  18.195 -26.235  1.00 59.29           H  
ATOM    778 HH12 ARG A  53     -33.365  17.417 -24.692  1.00 59.29           H  
ATOM    779  NH2 ARG A  53     -30.991  17.087 -24.175  1.00 59.29           N  
ATOM    780 HH21 ARG A  53     -31.603  16.732 -23.454  1.00 59.29           H  
ATOM    781 HH22 ARG A  53     -30.001  16.891 -24.171  1.00 59.29           H  
ATOM    782  CZ  ARG A  53     -31.447  17.631 -25.263  1.00 59.29           C  
ATOM    783  N   SER A  54     -27.126  19.008 -31.987  1.00 78.33           N  
ATOM    784  H   SER A  54     -26.437  18.864 -31.262  1.00 78.33           H  
ATOM    785  CA  SER A  54     -26.910  18.389 -33.308  1.00 78.33           C  
ATOM    786  HA  SER A  54     -27.771  18.584 -33.948  1.00 78.33           H  
ATOM    787  C   SER A  54     -26.786  16.875 -33.164  1.00 78.33           C  
ATOM    788  CB  SER A  54     -25.699  18.996 -34.027  1.00 78.33           C  
ATOM    789  HB2 SER A  54     -25.588  18.521 -35.002  1.00 78.33           H  
ATOM    790  HB3 SER A  54     -25.861  20.064 -34.176  1.00 78.33           H  
ATOM    791  O   SER A  54     -25.935  16.410 -32.401  1.00 78.33           O  
ATOM    792  OG  SER A  54     -24.522  18.796 -33.270  1.00 78.33           O  
ATOM    793  HG  SER A  54     -24.581  17.896 -32.943  1.00 78.33           H  
ATOM    794  N   LYS A  55     -27.614  16.115 -33.885  1.00 86.53           N  
ATOM    795  H   LYS A  55     -28.225  16.570 -34.548  1.00 86.53           H  
ATOM    796  CA  LYS A  55     -27.577  14.645 -33.935  1.00 86.53           C  
ATOM    797  HA  LYS A  55     -26.935  14.265 -33.140  1.00 86.53           H  
ATOM    798  C   LYS A  55     -26.968  14.179 -35.258  1.00 86.53           C  
ATOM    799  CB  LYS A  55     -28.985  14.052 -33.748  1.00 86.53           C  
ATOM    800  HB2 LYS A  55     -28.892  12.966 -33.757  1.00 86.53           H  
ATOM    801  HB3 LYS A  55     -29.610  14.343 -34.592  1.00 86.53           H  
ATOM    802  O   LYS A  55     -27.089  14.882 -36.255  1.00 86.53           O  
ATOM    803  CG  LYS A  55     -29.684  14.480 -32.445  1.00 86.53           C  
ATOM    804  HG2 LYS A  55     -29.007  14.352 -31.600  1.00 86.53           H  
ATOM    805  HG3 LYS A  55     -29.950  15.535 -32.508  1.00 86.53           H  
ATOM    806  CD  LYS A  55     -30.962  13.651 -32.237  1.00 86.53           C  
ATOM    807  HD2 LYS A  55     -31.641  13.857 -33.064  1.00 86.53           H  
ATOM    808  HD3 LYS A  55     -30.708  12.591 -32.255  1.00 86.53           H  
ATOM    809  CE  LYS A  55     -31.661  13.974 -30.909  1.00 86.53           C  
ATOM    810  HE2 LYS A  55     -31.014  13.664 -30.089  1.00 86.53           H  
ATOM    811  HE3 LYS A  55     -31.803  15.053 -30.845  1.00 86.53           H  
ATOM    812  NZ  LYS A  55     -32.979  13.288 -30.816  1.00 86.53           N  
ATOM    813  HZ1 LYS A  55     -33.442  13.481 -29.940  1.00 86.53           H  
ATOM    814  HZ2 LYS A  55     -32.875  12.287 -30.907  1.00 86.53           H  
ATOM    815  HZ3 LYS A  55     -33.593  13.590 -31.559  1.00 86.53           H  
ATOM    816  N   GLY A  56     -26.326  13.017 -35.266  1.00 87.65           N  
ATOM    817  H   GLY A  56     -26.218  12.502 -34.404  1.00 87.65           H  
ATOM    818  CA  GLY A  56     -25.776  12.423 -36.483  1.00 87.65           C  
ATOM    819  HA2 GLY A  56     -26.533  12.435 -37.266  1.00 87.65           H  
ATOM    820  HA3 GLY A  56     -24.925  13.013 -36.825  1.00 87.65           H  
ATOM    821  C   GLY A  56     -25.318  10.984 -36.276  1.00 87.65           C  
ATOM    822  O   GLY A  56     -25.302  10.482 -35.152  1.00 87.65           O  
ATOM    823  N   LEU A  57     -24.939  10.325 -37.365  1.00 88.00           N  
ATOM    824  H   LEU A  57     -24.970  10.794 -38.259  1.00 88.00           H  
ATOM    825  CA  LEU A  57     -24.378   8.978 -37.337  1.00 88.00           C  
ATOM    826  HA  LEU A  57     -24.856   8.415 -36.536  1.00 88.00           H  
ATOM    827  C   LEU A  57     -22.870   9.042 -37.051  1.00 88.00           C  
ATOM    828  CB  LEU A  57     -24.701   8.297 -38.676  1.00 88.00           C  
ATOM    829  HB2 LEU A  57     -25.725   8.532 -38.965  1.00 88.00           H  
ATOM    830  HB3 LEU A  57     -24.041   8.719 -39.434  1.00 88.00           H  
ATOM    831  O   LEU A  57     -22.165   9.921 -37.555  1.00 88.00           O  
ATOM    832  CG  LEU A  57     -24.550   6.765 -38.670  1.00 88.00           C  
ATOM    833  HG  LEU A  57     -23.598   6.486 -38.219  1.00 88.00           H  
ATOM    834  CD1 LEU A  57     -25.696   6.090 -37.910  1.00 88.00           C  
ATOM    835 HD11 LEU A  57     -26.654   6.351 -38.359  1.00 88.00           H  
ATOM    836 HD12 LEU A  57     -25.569   5.009 -37.956  1.00 88.00           H  
ATOM    837 HD13 LEU A  57     -25.691   6.390 -36.862  1.00 88.00           H  
ATOM    838  CD2 LEU A  57     -24.570   6.288 -40.121  1.00 88.00           C  
ATOM    839 HD21 LEU A  57     -25.519   6.541 -40.593  1.00 88.00           H  
ATOM    840 HD22 LEU A  57     -24.427   5.208 -40.171  1.00 88.00           H  
ATOM    841 HD23 LEU A  57     -23.756   6.754 -40.676  1.00 88.00           H  
ATOM    842  N   VAL A  58     -22.368   8.125 -36.230  1.00 87.14           N  
ATOM    843  H   VAL A  58     -22.986   7.407 -35.879  1.00 87.14           H  
ATOM    844  CA  VAL A  58     -20.929   7.912 -36.053  1.00 87.14           C  
ATOM    845  HA  VAL A  58     -20.427   8.875 -35.957  1.00 87.14           H  
ATOM    846  C   VAL A  58     -20.411   7.210 -37.308  1.00 87.14           C  
ATOM    847  CB  VAL A  58     -20.646   7.089 -34.787  1.00 87.14           C  
ATOM    848  HB  VAL A  58     -21.120   6.113 -34.892  1.00 87.14           H  
ATOM    849  O   VAL A  58     -20.875   6.129 -37.650  1.00 87.14           O  
ATOM    850  CG1 VAL A  58     -19.145   6.882 -34.571  1.00 87.14           C  
ATOM    851 HG11 VAL A  58     -18.636   7.843 -34.491  1.00 87.14           H  
ATOM    852 HG12 VAL A  58     -18.988   6.314 -33.655  1.00 87.14           H  
ATOM    853 HG13 VAL A  58     -18.721   6.314 -35.399  1.00 87.14           H  
ATOM    854  CG2 VAL A  58     -21.189   7.784 -33.529  1.00 87.14           C  
ATOM    855 HG21 VAL A  58     -20.982   7.162 -32.658  1.00 87.14           H  
ATOM    856 HG22 VAL A  58     -22.269   7.913 -33.601  1.00 87.14           H  
ATOM    857 HG23 VAL A  58     -20.714   8.757 -33.405  1.00 87.14           H  
ATOM    858  N   GLN A  59     -19.472   7.846 -38.007  1.00 84.64           N  
ATOM    859  H   GLN A  59     -19.082   8.689 -37.611  1.00 84.64           H  
ATOM    860  CA  GLN A  59     -18.958   7.403 -39.307  1.00 84.64           C  
ATOM    861  HA  GLN A  59     -19.790   7.197 -39.980  1.00 84.64           H  
ATOM    862  C   GLN A  59     -18.133   6.118 -39.188  1.00 84.64           C  
ATOM    863  CB  GLN A  59     -18.083   8.520 -39.901  1.00 84.64           C  
ATOM    864  HB2 GLN A  59     -17.575   8.146 -40.790  1.00 84.64           H  
ATOM    865  HB3 GLN A  59     -17.324   8.789 -39.166  1.00 84.64           H  
ATOM    866  O   GLN A  59     -18.243   5.233 -40.031  1.00 84.64           O  
ATOM    867  CG  GLN A  59     -18.887   9.770 -40.294  1.00 84.64           C  
ATOM    868  HG2 GLN A  59     -19.460   9.546 -41.194  1.00 84.64           H  
ATOM    869  HG3 GLN A  59     -19.594  10.026 -39.505  1.00 84.64           H  
ATOM    870  CD  GLN A  59     -18.014  11.000 -40.538  1.00 84.64           C  
ATOM    871  NE2 GLN A  59     -18.467  11.934 -41.346  1.00 84.64           N  
ATOM    872 HE21 GLN A  59     -19.311  11.774 -41.877  1.00 84.64           H  
ATOM    873 HE22 GLN A  59     -17.820  12.669 -41.596  1.00 84.64           H  
ATOM    874  OE1 GLN A  59     -16.949  11.192 -39.969  1.00 84.64           O  
ATOM    875  N   ASN A  60     -17.293   6.023 -38.155  1.00 84.59           N  
ATOM    876  H   ASN A  60     -17.265   6.778 -37.484  1.00 84.59           H  
ATOM    877  CA  ASN A  60     -16.503   4.832 -37.868  1.00 84.59           C  
ATOM    878  HA  ASN A  60     -17.139   3.964 -38.045  1.00 84.59           H  
ATOM    879  C   ASN A  60     -16.063   4.796 -36.394  1.00 84.59           C  
ATOM    880  CB  ASN A  60     -15.293   4.764 -38.829  1.00 84.59           C  
ATOM    881  HB2 ASN A  60     -15.610   4.983 -39.848  1.00 84.59           H  
ATOM    882  HB3 ASN A  60     -14.545   5.501 -38.536  1.00 84.59           H  
ATOM    883  O   ASN A  60     -15.956   5.842 -35.741  1.00 84.59           O  
ATOM    884  CG  ASN A  60     -14.661   3.382 -38.854  1.00 84.59           C  
ATOM    885  ND2 ASN A  60     -13.404   3.277 -39.202  1.00 84.59           N  
ATOM    886 HD21 ASN A  60     -12.832   4.106 -39.284  1.00 84.59           H  
ATOM    887 HD22 ASN A  60     -12.921   2.483 -38.807  1.00 84.59           H  
ATOM    888  OD1 ASN A  60     -15.295   2.388 -38.538  1.00 84.59           O  
ATOM    889  N   ILE A  61     -15.796   3.591 -35.888  1.00 86.28           N  
ATOM    890  H   ILE A  61     -15.842   2.803 -36.518  1.00 86.28           H  
ATOM    891  CA  ILE A  61     -15.239   3.330 -34.558  1.00 86.28           C  
ATOM    892  HA  ILE A  61     -14.798   4.245 -34.164  1.00 86.28           H  
ATOM    893  C   ILE A  61     -14.139   2.276 -34.703  1.00 86.28           C  
ATOM    894  CB  ILE A  61     -16.328   2.858 -33.566  1.00 86.28           C  
ATOM    895  HB  ILE A  61     -16.778   1.946 -33.959  1.00 86.28           H  
ATOM    896  O   ILE A  61     -14.435   1.104 -34.926  1.00 86.28           O  
ATOM    897  CG1 ILE A  61     -17.446   3.914 -33.416  1.00 86.28           C  
ATOM    898 HG12 ILE A  61     -17.015   4.855 -33.075  1.00 86.28           H  
ATOM    899 HG13 ILE A  61     -17.900   4.083 -34.393  1.00 86.28           H  
ATOM    900  CG2 ILE A  61     -15.697   2.527 -32.200  1.00 86.28           C  
ATOM    901 HG21 ILE A  61     -14.865   1.831 -32.309  1.00 86.28           H  
ATOM    902 HG22 ILE A  61     -16.436   2.009 -31.589  1.00 86.28           H  
ATOM    903 HG23 ILE A  61     -15.352   3.433 -31.702  1.00 86.28           H  
ATOM    904  CD1 ILE A  61     -18.585   3.514 -32.472  1.00 86.28           C  
ATOM    905 HD11 ILE A  61     -18.245   3.533 -31.436  1.00 86.28           H  
ATOM    906 HD12 ILE A  61     -19.407   4.223 -32.573  1.00 86.28           H  
ATOM    907 HD13 ILE A  61     -18.944   2.517 -32.728  1.00 86.28           H  
ATOM    908  N   ASP A  62     -12.882   2.675 -34.515  1.00 86.55           N  
ATOM    909  H   ASP A  62     -12.708   3.656 -34.351  1.00 86.55           H  
ATOM    910  CA  ASP A  62     -11.736   1.764 -34.589  1.00 86.55           C  
ATOM    911  HA  ASP A  62     -12.054   0.821 -35.035  1.00 86.55           H  
ATOM    912  C   ASP A  62     -11.191   1.465 -33.186  1.00 86.55           C  
ATOM    913  CB  ASP A  62     -10.646   2.332 -35.510  1.00 86.55           C  
ATOM    914  HB2 ASP A  62     -10.266   3.261 -35.087  1.00 86.55           H  
ATOM    915  HB3 ASP A  62      -9.819   1.622 -35.547  1.00 86.55           H  
ATOM    916  O   ASP A  62     -10.862   2.379 -32.425  1.00 86.55           O  
ATOM    917  CG  ASP A  62     -11.136   2.581 -36.942  1.00 86.55           C  
ATOM    918  OD1 ASP A  62     -11.779   1.682 -37.529  1.00 86.55           O  
ATOM    919  OD2 ASP A  62     -10.874   3.690 -37.457  1.00 86.55           O  
ATOM    920  N   GLN A  63     -11.064   0.187 -32.818  1.00 85.95           N  
ATOM    921  H   GLN A  63     -11.320  -0.535 -33.476  1.00 85.95           H  
ATOM    922  CA  GLN A  63     -10.421  -0.206 -31.561  1.00 85.95           C  
ATOM    923  HA  GLN A  63     -10.677   0.533 -30.802  1.00 85.95           H  
ATOM    924  C   GLN A  63      -8.893  -0.213 -31.729  1.00 85.95           C  
ATOM    925  CB  GLN A  63     -10.967  -1.559 -31.076  1.00 85.95           C  
ATOM    926  HB2 GLN A  63     -12.056  -1.518 -31.053  1.00 85.95           H  
ATOM    927  HB3 GLN A  63     -10.666  -2.348 -31.765  1.00 85.95           H  
ATOM    928  O   GLN A  63      -8.342  -1.004 -32.486  1.00 85.95           O  
ATOM    929  CG  GLN A  63     -10.451  -1.882 -29.665  1.00 85.95           C  
ATOM    930  HG2 GLN A  63     -10.728  -1.074 -28.988  1.00 85.95           H  
ATOM    931  HG3 GLN A  63      -9.364  -1.957 -29.680  1.00 85.95           H  
ATOM    932  CD  GLN A  63     -11.002  -3.197 -29.125  1.00 85.95           C  
ATOM    933  NE2 GLN A  63     -11.983  -3.180 -28.253  1.00 85.95           N  
ATOM    934 HE21 GLN A  63     -12.508  -2.330 -28.105  1.00 85.95           H  
ATOM    935 HE22 GLN A  63     -12.413  -4.084 -28.113  1.00 85.95           H  
ATOM    936  OE1 GLN A  63     -10.513  -4.276 -29.393  1.00 85.95           O  
ATOM    937  N   LEU A  64      -8.190   0.648 -30.991  1.00 83.68           N  
ATOM    938  H   LEU A  64      -8.710   1.257 -30.376  1.00 83.68           H  
ATOM    939  CA  LEU A  64      -6.730   0.805 -31.082  1.00 83.68           C  
ATOM    940  HA  LEU A  64      -6.407   0.608 -32.104  1.00 83.68           H  
ATOM    941  C   LEU A  64      -5.964  -0.165 -30.181  1.00 83.68           C  
ATOM    942  CB  LEU A  64      -6.364   2.242 -30.695  1.00 83.68           C  
ATOM    943  HB2 LEU A  64      -5.278   2.329 -30.661  1.00 83.68           H  
ATOM    944  HB3 LEU A  64      -6.749   2.435 -29.693  1.00 83.68           H  
ATOM    945  O   LEU A  64      -4.852  -0.586 -30.493  1.00 83.68           O  
ATOM    946  CG  LEU A  64      -6.909   3.309 -31.656  1.00 83.68           C  
ATOM    947  HG  LEU A  64      -7.990   3.216 -31.755  1.00 83.68           H  
ATOM    948  CD1 LEU A  64      -6.598   4.663 -31.045  1.00 83.68           C  
ATOM    949 HD11 LEU A  64      -7.121   4.718 -30.090  1.00 83.68           H  
ATOM    950 HD12 LEU A  64      -6.968   5.448 -31.705  1.00 83.68           H  
ATOM    951 HD13 LEU A  64      -5.525   4.785 -30.899  1.00 83.68           H  
ATOM    952  CD2 LEU A  64      -6.262   3.248 -33.037  1.00 83.68           C  
ATOM    953 HD21 LEU A  64      -6.534   2.316 -33.532  1.00 83.68           H  
ATOM    954 HD22 LEU A  64      -5.177   3.316 -32.960  1.00 83.68           H  
ATOM    955 HD23 LEU A  64      -6.637   4.065 -33.654  1.00 83.68           H  
ATOM    956  N   TYR A  65      -6.529  -0.473 -29.017  1.00 82.39           N  
ATOM    957  H   TYR A  65      -7.441  -0.085 -28.823  1.00 82.39           H  
ATOM    958  CA  TYR A  65      -5.993  -1.456 -28.086  1.00 82.39           C  
ATOM    959  HA  TYR A  65      -5.637  -2.311 -28.662  1.00 82.39           H  
ATOM    960  C   TYR A  65      -7.101  -1.939 -27.156  1.00 82.39           C  
ATOM    961  CB  TYR A  65      -4.811  -0.881 -27.282  1.00 82.39           C  
ATOM    962  HB2 TYR A  65      -3.984  -0.692 -27.967  1.00 82.39           H  
ATOM    963  HB3 TYR A  65      -4.466  -1.640 -26.579  1.00 82.39           H  
ATOM    964  O   TYR A  65      -8.006  -1.189 -26.798  1.00 82.39           O  
ATOM    965  CG  TYR A  65      -5.105   0.395 -26.516  1.00 82.39           C  
ATOM    966  CD1 TYR A  65      -4.869   1.642 -27.128  1.00 82.39           C  
ATOM    967  HD1 TYR A  65      -4.482   1.680 -28.136  1.00 82.39           H  
ATOM    968  CD2 TYR A  65      -5.637   0.334 -25.212  1.00 82.39           C  
ATOM    969  HD2 TYR A  65      -5.856  -0.620 -24.756  1.00 82.39           H  
ATOM    970  CE1 TYR A  65      -5.171   2.834 -26.445  1.00 82.39           C  
ATOM    971  HE1 TYR A  65      -5.016   3.791 -26.922  1.00 82.39           H  
ATOM    972  CE2 TYR A  65      -5.946   1.525 -24.530  1.00 82.39           C  
ATOM    973  HE2 TYR A  65      -6.408   1.514 -23.554  1.00 82.39           H  
ATOM    974  OH  TYR A  65      -6.053   3.896 -24.493  1.00 82.39           O  
ATOM    975  HH  TYR A  65      -5.862   4.709 -24.967  1.00 82.39           H  
ATOM    976  CZ  TYR A  65      -5.720   2.769 -25.150  1.00 82.39           C  
ATOM    977  N   SER A  66      -6.994  -3.187 -26.714  1.00 81.77           N  
ATOM    978  H   SER A  66      -6.277  -3.783 -27.102  1.00 81.77           H  
ATOM    979  CA  SER A  66      -7.854  -3.764 -25.686  1.00 81.77           C  
ATOM    980  HA  SER A  66      -8.226  -2.972 -25.037  1.00 81.77           H  
ATOM    981  C   SER A  66      -7.037  -4.738 -24.848  1.00 81.77           C  
ATOM    982  CB  SER A  66      -9.054  -4.447 -26.343  1.00 81.77           C  
ATOM    983  HB2 SER A  66      -9.627  -3.695 -26.885  1.00 81.77           H  
ATOM    984  HB3 SER A  66      -8.712  -5.209 -27.043  1.00 81.77           H  
ATOM    985  O   SER A  66      -6.398  -5.647 -25.377  1.00 81.77           O  
ATOM    986  OG  SER A  66      -9.882  -5.039 -25.363  1.00 81.77           O  
ATOM    987  HG  SER A  66     -10.653  -5.375 -25.826  1.00 81.77           H  
ATOM    988  N   GLY A  67      -6.978  -4.514 -23.533  1.00 75.15           N  
ATOM    989  H   GLY A  67      -7.448  -3.698 -23.167  1.00 75.15           H  
ATOM    990  CA  GLY A  67      -6.240  -5.388 -22.626  1.00 75.15           C  
ATOM    991  HA2 GLY A  67      -6.811  -6.309 -22.509  1.00 75.15           H  
ATOM    992  HA3 GLY A  67      -5.282  -5.647 -23.075  1.00 75.15           H  
ATOM    993  C   GLY A  67      -5.967  -4.786 -21.250  1.00 75.15           C  
ATOM    994  O   GLY A  67      -5.801  -3.581 -21.077  1.00 75.15           O  
ATOM    995  N   GLY A  68      -5.901  -5.650 -20.231  1.00 75.03           N  
ATOM    996  H   GLY A  68      -6.033  -6.630 -20.438  1.00 75.03           H  
ATOM    997  CA  GLY A  68      -5.524  -5.252 -18.868  1.00 75.03           C  
ATOM    998  HA2 GLY A  68      -4.541  -4.784 -18.897  1.00 75.03           H  
ATOM    999  HA3 GLY A  68      -5.465  -6.145 -18.245  1.00 75.03           H  
ATOM   1000  C   GLY A  68      -6.490  -4.273 -18.190  1.00 75.03           C  
ATOM   1001  O   GLY A  68      -6.059  -3.516 -17.327  1.00 75.03           O  
ATOM   1002  N   GLY A  69      -7.766  -4.268 -18.593  1.00 80.70           N  
ATOM   1003  H   GLY A  69      -8.032  -4.889 -19.343  1.00 80.70           H  
ATOM   1004  CA  GLY A  69      -8.776  -3.329 -18.096  1.00 80.70           C  
ATOM   1005  HA2 GLY A  69      -9.766  -3.767 -18.226  1.00 80.70           H  
ATOM   1006  HA3 GLY A  69      -8.620  -3.152 -17.032  1.00 80.70           H  
ATOM   1007  C   GLY A  69      -8.771  -1.971 -18.799  1.00 80.70           C  
ATOM   1008  O   GLY A  69      -9.576  -1.128 -18.437  1.00 80.70           O  
ATOM   1009  N   LYS A  70      -7.918  -1.753 -19.805  1.00 88.09           N  
ATOM   1010  H   LYS A  70      -7.292  -2.493 -20.088  1.00 88.09           H  
ATOM   1011  CA  LYS A  70      -7.920  -0.546 -20.639  1.00 88.09           C  
ATOM   1012  HA  LYS A  70      -8.646   0.168 -20.248  1.00 88.09           H  
ATOM   1013  C   LYS A  70      -8.349  -0.868 -22.060  1.00 88.09           C  
ATOM   1014  CB  LYS A  70      -6.543   0.121 -20.634  1.00 88.09           C  
ATOM   1015  HB2 LYS A  70      -5.785  -0.610 -20.914  1.00 88.09           H  
ATOM   1016  HB3 LYS A  70      -6.543   0.927 -21.368  1.00 88.09           H  
ATOM   1017  O   LYS A  70      -8.022  -1.940 -22.572  1.00 88.09           O  
ATOM   1018  CG  LYS A  70      -6.219   0.728 -19.268  1.00 88.09           C  
ATOM   1019  HG2 LYS A  70      -6.950   1.507 -19.055  1.00 88.09           H  
ATOM   1020  HG3 LYS A  70      -6.279  -0.035 -18.491  1.00 88.09           H  
ATOM   1021  CD  LYS A  70      -4.805   1.318 -19.280  1.00 88.09           C  
ATOM   1022  HD2 LYS A  70      -4.090   0.498 -19.348  1.00 88.09           H  
ATOM   1023  HD3 LYS A  70      -4.679   1.972 -20.143  1.00 88.09           H  
ATOM   1024  CE  LYS A  70      -4.577   2.100 -17.986  1.00 88.09           C  
ATOM   1025  HE2 LYS A  70      -3.511   2.239 -17.807  1.00 88.09           H  
ATOM   1026  HE3 LYS A  70      -5.013   1.538 -17.160  1.00 88.09           H  
ATOM   1027  NZ  LYS A  70      -5.235   3.417 -18.066  1.00 88.09           N  
ATOM   1028  HZ1 LYS A  70      -6.141   3.317 -18.502  1.00 88.09           H  
ATOM   1029  HZ2 LYS A  70      -5.517   3.743 -17.153  1.00 88.09           H  
ATOM   1030  HZ3 LYS A  70      -4.764   4.124 -18.613  1.00 88.09           H  
ATOM   1031  N   VAL A  71      -9.052   0.065 -22.680  1.00 90.21           N  
ATOM   1032  H   VAL A  71      -9.244   0.930 -22.196  1.00 90.21           H  
ATOM   1033  CA  VAL A  71      -9.486  -0.006 -24.074  1.00 90.21           C  
ATOM   1034  HA  VAL A  71      -8.811  -0.669 -24.615  1.00 90.21           H  
ATOM   1035  C   VAL A  71      -9.373   1.376 -24.705  1.00 90.21           C  
ATOM   1036  CB  VAL A  71     -10.910  -0.572 -24.224  1.00 90.21           C  
ATOM   1037  HB  VAL A  71     -11.168  -0.580 -25.284  1.00 90.21           H  
ATOM   1038  O   VAL A  71      -9.663   2.379 -24.060  1.00 90.21           O  
ATOM   1039  CG1 VAL A  71     -11.013  -2.017 -23.719  1.00 90.21           C  
ATOM   1040 HG11 VAL A  71     -10.868  -2.058 -22.640  1.00 90.21           H  
ATOM   1041 HG12 VAL A  71     -11.996  -2.420 -23.965  1.00 90.21           H  
ATOM   1042 HG13 VAL A  71     -10.261  -2.631 -24.214  1.00 90.21           H  
ATOM   1043  CG2 VAL A  71     -11.953   0.255 -23.482  1.00 90.21           C  
ATOM   1044 HG21 VAL A  71     -11.602   0.530 -22.487  1.00 90.21           H  
ATOM   1045 HG22 VAL A  71     -12.174   1.153 -24.060  1.00 90.21           H  
ATOM   1046 HG23 VAL A  71     -12.864  -0.334 -23.379  1.00 90.21           H  
ATOM   1047  N   GLY A  72      -8.918   1.422 -25.950  1.00 92.67           N  
ATOM   1048  H   GLY A  72      -8.698   0.554 -26.416  1.00 92.67           H  
ATOM   1049  CA  GLY A  72      -8.787   2.650 -26.720  1.00 92.67           C  
ATOM   1050  HA2 GLY A  72      -9.041   3.514 -26.105  1.00 92.67           H  
ATOM   1051  HA3 GLY A  72      -7.756   2.764 -27.054  1.00 92.67           H  
ATOM   1052  C   GLY A  72      -9.665   2.593 -27.957  1.00 92.67           C  
ATOM   1053  O   GLY A  72      -9.526   1.645 -28.727  1.00 92.67           O  
ATOM   1054  N   TYR A  73     -10.513   3.596 -28.173  1.00 93.30           N  
ATOM   1055  H   TYR A  73     -10.542   4.352 -27.503  1.00 93.30           H  
ATOM   1056  CA  TYR A  73     -11.330   3.720 -29.383  1.00 93.30           C  
ATOM   1057  HA  TYR A  73     -11.089   2.906 -30.067  1.00 93.30           H  
ATOM   1058  C   TYR A  73     -11.044   5.025 -30.109  1.00 93.30           C  
ATOM   1059  CB  TYR A  73     -12.823   3.612 -29.060  1.00 93.30           C  
ATOM   1060  HB2 TYR A  73     -13.393   3.833 -29.963  1.00 93.30           H  
ATOM   1061  HB3 TYR A  73     -13.092   4.362 -28.316  1.00 93.30           H  
ATOM   1062  O   TYR A  73     -10.926   6.074 -29.482  1.00 93.30           O  
ATOM   1063  CG  TYR A  73     -13.235   2.243 -28.576  1.00 93.30           C  
ATOM   1064  CD1 TYR A  73     -13.383   1.197 -29.505  1.00 93.30           C  
ATOM   1065  HD1 TYR A  73     -13.206   1.373 -30.556  1.00 93.30           H  
ATOM   1066  CD2 TYR A  73     -13.476   2.016 -27.209  1.00 93.30           C  
ATOM   1067  HD2 TYR A  73     -13.363   2.827 -26.504  1.00 93.30           H  
ATOM   1068  CE1 TYR A  73     -13.775  -0.078 -29.065  1.00 93.30           C  
ATOM   1069  HE1 TYR A  73     -13.914  -0.875 -29.781  1.00 93.30           H  
ATOM   1070  CE2 TYR A  73     -13.881   0.743 -26.767  1.00 93.30           C  
ATOM   1071  HE2 TYR A  73     -14.083   0.578 -25.719  1.00 93.30           H  
ATOM   1072  OH  TYR A  73     -14.393  -1.547 -27.281  1.00 93.30           O  
ATOM   1073  HH  TYR A  73     -14.710  -1.534 -26.375  1.00 93.30           H  
ATOM   1074  CZ  TYR A  73     -14.029  -0.307 -27.699  1.00 93.30           C  
ATOM   1075  N   LEU A  74     -10.980   4.976 -31.432  1.00 93.06           N  
ATOM   1076  H   LEU A  74     -11.061   4.077 -31.884  1.00 93.06           H  
ATOM   1077  CA  LEU A  74     -10.984   6.147 -32.291  1.00 93.06           C  
ATOM   1078  HA  LEU A  74     -10.767   7.029 -31.688  1.00 93.06           H  
ATOM   1079  C   LEU A  74     -12.384   6.295 -32.890  1.00 93.06           C  
ATOM   1080  CB  LEU A  74      -9.881   5.984 -33.343  1.00 93.06           C  
ATOM   1081  HB2 LEU A  74     -10.206   5.242 -34.073  1.00 93.06           H  
ATOM   1082  HB3 LEU A  74      -8.983   5.599 -32.860  1.00 93.06           H  
ATOM   1083  O   LEU A  74     -12.813   5.469 -33.686  1.00 93.06           O  
ATOM   1084  CG  LEU A  74      -9.521   7.280 -34.081  1.00 93.06           C  
ATOM   1085  HG  LEU A  74     -10.409   7.709 -34.544  1.00 93.06           H  
ATOM   1086  CD1 LEU A  74      -8.877   8.322 -33.157  1.00 93.06           C  
ATOM   1087 HD11 LEU A  74      -8.536   9.172 -33.749  1.00 93.06           H  
ATOM   1088 HD12 LEU A  74      -8.029   7.881 -32.632  1.00 93.06           H  
ATOM   1089 HD13 LEU A  74      -9.607   8.681 -32.433  1.00 93.06           H  
ATOM   1090  CD2 LEU A  74      -8.497   6.947 -35.160  1.00 93.06           C  
ATOM   1091 HD21 LEU A  74      -7.598   6.520 -34.717  1.00 93.06           H  
ATOM   1092 HD22 LEU A  74      -8.237   7.845 -35.721  1.00 93.06           H  
ATOM   1093 HD23 LEU A  74      -8.923   6.219 -35.850  1.00 93.06           H  
ATOM   1094  N   VAL A  75     -13.112   7.322 -32.461  1.00 92.37           N  
ATOM   1095  H   VAL A  75     -12.684   7.950 -31.796  1.00 92.37           H  
ATOM   1096  CA  VAL A  75     -14.507   7.576 -32.836  1.00 92.37           C  
ATOM   1097  HA  VAL A  75     -14.919   6.698 -33.335  1.00 92.37           H  
ATOM   1098  C   VAL A  75     -14.571   8.747 -33.807  1.00 92.37           C  
ATOM   1099  CB  VAL A  75     -15.353   7.849 -31.580  1.00 92.37           C  
ATOM   1100  HB  VAL A  75     -14.911   8.678 -31.027  1.00 92.37           H  
ATOM   1101  O   VAL A  75     -14.082   9.835 -33.501  1.00 92.37           O  
ATOM   1102  CG1 VAL A  75     -16.800   8.223 -31.912  1.00 92.37           C  
ATOM   1103 HG11 VAL A  75     -17.299   7.380 -32.389  1.00 92.37           H  
ATOM   1104 HG12 VAL A  75     -16.840   9.093 -32.567  1.00 92.37           H  
ATOM   1105 HG13 VAL A  75     -17.311   8.484 -30.985  1.00 92.37           H  
ATOM   1106  CG2 VAL A  75     -15.387   6.620 -30.663  1.00 92.37           C  
ATOM   1107 HG21 VAL A  75     -14.390   6.415 -30.272  1.00 92.37           H  
ATOM   1108 HG22 VAL A  75     -15.738   5.750 -31.218  1.00 92.37           H  
ATOM   1109 HG23 VAL A  75     -16.063   6.795 -29.827  1.00 92.37           H  
ATOM   1110  N   TYR A  76     -15.218   8.553 -34.952  1.00 91.13           N  
ATOM   1111  H   TYR A  76     -15.556   7.624 -35.160  1.00 91.13           H  
ATOM   1112  CA  TYR A  76     -15.423   9.588 -35.964  1.00 91.13           C  
ATOM   1113  HA  TYR A  76     -14.774  10.439 -35.757  1.00 91.13           H  
ATOM   1114  C   TYR A  76     -16.876  10.073 -35.927  1.00 91.13           C  
ATOM   1115  CB  TYR A  76     -15.012   9.045 -37.334  1.00 91.13           C  
ATOM   1116  HB2 TYR A  76     -15.249   9.791 -38.092  1.00 91.13           H  
ATOM   1117  HB3 TYR A  76     -15.600   8.154 -37.558  1.00 91.13           H  
ATOM   1118  O   TYR A  76     -17.781   9.390 -36.401  1.00 91.13           O  
ATOM   1119  CG  TYR A  76     -13.541   8.694 -37.440  1.00 91.13           C  
ATOM   1120  CD1 TYR A  76     -12.638   9.625 -37.989  1.00 91.13           C  
ATOM   1121  HD1 TYR A  76     -12.998  10.584 -38.329  1.00 91.13           H  
ATOM   1122  CD2 TYR A  76     -13.079   7.429 -37.024  1.00 91.13           C  
ATOM   1123  HD2 TYR A  76     -13.758   6.708 -36.594  1.00 91.13           H  
ATOM   1124  CE1 TYR A  76     -11.286   9.275 -38.164  1.00 91.13           C  
ATOM   1125  HE1 TYR A  76     -10.604   9.967 -38.636  1.00 91.13           H  
ATOM   1126  CE2 TYR A  76     -11.728   7.078 -37.192  1.00 91.13           C  
ATOM   1127  HE2 TYR A  76     -11.377   6.094 -36.916  1.00 91.13           H  
ATOM   1128  OH  TYR A  76      -9.546   7.641 -38.011  1.00 91.13           O  
ATOM   1129  HH  TYR A  76      -9.101   8.245 -38.611  1.00 91.13           H  
ATOM   1130  CZ  TYR A  76     -10.835   7.993 -37.782  1.00 91.13           C  
ATOM   1131  N   ALA A  77     -17.120  11.242 -35.333  1.00 87.71           N  
ATOM   1132  H   ALA A  77     -16.329  11.791 -35.031  1.00 87.71           H  
ATOM   1133  CA  ALA A  77     -18.460  11.792 -35.126  1.00 87.71           C  
ATOM   1134  HA  ALA A  77     -19.176  11.255 -35.748  1.00 87.71           H  
ATOM   1135  C   ALA A  77     -18.512  13.272 -35.530  1.00 87.71           C  
ATOM   1136  CB  ALA A  77     -18.862  11.577 -33.661  1.00 87.71           C  
ATOM   1137  HB1 ALA A  77     -18.135  12.051 -33.001  1.00 87.71           H  
ATOM   1138  HB2 ALA A  77     -19.844  12.012 -33.479  1.00 87.71           H  
ATOM   1139  HB3 ALA A  77     -18.899  10.509 -33.445  1.00 87.71           H  
ATOM   1140  O   ALA A  77     -17.687  14.079 -35.095  1.00 87.71           O  
ATOM   1141  N   GLY A  78     -19.488  13.639 -36.367  1.00 83.52           N  
ATOM   1142  H   GLY A  78     -20.148  12.939 -36.672  1.00 83.52           H  
ATOM   1143  CA  GLY A  78     -19.688  15.019 -36.824  1.00 83.52           C  
ATOM   1144  HA2 GLY A  78     -19.916  15.655 -35.968  1.00 83.52           H  
ATOM   1145  HA3 GLY A  78     -20.532  15.040 -37.513  1.00 83.52           H  
ATOM   1146  C   GLY A  78     -18.489  15.612 -37.562  1.00 83.52           C  
ATOM   1147  O   GLY A  78     -18.121  16.754 -37.293  1.00 83.52           O  
ATOM   1148  N   GLY A  79     -17.837  14.813 -38.415  1.00 82.99           N  
ATOM   1149  H   GLY A  79     -18.201  13.885 -38.581  1.00 82.99           H  
ATOM   1150  CA  GLY A  79     -16.649  15.216 -39.177  1.00 82.99           C  
ATOM   1151  HA2 GLY A  79     -16.844  16.168 -39.672  1.00 82.99           H  
ATOM   1152  HA3 GLY A  79     -16.455  14.467 -39.945  1.00 82.99           H  
ATOM   1153  C   GLY A  79     -15.374  15.367 -38.341  1.00 82.99           C  
ATOM   1154  O   GLY A  79     -14.374  15.886 -38.830  1.00 82.99           O  
ATOM   1155  N   ARG A  80     -15.379  14.942 -37.069  1.00 89.91           N  
ATOM   1156  H   ARG A  80     -16.227  14.531 -36.707  1.00 89.91           H  
ATOM   1157  CA  ARG A  80     -14.216  15.020 -36.173  1.00 89.91           C  
ATOM   1158  HA  ARG A  80     -13.364  15.392 -36.741  1.00 89.91           H  
ATOM   1159  C   ARG A  80     -13.846  13.641 -35.646  1.00 89.91           C  
ATOM   1160  CB  ARG A  80     -14.486  15.988 -35.012  1.00 89.91           C  
ATOM   1161  HB2 ARG A  80     -15.303  15.591 -34.409  1.00 89.91           H  
ATOM   1162  HB3 ARG A  80     -13.594  16.050 -34.388  1.00 89.91           H  
ATOM   1163  O   ARG A  80     -14.712  12.841 -35.312  1.00 89.91           O  
ATOM   1164  CG  ARG A  80     -14.872  17.393 -35.494  1.00 89.91           C  
ATOM   1165  HG2 ARG A  80     -15.826  17.334 -36.018  1.00 89.91           H  
ATOM   1166  HG3 ARG A  80     -14.125  17.775 -36.190  1.00 89.91           H  
ATOM   1167  CD  ARG A  80     -15.047  18.360 -34.319  1.00 89.91           C  
ATOM   1168  HD2 ARG A  80     -15.741  19.136 -34.645  1.00 89.91           H  
ATOM   1169  HD3 ARG A  80     -15.492  17.829 -33.478  1.00 89.91           H  
ATOM   1170  NE  ARG A  80     -13.774  18.997 -33.928  1.00 89.91           N  
ATOM   1171  HE  ARG A  80     -12.966  18.734 -34.474  1.00 89.91           H  
ATOM   1172  NH1 ARG A  80     -14.655  20.409 -32.358  1.00 89.91           N  
ATOM   1173 HH11 ARG A  80     -14.614  21.269 -31.831  1.00 89.91           H  
ATOM   1174 HH12 ARG A  80     -15.529  19.917 -32.475  1.00 89.91           H  
ATOM   1175  NH2 ARG A  80     -12.555  20.715 -33.058  1.00 89.91           N  
ATOM   1176 HH21 ARG A  80     -11.841  20.500 -33.740  1.00 89.91           H  
ATOM   1177 HH22 ARG A  80     -12.592  21.650 -32.678  1.00 89.91           H  
ATOM   1178  CZ  ARG A  80     -13.659  20.023 -33.108  1.00 89.91           C  
ATOM   1179  N   ARG A  81     -12.540  13.407 -35.517  1.00 92.50           N  
ATOM   1180  H   ARG A  81     -11.910  14.107 -35.881  1.00 92.50           H  
ATOM   1181  CA  ARG A  81     -11.970  12.241 -34.828  1.00 92.50           C  
ATOM   1182  HA  ARG A  81     -12.646  11.398 -34.974  1.00 92.50           H  
ATOM   1183  C   ARG A  81     -11.876  12.481 -33.317  1.00 92.50           C  
ATOM   1184  CB  ARG A  81     -10.618  11.857 -35.468  1.00 92.50           C  
ATOM   1185  HB2 ARG A  81     -10.667  12.015 -36.546  1.00 92.50           H  
ATOM   1186  HB3 ARG A  81     -10.471  10.789 -35.311  1.00 92.50           H  
ATOM   1187  O   ARG A  81     -11.539  13.593 -32.908  1.00 92.50           O  
ATOM   1188  CG  ARG A  81      -9.376  12.577 -34.901  1.00 92.50           C  
ATOM   1189  HG2 ARG A  81      -9.249  12.270 -33.862  1.00 92.50           H  
ATOM   1190  HG3 ARG A  81      -8.499  12.223 -35.444  1.00 92.50           H  
ATOM   1191  CD  ARG A  81      -9.394  14.116 -34.963  1.00 92.50           C  
ATOM   1192  HD2 ARG A  81      -9.241  14.407 -36.002  1.00 92.50           H  
ATOM   1193  HD3 ARG A  81     -10.360  14.524 -34.666  1.00 92.50           H  
ATOM   1194  NE  ARG A  81      -8.325  14.718 -34.138  1.00 92.50           N  
ATOM   1195  HE  ARG A  81      -7.399  14.699 -34.542  1.00 92.50           H  
ATOM   1196  NH1 ARG A  81      -9.540  15.340 -32.266  1.00 92.50           N  
ATOM   1197 HH11 ARG A  81     -10.321  14.796 -32.605  1.00 92.50           H  
ATOM   1198 HH12 ARG A  81      -9.494  15.385 -31.258  1.00 92.50           H  
ATOM   1199  NH2 ARG A  81      -7.379  15.737 -32.334  1.00 92.50           N  
ATOM   1200 HH21 ARG A  81      -6.461  15.643 -32.746  1.00 92.50           H  
ATOM   1201 HH22 ARG A  81      -7.491  15.973 -31.359  1.00 92.50           H  
ATOM   1202  CZ  ARG A  81      -8.429  15.258 -32.932  1.00 92.50           C  
ATOM   1203  N   PHE A  82     -12.081  11.461 -32.501  1.00 93.85           N  
ATOM   1204  H   PHE A  82     -12.476  10.616 -32.887  1.00 93.85           H  
ATOM   1205  CA  PHE A  82     -11.900  11.515 -31.050  1.00 93.85           C  
ATOM   1206  HA  PHE A  82     -11.258  12.354 -30.780  1.00 93.85           H  
ATOM   1207  C   PHE A  82     -11.233  10.232 -30.568  1.00 93.85           C  
ATOM   1208  CB  PHE A  82     -13.259  11.699 -30.363  1.00 93.85           C  
ATOM   1209  HB2 PHE A  82     -13.111  11.700 -29.283  1.00 93.85           H  
ATOM   1210  HB3 PHE A  82     -13.894  10.845 -30.597  1.00 93.85           H  
ATOM   1211  O   PHE A  82     -11.745   9.144 -30.808  1.00 93.85           O  
ATOM   1212  CG  PHE A  82     -13.986  12.970 -30.750  1.00 93.85           C  
ATOM   1213  CD1 PHE A  82     -13.620  14.200 -30.172  1.00 93.85           C  
ATOM   1214  HD1 PHE A  82     -12.805  14.236 -29.463  1.00 93.85           H  
ATOM   1215  CD2 PHE A  82     -15.017  12.924 -31.706  1.00 93.85           C  
ATOM   1216  HD2 PHE A  82     -15.279  11.987 -32.174  1.00 93.85           H  
ATOM   1217  CE1 PHE A  82     -14.302  15.377 -30.529  1.00 93.85           C  
ATOM   1218  HE1 PHE A  82     -14.016  16.319 -30.086  1.00 93.85           H  
ATOM   1219  CE2 PHE A  82     -15.704  14.097 -32.056  1.00 93.85           C  
ATOM   1220  HE2 PHE A  82     -16.496  14.053 -32.789  1.00 93.85           H  
ATOM   1221  CZ  PHE A  82     -15.350  15.322 -31.466  1.00 93.85           C  
ATOM   1222  HZ  PHE A  82     -15.883  16.218 -31.747  1.00 93.85           H  
ATOM   1223  N   LEU A  83     -10.101  10.351 -29.880  1.00 95.14           N  
ATOM   1224  H   LEU A  83      -9.714  11.274 -29.740  1.00 95.14           H  
ATOM   1225  CA  LEU A  83      -9.425   9.227 -29.240  1.00 95.14           C  
ATOM   1226  HA  LEU A  83      -9.630   8.313 -29.798  1.00 95.14           H  
ATOM   1227  C   LEU A  83      -9.957   9.054 -27.816  1.00 95.14           C  
ATOM   1228  CB  LEU A  83      -7.910   9.488 -29.274  1.00 95.14           C  
ATOM   1229  HB2 LEU A  83      -7.577   9.483 -30.312  1.00 95.14           H  
ATOM   1230  HB3 LEU A  83      -7.722  10.483 -28.871  1.00 95.14           H  
ATOM   1231  O   LEU A  83      -9.613   9.834 -26.935  1.00 95.14           O  
ATOM   1232  CG  LEU A  83      -7.081   8.476 -28.465  1.00 95.14           C  
ATOM   1233  HG  LEU A  83      -7.388   8.473 -27.419  1.00 95.14           H  
ATOM   1234  CD1 LEU A  83      -7.238   7.077 -29.033  1.00 95.14           C  
ATOM   1235 HD11 LEU A  83      -7.013   7.107 -30.099  1.00 95.14           H  
ATOM   1236 HD12 LEU A  83      -8.258   6.720 -28.886  1.00 95.14           H  
ATOM   1237 HD13 LEU A  83      -6.560   6.394 -28.522  1.00 95.14           H  
ATOM   1238  CD2 LEU A  83      -5.600   8.849 -28.515  1.00 95.14           C  
ATOM   1239 HD21 LEU A  83      -5.024   8.143 -27.918  1.00 95.14           H  
ATOM   1240 HD22 LEU A  83      -5.464   9.849 -28.103  1.00 95.14           H  
ATOM   1241 HD23 LEU A  83      -5.245   8.830 -29.545  1.00 95.14           H  
ATOM   1242  N   LEU A  84     -10.767   8.033 -27.576  1.00 94.61           N  
ATOM   1243  H   LEU A  84     -10.989   7.420 -28.347  1.00 94.61           H  
ATOM   1244  CA  LEU A  84     -11.232   7.640 -26.251  1.00 94.61           C  
ATOM   1245  HA  LEU A  84     -11.308   8.518 -25.610  1.00 94.61           H  
ATOM   1246  C   LEU A  84     -10.211   6.680 -25.624  1.00 94.61           C  
ATOM   1247  CB  LEU A  84     -12.629   6.997 -26.370  1.00 94.61           C  
ATOM   1248  HB2 LEU A  84     -12.526   6.035 -26.872  1.00 94.61           H  
ATOM   1249  HB3 LEU A  84     -12.999   6.806 -25.363  1.00 94.61           H  
ATOM   1250  O   LEU A  84     -10.119   5.532 -26.050  1.00 94.61           O  
ATOM   1251  CG  LEU A  84     -13.685   7.814 -27.140  1.00 94.61           C  
ATOM   1252  HG  LEU A  84     -13.375   7.934 -28.178  1.00 94.61           H  
ATOM   1253  CD1 LEU A  84     -15.016   7.065 -27.121  1.00 94.61           C  
ATOM   1254 HD11 LEU A  84     -14.908   6.112 -27.639  1.00 94.61           H  
ATOM   1255 HD12 LEU A  84     -15.783   7.654 -27.625  1.00 94.61           H  
ATOM   1256 HD13 LEU A  84     -15.329   6.872 -26.095  1.00 94.61           H  
ATOM   1257  CD2 LEU A  84     -13.902   9.197 -26.529  1.00 94.61           C  
ATOM   1258 HD21 LEU A  84     -14.657   9.733 -27.105  1.00 94.61           H  
ATOM   1259 HD22 LEU A  84     -14.227   9.102 -25.493  1.00 94.61           H  
ATOM   1260 HD23 LEU A  84     -12.973   9.765 -26.575  1.00 94.61           H  
ATOM   1261  N   ASP A  85      -9.449   7.132 -24.627  1.00 92.36           N  
ATOM   1262  H   ASP A  85      -9.601   8.080 -24.314  1.00 92.36           H  
ATOM   1263  CA  ASP A  85      -8.610   6.274 -23.773  1.00 92.36           C  
ATOM   1264  HA  ASP A  85      -8.373   5.344 -24.289  1.00 92.36           H  
ATOM   1265  C   ASP A  85      -9.414   5.937 -22.522  1.00 92.36           C  
ATOM   1266  CB  ASP A  85      -7.282   6.980 -23.432  1.00 92.36           C  
ATOM   1267  HB2 ASP A  85      -6.782   7.221 -24.370  1.00 92.36           H  
ATOM   1268  HB3 ASP A  85      -7.498   7.922 -22.927  1.00 92.36           H  
ATOM   1269  O   ASP A  85      -9.646   6.809 -21.685  1.00 92.36           O  
ATOM   1270  CG  ASP A  85      -6.296   6.170 -22.557  1.00 92.36           C  
ATOM   1271  OD1 ASP A  85      -6.667   5.149 -21.932  1.00 92.36           O  
ATOM   1272  OD2 ASP A  85      -5.111   6.577 -22.504  1.00 92.36           O  
ATOM   1273  N   LEU A  86      -9.892   4.698 -22.431  1.00 93.08           N  
ATOM   1274  H   LEU A  86      -9.625   4.026 -23.136  1.00 93.08           H  
ATOM   1275  CA  LEU A  86     -10.832   4.251 -21.417  1.00 93.08           C  
ATOM   1276  HA  LEU A  86     -11.108   5.093 -20.782  1.00 93.08           H  
ATOM   1277  C   LEU A  86     -10.215   3.177 -20.514  1.00 93.08           C  
ATOM   1278  CB  LEU A  86     -12.106   3.732 -22.094  1.00 93.08           C  
ATOM   1279  HB2 LEU A  86     -12.793   3.469 -21.290  1.00 93.08           H  
ATOM   1280  HB3 LEU A  86     -11.847   2.825 -22.641  1.00 93.08           H  
ATOM   1281  O   LEU A  86      -9.509   2.268 -20.951  1.00 93.08           O  
ATOM   1282  CG  LEU A  86     -12.855   4.668 -23.053  1.00 93.08           C  
ATOM   1283  HG  LEU A  86     -12.199   4.960 -23.873  1.00 93.08           H  
ATOM   1284  CD1 LEU A  86     -14.069   3.940 -23.637  1.00 93.08           C  
ATOM   1285 HD11 LEU A  86     -13.745   3.036 -24.152  1.00 93.08           H  
ATOM   1286 HD12 LEU A  86     -14.580   4.583 -24.354  1.00 93.08           H  
ATOM   1287 HD13 LEU A  86     -14.766   3.666 -22.845  1.00 93.08           H  
ATOM   1288  CD2 LEU A  86     -13.359   5.920 -22.338  1.00 93.08           C  
ATOM   1289 HD21 LEU A  86     -13.994   5.648 -21.495  1.00 93.08           H  
ATOM   1290 HD22 LEU A  86     -13.932   6.520 -23.045  1.00 93.08           H  
ATOM   1291 HD23 LEU A  86     -12.510   6.509 -21.989  1.00 93.08           H  
ATOM   1292  N   GLU A  87     -10.542   3.232 -19.231  1.00 90.74           N  
ATOM   1293  H   GLU A  87     -11.113   4.002 -18.912  1.00 90.74           H  
ATOM   1294  CA  GLU A  87     -10.165   2.255 -18.217  1.00 90.74           C  
ATOM   1295  HA  GLU A  87      -9.708   1.393 -18.703  1.00 90.74           H  
ATOM   1296  C   GLU A  87     -11.419   1.762 -17.496  1.00 90.74           C  
ATOM   1297  CB  GLU A  87      -9.117   2.881 -17.282  1.00 90.74           C  
ATOM   1298  HB2 GLU A  87      -8.304   3.243 -17.911  1.00 90.74           H  
ATOM   1299  HB3 GLU A  87      -9.551   3.735 -16.761  1.00 90.74           H  
ATOM   1300  O   GLU A  87     -12.340   2.528 -17.232  1.00 90.74           O  
ATOM   1301  CG  GLU A  87      -8.529   1.905 -16.247  1.00 90.74           C  
ATOM   1302  HG2 GLU A  87      -8.355   0.948 -16.740  1.00 90.74           H  
ATOM   1303  HG3 GLU A  87      -9.254   1.746 -15.448  1.00 90.74           H  
ATOM   1304  CD  GLU A  87      -7.189   2.387 -15.648  1.00 90.74           C  
ATOM   1305  OE1 GLU A  87      -6.418   1.538 -15.143  1.00 90.74           O  
ATOM   1306  OE2 GLU A  87      -6.762   3.547 -15.872  1.00 90.74           O  
ATOM   1307  N   ARG A  88     -11.477   0.463 -17.216  1.00 88.40           N  
ATOM   1308  H   ARG A  88     -10.692  -0.115 -17.482  1.00 88.40           H  
ATOM   1309  CA  ARG A  88     -12.619  -0.179 -16.573  1.00 88.40           C  
ATOM   1310  HA  ARG A  88     -13.504  -0.018 -17.189  1.00 88.40           H  
ATOM   1311  C   ARG A  88     -12.869   0.457 -15.210  1.00 88.40           C  
ATOM   1312  CB  ARG A  88     -12.352  -1.679 -16.467  1.00 88.40           C  
ATOM   1313  HB2 ARG A  88     -12.121  -2.051 -17.465  1.00 88.40           H  
ATOM   1314  HB3 ARG A  88     -11.491  -1.852 -15.821  1.00 88.40           H  
ATOM   1315  O   ARG A  88     -11.960   0.513 -14.382  1.00 88.40           O  
ATOM   1316  CG  ARG A  88     -13.572  -2.422 -15.905  1.00 88.40           C  
ATOM   1317  HG2 ARG A  88     -13.765  -2.098 -14.882  1.00 88.40           H  
ATOM   1318  HG3 ARG A  88     -14.451  -2.203 -16.511  1.00 88.40           H  
ATOM   1319  CD  ARG A  88     -13.328  -3.929 -15.900  1.00 88.40           C  
ATOM   1320  HD2 ARG A  88     -14.187  -4.391 -15.412  1.00 88.40           H  
ATOM   1321  HD3 ARG A  88     -12.433  -4.151 -15.318  1.00 88.40           H  
ATOM   1322  NE  ARG A  88     -13.180  -4.432 -17.282  1.00 88.40           N  
ATOM   1323  HE  ARG A  88     -12.947  -3.746 -17.986  1.00 88.40           H  
ATOM   1324  NH1 ARG A  88     -14.195  -6.448 -16.982  1.00 88.40           N  
ATOM   1325 HH11 ARG A  88     -14.710  -7.215 -17.389  1.00 88.40           H  
ATOM   1326 HH12 ARG A  88     -14.372  -6.193 -16.021  1.00 88.40           H  
ATOM   1327  NH2 ARG A  88     -13.647  -5.826 -19.026  1.00 88.40           N  
ATOM   1328 HH21 ARG A  88     -14.192  -6.605 -19.366  1.00 88.40           H  
ATOM   1329 HH22 ARG A  88     -13.466  -5.065 -19.665  1.00 88.40           H  
ATOM   1330  CZ  ARG A  88     -13.671  -5.557 -17.757  1.00 88.40           C  
ATOM   1331  N   ASP A  89     -14.103   0.880 -14.985  1.00 77.49           N  
ATOM   1332  H   ASP A  89     -14.802   0.725 -15.697  1.00 77.49           H  
ATOM   1333  CA  ASP A  89     -14.540   1.565 -13.778  1.00 77.49           C  
ATOM   1334  HA  ASP A  89     -13.784   1.458 -13.001  1.00 77.49           H  
ATOM   1335  C   ASP A  89     -15.838   0.927 -13.267  1.00 77.49           C  
ATOM   1336  CB  ASP A  89     -14.687   3.071 -14.069  1.00 77.49           C  
ATOM   1337  HB2 ASP A  89     -15.507   3.238 -14.768  1.00 77.49           H  
ATOM   1338  HB3 ASP A  89     -13.770   3.422 -14.542  1.00 77.49           H  
ATOM   1339  O   ASP A  89     -16.928   1.219 -13.755  1.00 77.49           O  
ATOM   1340  CG  ASP A  89     -14.914   3.900 -12.799  1.00 77.49           C  
ATOM   1341  OD1 ASP A  89     -15.133   3.297 -11.718  1.00 77.49           O  
ATOM   1342  OD2 ASP A  89     -14.835   5.150 -12.891  1.00 77.49           O  
ATOM   1343  N   GLY A  90     -15.717   0.051 -12.266  1.00 62.36           N  
ATOM   1344  H   GLY A  90     -14.795  -0.135 -11.896  1.00 62.36           H  
ATOM   1345  CA  GLY A  90     -16.862  -0.625 -11.644  1.00 62.36           C  
ATOM   1346  HA2 GLY A  90     -16.501  -1.418 -10.989  1.00 62.36           H  
ATOM   1347  HA3 GLY A  90     -17.476  -1.082 -12.421  1.00 62.36           H  
ATOM   1348  C   GLY A  90     -17.762   0.298 -10.814  1.00 62.36           C  
ATOM   1349  O   GLY A  90     -18.833  -0.126 -10.393  1.00 62.36           O  
ATOM   1350  N   SER A  91     -17.368   1.558 -10.581  1.00 55.33           N  
ATOM   1351  H   SER A  91     -16.513   1.889 -11.005  1.00 55.33           H  
ATOM   1352  CA  SER A  91     -18.135   2.485  -9.737  1.00 55.33           C  
ATOM   1353  HA  SER A  91     -18.598   1.902  -8.940  1.00 55.33           H  
ATOM   1354  C   SER A  91     -19.284   3.195 -10.459  1.00 55.33           C  
ATOM   1355  CB  SER A  91     -17.197   3.488  -9.057  1.00 55.33           C  
ATOM   1356  HB2 SER A  91     -16.401   2.938  -8.555  1.00 55.33           H  
ATOM   1357  HB3 SER A  91     -17.765   4.025  -8.297  1.00 55.33           H  
ATOM   1358  O   SER A  91     -20.155   3.767  -9.807  1.00 55.33           O  
ATOM   1359  OG  SER A  91     -16.618   4.436  -9.938  1.00 55.33           O  
ATOM   1360  HG  SER A  91     -16.066   3.992 -10.585  1.00 55.33           H  
ATOM   1361  N   VAL A  92     -19.312   3.168 -11.797  1.00 47.72           N  
ATOM   1362  H   VAL A  92     -18.576   2.673 -12.280  1.00 47.72           H  
ATOM   1363  CA  VAL A  92     -20.322   3.891 -12.593  1.00 47.72           C  
ATOM   1364  HA  VAL A  92     -20.513   4.852 -12.115  1.00 47.72           H  
ATOM   1365  C   VAL A  92     -21.670   3.156 -12.620  1.00 47.72           C  
ATOM   1366  CB  VAL A  92     -19.787   4.181 -14.010  1.00 47.72           C  
ATOM   1367  HB  VAL A  92     -19.608   3.232 -14.516  1.00 47.72           H  
ATOM   1368  O   VAL A  92     -22.706   3.800 -12.746  1.00 47.72           O  
ATOM   1369  CG1 VAL A  92     -20.765   5.005 -14.855  1.00 47.72           C  
ATOM   1370 HG11 VAL A  92     -20.971   5.964 -14.380  1.00 47.72           H  
ATOM   1371 HG12 VAL A  92     -21.702   4.463 -14.987  1.00 47.72           H  
ATOM   1372 HG13 VAL A  92     -20.347   5.156 -15.850  1.00 47.72           H  
ATOM   1373  CG2 VAL A  92     -18.464   4.965 -13.960  1.00 47.72           C  
ATOM   1374 HG21 VAL A  92     -17.694   4.375 -13.462  1.00 47.72           H  
ATOM   1375 HG22 VAL A  92     -18.603   5.902 -13.421  1.00 47.72           H  
ATOM   1376 HG23 VAL A  92     -18.119   5.172 -14.973  1.00 47.72           H  
ATOM   1377  N   GLY A  93     -21.684   1.834 -12.418  1.00 44.56           N  
ATOM   1378  H   GLY A  93     -20.806   1.358 -12.270  1.00 44.56           H  
ATOM   1379  CA  GLY A  93     -22.909   1.026 -12.482  1.00 44.56           C  
ATOM   1380  HA2 GLY A  93     -22.632  -0.028 -12.475  1.00 44.56           H  
ATOM   1381  HA3 GLY A  93     -23.421   1.233 -13.421  1.00 44.56           H  
ATOM   1382  C   GLY A  93     -23.915   1.248 -11.343  1.00 44.56           C  
ATOM   1383  O   GLY A  93     -25.051   0.812 -11.469  1.00 44.56           O  
ATOM   1384  N   ILE A  94     -23.530   1.917 -10.248  1.00 38.11           N  
ATOM   1385  H   ILE A  94     -22.584   2.269 -10.213  1.00 38.11           H  
ATOM   1386  CA  ILE A  94     -24.353   2.003  -9.022  1.00 38.11           C  
ATOM   1387  HA  ILE A  94     -25.153   1.265  -9.094  1.00 38.11           H  
ATOM   1388  C   ILE A  94     -25.072   3.363  -8.896  1.00 38.11           C  
ATOM   1389  CB  ILE A  94     -23.509   1.601  -7.778  1.00 38.11           C  
ATOM   1390  HB  ILE A  94     -22.747   2.364  -7.621  1.00 38.11           H  
ATOM   1391  O   ILE A  94     -25.998   3.505  -8.107  1.00 38.11           O  
ATOM   1392  CG1 ILE A  94     -22.796   0.239  -8.005  1.00 38.11           C  
ATOM   1393 HG12 ILE A  94     -22.212   0.272  -8.925  1.00 38.11           H  
ATOM   1394 HG13 ILE A  94     -23.545  -0.546  -8.114  1.00 38.11           H  
ATOM   1395  CG2 ILE A  94     -24.378   1.509  -6.507  1.00 38.11           C  
ATOM   1396 HG21 ILE A  94     -23.790   1.186  -5.647  1.00 38.11           H  
ATOM   1397 HG22 ILE A  94     -25.197   0.806  -6.657  1.00 38.11           H  
ATOM   1398 HG23 ILE A  94     -24.790   2.484  -6.245  1.00 38.11           H  
ATOM   1399  CD1 ILE A  94     -21.808  -0.172  -6.904  1.00 38.11           C  
ATOM   1400 HD11 ILE A  94     -21.255  -1.053  -7.229  1.00 38.11           H  
ATOM   1401 HD12 ILE A  94     -22.333  -0.424  -5.983  1.00 38.11           H  
ATOM   1402 HD13 ILE A  94     -21.102   0.638  -6.717  1.00 38.11           H  
ATOM   1403  N   ALA A  95     -24.718   4.374  -9.700  1.00 32.95           N  
ATOM   1404  H   ALA A  95     -24.027   4.206 -10.418  1.00 32.95           H  
ATOM   1405  CA  ALA A  95     -25.278   5.720  -9.558  1.00 32.95           C  
ATOM   1406  HA  ALA A  95     -26.134   5.691  -8.884  1.00 32.95           H  
ATOM   1407  C   ALA A  95     -25.812   6.303 -10.883  1.00 32.95           C  
ATOM   1408  CB  ALA A  95     -24.229   6.608  -8.871  1.00 32.95           C  
ATOM   1409  HB1 ALA A  95     -23.970   6.184  -7.901  1.00 32.95           H  
ATOM   1410  HB2 ALA A  95     -24.639   7.607  -8.724  1.00 32.95           H  
ATOM   1411  HB3 ALA A  95     -23.335   6.673  -9.491  1.00 32.95           H  
ATOM   1412  O   ALA A  95     -25.104   7.009 -11.596  1.00 32.95           O  
ATOM   1413  N   GLY A  96     -27.103   6.078 -11.158  1.00 31.10           N  
ATOM   1414  H   GLY A  96     -27.559   5.374 -10.596  1.00 31.10           H  
ATOM   1415  CA  GLY A  96     -27.968   7.160 -11.655  1.00 31.10           C  
ATOM   1416  HA2 GLY A  96     -27.603   8.104 -11.252  1.00 31.10           H  
ATOM   1417  HA3 GLY A  96     -28.959   7.003 -11.231  1.00 31.10           H  
ATOM   1418  C   GLY A  96     -28.170   7.370 -13.164  1.00 31.10           C  
ATOM   1419  O   GLY A  96     -28.272   8.522 -13.577  1.00 31.10           O  
ATOM   1420  N   PHE A  97     -28.331   6.328 -13.988  1.00 30.31           N  
ATOM   1421  H   PHE A  97     -28.205   5.393 -13.625  1.00 30.31           H  
ATOM   1422  CA  PHE A  97     -28.894   6.489 -15.344  1.00 30.31           C  
ATOM   1423  HA  PHE A  97     -29.226   7.519 -15.473  1.00 30.31           H  
ATOM   1424  C   PHE A  97     -30.169   5.657 -15.545  1.00 30.31           C  
ATOM   1425  CB  PHE A  97     -27.834   6.256 -16.436  1.00 30.31           C  
ATOM   1426  HB2 PHE A  97     -28.339   6.074 -17.385  1.00 30.31           H  
ATOM   1427  HB3 PHE A  97     -27.262   5.359 -16.200  1.00 30.31           H  
ATOM   1428  O   PHE A  97     -30.174   4.664 -16.262  1.00 30.31           O  
ATOM   1429  CG  PHE A  97     -26.898   7.430 -16.653  1.00 30.31           C  
ATOM   1430  CD1 PHE A  97     -27.306   8.526 -17.440  1.00 30.31           C  
ATOM   1431  HD1 PHE A  97     -28.293   8.530 -17.879  1.00 30.31           H  
ATOM   1432  CD2 PHE A  97     -25.617   7.430 -16.073  1.00 30.31           C  
ATOM   1433  HD2 PHE A  97     -25.305   6.600 -15.456  1.00 30.31           H  
ATOM   1434  CE1 PHE A  97     -26.438   9.614 -17.646  1.00 30.31           C  
ATOM   1435  HE1 PHE A  97     -26.762  10.455 -18.241  1.00 30.31           H  
ATOM   1436  CE2 PHE A  97     -24.748   8.516 -16.280  1.00 30.31           C  
ATOM   1437  HE2 PHE A  97     -23.772   8.510 -15.816  1.00 30.31           H  
ATOM   1438  CZ  PHE A  97     -25.158   9.609 -17.064  1.00 30.31           C  
ATOM   1439  HZ  PHE A  97     -24.497  10.451 -17.206  1.00 30.31           H  
ATOM   1440  N   VAL A  98     -31.272   6.101 -14.940  1.00 25.54           N  
ATOM   1441  H   VAL A  98     -31.195   6.896 -14.322  1.00 25.54           H  
ATOM   1442  CA  VAL A  98     -32.625   5.762 -15.406  1.00 25.54           C  
ATOM   1443  HA  VAL A  98     -32.580   4.950 -16.132  1.00 25.54           H  
ATOM   1444  C   VAL A  98     -33.181   7.019 -16.079  1.00 25.54           C  
ATOM   1445  CB  VAL A  98     -33.540   5.281 -14.258  1.00 25.54           C  
ATOM   1446  HB  VAL A  98     -33.642   6.074 -13.517  1.00 25.54           H  
ATOM   1447  O   VAL A  98     -33.417   8.011 -15.387  1.00 25.54           O  
ATOM   1448  CG1 VAL A  98     -34.935   4.909 -14.779  1.00 25.54           C  
ATOM   1449 HG11 VAL A  98     -34.861   4.150 -15.558  1.00 25.54           H  
ATOM   1450 HG12 VAL A  98     -35.543   4.520 -13.962  1.00 25.54           H  
ATOM   1451 HG13 VAL A  98     -35.437   5.789 -15.180  1.00 25.54           H  
ATOM   1452  CG2 VAL A  98     -32.955   4.046 -13.561  1.00 25.54           C  
ATOM   1453 HG21 VAL A  98     -31.995   4.288 -13.103  1.00 25.54           H  
ATOM   1454 HG22 VAL A  98     -32.816   3.240 -14.281  1.00 25.54           H  
ATOM   1455 HG23 VAL A  98     -33.631   3.710 -12.775  1.00 25.54           H  
ATOM   1456  N   PRO A  99     -33.370   7.055 -17.411  1.00 31.41           N  
ATOM   1457  CA  PRO A  99     -34.288   8.017 -17.993  1.00 31.41           C  
ATOM   1458  HA  PRO A  99     -34.075   9.021 -17.626  1.00 31.41           H  
ATOM   1459  C   PRO A  99     -35.702   7.601 -17.579  1.00 31.41           C  
ATOM   1460  CB  PRO A  99     -34.072   7.969 -19.508  1.00 31.41           C  
ATOM   1461  HB2 PRO A  99     -33.544   8.865 -19.834  1.00 31.41           H  
ATOM   1462  HB3 PRO A  99     -35.021   7.886 -20.036  1.00 31.41           H  
ATOM   1463  O   PRO A  99     -36.089   6.453 -17.773  1.00 31.41           O  
ATOM   1464  CG  PRO A  99     -33.198   6.734 -19.762  1.00 31.41           C  
ATOM   1465  HG2 PRO A  99     -32.237   7.043 -20.173  1.00 31.41           H  
ATOM   1466  HG3 PRO A  99     -33.692   6.044 -20.446  1.00 31.41           H  
ATOM   1467  CD  PRO A  99     -32.984   6.067 -18.401  1.00 31.41           C  
ATOM   1468  HD2 PRO A  99     -33.631   5.195 -18.312  1.00 31.41           H  
ATOM   1469  HD3 PRO A  99     -31.941   5.774 -18.280  1.00 31.41           H  
ATOM   1470  N   ALA A 100     -36.444   8.529 -16.975  1.00 24.44           N  
ATOM   1471  H   ALA A 100     -36.033   9.435 -16.803  1.00 24.44           H  
ATOM   1472  CA  ALA A 100     -37.827   8.338 -16.560  1.00 24.44           C  
ATOM   1473  HA  ALA A 100     -37.856   7.624 -15.737  1.00 24.44           H  
ATOM   1474  C   ALA A 100     -38.681   7.793 -17.721  1.00 24.44           C  
ATOM   1475  CB  ALA A 100     -38.344   9.694 -16.057  1.00 24.44           C  
ATOM   1476  HB1 ALA A 100     -38.307  10.433 -16.858  1.00 24.44           H  
ATOM   1477  HB2 ALA A 100     -37.743  10.035 -15.215  1.00 24.44           H  
ATOM   1478  HB3 ALA A 100     -39.378   9.588 -15.728  1.00 24.44           H  
ATOM   1479  O   ALA A 100     -38.898   8.487 -18.713  1.00 24.44           O  
ATOM   1480  N   GLY A 101     -39.134   6.545 -17.606  1.00 23.12           N  
ATOM   1481  H   GLY A 101     -38.791   5.981 -16.842  1.00 23.12           H  
ATOM   1482  CA  GLY A 101     -39.984   5.897 -18.601  1.00 23.12           C  
ATOM   1483  HA2 GLY A 101     -40.975   6.349 -18.584  1.00 23.12           H  
ATOM   1484  HA3 GLY A 101     -39.559   6.047 -19.593  1.00 23.12           H  
ATOM   1485  C   GLY A 101     -40.097   4.393 -18.362  1.00 23.12           C  
ATOM   1486  O   GLY A 101     -39.189   3.657 -18.721  1.00 23.12           O  
ATOM   1487  N   GLY A 102     -41.206   4.004 -17.724  1.00 22.98           N  
ATOM   1488  H   GLY A 102     -41.790   4.766 -17.410  1.00 22.98           H  
ATOM   1489  CA  GLY A 102     -41.847   2.683 -17.603  1.00 22.98           C  
ATOM   1490  HA2 GLY A 102     -42.191   2.575 -16.575  1.00 22.98           H  
ATOM   1491  HA3 GLY A 102     -42.742   2.706 -18.225  1.00 22.98           H  
ATOM   1492  C   GLY A 102     -41.109   1.394 -17.996  1.00 22.98           C  
ATOM   1493  O   GLY A 102     -40.640   1.236 -19.117  1.00 22.98           O  
ATOM   1494  N   GLY A 103     -41.170   0.398 -17.107  1.00 25.57           N  
ATOM   1495  H   GLY A 103     -41.556   0.588 -16.193  1.00 25.57           H  
ATOM   1496  CA  GLY A 103     -40.908  -0.998 -17.461  1.00 25.57           C  
ATOM   1497  HA2 GLY A 103     -41.772  -1.407 -17.985  1.00 25.57           H  
ATOM   1498  HA3 GLY A 103     -40.055  -1.048 -18.138  1.00 25.57           H  
ATOM   1499  C   GLY A 103     -40.584  -1.874 -16.257  1.00 25.57           C  
ATOM   1500  O   GLY A 103     -39.458  -1.891 -15.773  1.00 25.57           O  
ATOM   1501  N   THR A 104     -41.588  -2.595 -15.778  1.00 25.85           N  
ATOM   1502  H   THR A 104     -42.471  -2.554 -16.267  1.00 25.85           H  
ATOM   1503  CA  THR A 104     -41.522  -3.631 -14.746  1.00 25.85           C  
ATOM   1504  HA  THR A 104     -41.114  -3.206 -13.829  1.00 25.85           H  
ATOM   1505  C   THR A 104     -40.656  -4.827 -15.167  1.00 25.85           C  
ATOM   1506  CB  THR A 104     -42.958  -4.129 -14.486  1.00 25.85           C  
ATOM   1507  HB  THR A 104     -42.934  -5.088 -13.968  1.00 25.85           H  
ATOM   1508  O   THR A 104     -40.724  -5.262 -16.310  1.00 25.85           O  
ATOM   1509  CG2 THR A 104     -43.753  -3.133 -13.643  1.00 25.85           C  
ATOM   1510 HG21 THR A 104     -43.275  -3.010 -12.671  1.00 25.85           H  
ATOM   1511 HG22 THR A 104     -43.810  -2.167 -14.146  1.00 25.85           H  
ATOM   1512 HG23 THR A 104     -44.763  -3.513 -13.491  1.00 25.85           H  
ATOM   1513  OG1 THR A 104     -43.655  -4.262 -15.710  1.00 25.85           O  
ATOM   1514  HG1 THR A 104     -43.296  -5.016 -16.182  1.00 25.85           H  
ATOM   1515  N   SER A 105     -39.958  -5.430 -14.195  1.00 27.08           N  
ATOM   1516  H   SER A 105     -39.923  -4.956 -13.303  1.00 27.08           H  
ATOM   1517  CA  SER A 105     -39.521  -6.840 -14.200  1.00 27.08           C  
ATOM   1518  HA  SER A 105     -39.074  -7.033 -13.225  1.00 27.08           H  
ATOM   1519  C   SER A 105     -38.450  -7.272 -15.233  1.00 27.08           C  
ATOM   1520  CB  SER A 105     -40.787  -7.719 -14.246  1.00 27.08           C  
ATOM   1521  HB2 SER A 105     -41.456  -7.370 -15.032  1.00 27.08           H  
ATOM   1522  HB3 SER A 105     -41.310  -7.653 -13.292  1.00 27.08           H  
ATOM   1523  O   SER A 105     -38.766  -7.847 -16.272  1.00 27.08           O  
ATOM   1524  OG  SER A 105     -40.486  -9.062 -14.522  1.00 27.08           O  
ATOM   1525  HG  SER A 105     -40.144  -9.092 -15.419  1.00 27.08           H  
ATOM   1526  N   ALA A 106     -37.163  -7.152 -14.869  1.00 29.35           N  
ATOM   1527  H   ALA A 106     -36.949  -6.562 -14.078  1.00 29.35           H  
ATOM   1528  CA  ALA A 106     -36.122  -8.133 -15.228  1.00 29.35           C  
ATOM   1529  HA  ALA A 106     -36.612  -9.105 -15.284  1.00 29.35           H  
ATOM   1530  C   ALA A 106     -35.010  -8.159 -14.143  1.00 29.35           C  
ATOM   1531  CB  ALA A 106     -35.540  -7.838 -16.617  1.00 29.35           C  
ATOM   1532  HB1 ALA A 106     -36.331  -7.865 -17.365  1.00 29.35           H  
ATOM   1533  HB2 ALA A 106     -35.075  -6.852 -16.622  1.00 29.35           H  
ATOM   1534  HB3 ALA A 106     -34.792  -8.591 -16.869  1.00 29.35           H  
ATOM   1535  O   ALA A 106     -34.589  -7.085 -13.704  1.00 29.35           O  
ATOM   1536  N   PRO A 107     -34.527  -9.328 -13.667  1.00 29.89           N  
ATOM   1537  CA  PRO A 107     -33.634  -9.420 -12.508  1.00 29.89           C  
ATOM   1538  HA  PRO A 107     -33.995  -8.733 -11.742  1.00 29.89           H  
ATOM   1539  C   PRO A 107     -32.180  -9.066 -12.857  1.00 29.89           C  
ATOM   1540  CB  PRO A 107     -33.752 -10.853 -11.966  1.00 29.89           C  
ATOM   1541  HB2 PRO A 107     -34.023 -10.854 -10.911  1.00 29.89           H  
ATOM   1542  HB3 PRO A 107     -32.816 -11.393 -12.110  1.00 29.89           H  
ATOM   1543  O   PRO A 107     -31.601  -9.559 -13.824  1.00 29.89           O  
ATOM   1544  CG  PRO A 107     -34.846 -11.506 -12.809  1.00 29.89           C  
ATOM   1545  HG2 PRO A 107     -35.803 -11.418 -12.295  1.00 29.89           H  
ATOM   1546  HG3 PRO A 107     -34.624 -12.552 -13.020  1.00 29.89           H  
ATOM   1547  CD  PRO A 107     -34.881 -10.674 -14.084  1.00 29.89           C  
ATOM   1548  HD2 PRO A 107     -35.874 -10.755 -14.527  1.00 29.89           H  
ATOM   1549  HD3 PRO A 107     -34.132 -11.041 -14.786  1.00 29.89           H  
ATOM   1550  N   TRP A 108     -31.568  -8.232 -12.020  1.00 26.95           N  
ATOM   1551  H   TRP A 108     -32.111  -7.896 -11.237  1.00 26.95           H  
ATOM   1552  CA  TRP A 108     -30.238  -7.644 -12.174  1.00 26.95           C  
ATOM   1553  HA  TRP A 108     -30.140  -7.265 -13.191  1.00 26.95           H  
ATOM   1554  C   TRP A 108     -29.096  -8.652 -11.935  1.00 26.95           C  
ATOM   1555  CB  TRP A 108     -30.148  -6.449 -11.205  1.00 26.95           C  
ATOM   1556  HB2 TRP A 108     -30.334  -6.797 -10.189  1.00 26.95           H  
ATOM   1557  HB3 TRP A 108     -29.128  -6.066 -11.229  1.00 26.95           H  
ATOM   1558  O   TRP A 108     -28.415  -8.601 -10.913  1.00 26.95           O  
ATOM   1559  CG  TRP A 108     -31.066  -5.296 -11.483  1.00 26.95           C  
ATOM   1560  CD1 TRP A 108     -32.400  -5.253 -11.256  1.00 26.95           C  
ATOM   1561  HD1 TRP A 108     -32.993  -6.056 -10.842  1.00 26.95           H  
ATOM   1562  CD2 TRP A 108     -30.717  -3.983 -12.020  1.00 26.95           C  
ATOM   1563  CE2 TRP A 108     -31.905  -3.199 -12.110  1.00 26.95           C  
ATOM   1564  CE3 TRP A 108     -29.510  -3.375 -12.431  1.00 26.95           C  
ATOM   1565  HE3 TRP A 108     -28.588  -3.933 -12.357  1.00 26.95           H  
ATOM   1566  NE1 TRP A 108     -32.900  -4.025 -11.638  1.00 26.95           N  
ATOM   1567  HE1 TRP A 108     -33.878  -3.779 -11.574  1.00 26.95           H  
ATOM   1568  CH2 TRP A 108     -30.685  -1.306 -12.992  1.00 26.95           C  
ATOM   1569  HH2 TRP A 108     -30.663  -0.289 -13.353  1.00 26.95           H  
ATOM   1570  CZ2 TRP A 108     -31.901  -1.882 -12.590  1.00 26.95           C  
ATOM   1571  HZ2 TRP A 108     -32.822  -1.319 -12.640  1.00 26.95           H  
ATOM   1572  CZ3 TRP A 108     -29.493  -2.050 -12.910  1.00 26.95           C  
ATOM   1573  HZ3 TRP A 108     -28.559  -1.594 -13.204  1.00 26.95           H  
ATOM   1574  N   ARG A 109     -28.825  -9.563 -12.878  1.00 30.11           N  
ATOM   1575  H   ARG A 109     -29.471  -9.643 -13.651  1.00 30.11           H  
ATOM   1576  CA  ARG A 109     -27.583 -10.368 -12.880  1.00 30.11           C  
ATOM   1577  HA  ARG A 109     -27.134 -10.308 -11.889  1.00 30.11           H  
ATOM   1578  C   ARG A 109     -26.532  -9.781 -13.853  1.00 30.11           C  
ATOM   1579  CB  ARG A 109     -27.890 -11.870 -13.105  1.00 30.11           C  
ATOM   1580  HB2 ARG A 109     -28.645 -11.979 -13.884  1.00 30.11           H  
ATOM   1581  HB3 ARG A 109     -26.978 -12.355 -13.454  1.00 30.11           H  
ATOM   1582  O   ARG A 109     -26.716  -9.778 -15.060  1.00 30.11           O  
ATOM   1583  CG  ARG A 109     -28.350 -12.599 -11.819  1.00 30.11           C  
ATOM   1584  HG2 ARG A 109     -29.296 -12.174 -11.483  1.00 30.11           H  
ATOM   1585  HG3 ARG A 109     -27.603 -12.441 -11.041  1.00 30.11           H  
ATOM   1586  CD  ARG A 109     -28.522 -14.117 -12.033  1.00 30.11           C  
ATOM   1587  HD2 ARG A 109     -27.603 -14.506 -12.472  1.00 30.11           H  
ATOM   1588  HD3 ARG A 109     -29.339 -14.282 -12.734  1.00 30.11           H  
ATOM   1589  NE  ARG A 109     -28.801 -14.843 -10.769  1.00 30.11           N  
ATOM   1590  HE  ARG A 109     -29.079 -14.287  -9.973  1.00 30.11           H  
ATOM   1591  NH1 ARG A 109     -28.409 -16.987 -11.519  1.00 30.11           N  
ATOM   1592 HH11 ARG A 109     -28.376 -17.980 -11.334  1.00 30.11           H  
ATOM   1593 HH12 ARG A 109     -28.263 -16.638 -12.456  1.00 30.11           H  
ATOM   1594  NH2 ARG A 109     -28.966 -16.661  -9.389  1.00 30.11           N  
ATOM   1595 HH21 ARG A 109     -28.902 -17.657  -9.233  1.00 30.11           H  
ATOM   1596 HH22 ARG A 109     -29.202 -16.069  -8.605  1.00 30.11           H  
ATOM   1597  CZ  ARG A 109     -28.725 -16.153 -10.567  1.00 30.11           C  
ATOM   1598  N   HIS A 110     -25.400  -9.320 -13.297  1.00 39.17           N  
ATOM   1599  H   HIS A 110     -25.446  -9.234 -12.291  1.00 39.17           H  
ATOM   1600  CA  HIS A 110     -24.053  -9.191 -13.913  1.00 39.17           C  
ATOM   1601  HA  HIS A 110     -23.391  -8.870 -13.108  1.00 39.17           H  
ATOM   1602  C   HIS A 110     -23.773  -8.164 -15.050  1.00 39.17           C  
ATOM   1603  CB  HIS A 110     -23.550 -10.594 -14.320  1.00 39.17           C  
ATOM   1604  HB2 HIS A 110     -24.306 -11.101 -14.920  1.00 39.17           H  
ATOM   1605  HB3 HIS A 110     -22.667 -10.487 -14.949  1.00 39.17           H  
ATOM   1606  O   HIS A 110     -23.466  -8.556 -16.174  1.00 39.17           O  
ATOM   1607  CG  HIS A 110     -23.119 -11.500 -13.200  1.00 39.17           C  
ATOM   1608  CD2 HIS A 110     -22.314 -12.595 -13.358  1.00 39.17           C  
ATOM   1609  HD2 HIS A 110     -21.921 -12.969 -14.292  1.00 39.17           H  
ATOM   1610  ND1 HIS A 110     -23.369 -11.372 -11.849  1.00 39.17           N  
ATOM   1611  HD1 HIS A 110     -23.956 -10.690 -11.390  1.00 39.17           H  
ATOM   1612  CE1 HIS A 110     -22.727 -12.367 -11.215  1.00 39.17           C  
ATOM   1613  HE1 HIS A 110     -22.739 -12.541 -10.149  1.00 39.17           H  
ATOM   1614  NE2 HIS A 110     -22.063 -13.126 -12.095  1.00 39.17           N  
ATOM   1615  N   ARG A 111     -23.651  -6.850 -14.761  1.00 48.68           N  
ATOM   1616  H   ARG A 111     -24.015  -6.517 -13.880  1.00 48.68           H  
ATOM   1617  CA  ARG A 111     -23.038  -5.883 -15.725  1.00 48.68           C  
ATOM   1618  HA  ARG A 111     -22.462  -6.461 -16.449  1.00 48.68           H  
ATOM   1619  C   ARG A 111     -21.952  -4.918 -15.207  1.00 48.68           C  
ATOM   1620  CB  ARG A 111     -24.124  -5.168 -16.561  1.00 48.68           C  
ATOM   1621  HB2 ARG A 111     -24.979  -4.922 -15.931  1.00 48.68           H  
ATOM   1622  HB3 ARG A 111     -23.727  -4.234 -16.958  1.00 48.68           H  
ATOM   1623  O   ARG A 111     -21.448  -4.113 -15.981  1.00 48.68           O  
ATOM   1624  CG  ARG A 111     -24.583  -6.019 -17.761  1.00 48.68           C  
ATOM   1625  HG2 ARG A 111     -23.714  -6.352 -18.328  1.00 48.68           H  
ATOM   1626  HG3 ARG A 111     -25.132  -6.889 -17.403  1.00 48.68           H  
ATOM   1627  CD  ARG A 111     -25.488  -5.201 -18.689  1.00 48.68           C  
ATOM   1628  HD2 ARG A 111     -24.926  -4.330 -19.027  1.00 48.68           H  
ATOM   1629  HD3 ARG A 111     -26.355  -4.856 -18.125  1.00 48.68           H  
ATOM   1630  NE  ARG A 111     -25.945  -5.995 -19.846  1.00 48.68           N  
ATOM   1631  HE  ARG A 111     -26.051  -6.989 -19.703  1.00 48.68           H  
ATOM   1632  NH1 ARG A 111     -26.139  -4.257 -21.343  1.00 48.68           N  
ATOM   1633 HH11 ARG A 111     -25.753  -3.620 -20.660  1.00 48.68           H  
ATOM   1634 HH12 ARG A 111     -26.090  -3.955 -22.305  1.00 48.68           H  
ATOM   1635  NH2 ARG A 111     -26.574  -6.344 -22.007  1.00 48.68           N  
ATOM   1636 HH21 ARG A 111     -26.664  -6.000 -22.953  1.00 48.68           H  
ATOM   1637 HH22 ARG A 111     -26.645  -7.336 -21.834  1.00 48.68           H  
ATOM   1638  CZ  ARG A 111     -26.224  -5.528 -21.051  1.00 48.68           C  
ATOM   1639  N   SER A 112     -21.469  -5.045 -13.964  1.00 54.46           N  
ATOM   1640  H   SER A 112     -21.914  -5.704 -13.342  1.00 54.46           H  
ATOM   1641  CA  SER A 112     -20.385  -4.174 -13.432  1.00 54.46           C  
ATOM   1642  HA  SER A 112     -20.728  -3.140 -13.473  1.00 54.46           H  
ATOM   1643  C   SER A 112     -19.068  -4.236 -14.242  1.00 54.46           C  
ATOM   1644  CB  SER A 112     -20.133  -4.509 -11.952  1.00 54.46           C  
ATOM   1645  HB2 SER A 112     -19.826  -5.550 -11.855  1.00 54.46           H  
ATOM   1646  HB3 SER A 112     -21.057  -4.358 -11.393  1.00 54.46           H  
ATOM   1647  O   SER A 112     -18.283  -3.291 -14.284  1.00 54.46           O  
ATOM   1648  OG  SER A 112     -19.129  -3.677 -11.412  1.00 54.46           O  
ATOM   1649  HG  SER A 112     -19.267  -3.585 -10.466  1.00 54.46           H  
ATOM   1650  N   HIS A 113     -18.831  -5.327 -14.976  1.00 66.41           N  
ATOM   1651  H   HIS A 113     -19.538  -6.048 -15.003  1.00 66.41           H  
ATOM   1652  CA  HIS A 113     -17.585  -5.551 -15.708  1.00 66.41           C  
ATOM   1653  HA  HIS A 113     -16.778  -5.163 -15.087  1.00 66.41           H  
ATOM   1654  C   HIS A 113     -17.480  -4.802 -17.056  1.00 66.41           C  
ATOM   1655  CB  HIS A 113     -17.379  -7.070 -15.823  1.00 66.41           C  
ATOM   1656  HB2 HIS A 113     -16.370  -7.290 -16.168  1.00 66.41           H  
ATOM   1657  HB3 HIS A 113     -17.475  -7.515 -14.832  1.00 66.41           H  
ATOM   1658  O   HIS A 113     -16.420  -4.854 -17.680  1.00 66.41           O  
ATOM   1659  CG  HIS A 113     -18.344  -7.755 -16.750  1.00 66.41           C  
ATOM   1660  CD2 HIS A 113     -18.164  -7.987 -18.086  1.00 66.41           C  
ATOM   1661  HD2 HIS A 113     -17.315  -7.688 -18.684  1.00 66.41           H  
ATOM   1662  ND1 HIS A 113     -19.566  -8.290 -16.405  1.00 66.41           N  
ATOM   1663  HD1 HIS A 113     -19.950  -8.401 -15.478  1.00 66.41           H  
ATOM   1664  CE1 HIS A 113     -20.113  -8.819 -17.512  1.00 66.41           C  
ATOM   1665  HE1 HIS A 113     -21.066  -9.327 -17.556  1.00 66.41           H  
ATOM   1666  NE2 HIS A 113     -19.282  -8.671 -18.553  1.00 66.41           N  
ATOM   1667  N   CYS A 114     -18.520  -4.100 -17.513  1.00 81.53           N  
ATOM   1668  H   CYS A 114     -19.377  -4.089 -16.979  1.00 81.53           H  
ATOM   1669  CA  CYS A 114     -18.530  -3.432 -18.820  1.00 81.53           C  
ATOM   1670  HA  CYS A 114     -17.638  -3.710 -19.383  1.00 81.53           H  
ATOM   1671  C   CYS A 114     -18.508  -1.902 -18.774  1.00 81.53           C  
ATOM   1672  CB  CYS A 114     -19.720  -3.933 -19.624  1.00 81.53           C  
ATOM   1673  HB2 CYS A 114     -19.926  -3.219 -20.421  1.00 81.53           H  
ATOM   1674  HB3 CYS A 114     -20.607  -3.977 -18.992  1.00 81.53           H  
ATOM   1675  O   CYS A 114     -18.447  -1.283 -19.834  1.00 81.53           O  
ATOM   1676  SG  CYS A 114     -19.450  -5.514 -20.433  1.00 81.53           S  
ATOM   1677  N   PHE A 115     -18.489  -1.291 -17.588  1.00 86.31           N  
ATOM   1678  H   PHE A 115     -18.553  -1.843 -16.745  1.00 86.31           H  
ATOM   1679  CA  PHE A 115     -18.382   0.159 -17.455  1.00 86.31           C  
ATOM   1680  HA  PHE A 115     -18.906   0.619 -18.292  1.00 86.31           H  
ATOM   1681  C   PHE A 115     -16.929   0.618 -17.507  1.00 86.31           C  
ATOM   1682  CB  PHE A 115     -19.076   0.636 -16.183  1.00 86.31           C  
ATOM   1683  HB2 PHE A 115     -18.871   1.698 -16.051  1.00 86.31           H  
ATOM   1684  HB3 PHE A 115     -18.664   0.104 -15.325  1.00 86.31           H  
ATOM   1685  O   PHE A 115     -16.035   0.049 -16.874  1.00 86.31           O  
ATOM   1686  CG  PHE A 115     -20.573   0.436 -16.229  1.00 86.31           C  
ATOM   1687  CD1 PHE A 115     -21.381   1.326 -16.960  1.00 86.31           C  
ATOM   1688  HD1 PHE A 115     -20.942   2.164 -17.481  1.00 86.31           H  
ATOM   1689  CD2 PHE A 115     -21.151  -0.674 -15.587  1.00 86.31           C  
ATOM   1690  HD2 PHE A 115     -20.530  -1.370 -15.042  1.00 86.31           H  
ATOM   1691  CE1 PHE A 115     -22.768   1.109 -17.040  1.00 86.31           C  
ATOM   1692  HE1 PHE A 115     -23.391   1.778 -17.615  1.00 86.31           H  
ATOM   1693  CE2 PHE A 115     -22.536  -0.892 -15.672  1.00 86.31           C  
ATOM   1694  HE2 PHE A 115     -22.982  -1.753 -15.197  1.00 86.31           H  
ATOM   1695  CZ  PHE A 115     -23.344  -0.001 -16.400  1.00 86.31           C  
ATOM   1696  HZ  PHE A 115     -24.406  -0.177 -16.485  1.00 86.31           H  
ATOM   1697  N   TYR A 116     -16.690   1.660 -18.289  1.00 91.95           N  
ATOM   1698  H   TYR A 116     -17.465   2.034 -18.819  1.00 91.95           H  
ATOM   1699  CA  TYR A 116     -15.381   2.215 -18.566  1.00 91.95           C  
ATOM   1700  HA  TYR A 116     -14.667   1.862 -17.822  1.00 91.95           H  
ATOM   1701  C   TYR A 116     -15.424   3.736 -18.485  1.00 91.95           C  
ATOM   1702  CB  TYR A 116     -14.914   1.759 -19.949  1.00 91.95           C  
ATOM   1703  HB2 TYR A 116     -14.127   2.449 -20.253  1.00 91.95           H  
ATOM   1704  HB3 TYR A 116     -15.728   1.859 -20.667  1.00 91.95           H  
ATOM   1705  O   TYR A 116     -16.366   4.380 -18.942  1.00 91.95           O  
ATOM   1706  CG  TYR A 116     -14.347   0.357 -20.015  1.00 91.95           C  
ATOM   1707  CD1 TYR A 116     -12.963   0.151 -20.140  1.00 91.95           C  
ATOM   1708  HD1 TYR A 116     -12.296   1.000 -20.177  1.00 91.95           H  
ATOM   1709  CD2 TYR A 116     -15.213  -0.744 -19.981  1.00 91.95           C  
ATOM   1710  HD2 TYR A 116     -16.275  -0.557 -19.927  1.00 91.95           H  
ATOM   1711  CE1 TYR A 116     -12.456  -1.155 -20.252  1.00 91.95           C  
ATOM   1712  HE1 TYR A 116     -11.393  -1.298 -20.374  1.00 91.95           H  
ATOM   1713  CE2 TYR A 116     -14.719  -2.058 -20.051  1.00 91.95           C  
ATOM   1714  HE2 TYR A 116     -15.403  -2.894 -20.037  1.00 91.95           H  
ATOM   1715  OH  TYR A 116     -12.820  -3.502 -20.369  1.00 91.95           O  
ATOM   1716  HH  TYR A 116     -11.966  -3.430 -20.802  1.00 91.95           H  
ATOM   1717  CZ  TYR A 116     -13.335  -2.256 -20.215  1.00 91.95           C  
ATOM   1718  N   ARG A 117     -14.364   4.321 -17.938  1.00 92.52           N  
ATOM   1719  H   ARG A 117     -13.627   3.726 -17.586  1.00 92.52           H  
ATOM   1720  CA  ARG A 117     -14.176   5.762 -17.822  1.00 92.52           C  
ATOM   1721  HA  ARG A 117     -14.899   6.253 -18.474  1.00 92.52           H  
ATOM   1722  C   ARG A 117     -12.781   6.155 -18.283  1.00 92.52           C  
ATOM   1723  CB  ARG A 117     -14.459   6.185 -16.374  1.00 92.52           C  
ATOM   1724  HB2 ARG A 117     -15.493   5.941 -16.130  1.00 92.52           H  
ATOM   1725  HB3 ARG A 117     -13.807   5.628 -15.702  1.00 92.52           H  
ATOM   1726  O   ARG A 117     -11.814   5.437 -18.052  1.00 92.52           O  
ATOM   1727  CG  ARG A 117     -14.227   7.684 -16.157  1.00 92.52           C  
ATOM   1728  HG2 ARG A 117     -13.173   7.917 -16.311  1.00 92.52           H  
ATOM   1729  HG3 ARG A 117     -14.828   8.261 -16.859  1.00 92.52           H  
ATOM   1730  CD  ARG A 117     -14.586   8.086 -14.734  1.00 92.52           C  
ATOM   1731  HD2 ARG A 117     -14.039   7.441 -14.046  1.00 92.52           H  
ATOM   1732  HD3 ARG A 117     -15.654   7.933 -14.580  1.00 92.52           H  
ATOM   1733  NE  ARG A 117     -14.230   9.498 -14.502  1.00 92.52           N  
ATOM   1734  HE  ARG A 117     -14.007  10.046 -15.321  1.00 92.52           H  
ATOM   1735  NH1 ARG A 117     -14.502   9.458 -12.240  1.00 92.52           N  
ATOM   1736 HH11 ARG A 117     -14.764   8.486 -12.327  1.00 92.52           H  
ATOM   1737 HH12 ARG A 117     -14.409   9.884 -11.329  1.00 92.52           H  
ATOM   1738  NH2 ARG A 117     -13.783  11.337 -13.236  1.00 92.52           N  
ATOM   1739 HH21 ARG A 117     -13.500  11.842 -14.063  1.00 92.52           H  
ATOM   1740 HH22 ARG A 117     -13.692  11.782 -12.333  1.00 92.52           H  
ATOM   1741  CZ  ARG A 117     -14.176  10.095 -13.329  1.00 92.52           C  
ATOM   1742  N   GLY A 118     -12.646   7.332 -18.875  1.00 92.30           N  
ATOM   1743  H   GLY A 118     -13.474   7.875 -19.075  1.00 92.30           H  
ATOM   1744  CA  GLY A 118     -11.334   7.878 -19.182  1.00 92.30           C  
ATOM   1745  HA2 GLY A 118     -10.817   7.165 -19.824  1.00 92.30           H  
ATOM   1746  HA3 GLY A 118     -10.753   7.957 -18.263  1.00 92.30           H  
ATOM   1747  C   GLY A 118     -11.370   9.252 -19.827  1.00 92.30           C  
ATOM   1748  O   GLY A 118     -12.179  10.096 -19.433  1.00 92.30           O  
ATOM   1749  N   THR A 119     -10.458   9.494 -20.766  1.00 92.69           N  
ATOM   1750  H   THR A 119      -9.903   8.722 -21.107  1.00 92.69           H  
ATOM   1751  CA  THR A 119     -10.226  10.809 -21.378  1.00 92.69           C  
ATOM   1752  HA  THR A 119     -10.989  11.504 -21.029  1.00 92.69           H  
ATOM   1753  C   THR A 119     -10.350  10.763 -22.897  1.00 92.69           C  
ATOM   1754  CB  THR A 119      -8.865  11.405 -20.976  1.00 92.69           C  
ATOM   1755  HB  THR A 119      -8.738  12.364 -21.479  1.00 92.69           H  
ATOM   1756  O   THR A 119     -10.275   9.710 -23.528  1.00 92.69           O  
ATOM   1757  CG2 THR A 119      -8.748  11.638 -19.470  1.00 92.69           C  
ATOM   1758 HG21 THR A 119      -9.582  12.255 -19.136  1.00 92.69           H  
ATOM   1759 HG22 THR A 119      -8.769  10.687 -18.938  1.00 92.69           H  
ATOM   1760 HG23 THR A 119      -7.818  12.162 -19.251  1.00 92.69           H  
ATOM   1761  OG1 THR A 119      -7.801  10.566 -21.353  1.00 92.69           O  
ATOM   1762  HG1 THR A 119      -6.989  10.932 -20.994  1.00 92.69           H  
ATOM   1763  N   VAL A 120     -10.554  11.939 -23.483  1.00 93.35           N  
ATOM   1764  H   VAL A 120     -10.586  12.758 -22.892  1.00 93.35           H  
ATOM   1765  CA  VAL A 120     -10.656  12.177 -24.921  1.00 93.35           C  
ATOM   1766  HA  VAL A 120     -10.738  11.217 -25.430  1.00 93.35           H  
ATOM   1767  C   VAL A 120      -9.401  12.906 -25.394  1.00 93.35           C  
ATOM   1768  CB  VAL A 120     -11.906  12.998 -25.270  1.00 93.35           C  
ATOM   1769  HB  VAL A 120     -11.762  14.026 -24.938  1.00 93.35           H  
ATOM   1770  O   VAL A 120      -9.010  13.918 -24.806  1.00 93.35           O  
ATOM   1771  CG1 VAL A 120     -12.147  13.006 -26.784  1.00 93.35           C  
ATOM   1772 HG11 VAL A 120     -13.069  13.540 -27.014  1.00 93.35           H  
ATOM   1773 HG12 VAL A 120     -12.228  11.982 -27.149  1.00 93.35           H  
ATOM   1774 HG13 VAL A 120     -11.322  13.500 -27.297  1.00 93.35           H  
ATOM   1775  CG2 VAL A 120     -13.167  12.464 -24.591  1.00 93.35           C  
ATOM   1776 HG21 VAL A 120     -13.070  12.496 -23.506  1.00 93.35           H  
ATOM   1777 HG22 VAL A 120     -13.361  11.440 -24.910  1.00 93.35           H  
ATOM   1778 HG23 VAL A 120     -14.004  13.107 -24.864  1.00 93.35           H  
ATOM   1779  N   ASP A 121      -8.766  12.413 -26.454  1.00 89.22           N  
ATOM   1780  H   ASP A 121      -9.140  11.566 -26.858  1.00 89.22           H  
ATOM   1781  CA  ASP A 121      -7.547  12.961 -27.065  1.00 89.22           C  
ATOM   1782  HA  ASP A 121      -7.188  12.227 -27.787  1.00 89.22           H  
ATOM   1783  C   ASP A 121      -6.380  13.142 -26.071  1.00 89.22           C  
ATOM   1784  CB  ASP A 121      -7.873  14.239 -27.864  1.00 89.22           C  
ATOM   1785  HB2 ASP A 121      -8.293  14.987 -27.191  1.00 89.22           H  
ATOM   1786  HB3 ASP A 121      -6.945  14.645 -28.266  1.00 89.22           H  
ATOM   1787  O   ASP A 121      -5.533  14.019 -26.239  1.00 89.22           O  
ATOM   1788  CG  ASP A 121      -8.818  14.045 -29.054  1.00 89.22           C  
ATOM   1789  OD1 ASP A 121      -8.978  12.908 -29.545  1.00 89.22           O  
ATOM   1790  OD2 ASP A 121      -9.317  15.080 -29.559  1.00 89.22           O  
ATOM   1791  N   GLY A 122      -6.349  12.351 -24.991  1.00 80.46           N  
ATOM   1792  H   GLY A 122      -7.074  11.654 -24.900  1.00 80.46           H  
ATOM   1793  CA  GLY A 122      -5.360  12.482 -23.913  1.00 80.46           C  
ATOM   1794  HA2 GLY A 122      -4.360  12.457 -24.346  1.00 80.46           H  
ATOM   1795  HA3 GLY A 122      -5.467  11.633 -23.238  1.00 80.46           H  
ATOM   1796  C   GLY A 122      -5.486  13.770 -23.084  1.00 80.46           C  
ATOM   1797  O   GLY A 122      -4.626  14.044 -22.246  1.00 80.46           O  
ATOM   1798  N   SER A 123      -6.546  14.561 -23.284  1.00 84.04           N  
ATOM   1799  H   SER A 123      -7.234  14.274 -23.965  1.00 84.04           H  
ATOM   1800  CA  SER A 123      -6.764  15.811 -22.557  1.00 84.04           C  
ATOM   1801  HA  SER A 123      -5.829  16.371 -22.574  1.00 84.04           H  
ATOM   1802  C   SER A 123      -7.203  15.537 -21.113  1.00 84.04           C  
ATOM   1803  CB  SER A 123      -7.820  16.664 -23.260  1.00 84.04           C  
ATOM   1804  HB2 SER A 123      -8.743  16.092 -23.356  1.00 84.04           H  
ATOM   1805  HB3 SER A 123      -7.466  16.932 -24.256  1.00 84.04           H  
ATOM   1806  O   SER A 123      -8.231  14.889 -20.906  1.00 84.04           O  
ATOM   1807  OG  SER A 123      -8.073  17.840 -22.504  1.00 84.04           O  
ATOM   1808  HG  SER A 123      -8.815  18.294 -22.911  1.00 84.04           H  
ATOM   1809  N   PRO A 124      -6.514  16.071 -20.087  1.00 74.19           N  
ATOM   1810  CA  PRO A 124      -6.952  15.931 -18.697  1.00 74.19           C  
ATOM   1811  HA  PRO A 124      -7.154  14.883 -18.475  1.00 74.19           H  
ATOM   1812  C   PRO A 124      -8.230  16.732 -18.393  1.00 74.19           C  
ATOM   1813  CB  PRO A 124      -5.760  16.404 -17.861  1.00 74.19           C  
ATOM   1814  HB2 PRO A 124      -6.069  16.853 -16.917  1.00 74.19           H  
ATOM   1815  HB3 PRO A 124      -5.093  15.562 -17.677  1.00 74.19           H  
ATOM   1816  O   PRO A 124      -8.929  16.416 -17.438  1.00 74.19           O  
ATOM   1817  CG  PRO A 124      -5.061  17.414 -18.771  1.00 74.19           C  
ATOM   1818  HG2 PRO A 124      -4.000  17.505 -18.537  1.00 74.19           H  
ATOM   1819  HG3 PRO A 124      -5.555  18.382 -18.688  1.00 74.19           H  
ATOM   1820  CD  PRO A 124      -5.285  16.844 -20.170  1.00 74.19           C  
ATOM   1821  HD2 PRO A 124      -5.369  17.657 -20.891  1.00 74.19           H  
ATOM   1822  HD3 PRO A 124      -4.460  16.183 -20.438  1.00 74.19           H  
ATOM   1823  N   ARG A 125      -8.567  17.742 -19.212  1.00 80.40           N  
ATOM   1824  H   ARG A 125      -7.974  17.892 -20.016  1.00 80.40           H  
ATOM   1825  CA  ARG A 125      -9.833  18.502 -19.149  1.00 80.40           C  
ATOM   1826  HA  ARG A 125     -10.261  18.398 -18.153  1.00 80.40           H  
ATOM   1827  C   ARG A 125     -10.873  17.903 -20.100  1.00 80.40           C  
ATOM   1828  CB  ARG A 125      -9.598  19.999 -19.411  1.00 80.40           C  
ATOM   1829  HB2 ARG A 125      -9.111  20.124 -20.379  1.00 80.40           H  
ATOM   1830  HB3 ARG A 125     -10.567  20.495 -19.451  1.00 80.40           H  
ATOM   1831  O   ARG A 125     -11.453  18.591 -20.940  1.00 80.40           O  
ATOM   1832  CG  ARG A 125      -8.764  20.688 -18.324  1.00 80.40           C  
ATOM   1833  HG2 ARG A 125      -9.237  20.534 -17.355  1.00 80.40           H  
ATOM   1834  HG3 ARG A 125      -7.757  20.271 -18.305  1.00 80.40           H  
ATOM   1835  CD  ARG A 125      -8.694  22.193 -18.624  1.00 80.40           C  
ATOM   1836  HD2 ARG A 125      -8.203  22.330 -19.587  1.00 80.40           H  
ATOM   1837  HD3 ARG A 125      -9.708  22.586 -18.689  1.00 80.40           H  
ATOM   1838  NE  ARG A 125      -7.960  22.936 -17.580  1.00 80.40           N  
ATOM   1839  HE  ARG A 125      -7.830  22.475 -16.691  1.00 80.40           H  
ATOM   1840  NH1 ARG A 125      -7.687  24.908 -18.738  1.00 80.40           N  
ATOM   1841 HH11 ARG A 125      -8.224  24.543 -19.512  1.00 80.40           H  
ATOM   1842 HH12 ARG A 125      -7.369  25.867 -18.754  1.00 80.40           H  
ATOM   1843  NH2 ARG A 125      -6.900  24.739 -16.665  1.00 80.40           N  
ATOM   1844 HH21 ARG A 125      -6.587  25.698 -16.728  1.00 80.40           H  
ATOM   1845 HH22 ARG A 125      -6.791  24.261 -15.782  1.00 80.40           H  
ATOM   1846  CZ  ARG A 125      -7.521  24.183 -17.667  1.00 80.40           C  
ATOM   1847  N   SER A 126     -11.025  16.590 -20.033  1.00 89.29           N  
ATOM   1848  H   SER A 126     -10.535  16.089 -19.306  1.00 89.29           H  
ATOM   1849  CA  SER A 126     -12.032  15.840 -20.773  1.00 89.29           C  
ATOM   1850  HA  SER A 126     -12.880  16.493 -20.977  1.00 89.29           H  
ATOM   1851  C   SER A 126     -12.526  14.678 -19.920  1.00 89.29           C  
ATOM   1852  CB  SER A 126     -11.486  15.353 -22.117  1.00 89.29           C  
ATOM   1853  HB2 SER A 126     -12.311  14.985 -22.727  1.00 89.29           H  
ATOM   1854  HB3 SER A 126     -11.009  16.180 -22.644  1.00 89.29           H  
ATOM   1855  O   SER A 126     -11.865  14.274 -18.963  1.00 89.29           O  
ATOM   1856  OG  SER A 126     -10.567  14.303 -21.935  1.00 89.29           O  
ATOM   1857  HG  SER A 126      -9.781  14.622 -21.486  1.00 89.29           H  
ATOM   1858  N   LEU A 127     -13.696  14.153 -20.256  1.00 91.00           N  
ATOM   1859  H   LEU A 127     -14.173  14.515 -21.070  1.00 91.00           H  
ATOM   1860  CA  LEU A 127     -14.305  13.031 -19.555  1.00 91.00           C  
ATOM   1861  HA  LEU A 127     -13.539  12.464 -19.026  1.00 91.00           H  
ATOM   1862  C   LEU A 127     -14.959  12.119 -20.581  1.00 91.00           C  
ATOM   1863  CB  LEU A 127     -15.330  13.588 -18.549  1.00 91.00           C  
ATOM   1864  HB2 LEU A 127     -16.028  14.227 -19.090  1.00 91.00           H  
ATOM   1865  HB3 LEU A 127     -14.806  14.207 -17.820  1.00 91.00           H  
ATOM   1866  O   LEU A 127     -15.706  12.608 -21.413  1.00 91.00           O  
ATOM   1867  CG  LEU A 127     -16.143  12.514 -17.804  1.00 91.00           C  
ATOM   1868  HG  LEU A 127     -16.658  11.879 -18.525  1.00 91.00           H  
ATOM   1869  CD1 LEU A 127     -15.259  11.643 -16.908  1.00 91.00           C  
ATOM   1870 HD11 LEU A 127     -15.892  10.943 -16.362  1.00 91.00           H  
ATOM   1871 HD12 LEU A 127     -14.708  12.275 -16.212  1.00 91.00           H  
ATOM   1872 HD13 LEU A 127     -14.563  11.070 -17.521  1.00 91.00           H  
ATOM   1873  CD2 LEU A 127     -17.203  13.184 -16.930  1.00 91.00           C  
ATOM   1874 HD21 LEU A 127     -17.812  12.423 -16.443  1.00 91.00           H  
ATOM   1875 HD22 LEU A 127     -16.731  13.813 -16.175  1.00 91.00           H  
ATOM   1876 HD23 LEU A 127     -17.855  13.799 -17.550  1.00 91.00           H  
ATOM   1877  N   ALA A 128     -14.730  10.819 -20.505  1.00 93.09           N  
ATOM   1878  H   ALA A 128     -14.029  10.484 -19.859  1.00 93.09           H  
ATOM   1879  CA  ALA A 128     -15.455   9.814 -21.273  1.00 93.09           C  
ATOM   1880  HA  ALA A 128     -16.320  10.263 -21.762  1.00 93.09           H  
ATOM   1881  C   ALA A 128     -15.975   8.737 -20.319  1.00 93.09           C  
ATOM   1882  CB  ALA A 128     -14.523   9.264 -22.354  1.00 93.09           C  
ATOM   1883  HB1 ALA A 128     -14.191  10.073 -23.005  1.00 93.09           H  
ATOM   1884  HB2 ALA A 128     -13.651   8.798 -21.895  1.00 93.09           H  
ATOM   1885  HB3 ALA A 128     -15.058   8.526 -22.952  1.00 93.09           H  
ATOM   1886  O   ALA A 128     -15.235   8.324 -19.428  1.00 93.09           O  
ATOM   1887  N   VAL A 129     -17.229   8.316 -20.475  1.00 93.33           N  
ATOM   1888  H   VAL A 129     -17.787   8.719 -21.214  1.00 93.33           H  
ATOM   1889  CA  VAL A 129     -17.899   7.305 -19.647  1.00 93.33           C  
ATOM   1890  HA  VAL A 129     -17.154   6.660 -19.183  1.00 93.33           H  
ATOM   1891  C   VAL A 129     -18.793   6.460 -20.551  1.00 93.33           C  
ATOM   1892  CB  VAL A 129     -18.749   7.949 -18.532  1.00 93.33           C  
ATOM   1893  HB  VAL A 129     -19.544   8.548 -18.974  1.00 93.33           H  
ATOM   1894  O   VAL A 129     -19.694   7.001 -21.186  1.00 93.33           O  
ATOM   1895  CG1 VAL A 129     -19.376   6.869 -17.647  1.00 93.33           C  
ATOM   1896 HG11 VAL A 129     -19.935   7.333 -16.835  1.00 93.33           H  
ATOM   1897 HG12 VAL A 129     -18.601   6.222 -17.234  1.00 93.33           H  
ATOM   1898 HG13 VAL A 129     -20.074   6.264 -18.225  1.00 93.33           H  
ATOM   1899  CG2 VAL A 129     -17.926   8.858 -17.609  1.00 93.33           C  
ATOM   1900 HG21 VAL A 129     -17.520   9.694 -18.179  1.00 93.33           H  
ATOM   1901 HG22 VAL A 129     -17.114   8.285 -17.160  1.00 93.33           H  
ATOM   1902 HG23 VAL A 129     -18.566   9.259 -16.824  1.00 93.33           H  
ATOM   1903  N   PHE A 130     -18.538   5.154 -20.611  1.00 92.51           N  
ATOM   1904  H   PHE A 130     -17.815   4.770 -20.019  1.00 92.51           H  
ATOM   1905  CA  PHE A 130     -19.199   4.226 -21.528  1.00 92.51           C  
ATOM   1906  HA  PHE A 130     -20.166   4.631 -21.828  1.00 92.51           H  
ATOM   1907  C   PHE A 130     -19.466   2.867 -20.879  1.00 92.51           C  
ATOM   1908  CB  PHE A 130     -18.329   4.062 -22.785  1.00 92.51           C  
ATOM   1909  HB2 PHE A 130     -17.297   3.863 -22.498  1.00 92.51           H  
ATOM   1910  HB3 PHE A 130     -18.688   3.197 -23.344  1.00 92.51           H  
ATOM   1911  O   PHE A 130     -18.590   2.321 -20.211  1.00 92.51           O  
ATOM   1912  CG  PHE A 130     -18.396   5.267 -23.697  1.00 92.51           C  
ATOM   1913  CD1 PHE A 130     -19.533   5.420 -24.500  1.00 92.51           C  
ATOM   1914  HD1 PHE A 130     -20.299   4.659 -24.496  1.00 92.51           H  
ATOM   1915  CD2 PHE A 130     -17.397   6.259 -23.697  1.00 92.51           C  
ATOM   1916  HD2 PHE A 130     -16.524   6.142 -23.072  1.00 92.51           H  
ATOM   1917  CE1 PHE A 130     -19.708   6.579 -25.261  1.00 92.51           C  
ATOM   1918  HE1 PHE A 130     -20.632   6.704 -25.806  1.00 92.51           H  
ATOM   1919  CE2 PHE A 130     -17.560   7.414 -24.486  1.00 92.51           C  
ATOM   1920  HE2 PHE A 130     -16.800   8.182 -24.483  1.00 92.51           H  
ATOM   1921  CZ  PHE A 130     -18.729   7.579 -25.253  1.00 92.51           C  
ATOM   1922  HZ  PHE A 130     -18.918   8.478 -25.821  1.00 92.51           H  
ATOM   1923  N   ASP A 131     -20.648   2.307 -21.120  1.00 88.47           N  
ATOM   1924  H   ASP A 131     -21.311   2.826 -21.678  1.00 88.47           H  
ATOM   1925  CA  ASP A 131     -20.886   0.865 -21.095  1.00 88.47           C  
ATOM   1926  HA  ASP A 131     -20.283   0.410 -20.310  1.00 88.47           H  
ATOM   1927  C   ASP A 131     -20.451   0.294 -22.454  1.00 88.47           C  
ATOM   1928  CB  ASP A 131     -22.368   0.563 -20.788  1.00 88.47           C  
ATOM   1929  HB2 ASP A 131     -22.649   1.092 -19.878  1.00 88.47           H  
ATOM   1930  HB3 ASP A 131     -22.986   0.943 -21.602  1.00 88.47           H  
ATOM   1931  O   ASP A 131     -20.749   0.872 -23.499  1.00 88.47           O  
ATOM   1932  CG  ASP A 131     -22.666  -0.936 -20.592  1.00 88.47           C  
ATOM   1933  OD1 ASP A 131     -21.719  -1.749 -20.711  1.00 88.47           O  
ATOM   1934  OD2 ASP A 131     -23.830  -1.297 -20.306  1.00 88.47           O  
ATOM   1935  N   LEU A 132     -19.689  -0.799 -22.436  1.00 86.91           N  
ATOM   1936  H   LEU A 132     -19.523  -1.209 -21.528  1.00 86.91           H  
ATOM   1937  CA  LEU A 132     -19.193  -1.486 -23.631  1.00 86.91           C  
ATOM   1938  HA  LEU A 132     -19.410  -0.871 -24.504  1.00 86.91           H  
ATOM   1939  C   LEU A 132     -19.898  -2.826 -23.899  1.00 86.91           C  
ATOM   1940  CB  LEU A 132     -17.668  -1.639 -23.538  1.00 86.91           C  
ATOM   1941  HB2 LEU A 132     -17.319  -2.148 -24.437  1.00 86.91           H  
ATOM   1942  HB3 LEU A 132     -17.438  -2.268 -22.678  1.00 86.91           H  
ATOM   1943  O   LEU A 132     -19.618  -3.468 -24.916  1.00 86.91           O  
ATOM   1944  CG  LEU A 132     -16.910  -0.308 -23.399  1.00 86.91           C  
ATOM   1945  HG  LEU A 132     -17.174   0.178 -22.460  1.00 86.91           H  
ATOM   1946  CD1 LEU A 132     -15.417  -0.599 -23.383  1.00 86.91           C  
ATOM   1947 HD11 LEU A 132     -14.901   0.333 -23.152  1.00 86.91           H  
ATOM   1948 HD12 LEU A 132     -15.100  -0.993 -24.349  1.00 86.91           H  
ATOM   1949 HD13 LEU A 132     -15.196  -1.335 -22.610  1.00 86.91           H  
ATOM   1950  CD2 LEU A 132     -17.149   0.665 -24.555  1.00 86.91           C  
ATOM   1951 HD21 LEU A 132     -16.950   0.181 -25.511  1.00 86.91           H  
ATOM   1952 HD22 LEU A 132     -16.515   1.544 -24.440  1.00 86.91           H  
ATOM   1953 HD23 LEU A 132     -18.187   0.996 -24.536  1.00 86.91           H  
ATOM   1954  N   CYS A 133     -20.792  -3.271 -23.010  1.00 79.57           N  
ATOM   1955  H   CYS A 133     -21.040  -2.667 -22.239  1.00 79.57           H  
ATOM   1956  CA  CYS A 133     -21.593  -4.483 -23.187  1.00 79.57           C  
ATOM   1957  HA  CYS A 133     -20.956  -5.295 -23.536  1.00 79.57           H  
ATOM   1958  C   CYS A 133     -22.684  -4.235 -24.255  1.00 79.57           C  
ATOM   1959  CB  CYS A 133     -22.203  -4.897 -21.834  1.00 79.57           C  
ATOM   1960  HB2 CYS A 133     -22.394  -4.003 -21.241  1.00 79.57           H  
ATOM   1961  HB3 CYS A 133     -23.182  -5.330 -22.036  1.00 79.57           H  
ATOM   1962  O   CYS A 133     -23.803  -3.833 -23.936  1.00 79.57           O  
ATOM   1963  SG  CYS A 133     -21.348  -6.121 -20.787  1.00 79.57           S  
ATOM   1964  N   GLY A 134     -22.357  -4.497 -25.528  1.00 72.39           N  
ATOM   1965  H   GLY A 134     -21.408  -4.792 -25.707  1.00 72.39           H  
ATOM   1966  CA  GLY A 134     -23.250  -4.294 -26.685  1.00 72.39           C  
ATOM   1967  HA2 GLY A 134     -24.271  -4.120 -26.346  1.00 72.39           H  
ATOM   1968  HA3 GLY A 134     -23.249  -5.202 -27.288  1.00 72.39           H  
ATOM   1969  C   GLY A 134     -22.861  -3.127 -27.605  1.00 72.39           C  
ATOM   1970  O   GLY A 134     -23.647  -2.729 -28.461  1.00 72.39           O  
ATOM   1971  N   GLY A 135     -21.656  -2.575 -27.440  1.00 80.06           N  
ATOM   1972  H   GLY A 135     -21.112  -2.875 -26.643  1.00 80.06           H  
ATOM   1973  CA  GLY A 135     -21.158  -1.413 -28.185  1.00 80.06           C  
ATOM   1974  HA2 GLY A 135     -20.224  -1.681 -28.678  1.00 80.06           H  
ATOM   1975  HA3 GLY A 135     -21.872  -1.120 -28.956  1.00 80.06           H  
ATOM   1976  C   GLY A 135     -20.910  -0.214 -27.271  1.00 80.06           C  
ATOM   1977  O   GLY A 135     -21.121  -0.309 -26.072  1.00 80.06           O  
ATOM   1978  N   LEU A 136     -20.439   0.908 -27.821  1.00 88.60           N  
ATOM   1979  H   LEU A 136     -20.240   0.919 -28.811  1.00 88.60           H  
ATOM   1980  CA  LEU A 136     -20.219   2.147 -27.058  1.00 88.60           C  
ATOM   1981  HA  LEU A 136     -19.748   1.906 -26.104  1.00 88.60           H  
ATOM   1982  C   LEU A 136     -21.546   2.857 -26.728  1.00 88.60           C  
ATOM   1983  CB  LEU A 136     -19.271   3.060 -27.864  1.00 88.60           C  
ATOM   1984  HB2 LEU A 136     -19.408   4.094 -27.547  1.00 88.60           H  
ATOM   1985  HB3 LEU A 136     -19.558   3.013 -28.915  1.00 88.60           H  
ATOM   1986  O   LEU A 136     -22.034   3.643 -27.540  1.00 88.60           O  
ATOM   1987  CG  LEU A 136     -17.787   2.686 -27.695  1.00 88.60           C  
ATOM   1988  HG  LEU A 136     -17.696   1.638 -27.412  1.00 88.60           H  
ATOM   1989  CD1 LEU A 136     -17.035   2.880 -29.002  1.00 88.60           C  
ATOM   1990 HD11 LEU A 136     -17.483   2.210 -29.735  1.00 88.60           H  
ATOM   1991 HD12 LEU A 136     -17.112   3.914 -29.339  1.00 88.60           H  
ATOM   1992 HD13 LEU A 136     -15.988   2.606 -28.875  1.00 88.60           H  
ATOM   1993  CD2 LEU A 136     -17.111   3.553 -26.632  1.00 88.60           C  
ATOM   1994 HD21 LEU A 136     -17.158   4.605 -26.914  1.00 88.60           H  
ATOM   1995 HD22 LEU A 136     -17.629   3.417 -25.683  1.00 88.60           H  
ATOM   1996 HD23 LEU A 136     -16.070   3.250 -26.515  1.00 88.60           H  
ATOM   1997  N   ASP A 137     -22.104   2.611 -25.540  1.00 90.65           N  
ATOM   1998  H   ASP A 137     -21.695   1.905 -24.945  1.00 90.65           H  
ATOM   1999  CA  ASP A 137     -23.268   3.338 -25.006  1.00 90.65           C  
ATOM   2000  HA  ASP A 137     -23.673   3.982 -25.786  1.00 90.65           H  
ATOM   2001  C   ASP A 137     -22.852   4.234 -23.830  1.00 90.65           C  
ATOM   2002  CB  ASP A 137     -24.391   2.363 -24.614  1.00 90.65           C  
ATOM   2003  HB2 ASP A 137     -24.537   1.655 -25.429  1.00 90.65           H  
ATOM   2004  HB3 ASP A 137     -24.092   1.800 -23.730  1.00 90.65           H  
ATOM   2005  O   ASP A 137     -22.326   3.766 -22.821  1.00 90.65           O  
ATOM   2006  CG  ASP A 137     -25.736   3.065 -24.344  1.00 90.65           C  
ATOM   2007  OD1 ASP A 137     -25.804   4.316 -24.415  1.00 90.65           O  
ATOM   2008  OD2 ASP A 137     -26.735   2.345 -24.131  1.00 90.65           O  
ATOM   2009  N   GLY A 138     -23.004   5.549 -23.973  1.00 92.36           N  
ATOM   2010  H   GLY A 138     -23.501   5.881 -24.787  1.00 92.36           H  
ATOM   2011  CA  GLY A 138     -22.550   6.509 -22.967  1.00 92.36           C  
ATOM   2012  HA2 GLY A 138     -21.659   6.121 -22.473  1.00 92.36           H  
ATOM   2013  HA3 GLY A 138     -23.327   6.630 -22.212  1.00 92.36           H  
ATOM   2014  C   GLY A 138     -22.215   7.874 -23.548  1.00 92.36           C  
ATOM   2015  O   GLY A 138     -22.755   8.276 -24.577  1.00 92.36           O  
ATOM   2016  N   PHE A 139     -21.325   8.627 -22.900  1.00 94.55           N  
ATOM   2017  H   PHE A 139     -20.811   8.215 -22.134  1.00 94.55           H  
ATOM   2018  CA  PHE A 139     -20.960   9.964 -23.361  1.00 94.55           C  
ATOM   2019  HA  PHE A 139     -21.123   9.993 -24.438  1.00 94.55           H  
ATOM   2020  C   PHE A 139     -19.487  10.309 -23.158  1.00 94.55           C  
ATOM   2021  CB  PHE A 139     -21.872  11.023 -22.710  1.00 94.55           C  
ATOM   2022  HB2 PHE A 139     -21.781  11.952 -23.273  1.00 94.55           H  
ATOM   2023  HB3 PHE A 139     -22.910  10.704 -22.799  1.00 94.55           H  
ATOM   2024  O   PHE A 139     -18.811   9.810 -22.261  1.00 94.55           O  
ATOM   2025  CG  PHE A 139     -21.565  11.318 -21.252  1.00 94.55           C  
ATOM   2026  CD1 PHE A 139     -22.166  10.556 -20.233  1.00 94.55           C  
ATOM   2027  HD1 PHE A 139     -22.849   9.758 -20.484  1.00 94.55           H  
ATOM   2028  CD2 PHE A 139     -20.650  12.335 -20.914  1.00 94.55           C  
ATOM   2029  HD2 PHE A 139     -20.160  12.899 -21.694  1.00 94.55           H  
ATOM   2030  CE1 PHE A 139     -21.853  10.811 -18.886  1.00 94.55           C  
ATOM   2031  HE1 PHE A 139     -22.296  10.203 -18.111  1.00 94.55           H  
ATOM   2032  CE2 PHE A 139     -20.343  12.595 -19.567  1.00 94.55           C  
ATOM   2033  HE2 PHE A 139     -19.629  13.364 -19.313  1.00 94.55           H  
ATOM   2034  CZ  PHE A 139     -20.945  11.831 -18.552  1.00 94.55           C  
ATOM   2035  HZ  PHE A 139     -20.700  12.013 -17.516  1.00 94.55           H  
ATOM   2036  N   PHE A 140     -19.004  11.263 -23.949  1.00 93.43           N  
ATOM   2037  H   PHE A 140     -19.595  11.612 -24.690  1.00 93.43           H  
ATOM   2038  CA  PHE A 140     -17.767  11.973 -23.672  1.00 93.43           C  
ATOM   2039  HA  PHE A 140     -17.513  11.778 -22.630  1.00 93.43           H  
ATOM   2040  C   PHE A 140     -17.930  13.486 -23.793  1.00 93.43           C  
ATOM   2041  CB  PHE A 140     -16.626  11.435 -24.537  1.00 93.43           C  
ATOM   2042  HB2 PHE A 140     -15.699  11.863 -24.153  1.00 93.43           H  
ATOM   2043  HB3 PHE A 140     -16.553  10.357 -24.389  1.00 93.43           H  
ATOM   2044  O   PHE A 140     -18.717  13.986 -24.589  1.00 93.43           O  
ATOM   2045  CG  PHE A 140     -16.731  11.728 -26.023  1.00 93.43           C  
ATOM   2046  CD1 PHE A 140     -17.256  10.757 -26.893  1.00 93.43           C  
ATOM   2047  HD1 PHE A 140     -17.550   9.793 -26.505  1.00 93.43           H  
ATOM   2048  CD2 PHE A 140     -16.279  12.952 -26.552  1.00 93.43           C  
ATOM   2049  HD2 PHE A 140     -15.879  13.713 -25.898  1.00 93.43           H  
ATOM   2050  CE1 PHE A 140     -17.351  11.003 -28.271  1.00 93.43           C  
ATOM   2051  HE1 PHE A 140     -17.740  10.242 -28.931  1.00 93.43           H  
ATOM   2052  CE2 PHE A 140     -16.352  13.193 -27.935  1.00 93.43           C  
ATOM   2053  HE2 PHE A 140     -15.998  14.127 -28.347  1.00 93.43           H  
ATOM   2054  CZ  PHE A 140     -16.899  12.224 -28.792  1.00 93.43           C  
ATOM   2055  HZ  PHE A 140     -16.966  12.414 -29.853  1.00 93.43           H  
ATOM   2056  N   ALA A 141     -17.175  14.233 -23.002  1.00 90.09           N  
ATOM   2057  H   ALA A 141     -16.541  13.748 -22.382  1.00 90.09           H  
ATOM   2058  CA  ALA A 141     -17.120  15.680 -22.988  1.00 90.09           C  
ATOM   2059  HA  ALA A 141     -17.733  16.067 -23.801  1.00 90.09           H  
ATOM   2060  C   ALA A 141     -15.683  16.149 -23.220  1.00 90.09           C  
ATOM   2061  CB  ALA A 141     -17.703  16.192 -21.671  1.00 90.09           C  
ATOM   2062  HB1 ALA A 141     -17.164  15.761 -20.827  1.00 90.09           H  
ATOM   2063  HB2 ALA A 141     -18.757  15.925 -21.600  1.00 90.09           H  
ATOM   2064  HB3 ALA A 141     -17.606  17.278 -21.638  1.00 90.09           H  
ATOM   2065  O   ALA A 141     -14.747  15.705 -22.551  1.00 90.09           O  
ATOM   2066  N   VAL A 142     -15.510  17.061 -24.173  1.00 88.20           N  
ATOM   2067  H   VAL A 142     -16.331  17.414 -24.643  1.00 88.20           H  
ATOM   2068  CA  VAL A 142     -14.214  17.634 -24.543  1.00 88.20           C  
ATOM   2069  HA  VAL A 142     -13.563  17.585 -23.670  1.00 88.20           H  
ATOM   2070  C   VAL A 142     -14.396  19.106 -24.904  1.00 88.20           C  
ATOM   2071  CB  VAL A 142     -13.548  16.796 -25.658  1.00 88.20           C  
ATOM   2072  HB  VAL A 142     -13.497  15.767 -25.302  1.00 88.20           H  
ATOM   2073  O   VAL A 142     -15.273  19.466 -25.693  1.00 88.20           O  
ATOM   2074  CG1 VAL A 142     -14.315  16.783 -26.987  1.00 88.20           C  
ATOM   2075 HG11 VAL A 142     -14.318  17.772 -27.444  1.00 88.20           H  
ATOM   2076 HG12 VAL A 142     -15.342  16.458 -26.821  1.00 88.20           H  
ATOM   2077 HG13 VAL A 142     -13.839  16.074 -27.665  1.00 88.20           H  
ATOM   2078  CG2 VAL A 142     -12.108  17.249 -25.922  1.00 88.20           C  
ATOM   2079 HG21 VAL A 142     -11.548  17.270 -24.986  1.00 88.20           H  
ATOM   2080 HG22 VAL A 142     -12.098  18.234 -26.388  1.00 88.20           H  
ATOM   2081 HG23 VAL A 142     -11.625  16.537 -26.591  1.00 88.20           H  
ATOM   2082  N   LYS A 143     -13.559  19.976 -24.325  1.00 83.51           N  
ATOM   2083  H   LYS A 143     -12.919  19.612 -23.633  1.00 83.51           H  
ATOM   2084  CA  LYS A 143     -13.657  21.441 -24.461  1.00 83.51           C  
ATOM   2085  HA  LYS A 143     -12.945  21.890 -23.769  1.00 83.51           H  
ATOM   2086  C   LYS A 143     -15.021  21.973 -23.988  1.00 83.51           C  
ATOM   2087  CB  LYS A 143     -13.260  21.897 -25.885  1.00 83.51           C  
ATOM   2088  HB2 LYS A 143     -13.342  22.983 -25.932  1.00 83.51           H  
ATOM   2089  HB3 LYS A 143     -13.953  21.475 -26.612  1.00 83.51           H  
ATOM   2090  O   LYS A 143     -15.272  21.978 -22.790  1.00 83.51           O  
ATOM   2091  CG  LYS A 143     -11.832  21.509 -26.290  1.00 83.51           C  
ATOM   2092  HG2 LYS A 143     -11.697  20.431 -26.205  1.00 83.51           H  
ATOM   2093  HG3 LYS A 143     -11.127  22.005 -25.623  1.00 83.51           H  
ATOM   2094  CD  LYS A 143     -11.556  21.933 -27.739  1.00 83.51           C  
ATOM   2095  HD2 LYS A 143     -12.244  21.414 -28.407  1.00 83.51           H  
ATOM   2096  HD3 LYS A 143     -11.712  23.008 -27.827  1.00 83.51           H  
ATOM   2097  CE  LYS A 143     -10.109  21.592 -28.114  1.00 83.51           C  
ATOM   2098  HE2 LYS A 143      -9.452  22.034 -27.364  1.00 83.51           H  
ATOM   2099  HE3 LYS A 143      -9.977  20.511 -28.071  1.00 83.51           H  
ATOM   2100  NZ  LYS A 143      -9.740  22.108 -29.458  1.00 83.51           N  
ATOM   2101  HZ1 LYS A 143      -9.863  23.109 -29.498  1.00 83.51           H  
ATOM   2102  HZ2 LYS A 143     -10.296  21.675 -30.181  1.00 83.51           H  
ATOM   2103  HZ3 LYS A 143      -8.766  21.920 -29.649  1.00 83.51           H  
ATOM   2104  N   HIS A 144     -15.872  22.401 -24.923  1.00 81.97           N  
ATOM   2105  H   HIS A 144     -15.585  22.305 -25.887  1.00 81.97           H  
ATOM   2106  CA  HIS A 144     -17.182  23.012 -24.673  1.00 81.97           C  
ATOM   2107  HA  HIS A 144     -17.303  23.098 -23.593  1.00 81.97           H  
ATOM   2108  C   HIS A 144     -18.352  22.166 -25.208  1.00 81.97           C  
ATOM   2109  CB  HIS A 144     -17.214  24.449 -25.203  1.00 81.97           C  
ATOM   2110  HB2 HIS A 144     -17.091  24.443 -26.286  1.00 81.97           H  
ATOM   2111  HB3 HIS A 144     -18.180  24.900 -24.973  1.00 81.97           H  
ATOM   2112  O   HIS A 144     -19.447  22.686 -25.428  1.00 81.97           O  
ATOM   2113  CG  HIS A 144     -16.148  25.302 -24.578  1.00 81.97           C  
ATOM   2114  CD2 HIS A 144     -15.072  25.853 -25.216  1.00 81.97           C  
ATOM   2115  HD2 HIS A 144     -14.857  25.794 -26.273  1.00 81.97           H  
ATOM   2116  ND1 HIS A 144     -16.038  25.620 -23.243  1.00 81.97           N  
ATOM   2117  HD1 HIS A 144     -16.718  25.423 -22.522  1.00 81.97           H  
ATOM   2118  CE1 HIS A 144     -14.922  26.347 -23.082  1.00 81.97           C  
ATOM   2119  HE1 HIS A 144     -14.585  26.777 -22.150  1.00 81.97           H  
ATOM   2120  NE2 HIS A 144     -14.284  26.484 -24.254  1.00 81.97           N  
ATOM   2121  N   ALA A 145     -18.128  20.876 -25.473  1.00 87.70           N  
ATOM   2122  H   ALA A 145     -17.231  20.472 -25.244  1.00 87.70           H  
ATOM   2123  CA  ALA A 145     -19.138  19.995 -26.047  1.00 87.70           C  
ATOM   2124  HA  ALA A 145     -20.122  20.440 -25.900  1.00 87.70           H  
ATOM   2125  C   ALA A 145     -19.161  18.620 -25.373  1.00 87.70           C  
ATOM   2126  CB  ALA A 145     -18.896  19.881 -27.556  1.00 87.70           C  
ATOM   2127  HB1 ALA A 145     -19.654  19.234 -27.997  1.00 87.70           H  
ATOM   2128  HB2 ALA A 145     -17.907  19.459 -27.738  1.00 87.70           H  
ATOM   2129  HB3 ALA A 145     -18.964  20.868 -28.012  1.00 87.70           H  
ATOM   2130  O   ALA A 145     -18.114  18.057 -25.048  1.00 87.70           O  
ATOM   2131  N   ARG A 146     -20.367  18.066 -25.234  1.00 93.19           N  
ATOM   2132  H   ARG A 146     -21.160  18.616 -25.533  1.00 93.19           H  
ATOM   2133  CA  ARG A 146     -20.643  16.690 -24.816  1.00 93.19           C  
ATOM   2134  HA  ARG A 146     -19.706  16.196 -24.558  1.00 93.19           H  
ATOM   2135  C   ARG A 146     -21.271  15.925 -25.976  1.00 93.19           C  
ATOM   2136  CB  ARG A 146     -21.539  16.702 -23.567  1.00 93.19           C  
ATOM   2137  HB2 ARG A 146     -21.010  17.223 -22.769  1.00 93.19           H  
ATOM   2138  HB3 ARG A 146     -22.461  17.239 -23.790  1.00 93.19           H  
ATOM   2139  O   ARG A 146     -22.253  16.384 -26.550  1.00 93.19           O  
ATOM   2140  CG  ARG A 146     -21.876  15.289 -23.068  1.00 93.19           C  
ATOM   2141  HG2 ARG A 146     -22.408  14.729 -23.837  1.00 93.19           H  
ATOM   2142  HG3 ARG A 146     -20.943  14.769 -22.848  1.00 93.19           H  
ATOM   2143  CD  ARG A 146     -22.732  15.314 -21.796  1.00 93.19           C  
ATOM   2144  HD2 ARG A 146     -22.256  15.960 -21.058  1.00 93.19           H  
ATOM   2145  HD3 ARG A 146     -22.761  14.300 -21.397  1.00 93.19           H  
ATOM   2146  NE  ARG A 146     -24.121  15.766 -22.040  1.00 93.19           N  
ATOM   2147  HE  ARG A 146     -24.375  16.086 -22.964  1.00 93.19           H  
ATOM   2148  NH1 ARG A 146     -24.912  15.350 -19.927  1.00 93.19           N  
ATOM   2149 HH11 ARG A 146     -25.688  15.305 -19.282  1.00 93.19           H  
ATOM   2150 HH12 ARG A 146     -24.005  14.997 -19.660  1.00 93.19           H  
ATOM   2151  NH2 ARG A 146     -26.307  16.107 -21.469  1.00 93.19           N  
ATOM   2152 HH21 ARG A 146     -27.063  16.060 -20.800  1.00 93.19           H  
ATOM   2153 HH22 ARG A 146     -26.508  16.509 -22.373  1.00 93.19           H  
ATOM   2154  CZ  ARG A 146     -25.103  15.739 -21.156  1.00 93.19           C  
ATOM   2155  N   TYR A 147     -20.721  14.763 -26.294  1.00 93.17           N  
ATOM   2156  H   TYR A 147     -19.933  14.455 -25.742  1.00 93.17           H  
ATOM   2157  CA  TYR A 147     -21.204  13.811 -27.286  1.00 93.17           C  
ATOM   2158  HA  TYR A 147     -22.008  14.250 -27.877  1.00 93.17           H  
ATOM   2159  C   TYR A 147     -21.724  12.581 -26.548  1.00 93.17           C  
ATOM   2160  CB  TYR A 147     -20.063  13.420 -28.232  1.00 93.17           C  
ATOM   2161  HB2 TYR A 147     -20.409  12.618 -28.885  1.00 93.17           H  
ATOM   2162  HB3 TYR A 147     -19.244  13.021 -27.634  1.00 93.17           H  
ATOM   2163  O   TYR A 147     -20.961  11.926 -25.847  1.00 93.17           O  
ATOM   2164  CG  TYR A 147     -19.534  14.555 -29.086  1.00 93.17           C  
ATOM   2165  CD1 TYR A 147     -19.909  14.660 -30.440  1.00 93.17           C  
ATOM   2166  HD1 TYR A 147     -20.550  13.911 -30.881  1.00 93.17           H  
ATOM   2167  CD2 TYR A 147     -18.650  15.496 -28.527  1.00 93.17           C  
ATOM   2168  HD2 TYR A 147     -18.337  15.389 -27.499  1.00 93.17           H  
ATOM   2169  CE1 TYR A 147     -19.421  15.720 -31.228  1.00 93.17           C  
ATOM   2170  HE1 TYR A 147     -19.684  15.787 -32.273  1.00 93.17           H  
ATOM   2171  CE2 TYR A 147     -18.164  16.560 -29.305  1.00 93.17           C  
ATOM   2172  HE2 TYR A 147     -17.485  17.273 -28.861  1.00 93.17           H  
ATOM   2173  OH  TYR A 147     -18.105  17.735 -31.381  1.00 93.17           O  
ATOM   2174  HH  TYR A 147     -17.535  18.270 -30.824  1.00 93.17           H  
ATOM   2175  CZ  TYR A 147     -18.557  16.677 -30.655  1.00 93.17           C  
ATOM   2176  N   THR A 148     -23.008  12.274 -26.686  1.00 92.95           N  
ATOM   2177  H   THR A 148     -23.570  12.841 -27.305  1.00 92.95           H  
ATOM   2178  CA  THR A 148     -23.596  11.021 -26.181  1.00 92.95           C  
ATOM   2179  HA  THR A 148     -22.950  10.570 -25.428  1.00 92.95           H  
ATOM   2180  C   THR A 148     -23.723  10.066 -27.354  1.00 92.95           C  
ATOM   2181  CB  THR A 148     -24.963  11.271 -25.534  1.00 92.95           C  
ATOM   2182  HB  THR A 148     -25.669  11.578 -26.305  1.00 92.95           H  
ATOM   2183  O   THR A 148     -24.307  10.468 -28.354  1.00 92.95           O  
ATOM   2184  CG2 THR A 148     -25.535  10.050 -24.824  1.00 92.95           C  
ATOM   2185 HG21 THR A 148     -26.517  10.294 -24.418  1.00 92.95           H  
ATOM   2186 HG22 THR A 148     -24.880   9.750 -24.006  1.00 92.95           H  
ATOM   2187 HG23 THR A 148     -25.638   9.218 -25.520  1.00 92.95           H  
ATOM   2188  OG1 THR A 148     -24.841  12.315 -24.589  1.00 92.95           O  
ATOM   2189  HG1 THR A 148     -24.539  13.085 -25.077  1.00 92.95           H  
ATOM   2190  N   LEU A 149     -23.157   8.864 -27.272  1.00 92.69           N  
ATOM   2191  H   LEU A 149     -22.816   8.564 -26.370  1.00 92.69           H  
ATOM   2192  CA  LEU A 149     -23.247   7.826 -28.299  1.00 92.69           C  
ATOM   2193  HA  LEU A 149     -23.656   8.248 -29.217  1.00 92.69           H  
ATOM   2194  C   LEU A 149     -24.194   6.726 -27.826  1.00 92.69           C  
ATOM   2195  CB  LEU A 149     -21.872   7.217 -28.620  1.00 92.69           C  
ATOM   2196  HB2 LEU A 149     -22.045   6.221 -29.029  1.00 92.69           H  
ATOM   2197  HB3 LEU A 149     -21.301   7.087 -27.700  1.00 92.69           H  
ATOM   2198  O   LEU A 149     -24.119   6.313 -26.672  1.00 92.69           O  
ATOM   2199  CG  LEU A 149     -21.026   7.983 -29.640  1.00 92.69           C  
ATOM   2200  HG  LEU A 149     -21.617   8.130 -30.543  1.00 92.69           H  
ATOM   2201  CD1 LEU A 149     -20.546   9.349 -29.141  1.00 92.69           C  
ATOM   2202 HD11 LEU A 149     -19.893   9.799 -29.889  1.00 92.69           H  
ATOM   2203 HD12 LEU A 149     -21.403  10.006 -28.992  1.00 92.69           H  
ATOM   2204 HD13 LEU A 149     -20.010   9.233 -28.199  1.00 92.69           H  
ATOM   2205  CD2 LEU A 149     -19.800   7.141 -29.993  1.00 92.69           C  
ATOM   2206 HD21 LEU A 149     -19.121   7.074 -29.143  1.00 92.69           H  
ATOM   2207 HD22 LEU A 149     -20.109   6.136 -30.279  1.00 92.69           H  
ATOM   2208 HD23 LEU A 149     -19.297   7.589 -30.851  1.00 92.69           H  
ATOM   2209  N   LYS A 150     -25.048   6.251 -28.733  1.00 89.21           N  
ATOM   2210  H   LYS A 150     -25.065   6.686 -29.644  1.00 89.21           H  
ATOM   2211  CA  LYS A 150     -25.930   5.102 -28.518  1.00 89.21           C  
ATOM   2212  HA  LYS A 150     -25.602   4.580 -27.619  1.00 89.21           H  
ATOM   2213  C   LYS A 150     -25.869   4.138 -29.707  1.00 89.21           C  
ATOM   2214  CB  LYS A 150     -27.376   5.567 -28.301  1.00 89.21           C  
ATOM   2215  HB2 LYS A 150     -28.011   4.681 -28.304  1.00 89.21           H  
ATOM   2216  HB3 LYS A 150     -27.689   6.215 -29.120  1.00 89.21           H  
ATOM   2217  O   LYS A 150     -25.910   4.617 -30.844  1.00 89.21           O  
ATOM   2218  CG  LYS A 150     -27.549   6.295 -26.962  1.00 89.21           C  
ATOM   2219  HG2 LYS A 150     -27.100   7.287 -27.012  1.00 89.21           H  
ATOM   2220  HG3 LYS A 150     -27.045   5.720 -26.185  1.00 89.21           H  
ATOM   2221  CD  LYS A 150     -29.032   6.409 -26.601  1.00 89.21           C  
ATOM   2222  HD2 LYS A 150     -29.528   7.100 -27.283  1.00 89.21           H  
ATOM   2223  HD3 LYS A 150     -29.488   5.423 -26.688  1.00 89.21           H  
ATOM   2224  CE  LYS A 150     -29.160   6.890 -25.154  1.00 89.21           C  
ATOM   2225  HE2 LYS A 150     -28.495   6.279 -24.544  1.00 89.21           H  
ATOM   2226  HE3 LYS A 150     -28.819   7.923 -25.086  1.00 89.21           H  
ATOM   2227  NZ  LYS A 150     -30.554   6.746 -24.667  1.00 89.21           N  
ATOM   2228  HZ1 LYS A 150     -31.201   7.282 -25.227  1.00 89.21           H  
ATOM   2229  HZ2 LYS A 150     -30.618   7.021 -23.698  1.00 89.21           H  
ATOM   2230  HZ3 LYS A 150     -30.816   5.772 -24.716  1.00 89.21           H  
ATOM   2231  N   PRO A 151     -25.795   2.815 -29.488  1.00 86.44           N  
ATOM   2232  CA  PRO A 151     -25.923   1.824 -30.559  1.00 86.44           C  
ATOM   2233  HA  PRO A 151     -25.227   2.050 -31.366  1.00 86.44           H  
ATOM   2234  C   PRO A 151     -27.359   1.801 -31.121  1.00 86.44           C  
ATOM   2235  CB  PRO A 151     -25.527   0.490 -29.916  1.00 86.44           C  
ATOM   2236  HB2 PRO A 151     -24.454   0.330 -30.027  1.00 86.44           H  
ATOM   2237  HB3 PRO A 151     -26.072  -0.351 -30.345  1.00 86.44           H  
ATOM   2238  O   PRO A 151     -28.319   1.897 -30.360  1.00 86.44           O  
ATOM   2239  CG  PRO A 151     -25.857   0.675 -28.434  1.00 86.44           C  
ATOM   2240  HG2 PRO A 151     -26.905   0.433 -28.263  1.00 86.44           H  
ATOM   2241  HG3 PRO A 151     -25.216   0.064 -27.797  1.00 86.44           H  
ATOM   2242  CD  PRO A 151     -25.636   2.165 -28.192  1.00 86.44           C  
ATOM   2243  HD2 PRO A 151     -26.363   2.529 -27.466  1.00 86.44           H  
ATOM   2244  HD3 PRO A 151     -24.623   2.332 -27.826  1.00 86.44           H  
ATOM   2245  N   LEU A 152     -27.518   1.681 -32.445  1.00 76.22           N  
ATOM   2246  H   LEU A 152     -26.686   1.638 -33.017  1.00 76.22           H  
ATOM   2247  CA  LEU A 152     -28.823   1.710 -33.132  1.00 76.22           C  
ATOM   2248  HA  LEU A 152     -29.470   2.420 -32.616  1.00 76.22           H  
ATOM   2249  C   LEU A 152     -29.587   0.375 -33.114  1.00 76.22           C  
ATOM   2250  CB  LEU A 152     -28.626   2.171 -34.593  1.00 76.22           C  
ATOM   2251  HB2 LEU A 152     -29.371   1.689 -35.225  1.00 76.22           H  
ATOM   2252  HB3 LEU A 152     -27.652   1.831 -34.945  1.00 76.22           H  
ATOM   2253  O   LEU A 152     -30.810   0.386 -33.189  1.00 76.22           O  
ATOM   2254  CG  LEU A 152     -28.750   3.687 -34.804  1.00 76.22           C  
ATOM   2255  HG  LEU A 152     -28.147   4.202 -34.056  1.00 76.22           H  
ATOM   2256  CD1 LEU A 152     -28.236   4.038 -36.203  1.00 76.22           C  
ATOM   2257 HD11 LEU A 152     -28.705   3.391 -36.944  1.00 76.22           H  
ATOM   2258 HD12 LEU A 152     -28.470   5.071 -36.459  1.00 76.22           H  
ATOM   2259 HD13 LEU A 152     -27.155   3.898 -36.235  1.00 76.22           H  
ATOM   2260  CD2 LEU A 152     -30.203   4.161 -34.697  1.00 76.22           C  
ATOM   2261 HD21 LEU A 152     -30.276   5.227 -34.915  1.00 76.22           H  
ATOM   2262 HD22 LEU A 152     -30.587   3.981 -33.693  1.00 76.22           H  
ATOM   2263 HD23 LEU A 152     -30.822   3.616 -35.409  1.00 76.22           H  
ATOM   2264  N   LEU A 153     -28.899  -0.769 -33.037  1.00 61.06           N  
ATOM   2265  H   LEU A 153     -27.895  -0.717 -32.934  1.00 61.06           H  
ATOM   2266  CA  LEU A 153     -29.505  -2.095 -33.215  1.00 61.06           C  
ATOM   2267  HA  LEU A 153     -30.586  -2.001 -33.312  1.00 61.06           H  
ATOM   2268  C   LEU A 153     -29.244  -2.984 -31.994  1.00 61.06           C  
ATOM   2269  CB  LEU A 153     -28.978  -2.708 -34.530  1.00 61.06           C  
ATOM   2270  HB2 LEU A 153     -29.099  -3.791 -34.500  1.00 61.06           H  
ATOM   2271  HB3 LEU A 153     -27.909  -2.510 -34.600  1.00 61.06           H  
ATOM   2272  O   LEU A 153     -28.160  -3.537 -31.834  1.00 61.06           O  
ATOM   2273  CG  LEU A 153     -29.704  -2.159 -35.778  1.00 61.06           C  
ATOM   2274  HG  LEU A 153     -30.064  -1.148 -35.583  1.00 61.06           H  
ATOM   2275  CD1 LEU A 153     -28.754  -2.085 -36.972  1.00 61.06           C  
ATOM   2276 HD11 LEU A 153     -29.288  -1.703 -37.842  1.00 61.06           H  
ATOM   2277 HD12 LEU A 153     -27.926  -1.413 -36.746  1.00 61.06           H  
ATOM   2278 HD13 LEU A 153     -28.366  -3.077 -37.201  1.00 61.06           H  
ATOM   2279  CD2 LEU A 153     -30.893  -3.045 -36.155  1.00 61.06           C  
ATOM   2280 HD21 LEU A 153     -30.554  -4.050 -36.406  1.00 61.06           H  
ATOM   2281 HD22 LEU A 153     -31.596  -3.097 -35.324  1.00 61.06           H  
ATOM   2282 HD23 LEU A 153     -31.408  -2.621 -37.017  1.00 61.06           H  
ATOM   2283  N   ARG A 154     -30.267  -3.136 -31.144  1.00 50.39           N  
ATOM   2284  H   ARG A 154     -31.103  -2.604 -31.340  1.00 50.39           H  
ATOM   2285  CA  ARG A 154     -30.346  -4.144 -30.073  1.00 50.39           C  
ATOM   2286  HA  ARG A 154     -29.366  -4.603 -29.943  1.00 50.39           H  
ATOM   2287  C   ARG A 154     -31.298  -5.252 -30.532  1.00 50.39           C  
ATOM   2288  CB  ARG A 154     -30.742  -3.459 -28.747  1.00 50.39           C  
ATOM   2289  HB2 ARG A 154     -30.137  -2.558 -28.643  1.00 50.39           H  
ATOM   2290  HB3 ARG A 154     -31.787  -3.153 -28.789  1.00 50.39           H  
ATOM   2291  O   ARG A 154     -32.412  -5.363 -30.036  1.00 50.39           O  
ATOM   2292  CG  ARG A 154     -30.507  -4.328 -27.497  1.00 50.39           C  
ATOM   2293  HG2 ARG A 154     -31.135  -5.218 -27.539  1.00 50.39           H  
ATOM   2294  HG3 ARG A 154     -29.460  -4.629 -27.466  1.00 50.39           H  
ATOM   2295  CD  ARG A 154     -30.842  -3.515 -26.235  1.00 50.39           C  
ATOM   2296  HD2 ARG A 154     -31.912  -3.310 -26.227  1.00 50.39           H  
ATOM   2297  HD3 ARG A 154     -30.305  -2.568 -26.292  1.00 50.39           H  
ATOM   2298  NE  ARG A 154     -30.465  -4.216 -24.990  1.00 50.39           N  
ATOM   2299  HE  ARG A 154     -30.364  -5.219 -25.055  1.00 50.39           H  
ATOM   2300  NH1 ARG A 154     -30.494  -2.383 -23.600  1.00 50.39           N  
ATOM   2301 HH11 ARG A 154     -30.757  -1.805 -24.385  1.00 50.39           H  
ATOM   2302 HH12 ARG A 154     -30.372  -1.971 -22.686  1.00 50.39           H  
ATOM   2303  NH2 ARG A 154     -30.001  -4.387 -22.762  1.00 50.39           N  
ATOM   2304 HH21 ARG A 154     -30.001  -5.394 -22.848  1.00 50.39           H  
ATOM   2305 HH22 ARG A 154     -29.984  -3.968 -21.843  1.00 50.39           H  
ATOM   2306  CZ  ARG A 154     -30.320  -3.661 -23.797  1.00 50.39           C  
ATOM   2307  N   GLY A 155     -30.901  -6.000 -31.561  1.00 44.32           N  
ATOM   2308  H   GLY A 155     -29.970  -5.859 -31.926  1.00 44.32           H  
ATOM   2309  CA  GLY A 155     -31.647  -7.185 -31.992  1.00 44.32           C  
ATOM   2310  HA2 GLY A 155     -32.691  -6.904 -32.133  1.00 44.32           H  
ATOM   2311  HA3 GLY A 155     -31.260  -7.541 -32.947  1.00 44.32           H  
ATOM   2312  C   GLY A 155     -31.507  -8.318 -30.959  1.00 44.32           C  
ATOM   2313  O   GLY A 155     -30.430  -8.437 -30.371  1.00 44.32           O  
ATOM   2314  N   PRO A 156     -32.529  -9.168 -30.736  1.00 43.50           N  
ATOM   2315  CA  PRO A 156     -32.485 -10.254 -29.745  1.00 43.50           C  
ATOM   2316  HA  PRO A 156     -32.255  -9.816 -28.773  1.00 43.50           H  
ATOM   2317  C   PRO A 156     -31.450 -11.362 -30.014  1.00 43.50           C  
ATOM   2318  CB  PRO A 156     -33.902 -10.840 -29.691  1.00 43.50           C  
ATOM   2319  HB2 PRO A 156     -34.195 -11.092 -28.672  1.00 43.50           H  
ATOM   2320  HB3 PRO A 156     -33.965 -11.722 -30.328  1.00 43.50           H  
ATOM   2321  O   PRO A 156     -31.328 -12.279 -29.214  1.00 43.50           O  
ATOM   2322  CG  PRO A 156     -34.785  -9.744 -30.277  1.00 43.50           C  
ATOM   2323  HG2 PRO A 156     -35.049  -9.031 -29.496  1.00 43.50           H  
ATOM   2324  HG3 PRO A 156     -35.681 -10.152 -30.745  1.00 43.50           H  
ATOM   2325  CD  PRO A 156     -33.870  -9.072 -31.294  1.00 43.50           C  
ATOM   2326  HD2 PRO A 156     -34.199  -8.042 -31.430  1.00 43.50           H  
ATOM   2327  HD3 PRO A 156     -33.910  -9.612 -32.241  1.00 43.50           H  
ATOM   2328  N   TRP A 157     -30.684 -11.298 -31.106  1.00 36.30           N  
ATOM   2329  H   TRP A 157     -30.834 -10.541 -31.757  1.00 36.30           H  
ATOM   2330  CA  TRP A 157     -29.702 -12.328 -31.472  1.00 36.30           C  
ATOM   2331  HA  TRP A 157     -29.955 -13.253 -30.953  1.00 36.30           H  
ATOM   2332  C   TRP A 157     -28.263 -12.032 -31.019  1.00 36.30           C  
ATOM   2333  CB  TRP A 157     -29.830 -12.633 -32.969  1.00 36.30           C  
ATOM   2334  HB2 TRP A 157     -29.119 -13.417 -33.229  1.00 36.30           H  
ATOM   2335  HB3 TRP A 157     -29.559 -11.741 -33.534  1.00 36.30           H  
ATOM   2336  O   TRP A 157     -27.342 -12.741 -31.402  1.00 36.30           O  
ATOM   2337  CG  TRP A 157     -31.188 -13.095 -33.415  1.00 36.30           C  
ATOM   2338  CD1 TRP A 157     -32.093 -13.763 -32.658  1.00 36.30           C  
ATOM   2339  HD1 TRP A 157     -31.949 -14.053 -31.628  1.00 36.30           H  
ATOM   2340  CD2 TRP A 157     -31.788 -12.988 -34.742  1.00 36.30           C  
ATOM   2341  CE2 TRP A 157     -33.073 -13.610 -34.709  1.00 36.30           C  
ATOM   2342  CE3 TRP A 157     -31.365 -12.451 -35.977  1.00 36.30           C  
ATOM   2343  HE3 TRP A 157     -30.386 -12.000 -36.047  1.00 36.30           H  
ATOM   2344  NE1 TRP A 157     -33.210 -14.055 -33.413  1.00 36.30           N  
ATOM   2345  HE1 TRP A 157     -33.982 -14.609 -33.071  1.00 36.30           H  
ATOM   2346  CH2 TRP A 157     -33.447 -13.148 -37.052  1.00 36.30           C  
ATOM   2347  HH2 TRP A 157     -34.063 -13.217 -37.936  1.00 36.30           H  
ATOM   2348  CZ2 TRP A 157     -33.898 -13.693 -35.838  1.00 36.30           C  
ATOM   2349  HZ2 TRP A 157     -34.858 -14.185 -35.779  1.00 36.30           H  
ATOM   2350  CZ3 TRP A 157     -32.186 -12.530 -37.119  1.00 36.30           C  
ATOM   2351  HZ3 TRP A 157     -31.838 -12.130 -38.061  1.00 36.30           H  
ATOM   2352  N   ALA A 158     -28.042 -11.017 -30.176  1.00 42.52           N  
ATOM   2353  H   ALA A 158     -28.828 -10.451 -29.892  1.00 42.52           H  
ATOM   2354  CA  ALA A 158     -26.706 -10.692 -29.656  1.00 42.52           C  
ATOM   2355  HA  ALA A 158     -25.965 -11.064 -30.363  1.00 42.52           H  
ATOM   2356  C   ALA A 158     -26.356 -11.365 -28.308  1.00 42.52           C  
ATOM   2357  CB  ALA A 158     -26.545  -9.168 -29.628  1.00 42.52           C  
ATOM   2358  HB1 ALA A 158     -25.525  -8.913 -29.340  1.00 42.52           H  
ATOM   2359  HB2 ALA A 158     -26.744  -8.759 -30.619  1.00 42.52           H  
ATOM   2360  HB3 ALA A 158     -27.242  -8.736 -28.910  1.00 42.52           H  
ATOM   2361  O   ALA A 158     -25.306 -11.065 -27.741  1.00 42.52           O  
ATOM   2362  N   GLU A 159     -27.202 -12.258 -27.778  1.00 43.00           N  
ATOM   2363  H   GLU A 159     -28.056 -12.483 -28.269  1.00 43.00           H  
ATOM   2364  CA  GLU A 159     -26.884 -13.023 -26.556  1.00 43.00           C  
ATOM   2365  HA  GLU A 159     -26.505 -12.341 -25.795  1.00 43.00           H  
ATOM   2366  C   GLU A 159     -25.763 -14.062 -26.780  1.00 43.00           C  
ATOM   2367  CB  GLU A 159     -28.155 -13.688 -25.990  1.00 43.00           C  
ATOM   2368  HB2 GLU A 159     -27.856 -14.505 -25.333  1.00 43.00           H  
ATOM   2369  HB3 GLU A 159     -28.708 -14.134 -26.817  1.00 43.00           H  
ATOM   2370  O   GLU A 159     -25.046 -14.388 -25.832  1.00 43.00           O  
ATOM   2371  CG  GLU A 159     -29.089 -12.718 -25.228  1.00 43.00           C  
ATOM   2372  HG2 GLU A 159     -30.102 -12.863 -25.603  1.00 43.00           H  
ATOM   2373  HG3 GLU A 159     -28.813 -11.691 -25.466  1.00 43.00           H  
ATOM   2374  CD  GLU A 159     -29.114 -12.913 -23.697  1.00 43.00           C  
ATOM   2375  OE1 GLU A 159     -29.124 -11.878 -22.985  1.00 43.00           O  
ATOM   2376  OE2 GLU A 159     -29.125 -14.075 -23.236  1.00 43.00           O  
ATOM   2377  N   GLU A 160     -25.536 -14.535 -28.014  1.00 39.84           N  
ATOM   2378  H   GLU A 160     -26.157 -14.271 -28.766  1.00 39.84           H  
ATOM   2379  CA  GLU A 160     -24.562 -15.612 -28.265  1.00 39.84           C  
ATOM   2380  HA  GLU A 160     -24.434 -16.157 -27.330  1.00 39.84           H  
ATOM   2381  C   GLU A 160     -23.127 -15.166 -28.592  1.00 39.84           C  
ATOM   2382  CB  GLU A 160     -25.112 -16.635 -29.271  1.00 39.84           C  
ATOM   2383  HB2 GLU A 160     -24.277 -17.122 -29.776  1.00 39.84           H  
ATOM   2384  HB3 GLU A 160     -25.729 -16.135 -30.018  1.00 39.84           H  
ATOM   2385  O   GLU A 160     -22.192 -15.928 -28.338  1.00 39.84           O  
ATOM   2386  CG  GLU A 160     -25.918 -17.713 -28.527  1.00 39.84           C  
ATOM   2387  HG2 GLU A 160     -25.314 -18.091 -27.702  1.00 39.84           H  
ATOM   2388  HG3 GLU A 160     -26.813 -17.258 -28.104  1.00 39.84           H  
ATOM   2389  CD  GLU A 160     -26.315 -18.896 -29.418  1.00 39.84           C  
ATOM   2390  OE1 GLU A 160     -26.401 -20.015 -28.862  1.00 39.84           O  
ATOM   2391  OE2 GLU A 160     -26.516 -18.676 -30.632  1.00 39.84           O  
ATOM   2392  N   GLU A 161     -22.868 -13.923 -29.014  1.00 37.96           N  
ATOM   2393  H   GLU A 161     -23.638 -13.291 -29.180  1.00 37.96           H  
ATOM   2394  CA  GLU A 161     -21.482 -13.453 -29.188  1.00 37.96           C  
ATOM   2395  HA  GLU A 161     -20.846 -14.327 -29.326  1.00 37.96           H  
ATOM   2396  C   GLU A 161     -20.927 -12.787 -27.921  1.00 37.96           C  
ATOM   2397  CB  GLU A 161     -21.269 -12.640 -30.469  1.00 37.96           C  
ATOM   2398  HB2 GLU A 161     -22.091 -11.939 -30.616  1.00 37.96           H  
ATOM   2399  HB3 GLU A 161     -20.345 -12.074 -30.348  1.00 37.96           H  
ATOM   2400  O   GLU A 161     -20.831 -11.565 -27.765  1.00 37.96           O  
ATOM   2401  CG  GLU A 161     -21.101 -13.554 -31.698  1.00 37.96           C  
ATOM   2402  HG2 GLU A 161     -22.080 -13.927 -32.001  1.00 37.96           H  
ATOM   2403  HG3 GLU A 161     -20.482 -14.409 -31.425  1.00 37.96           H  
ATOM   2404  CD  GLU A 161     -20.425 -12.831 -32.874  1.00 37.96           C  
ATOM   2405  OE1 GLU A 161     -19.756 -13.524 -33.672  1.00 37.96           O  
ATOM   2406  OE2 GLU A 161     -20.509 -11.581 -32.932  1.00 37.96           O  
ATOM   2407  N   LYS A 162     -20.471 -13.635 -26.996  1.00 39.92           N  
ATOM   2408  H   LYS A 162     -20.670 -14.612 -27.163  1.00 39.92           H  
ATOM   2409  CA  LYS A 162     -19.624 -13.246 -25.863  1.00 39.92           C  
ATOM   2410  HA  LYS A 162     -20.161 -12.499 -25.278  1.00 39.92           H  
ATOM   2411  C   LYS A 162     -18.310 -12.604 -26.354  1.00 39.92           C  
ATOM   2412  CB  LYS A 162     -19.357 -14.480 -24.975  1.00 39.92           C  
ATOM   2413  HB2 LYS A 162     -18.549 -14.246 -24.281  1.00 39.92           H  
ATOM   2414  HB3 LYS A 162     -19.030 -15.307 -25.606  1.00 39.92           H  
ATOM   2415  O   LYS A 162     -17.305 -13.278 -26.551  1.00 39.92           O  
ATOM   2416  CG  LYS A 162     -20.580 -14.914 -24.151  1.00 39.92           C  
ATOM   2417  HG2 LYS A 162     -21.428 -15.072 -24.817  1.00 39.92           H  
ATOM   2418  HG3 LYS A 162     -20.834 -14.122 -23.446  1.00 39.92           H  
ATOM   2419  CD  LYS A 162     -20.305 -16.216 -23.382  1.00 39.92           C  
ATOM   2420  HD2 LYS A 162     -20.097 -17.005 -24.104  1.00 39.92           H  
ATOM   2421  HD3 LYS A 162     -19.441 -16.086 -22.730  1.00 39.92           H  
ATOM   2422  CE  LYS A 162     -21.537 -16.593 -22.547  1.00 39.92           C  
ATOM   2423  HE2 LYS A 162     -22.413 -16.532 -23.194  1.00 39.92           H  
ATOM   2424  HE3 LYS A 162     -21.670 -15.857 -21.755  1.00 39.92           H  
ATOM   2425  NZ  LYS A 162     -21.441 -17.964 -21.982  1.00 39.92           N  
ATOM   2426  HZ1 LYS A 162     -20.643 -18.065 -21.372  1.00 39.92           H  
ATOM   2427  HZ2 LYS A 162     -21.378 -18.636 -22.733  1.00 39.92           H  
ATOM   2428  HZ3 LYS A 162     -22.284 -18.182 -21.471  1.00 39.92           H  
ATOM   2429  N   GLY A 163     -18.262 -11.272 -26.429  1.00 44.95           N  
ATOM   2430  H   GLY A 163     -19.156 -10.804 -26.475  1.00 44.95           H  
ATOM   2431  CA  GLY A 163     -17.064 -10.528 -26.010  1.00 44.95           C  
ATOM   2432  HA2 GLY A 163     -16.418 -11.197 -25.441  1.00 44.95           H  
ATOM   2433  HA3 GLY A 163     -17.396  -9.752 -25.319  1.00 44.95           H  
ATOM   2434  C   GLY A 163     -16.171  -9.830 -27.047  1.00 44.95           C  
ATOM   2435  O   GLY A 163     -15.096  -9.377 -26.648  1.00 44.95           O  
ATOM   2436  N   ARG A 164     -16.555  -9.652 -28.320  1.00 46.83           N  
ATOM   2437  H   ARG A 164     -17.408 -10.089 -28.637  1.00 46.83           H  
ATOM   2438  CA  ARG A 164     -15.767  -8.832 -29.276  1.00 46.83           C  
ATOM   2439  HA  ARG A 164     -15.229  -8.058 -28.729  1.00 46.83           H  
ATOM   2440  C   ARG A 164     -16.636  -8.083 -30.295  1.00 46.83           C  
ATOM   2441  CB  ARG A 164     -14.717  -9.703 -30.003  1.00 46.83           C  
ATOM   2442  HB2 ARG A 164     -14.360  -9.155 -30.875  1.00 46.83           H  
ATOM   2443  HB3 ARG A 164     -15.187 -10.621 -30.357  1.00 46.83           H  
ATOM   2444  O   ARG A 164     -16.698  -8.459 -31.450  1.00 46.83           O  
ATOM   2445  CG  ARG A 164     -13.484 -10.038 -29.156  1.00 46.83           C  
ATOM   2446  HG2 ARG A 164     -13.767 -10.695 -28.334  1.00 46.83           H  
ATOM   2447  HG3 ARG A 164     -13.052  -9.118 -28.764  1.00 46.83           H  
ATOM   2448  CD  ARG A 164     -12.452 -10.764 -30.019  1.00 46.83           C  
ATOM   2449  HD2 ARG A 164     -12.238 -10.153 -30.896  1.00 46.83           H  
ATOM   2450  HD3 ARG A 164     -12.882 -11.709 -30.350  1.00 46.83           H  
ATOM   2451  NE  ARG A 164     -11.203 -11.012 -29.276  1.00 46.83           N  
ATOM   2452  HE  ARG A 164     -11.188 -10.715 -28.310  1.00 46.83           H  
ATOM   2453  NH1 ARG A 164     -10.105 -12.064 -30.991  1.00 46.83           N  
ATOM   2454 HH11 ARG A 164      -9.303 -12.538 -31.380  1.00 46.83           H  
ATOM   2455 HH12 ARG A 164     -10.935 -11.971 -31.560  1.00 46.83           H  
ATOM   2456  NH2 ARG A 164      -9.065 -11.763 -29.038  1.00 46.83           N  
ATOM   2457 HH21 ARG A 164      -9.067 -11.454 -28.077  1.00 46.83           H  
ATOM   2458 HH22 ARG A 164      -8.274 -12.252 -29.434  1.00 46.83           H  
ATOM   2459  CZ  ARG A 164     -10.134 -11.608 -29.770  1.00 46.83           C  
ATOM   2460  N   VAL A 165     -17.250  -6.972 -29.884  1.00 50.56           N  
ATOM   2461  H   VAL A 165     -17.254  -6.758 -28.897  1.00 50.56           H  
ATOM   2462  CA  VAL A 165     -18.014  -6.100 -30.808  1.00 50.56           C  
ATOM   2463  HA  VAL A 165     -18.657  -6.728 -31.425  1.00 50.56           H  
ATOM   2464  C   VAL A 165     -17.100  -5.334 -31.785  1.00 50.56           C  
ATOM   2465  CB  VAL A 165     -18.923  -5.144 -30.007  1.00 50.56           C  
ATOM   2466  HB  VAL A 165     -18.302  -4.552 -29.335  1.00 50.56           H  
ATOM   2467  O   VAL A 165     -17.501  -5.026 -32.901  1.00 50.56           O  
ATOM   2468  CG1 VAL A 165     -19.714  -4.179 -30.894  1.00 50.56           C  
ATOM   2469 HG11 VAL A 165     -19.041  -3.512 -31.432  1.00 50.56           H  
ATOM   2470 HG12 VAL A 165     -20.302  -4.744 -31.618  1.00 50.56           H  
ATOM   2471 HG13 VAL A 165     -20.372  -3.566 -30.278  1.00 50.56           H  
ATOM   2472  CG2 VAL A 165     -19.938  -5.928 -29.160  1.00 50.56           C  
ATOM   2473 HG21 VAL A 165     -19.433  -6.566 -28.435  1.00 50.56           H  
ATOM   2474 HG22 VAL A 165     -20.585  -5.237 -28.618  1.00 50.56           H  
ATOM   2475 HG23 VAL A 165     -20.555  -6.551 -29.807  1.00 50.56           H  
ATOM   2476  N   TYR A 166     -15.851  -5.047 -31.399  1.00 56.47           N  
ATOM   2477  H   TYR A 166     -15.545  -5.375 -30.494  1.00 56.47           H  
ATOM   2478  CA  TYR A 166     -14.906  -4.276 -32.219  1.00 56.47           C  
ATOM   2479  HA  TYR A 166     -15.287  -4.191 -33.236  1.00 56.47           H  
ATOM   2480  C   TYR A 166     -13.550  -4.981 -32.317  1.00 56.47           C  
ATOM   2481  CB  TYR A 166     -14.763  -2.855 -31.661  1.00 56.47           C  
ATOM   2482  HB2 TYR A 166     -14.112  -2.286 -32.325  1.00 56.47           H  
ATOM   2483  HB3 TYR A 166     -14.272  -2.915 -30.690  1.00 56.47           H  
ATOM   2484  O   TYR A 166     -12.590  -4.595 -31.652  1.00 56.47           O  
ATOM   2485  CG  TYR A 166     -16.058  -2.091 -31.500  1.00 56.47           C  
ATOM   2486  CD1 TYR A 166     -16.711  -1.549 -32.625  1.00 56.47           C  
ATOM   2487  HD1 TYR A 166     -16.310  -1.708 -33.615  1.00 56.47           H  
ATOM   2488  CD2 TYR A 166     -16.583  -1.899 -30.208  1.00 56.47           C  
ATOM   2489  HD2 TYR A 166     -16.083  -2.322 -29.349  1.00 56.47           H  
ATOM   2490  CE1 TYR A 166     -17.879  -0.782 -32.455  1.00 56.47           C  
ATOM   2491  HE1 TYR A 166     -18.375  -0.349 -33.310  1.00 56.47           H  
ATOM   2492  CE2 TYR A 166     -17.738  -1.128 -30.032  1.00 56.47           C  
ATOM   2493  HE2 TYR A 166     -18.121  -0.933 -29.042  1.00 56.47           H  
ATOM   2494  OH  TYR A 166     -19.421   0.251 -30.932  1.00 56.47           O  
ATOM   2495  HH  TYR A 166     -19.718   0.660 -31.748  1.00 56.47           H  
ATOM   2496  CZ  TYR A 166     -18.371  -0.563 -31.151  1.00 56.47           C  
ATOM   2497  N   GLY A 167     -13.488  -6.051 -33.104  1.00 48.87           N  
ATOM   2498  H   GLY A 167     -14.330  -6.338 -33.582  1.00 48.87           H  
ATOM   2499  CA  GLY A 167     -12.257  -6.673 -33.582  1.00 48.87           C  
ATOM   2500  HA2 GLY A 167     -11.385  -6.140 -33.203  1.00 48.87           H  
ATOM   2501  HA3 GLY A 167     -12.217  -7.707 -33.240  1.00 48.87           H  
ATOM   2502  C   GLY A 167     -12.204  -6.671 -35.110  1.00 48.87           C  
ATOM   2503  O   GLY A 167     -13.180  -6.336 -35.779  1.00 48.87           O  
ATOM   2504  N   ASP A 168     -11.054  -7.045 -35.662  1.00 46.64           N  
ATOM   2505  H   ASP A 168     -10.284  -7.331 -35.074  1.00 46.64           H  
ATOM   2506  CA  ASP A 168     -10.915  -7.291 -37.097  1.00 46.64           C  
ATOM   2507  HA  ASP A 168     -11.219  -6.396 -37.639  1.00 46.64           H  
ATOM   2508  C   ASP A 168     -11.849  -8.457 -37.486  1.00 46.64           C  
ATOM   2509  CB  ASP A 168      -9.426  -7.565 -37.386  1.00 46.64           C  
ATOM   2510  HB2 ASP A 168      -8.826  -6.868 -36.801  1.00 46.64           H  
ATOM   2511  HB3 ASP A 168      -9.168  -8.572 -37.056  1.00 46.64           H  
ATOM   2512  O   ASP A 168     -11.662  -9.578 -37.011  1.00 46.64           O  
ATOM   2513  CG  ASP A 168      -9.021  -7.383 -38.851  1.00 46.64           C  
ATOM   2514  OD1 ASP A 168      -9.837  -6.822 -39.616  1.00 46.64           O  
ATOM   2515  OD2 ASP A 168      -7.859  -7.735 -39.153  1.00 46.64           O  
ATOM   2516  N   GLY A 169     -12.916  -8.168 -38.241  1.00 44.76           N  
ATOM   2517  H   GLY A 169     -12.999  -7.219 -38.577  1.00 44.76           H  
ATOM   2518  CA  GLY A 169     -13.912  -9.147 -38.704  1.00 44.76           C  
ATOM   2519  HA2 GLY A 169     -14.114  -8.951 -39.757  1.00 44.76           H  
ATOM   2520  HA3 GLY A 169     -13.481 -10.146 -38.644  1.00 44.76           H  
ATOM   2521  C   GLY A 169     -15.275  -9.201 -37.984  1.00 44.76           C  
ATOM   2522  O   GLY A 169     -16.134  -9.948 -38.440  1.00 44.76           O  
ATOM   2523  N   SER A 170     -15.533  -8.434 -36.915  1.00 48.21           N  
ATOM   2524  H   SER A 170     -14.814  -7.816 -36.567  1.00 48.21           H  
ATOM   2525  CA  SER A 170     -16.843  -8.438 -36.222  1.00 48.21           C  
ATOM   2526  HA  SER A 170     -17.305  -9.413 -36.378  1.00 48.21           H  
ATOM   2527  C   SER A 170     -17.827  -7.395 -36.789  1.00 48.21           C  
ATOM   2528  CB  SER A 170     -16.658  -8.308 -34.704  1.00 48.21           C  
ATOM   2529  HB2 SER A 170     -16.174  -9.211 -34.331  1.00 48.21           H  
ATOM   2530  HB3 SER A 170     -17.629  -8.214 -34.219  1.00 48.21           H  
ATOM   2531  O   SER A 170     -17.421  -6.297 -37.180  1.00 48.21           O  
ATOM   2532  OG  SER A 170     -15.849  -7.193 -34.383  1.00 48.21           O  
ATOM   2533  HG  SER A 170     -16.372  -6.419 -34.606  1.00 48.21           H  
ATOM   2534  N   ALA A 171     -19.126  -7.726 -36.829  1.00 49.41           N  
ATOM   2535  H   ALA A 171     -19.398  -8.632 -36.474  1.00 49.41           H  
ATOM   2536  CA  ALA A 171     -20.186  -6.892 -37.407  1.00 49.41           C  
ATOM   2537  HA  ALA A 171     -19.995  -6.801 -38.476  1.00 49.41           H  
ATOM   2538  C   ALA A 171     -20.207  -5.477 -36.794  1.00 49.41           C  
ATOM   2539  CB  ALA A 171     -21.533  -7.610 -37.230  1.00 49.41           C  
ATOM   2540  HB1 ALA A 171     -22.330  -7.019 -37.682  1.00 49.41           H  
ATOM   2541  HB2 ALA A 171     -21.748  -7.745 -36.170  1.00 49.41           H  
ATOM   2542  HB3 ALA A 171     -21.501  -8.587 -37.713  1.00 49.41           H  
ATOM   2543  O   ALA A 171     -20.424  -5.295 -35.595  1.00 49.41           O  
ATOM   2544  N   ARG A 172     -19.967  -4.453 -37.623  1.00 58.35           N  
ATOM   2545  H   ARG A 172     -19.787  -4.673 -38.592  1.00 58.35           H  
ATOM   2546  CA  ARG A 172     -19.925  -3.048 -37.195  1.00 58.35           C  
ATOM   2547  HA  ARG A 172     -19.266  -2.964 -36.331  1.00 58.35           H  
ATOM   2548  C   ARG A 172     -21.318  -2.592 -36.753  1.00 58.35           C  
ATOM   2549  CB  ARG A 172     -19.380  -2.158 -38.328  1.00 58.35           C  
ATOM   2550  HB2 ARG A 172     -19.542  -1.115 -38.052  1.00 58.35           H  
ATOM   2551  HB3 ARG A 172     -19.937  -2.355 -39.243  1.00 58.35           H  
ATOM   2552  O   ARG A 172     -22.154  -2.250 -37.584  1.00 58.35           O  
ATOM   2553  CG  ARG A 172     -17.879  -2.359 -38.586  1.00 58.35           C  
ATOM   2554  HG2 ARG A 172     -17.330  -2.126 -37.673  1.00 58.35           H  
ATOM   2555  HG3 ARG A 172     -17.680  -3.394 -38.865  1.00 58.35           H  
ATOM   2556  CD  ARG A 172     -17.410  -1.428 -39.714  1.00 58.35           C  
ATOM   2557  HD2 ARG A 172     -17.844  -1.766 -40.655  1.00 58.35           H  
ATOM   2558  HD3 ARG A 172     -17.768  -0.421 -39.501  1.00 58.35           H  
ATOM   2559  NE  ARG A 172     -15.939  -1.398 -39.822  1.00 58.35           N  
ATOM   2560  HE  ARG A 172     -15.425  -2.045 -39.242  1.00 58.35           H  
ATOM   2561  NH1 ARG A 172     -15.787   0.305 -41.357  1.00 58.35           N  
ATOM   2562 HH11 ARG A 172     -15.224   0.988 -41.843  1.00 58.35           H  
ATOM   2563 HH12 ARG A 172     -16.795   0.326 -41.416  1.00 58.35           H  
ATOM   2564  NH2 ARG A 172     -13.928  -0.524 -40.445  1.00 58.35           N  
ATOM   2565 HH21 ARG A 172     -13.467  -1.096 -39.752  1.00 58.35           H  
ATOM   2566 HH22 ARG A 172     -13.400   0.207 -40.899  1.00 58.35           H  
ATOM   2567  CZ  ARG A 172     -15.228  -0.544 -40.539  1.00 58.35           C  
ATOM   2568  N   ILE A 173     -21.563  -2.560 -35.444  1.00 70.71           N  
ATOM   2569  H   ILE A 173     -20.897  -3.006 -34.830  1.00 70.71           H  
ATOM   2570  CA  ILE A 173     -22.764  -1.931 -34.881  1.00 70.71           C  
ATOM   2571  HA  ILE A 173     -23.634  -2.357 -35.380  1.00 70.71           H  
ATOM   2572  C   ILE A 173     -22.714  -0.431 -35.196  1.00 70.71           C  
ATOM   2573  CB  ILE A 173     -22.901  -2.211 -33.366  1.00 70.71           C  
ATOM   2574  HB  ILE A 173     -22.014  -1.824 -32.865  1.00 70.71           H  
ATOM   2575  O   ILE A 173     -21.705   0.225 -34.938  1.00 70.71           O  
ATOM   2576  CG1 ILE A 173     -22.959  -3.733 -33.101  1.00 70.71           C  
ATOM   2577 HG12 ILE A 173     -23.774  -4.174 -33.676  1.00 70.71           H  
ATOM   2578 HG13 ILE A 173     -22.027  -4.187 -33.438  1.00 70.71           H  
ATOM   2579  CG2 ILE A 173     -24.143  -1.499 -32.785  1.00 70.71           C  
ATOM   2580 HG21 ILE A 173     -24.090  -0.423 -32.952  1.00 70.71           H  
ATOM   2581 HG22 ILE A 173     -25.047  -1.895 -33.247  1.00 70.71           H  
ATOM   2582 HG23 ILE A 173     -24.201  -1.659 -31.709  1.00 70.71           H  
ATOM   2583  CD1 ILE A 173     -23.142  -4.110 -31.625  1.00 70.71           C  
ATOM   2584 HD11 ILE A 173     -22.899  -5.163 -31.486  1.00 70.71           H  
ATOM   2585 HD12 ILE A 173     -24.178  -3.954 -31.326  1.00 70.71           H  
ATOM   2586 HD13 ILE A 173     -22.495  -3.499 -30.995  1.00 70.71           H  
ATOM   2587  N   LEU A 174     -23.801   0.099 -35.758  1.00 79.96           N  
ATOM   2588  H   LEU A 174     -24.567  -0.521 -35.979  1.00 79.96           H  
ATOM   2589  CA  LEU A 174     -23.963   1.523 -36.044  1.00 79.96           C  
ATOM   2590  HA  LEU A 174     -23.026   1.910 -36.444  1.00 79.96           H  
ATOM   2591  C   LEU A 174     -24.284   2.301 -34.763  1.00 79.96           C  
ATOM   2592  CB  LEU A 174     -25.076   1.701 -37.092  1.00 79.96           C  
ATOM   2593  HB2 LEU A 174     -25.937   1.108 -36.783  1.00 79.96           H  
ATOM   2594  HB3 LEU A 174     -25.388   2.746 -37.108  1.00 79.96           H  
ATOM   2595  O   LEU A 174     -25.137   1.884 -33.976  1.00 79.96           O  
ATOM   2596  CG  LEU A 174     -24.660   1.298 -38.518  1.00 79.96           C  
ATOM   2597  HG  LEU A 174     -24.081   0.375 -38.493  1.00 79.96           H  
ATOM   2598  CD1 LEU A 174     -25.902   1.068 -39.378  1.00 79.96           C  
ATOM   2599 HD11 LEU A 174     -26.491   0.250 -38.964  1.00 79.96           H  
ATOM   2600 HD12 LEU A 174     -26.512   1.970 -39.417  1.00 79.96           H  
ATOM   2601 HD13 LEU A 174     -25.602   0.792 -40.389  1.00 79.96           H  
ATOM   2602  CD2 LEU A 174     -23.829   2.403 -39.169  1.00 79.96           C  
ATOM   2603 HD21 LEU A 174     -23.560   2.109 -40.183  1.00 79.96           H  
ATOM   2604 HD22 LEU A 174     -24.419   3.319 -39.204  1.00 79.96           H  
ATOM   2605 HD23 LEU A 174     -22.914   2.576 -38.603  1.00 79.96           H  
ATOM   2606  N   HIS A 175     -23.660   3.468 -34.588  1.00 87.08           N  
ATOM   2607  H   HIS A 175     -22.962   3.739 -35.266  1.00 87.08           H  
ATOM   2608  CA  HIS A 175     -23.883   4.352 -33.438  1.00 87.08           C  
ATOM   2609  HA  HIS A 175     -24.628   3.897 -32.787  1.00 87.08           H  
ATOM   2610  C   HIS A 175     -24.436   5.692 -33.892  1.00 87.08           C  
ATOM   2611  CB  HIS A 175     -22.600   4.533 -32.605  1.00 87.08           C  
ATOM   2612  HB2 HIS A 175     -21.784   4.858 -33.251  1.00 87.08           H  
ATOM   2613  HB3 HIS A 175     -22.769   5.293 -31.843  1.00 87.08           H  
ATOM   2614  O   HIS A 175     -23.975   6.267 -34.876  1.00 87.08           O  
ATOM   2615  CG  HIS A 175     -22.180   3.262 -31.933  1.00 87.08           C  
ATOM   2616  CD2 HIS A 175     -22.380   2.948 -30.624  1.00 87.08           C  
ATOM   2617  HD2 HIS A 175     -22.782   3.600 -29.863  1.00 87.08           H  
ATOM   2618  ND1 HIS A 175     -21.780   2.125 -32.616  1.00 87.08           N  
ATOM   2619  CE1 HIS A 175     -21.862   1.128 -31.739  1.00 87.08           C  
ATOM   2620  HE1 HIS A 175     -21.711   0.087 -31.986  1.00 87.08           H  
ATOM   2621  NE2 HIS A 175     -22.147   1.599 -30.515  1.00 87.08           N  
ATOM   2622  HE2 HIS A 175     -22.339   1.033 -29.700  1.00 87.08           H  
ATOM   2623  N   VAL A 176     -25.382   6.235 -33.136  1.00 90.04           N  
ATOM   2624  H   VAL A 176     -25.708   5.708 -32.338  1.00 90.04           H  
ATOM   2625  CA  VAL A 176     -25.843   7.619 -33.280  1.00 90.04           C  
ATOM   2626  HA  VAL A 176     -25.487   8.029 -34.225  1.00 90.04           H  
ATOM   2627  C   VAL A 176     -25.237   8.441 -32.165  1.00 90.04           C  
ATOM   2628  CB  VAL A 176     -27.377   7.706 -33.293  1.00 90.04           C  
ATOM   2629  HB  VAL A 176     -27.782   7.119 -32.469  1.00 90.04           H  
ATOM   2630  O   VAL A 176     -25.248   8.026 -31.006  1.00 90.04           O  
ATOM   2631  CG1 VAL A 176     -27.922   9.138 -33.194  1.00 90.04           C  
ATOM   2632 HG11 VAL A 176     -27.669   9.571 -32.226  1.00 90.04           H  
ATOM   2633 HG12 VAL A 176     -27.509   9.757 -33.990  1.00 90.04           H  
ATOM   2634 HG13 VAL A 176     -29.008   9.119 -33.286  1.00 90.04           H  
ATOM   2635  CG2 VAL A 176     -27.878   7.138 -34.616  1.00 90.04           C  
ATOM   2636 HG21 VAL A 176     -27.428   6.160 -34.782  1.00 90.04           H  
ATOM   2637 HG22 VAL A 176     -27.589   7.787 -35.444  1.00 90.04           H  
ATOM   2638 HG23 VAL A 176     -28.964   7.047 -34.594  1.00 90.04           H  
ATOM   2639  N   TYR A 177     -24.729   9.621 -32.509  1.00 92.00           N  
ATOM   2640  H   TYR A 177     -24.811   9.919 -33.471  1.00 92.00           H  
ATOM   2641  CA  TYR A 177     -24.272  10.589 -31.530  1.00 92.00           C  
ATOM   2642  HA  TYR A 177     -24.266  10.083 -30.565  1.00 92.00           H  
ATOM   2643  C   TYR A 177     -25.235  11.774 -31.423  1.00 92.00           C  
ATOM   2644  CB  TYR A 177     -22.819  11.012 -31.778  1.00 92.00           C  
ATOM   2645  HB2 TYR A 177     -22.218  10.128 -31.991  1.00 92.00           H  
ATOM   2646  HB3 TYR A 177     -22.431  11.448 -30.858  1.00 92.00           H  
ATOM   2647  O   TYR A 177     -25.813  12.245 -32.406  1.00 92.00           O  
ATOM   2648  CG  TYR A 177     -22.653  12.022 -32.890  1.00 92.00           C  
ATOM   2649  CD1 TYR A 177     -22.478  11.585 -34.216  1.00 92.00           C  
ATOM   2650  HD1 TYR A 177     -22.436  10.529 -34.441  1.00 92.00           H  
ATOM   2651  CD2 TYR A 177     -22.741  13.398 -32.602  1.00 92.00           C  
ATOM   2652  HD2 TYR A 177     -22.896  13.725 -31.584  1.00 92.00           H  
ATOM   2653  CE1 TYR A 177     -22.414  12.524 -35.260  1.00 92.00           C  
ATOM   2654  HE1 TYR A 177     -22.326  12.193 -36.284  1.00 92.00           H  
ATOM   2655  CE2 TYR A 177     -22.695  14.341 -33.645  1.00 92.00           C  
ATOM   2656  HE2 TYR A 177     -22.810  15.394 -33.435  1.00 92.00           H  
ATOM   2657  OH  TYR A 177     -22.572  14.790 -35.997  1.00 92.00           O  
ATOM   2658  HH  TYR A 177     -22.838  15.673 -35.727  1.00 92.00           H  
ATOM   2659  CZ  TYR A 177     -22.548  13.898 -34.977  1.00 92.00           C  
ATOM   2660  N   THR A 178     -25.355  12.317 -30.216  1.00 91.21           N  
ATOM   2661  H   THR A 178     -24.963  11.807 -29.438  1.00 91.21           H  
ATOM   2662  CA  THR A 178     -25.988  13.611 -29.957  1.00 91.21           C  
ATOM   2663  HA  THR A 178     -26.310  14.052 -30.901  1.00 91.21           H  
ATOM   2664  C   THR A 178     -24.965  14.549 -29.333  1.00 91.21           C  
ATOM   2665  CB  THR A 178     -27.241  13.478 -29.078  1.00 91.21           C  
ATOM   2666  HB  THR A 178     -27.724  14.453 -29.023  1.00 91.21           H  
ATOM   2667  O   THR A 178     -24.414  14.244 -28.273  1.00 91.21           O  
ATOM   2668  CG2 THR A 178     -28.240  12.454 -29.618  1.00 91.21           C  
ATOM   2669 HG21 THR A 178     -28.319  12.521 -30.703  1.00 91.21           H  
ATOM   2670 HG22 THR A 178     -29.214  12.616 -29.154  1.00 91.21           H  
ATOM   2671 HG23 THR A 178     -27.901  11.447 -29.375  1.00 91.21           H  
ATOM   2672  OG1 THR A 178     -26.915  13.054 -27.781  1.00 91.21           O  
ATOM   2673  HG1 THR A 178     -26.108  13.503 -27.519  1.00 91.21           H  
ATOM   2674  N   ARG A 179     -24.700  15.684 -29.983  1.00 90.34           N  
ATOM   2675  H   ARG A 179     -25.197  15.862 -30.844  1.00 90.34           H  
ATOM   2676  CA  ARG A 179     -23.786  16.725 -29.500  1.00 90.34           C  
ATOM   2677  HA  ARG A 179     -23.134  16.290 -28.743  1.00 90.34           H  
ATOM   2678  C   ARG A 179     -24.570  17.859 -28.854  1.00 90.34           C  
ATOM   2679  CB  ARG A 179     -22.896  17.221 -30.645  1.00 90.34           C  
ATOM   2680  HB2 ARG A 179     -23.545  17.637 -31.415  1.00 90.34           H  
ATOM   2681  HB3 ARG A 179     -22.359  16.374 -31.072  1.00 90.34           H  
ATOM   2682  O   ARG A 179     -25.483  18.418 -29.460  1.00 90.34           O  
ATOM   2683  CG  ARG A 179     -21.877  18.287 -30.207  1.00 90.34           C  
ATOM   2684  HG2 ARG A 179     -21.150  17.814 -29.548  1.00 90.34           H  
ATOM   2685  HG3 ARG A 179     -22.365  19.090 -29.655  1.00 90.34           H  
ATOM   2686  CD  ARG A 179     -21.140  18.904 -31.404  1.00 90.34           C  
ATOM   2687  HD2 ARG A 179     -20.260  19.424 -31.025  1.00 90.34           H  
ATOM   2688  HD3 ARG A 179     -20.811  18.107 -32.071  1.00 90.34           H  
ATOM   2689  NE  ARG A 179     -21.975  19.871 -32.146  1.00 90.34           N  
ATOM   2690  HE  ARG A 179     -22.949  19.937 -31.885  1.00 90.34           H  
ATOM   2691  NH1 ARG A 179     -20.451  20.448 -33.766  1.00 90.34           N  
ATOM   2692 HH11 ARG A 179     -20.244  20.961 -34.612  1.00 90.34           H  
ATOM   2693 HH12 ARG A 179     -19.858  19.687 -33.469  1.00 90.34           H  
ATOM   2694  NH2 ARG A 179     -22.433  21.465 -33.707  1.00 90.34           N  
ATOM   2695 HH21 ARG A 179     -22.176  21.999 -34.525  1.00 90.34           H  
ATOM   2696 HH22 ARG A 179     -23.377  21.530 -33.352  1.00 90.34           H  
ATOM   2697  CZ  ARG A 179     -21.615  20.591 -33.196  1.00 90.34           C  
ATOM   2698  N   GLU A 180     -24.143  18.230 -27.658  1.00 89.04           N  
ATOM   2699  H   GLU A 180     -23.399  17.691 -27.237  1.00 89.04           H  
ATOM   2700  CA  GLU A 180     -24.698  19.319 -26.861  1.00 89.04           C  
ATOM   2701  HA  GLU A 180     -25.385  19.910 -27.467  1.00 89.04           H  
ATOM   2702  C   GLU A 180     -23.573  20.229 -26.372  1.00 89.04           C  
ATOM   2703  CB  GLU A 180     -25.463  18.757 -25.657  1.00 89.04           C  
ATOM   2704  HB2 GLU A 180     -25.958  19.584 -25.146  1.00 89.04           H  
ATOM   2705  HB3 GLU A 180     -24.755  18.293 -24.971  1.00 89.04           H  
ATOM   2706  O   GLU A 180     -22.457  19.766 -26.127  1.00 89.04           O  
ATOM   2707  CG  GLU A 180     -26.512  17.720 -26.072  1.00 89.04           C  
ATOM   2708  HG2 GLU A 180     -26.021  16.847 -26.503  1.00 89.04           H  
ATOM   2709  HG3 GLU A 180     -27.144  18.174 -26.834  1.00 89.04           H  
ATOM   2710  CD  GLU A 180     -27.369  17.250 -24.901  1.00 89.04           C  
ATOM   2711  OE1 GLU A 180     -28.480  16.746 -25.155  1.00 89.04           O  
ATOM   2712  OE2 GLU A 180     -26.939  17.384 -23.738  1.00 89.04           O  
ATOM   2713  N   GLY A 181     -23.858  21.521 -26.202  1.00 80.47           N  
ATOM   2714  H   GLY A 181     -24.787  21.854 -26.418  1.00 80.47           H  
ATOM   2715  CA  GLY A 181     -22.941  22.417 -25.500  1.00 80.47           C  
ATOM   2716  HA2 GLY A 181     -23.341  23.431 -25.488  1.00 80.47           H  
ATOM   2717  HA3 GLY A 181     -21.980  22.428 -26.015  1.00 80.47           H  
ATOM   2718  C   GLY A 181     -22.746  21.946 -24.058  1.00 80.47           C  
ATOM   2719  O   GLY A 181     -23.716  21.639 -23.368  1.00 80.47           O  
ATOM   2720  N   PHE A 182     -21.501  21.877 -23.603  1.00 81.62           N  
ATOM   2721  H   PHE A 182     -20.752  22.146 -24.225  1.00 81.62           H  
ATOM   2722  CA  PHE A 182     -21.140  21.467 -22.249  1.00 81.62           C  
ATOM   2723  HA  PHE A 182     -21.930  21.739 -21.550  1.00 81.62           H  
ATOM   2724  C   PHE A 182     -19.855  22.174 -21.835  1.00 81.62           C  
ATOM   2725  CB  PHE A 182     -20.949  19.945 -22.207  1.00 81.62           C  
ATOM   2726  HB2 PHE A 182     -20.228  19.658 -22.972  1.00 81.62           H  
ATOM   2727  HB3 PHE A 182     -21.900  19.468 -22.445  1.00 81.62           H  
ATOM   2728  O   PHE A 182     -18.805  21.911 -22.406  1.00 81.62           O  
ATOM   2729  CG  PHE A 182     -20.457  19.431 -20.869  1.00 81.62           C  
ATOM   2730  CD1 PHE A 182     -19.077  19.306 -20.624  1.00 81.62           C  
ATOM   2731  HD1 PHE A 182     -18.362  19.560 -21.393  1.00 81.62           H  
ATOM   2732  CD2 PHE A 182     -21.375  19.130 -19.847  1.00 81.62           C  
ATOM   2733  HD2 PHE A 182     -22.436  19.244 -20.018  1.00 81.62           H  
ATOM   2734  CE1 PHE A 182     -18.620  18.887 -19.365  1.00 81.62           C  
ATOM   2735  HE1 PHE A 182     -17.559  18.825 -19.176  1.00 81.62           H  
ATOM   2736  CE2 PHE A 182     -20.915  18.709 -18.586  1.00 81.62           C  
ATOM   2737  HE2 PHE A 182     -21.618  18.506 -17.792  1.00 81.62           H  
ATOM   2738  CZ  PHE A 182     -19.536  18.588 -18.344  1.00 81.62           C  
ATOM   2739  HZ  PHE A 182     -19.182  18.292 -17.368  1.00 81.62           H  
ATOM   2740  N   SER A 183     -19.914  23.057 -20.848  1.00 73.27           N  
ATOM   2741  H   SER A 183     -20.788  23.246 -20.379  1.00 73.27           H  
ATOM   2742  CA  SER A 183     -18.730  23.629 -20.211  1.00 73.27           C  
ATOM   2743  HA  SER A 183     -17.881  23.583 -20.892  1.00 73.27           H  
ATOM   2744  C   SER A 183     -18.386  22.819 -18.967  1.00 73.27           C  
ATOM   2745  CB  SER A 183     -18.964  25.105 -19.856  1.00 73.27           C  
ATOM   2746  HB2 SER A 183     -18.869  25.705 -20.762  1.00 73.27           H  
ATOM   2747  HB3 SER A 183     -18.218  25.439 -19.135  1.00 73.27           H  
ATOM   2748  O   SER A 183     -19.261  22.489 -18.169  1.00 73.27           O  
ATOM   2749  OG  SER A 183     -20.264  25.292 -19.333  1.00 73.27           O  
ATOM   2750  HG  SER A 183     -20.223  25.624 -18.433  1.00 73.27           H  
ATOM   2751  N   PHE A 184     -17.100  22.531 -18.777  1.00 63.83           N  
ATOM   2752  H   PHE A 184     -16.422  22.797 -19.478  1.00 63.83           H  
ATOM   2753  CA  PHE A 184     -16.609  22.138 -17.463  1.00 63.83           C  
ATOM   2754  HA  PHE A 184     -17.263  21.378 -17.034  1.00 63.83           H  
ATOM   2755  C   PHE A 184     -16.659  23.378 -16.571  1.00 63.83           C  
ATOM   2756  CB  PHE A 184     -15.190  21.558 -17.570  1.00 63.83           C  
ATOM   2757  HB2 PHE A 184     -14.804  21.408 -16.562  1.00 63.83           H  
ATOM   2758  HB3 PHE A 184     -14.540  22.283 -18.060  1.00 63.83           H  
ATOM   2759  O   PHE A 184     -15.758  24.213 -16.621  1.00 63.83           O  
ATOM   2760  CG  PHE A 184     -15.113  20.239 -18.313  1.00 63.83           C  
ATOM   2761  CD1 PHE A 184     -15.342  19.032 -17.626  1.00 63.83           C  
ATOM   2762  HD1 PHE A 184     -15.568  19.047 -16.570  1.00 63.83           H  
ATOM   2763  CD2 PHE A 184     -14.826  20.214 -19.691  1.00 63.83           C  
ATOM   2764  HD2 PHE A 184     -14.660  21.136 -20.229  1.00 63.83           H  
ATOM   2765  CE1 PHE A 184     -15.286  17.806 -18.313  1.00 63.83           C  
ATOM   2766  HE1 PHE A 184     -15.468  16.882 -17.784  1.00 63.83           H  
ATOM   2767  CE2 PHE A 184     -14.776  18.989 -20.379  1.00 63.83           C  
ATOM   2768  HE2 PHE A 184     -14.569  18.976 -21.439  1.00 63.83           H  
ATOM   2769  CZ  PHE A 184     -15.011  17.787 -19.691  1.00 63.83           C  
ATOM   2770  HZ  PHE A 184     -14.991  16.845 -20.219  1.00 63.83           H  
ATOM   2771  N   GLU A 185     -17.730  23.532 -15.798  1.00 50.71           N  
ATOM   2772  H   GLU A 185     -18.511  22.898 -15.886  1.00 50.71           H  
ATOM   2773  CA  GLU A 185     -17.757  24.511 -14.719  1.00 50.71           C  
ATOM   2774  HA  GLU A 185     -17.395  25.472 -15.083  1.00 50.71           H  
ATOM   2775  C   GLU A 185     -16.787  24.034 -13.638  1.00 50.71           C  
ATOM   2776  CB  GLU A 185     -19.184  24.731 -14.195  1.00 50.71           C  
ATOM   2777  HB2 GLU A 185     -19.681  23.768 -14.073  1.00 50.71           H  
ATOM   2778  HB3 GLU A 185     -19.129  25.232 -13.229  1.00 50.71           H  
ATOM   2779  O   GLU A 185     -17.085  23.156 -12.828  1.00 50.71           O  
ATOM   2780  CG  GLU A 185     -19.973  25.622 -15.168  1.00 50.71           C  
ATOM   2781  HG2 GLU A 185     -19.465  26.583 -15.249  1.00 50.71           H  
ATOM   2782  HG3 GLU A 185     -19.963  25.160 -16.155  1.00 50.71           H  
ATOM   2783  CD  GLU A 185     -21.431  25.859 -14.748  1.00 50.71           C  
ATOM   2784  OE1 GLU A 185     -22.140  26.483 -15.568  1.00 50.71           O  
ATOM   2785  OE2 GLU A 185     -21.832  25.379 -13.664  1.00 50.71           O  
ATOM   2786  N   ALA A 186     -15.578  24.598 -13.656  1.00 46.30           N  
ATOM   2787  H   ALA A 186     -15.372  25.253 -14.397  1.00 46.30           H  
ATOM   2788  CA  ALA A 186     -14.819  24.713 -12.428  1.00 46.30           C  
ATOM   2789  HA  ALA A 186     -14.677  23.729 -11.981  1.00 46.30           H  
ATOM   2790  C   ALA A 186     -15.682  25.575 -11.510  1.00 46.30           C  
ATOM   2791  CB  ALA A 186     -13.451  25.347 -12.719  1.00 46.30           C  
ATOM   2792  HB1 ALA A 186     -12.882  24.706 -13.392  1.00 46.30           H  
ATOM   2793  HB2 ALA A 186     -13.584  26.328 -13.176  1.00 46.30           H  
ATOM   2794  HB3 ALA A 186     -12.902  25.467 -11.785  1.00 46.30           H  
ATOM   2795  O   ALA A 186     -15.968  26.721 -11.856  1.00 46.30           O  
ATOM   2796  N   LEU A 187     -16.150  25.014 -10.392  1.00 34.30           N  
ATOM   2797  H   LEU A 187     -15.964  24.037 -10.217  1.00 34.30           H  
ATOM   2798  CA  LEU A 187     -16.793  25.814  -9.355  1.00 34.30           C  
ATOM   2799  HA  LEU A 187     -17.771  26.134  -9.713  1.00 34.30           H  
ATOM   2800  C   LEU A 187     -15.887  27.030  -9.109  1.00 34.30           C  
ATOM   2801  CB  LEU A 187     -16.943  24.983  -8.070  1.00 34.30           C  
ATOM   2802  HB2 LEU A 187     -17.164  25.654  -7.240  1.00 34.30           H  
ATOM   2803  HB3 LEU A 187     -15.985  24.508  -7.857  1.00 34.30           H  
ATOM   2804  O   LEU A 187     -14.707  26.820  -8.804  1.00 34.30           O  
ATOM   2805  CG  LEU A 187     -18.041  23.909  -8.143  1.00 34.30           C  
ATOM   2806  HG  LEU A 187     -17.958  23.359  -9.080  1.00 34.30           H  
ATOM   2807  CD1 LEU A 187     -17.868  22.920  -6.990  1.00 34.30           C  
ATOM   2808 HD11 LEU A 187     -16.896  22.433  -7.065  1.00 34.30           H  
ATOM   2809 HD12 LEU A 187     -18.644  22.156  -7.044  1.00 34.30           H  
ATOM   2810 HD13 LEU A 187     -17.938  23.441  -6.035  1.00 34.30           H  
ATOM   2811  CD2 LEU A 187     -19.438  24.526  -8.039  1.00 34.30           C  
ATOM   2812 HD21 LEU A 187     -19.617  25.189  -8.886  1.00 34.30           H  
ATOM   2813 HD22 LEU A 187     -19.536  25.090  -7.111  1.00 34.30           H  
ATOM   2814 HD23 LEU A 187     -20.189  23.737  -8.066  1.00 34.30           H  
ATOM   2815  N   PRO A 188     -16.367  28.270  -9.314  1.00 32.02           N  
ATOM   2816  CA  PRO A 188     -15.520  29.435  -9.147  1.00 32.02           C  
ATOM   2817  HA  PRO A 188     -14.721  29.384  -9.886  1.00 32.02           H  
ATOM   2818  C   PRO A 188     -14.946  29.412  -7.726  1.00 32.02           C  
ATOM   2819  CB  PRO A 188     -16.395  30.658  -9.442  1.00 32.02           C  
ATOM   2820  HB2 PRO A 188     -16.212  30.990 -10.463  1.00 32.02           H  
ATOM   2821  HB3 PRO A 188     -16.211  31.473  -8.743  1.00 32.02           H  
ATOM   2822  O   PRO A 188     -15.687  29.110  -6.780  1.00 32.02           O  
ATOM   2823  CG  PRO A 188     -17.827  30.133  -9.333  1.00 32.02           C  
ATOM   2824  HG2 PRO A 188     -18.504  30.662 -10.003  1.00 32.02           H  
ATOM   2825  HG3 PRO A 188     -18.166  30.223  -8.300  1.00 32.02           H  
ATOM   2826  CD  PRO A 188     -17.712  28.656  -9.697  1.00 32.02           C  
ATOM   2827  HD2 PRO A 188     -18.467  28.085  -9.158  1.00 32.02           H  
ATOM   2828  HD3 PRO A 188     -17.833  28.528 -10.773  1.00 32.02           H  
ATOM   2829  N   PRO A 189     -13.637  29.676  -7.558  1.00 36.26           N  
ATOM   2830  CA  PRO A 189     -13.041  29.773  -6.242  1.00 36.26           C  
ATOM   2831  HA  PRO A 189     -13.223  28.868  -5.663  1.00 36.26           H  
ATOM   2832  C   PRO A 189     -13.705  30.967  -5.565  1.00 36.26           C  
ATOM   2833  CB  PRO A 189     -11.535  29.945  -6.476  1.00 36.26           C  
ATOM   2834  HB2 PRO A 189     -11.064  28.964  -6.513  1.00 36.26           H  
ATOM   2835  HB3 PRO A 189     -11.066  30.560  -5.708  1.00 36.26           H  
ATOM   2836  O   PRO A 189     -13.438  32.118  -5.899  1.00 36.26           O  
ATOM   2837  CG  PRO A 189     -11.451  30.598  -7.856  1.00 36.26           C  
ATOM   2838  HG2 PRO A 189     -10.531  30.327  -8.374  1.00 36.26           H  
ATOM   2839  HG3 PRO A 189     -11.523  31.681  -7.755  1.00 36.26           H  
ATOM   2840  CD  PRO A 189     -12.686  30.071  -8.586  1.00 36.26           C  
ATOM   2841  HD2 PRO A 189     -13.095  30.851  -9.228  1.00 36.26           H  
ATOM   2842  HD3 PRO A 189     -12.416  29.197  -9.179  1.00 36.26           H  
ATOM   2843  N   ARG A 190     -14.650  30.701  -4.661  1.00 25.27           N  
ATOM   2844  H   ARG A 190     -14.909  29.736  -4.515  1.00 25.27           H  
ATOM   2845  CA  ARG A 190     -15.167  31.744  -3.781  1.00 25.27           C  
ATOM   2846  HA  ARG A 190     -15.602  32.546  -4.377  1.00 25.27           H  
ATOM   2847  C   ARG A 190     -13.964  32.315  -3.040  1.00 25.27           C  
ATOM   2848  CB  ARG A 190     -16.210  31.181  -2.806  1.00 25.27           C  
ATOM   2849  HB2 ARG A 190     -16.295  31.864  -1.962  1.00 25.27           H  
ATOM   2850  HB3 ARG A 190     -15.883  30.212  -2.430  1.00 25.27           H  
ATOM   2851  O   ARG A 190     -13.272  31.563  -2.357  1.00 25.27           O  
ATOM   2852  CG  ARG A 190     -17.589  31.059  -3.467  1.00 25.27           C  
ATOM   2853  HG2 ARG A 190     -17.537  30.388  -4.324  1.00 25.27           H  
ATOM   2854  HG3 ARG A 190     -17.899  32.047  -3.806  1.00 25.27           H  
ATOM   2855  CD  ARG A 190     -18.610  30.525  -2.455  1.00 25.27           C  
ATOM   2856  HD2 ARG A 190     -18.483  31.058  -1.513  1.00 25.27           H  
ATOM   2857  HD3 ARG A 190     -18.411  29.466  -2.292  1.00 25.27           H  
ATOM   2858  NE  ARG A 190     -19.992  30.734  -2.929  1.00 25.27           N  
ATOM   2859  HE  ARG A 190     -20.121  31.476  -3.602  1.00 25.27           H  
ATOM   2860  NH1 ARG A 190     -21.024  29.142  -1.638  1.00 25.27           N  
ATOM   2861 HH11 ARG A 190     -20.120  28.893  -1.262  1.00 25.27           H  
ATOM   2862 HH12 ARG A 190     -21.871  28.712  -1.296  1.00 25.27           H  
ATOM   2863  NH2 ARG A 190     -22.251  30.473  -2.948  1.00 25.27           N  
ATOM   2864 HH21 ARG A 190     -22.329  31.246  -3.593  1.00 25.27           H  
ATOM   2865 HH22 ARG A 190     -23.095  30.038  -2.601  1.00 25.27           H  
ATOM   2866  CZ  ARG A 190     -21.078  30.115  -2.506  1.00 25.27           C  
ATOM   2867  N   ALA A 191     -13.725  33.611  -3.214  1.00 28.82           N  
ATOM   2868  H   ALA A 191     -14.285  34.126  -3.878  1.00 28.82           H  
ATOM   2869  CA  ALA A 191     -12.769  34.365  -2.424  1.00 28.82           C  
ATOM   2870  HA  ALA A 191     -11.757  34.065  -2.696  1.00 28.82           H  
ATOM   2871  C   ALA A 191     -13.013  34.054  -0.939  1.00 28.82           C  
ATOM   2872  CB  ALA A 191     -12.952  35.854  -2.745  1.00 28.82           C  
ATOM   2873  HB1 ALA A 191     -12.767  36.034  -3.804  1.00 28.82           H  
ATOM   2874  HB2 ALA A 191     -12.242  36.442  -2.163  1.00 28.82           H  
ATOM   2875  HB3 ALA A 191     -13.962  36.176  -2.492  1.00 28.82           H  
ATOM   2876  O   ALA A 191     -14.104  34.281  -0.418  1.00 28.82           O  
ATOM   2877  N   SER A 192     -12.021  33.459  -0.287  1.00 28.51           N  
ATOM   2878  H   SER A 192     -11.167  33.259  -0.789  1.00 28.51           H  
ATOM   2879  CA  SER A 192     -11.975  33.302   1.159  1.00 28.51           C  
ATOM   2880  HA  SER A 192     -12.800  33.841   1.626  1.00 28.51           H  
ATOM   2881  C   SER A 192     -10.664  33.931   1.582  1.00 28.51           C  
ATOM   2882  CB  SER A 192     -12.081  31.834   1.570  1.00 28.51           C  
ATOM   2883  HB2 SER A 192     -11.273  31.265   1.110  1.00 28.51           H  
ATOM   2884  HB3 SER A 192     -13.034  31.436   1.222  1.00 28.51           H  
ATOM   2885  O   SER A 192      -9.605  33.393   1.277  1.00 28.51           O  
ATOM   2886  OG  SER A 192     -12.008  31.705   2.977  1.00 28.51           O  
ATOM   2887  HG  SER A 192     -11.130  31.971   3.257  1.00 28.51           H  
ATOM   2888  N   CYS A 193     -10.809  35.106   2.181  1.00 23.38           N  
ATOM   2889  H   CYS A 193     -11.760  35.426   2.299  1.00 23.38           H  
ATOM   2890  CA  CYS A 193      -9.840  35.977   2.827  1.00 23.38           C  
ATOM   2891  HA  CYS A 193      -9.773  36.900   2.252  1.00 23.38           H  
ATOM   2892  C   CYS A 193      -8.416  35.429   2.986  1.00 23.38           C  
ATOM   2893  CB  CYS A 193     -10.441  36.333   4.191  1.00 23.38           C  
ATOM   2894  HB2 CYS A 193     -10.554  35.426   4.785  1.00 23.38           H  
ATOM   2895  HB3 CYS A 193      -9.766  37.002   4.724  1.00 23.38           H  
ATOM   2896  O   CYS A 193      -8.171  34.450   3.690  1.00 23.38           O  
ATOM   2897  SG  CYS A 193     -12.060  37.138   3.954  1.00 23.38           S  
ATOM   2898  HG  CYS A 193     -11.584  38.356   3.682  1.00 23.38           H  
ATOM   2899  N   GLU A 194      -7.495  36.168   2.373  1.00 23.63           N  
ATOM   2900  H   GLU A 194      -7.834  36.852   1.712  1.00 23.63           H  
ATOM   2901  CA  GLU A 194      -6.212  36.544   2.956  1.00 23.63           C  
ATOM   2902  HA  GLU A 194      -5.430  35.868   2.609  1.00 23.63           H  
ATOM   2903  C   GLU A 194      -6.215  36.567   4.491  1.00 23.63           C  
ATOM   2904  CB  GLU A 194      -5.907  37.978   2.478  1.00 23.63           C  
ATOM   2905  HB2 GLU A 194      -6.843  38.535   2.441  1.00 23.63           H  
ATOM   2906  HB3 GLU A 194      -5.255  38.480   3.192  1.00 23.63           H  
ATOM   2907  O   GLU A 194      -7.050  37.209   5.127  1.00 23.63           O  
ATOM   2908  CG  GLU A 194      -5.202  38.000   1.118  1.00 23.63           C  
ATOM   2909  HG2 GLU A 194      -4.170  37.682   1.265  1.00 23.63           H  
ATOM   2910  HG3 GLU A 194      -5.681  37.273   0.462  1.00 23.63           H  
ATOM   2911  CD  GLU A 194      -5.246  39.372   0.428  1.00 23.63           C  
ATOM   2912  OE1 GLU A 194      -4.288  39.655  -0.323  1.00 23.63           O  
ATOM   2913  OE2 GLU A 194      -6.270  40.073   0.586  1.00 23.63           O  
ATOM   2914  N   THR A 195      -5.184  35.953   5.058  1.00 22.62           N  
ATOM   2915  H   THR A 195      -4.660  35.298   4.495  1.00 22.62           H  
ATOM   2916  CA  THR A 195      -4.458  36.505   6.202  1.00 22.62           C  
ATOM   2917  HA  THR A 195      -4.828  37.505   6.429  1.00 22.62           H  
ATOM   2918  C   THR A 195      -2.991  36.583   5.783  1.00 22.62           C  
ATOM   2919  CB  THR A 195      -4.598  35.662   7.480  1.00 22.62           C  
ATOM   2920  HB  THR A 195      -3.777  35.908   8.154  1.00 22.62           H  
ATOM   2921  O   THR A 195      -2.367  35.530   5.623  1.00 22.62           O  
ATOM   2922  CG2 THR A 195      -5.903  35.960   8.212  1.00 22.62           C  
ATOM   2923 HG21 THR A 195      -6.749  35.731   7.564  1.00 22.62           H  
ATOM   2924 HG22 THR A 195      -5.960  35.350   9.113  1.00 22.62           H  
ATOM   2925 HG23 THR A 195      -5.937  37.013   8.491  1.00 22.62           H  
ATOM   2926  OG1 THR A 195      -4.551  34.281   7.194  1.00 22.62           O  
ATOM   2927  HG1 THR A 195      -3.690  34.127   6.798  1.00 22.62           H  
ATOM   2928  N   PRO A 196      -2.433  37.782   5.550  1.00 29.89           N  
ATOM   2929  CA  PRO A 196      -1.001  37.970   5.414  1.00 29.89           C  
ATOM   2930  HA  PRO A 196      -0.537  37.126   4.904  1.00 29.89           H  
ATOM   2931  C   PRO A 196      -0.395  38.131   6.813  1.00 29.89           C  
ATOM   2932  CB  PRO A 196      -0.856  39.227   4.553  1.00 29.89           C  
ATOM   2933  HB2 PRO A 196       0.072  39.760   4.758  1.00 29.89           H  
ATOM   2934  HB3 PRO A 196      -0.904  38.947   3.500  1.00 29.89           H  
ATOM   2935  O   PRO A 196      -0.724  39.068   7.530  1.00 29.89           O  
ATOM   2936  CG  PRO A 196      -2.086  40.067   4.906  1.00 29.89           C  
ATOM   2937  HG2 PRO A 196      -2.463  40.596   4.031  1.00 29.89           H  
ATOM   2938  HG3 PRO A 196      -1.833  40.779   5.693  1.00 29.89           H  
ATOM   2939  CD  PRO A 196      -3.114  39.065   5.438  1.00 29.89           C  
ATOM   2940  HD2 PRO A 196      -3.476  39.391   6.413  1.00 29.89           H  
ATOM   2941  HD3 PRO A 196      -3.947  38.993   4.739  1.00 29.89           H  
ATOM   2942  N   ALA A 197       0.468  37.201   7.204  1.00 22.42           N  
ATOM   2943  H   ALA A 197       0.544  36.365   6.643  1.00 22.42           H  
ATOM   2944  CA  ALA A 197       1.430  37.309   8.304  1.00 22.42           C  
ATOM   2945  HA  ALA A 197       2.059  38.190   8.174  1.00 22.42           H  
ATOM   2946  C   ALA A 197       2.285  36.034   8.237  1.00 22.42           C  
ATOM   2947  CB  ALA A 197       0.702  37.381   9.659  1.00 22.42           C  
ATOM   2948  HB1 ALA A 197       0.162  38.323   9.756  1.00 22.42           H  
ATOM   2949  HB2 ALA A 197       1.428  37.322  10.470  1.00 22.42           H  
ATOM   2950  HB3 ALA A 197       0.002  36.551   9.753  1.00 22.42           H  
ATOM   2951  O   ALA A 197       1.742  34.952   8.052  1.00 22.42           O  
ATOM   2952  N   SER A 198       3.601  36.010   8.351  1.00 22.04           N  
ATOM   2953  H   SER A 198       3.957  35.066   8.385  1.00 22.04           H  
ATOM   2954  CA  SER A 198       4.630  37.021   8.557  1.00 22.04           C  
ATOM   2955  HA  SER A 198       4.612  37.778   7.772  1.00 22.04           H  
ATOM   2956  C   SER A 198       5.934  36.223   8.498  1.00 22.04           C  
ATOM   2957  CB  SER A 198       4.511  37.679   9.943  1.00 22.04           C  
ATOM   2958  HB2 SER A 198       3.770  38.477   9.893  1.00 22.04           H  
ATOM   2959  HB3 SER A 198       5.468  38.115  10.230  1.00 22.04           H  
ATOM   2960  O   SER A 198       6.031  35.163   9.115  1.00 22.04           O  
ATOM   2961  OG  SER A 198       4.089  36.743  10.917  1.00 22.04           O  
ATOM   2962  HG  SER A 198       4.744  36.043  10.967  1.00 22.04           H  
ATOM   2963  N   THR A 199       6.922  36.702   7.756  1.00 22.37           N  
ATOM   2964  H   THR A 199       6.778  37.555   7.234  1.00 22.37           H  
ATOM   2965  CA  THR A 199       8.330  36.365   7.989  1.00 22.37           C  
ATOM   2966  HA  THR A 199       8.481  35.286   7.960  1.00 22.37           H  
ATOM   2967  C   THR A 199       8.758  36.886   9.362  1.00 22.37           C  
ATOM   2968  CB  THR A 199       9.209  37.049   6.923  1.00 22.37           C  
ATOM   2969  HB  THR A 199      10.222  37.178   7.304  1.00 22.37           H  
ATOM   2970  O   THR A 199       8.404  38.016   9.703  1.00 22.37           O  
ATOM   2971  CG2 THR A 199       9.279  36.228   5.639  1.00 22.37           C  
ATOM   2972 HG21 THR A 199       9.898  36.752   4.911  1.00 22.37           H  
ATOM   2973 HG22 THR A 199       8.278  36.089   5.229  1.00 22.37           H  
ATOM   2974 HG23 THR A 199       9.727  35.258   5.851  1.00 22.37           H  
ATOM   2975  OG1 THR A 199       8.666  38.309   6.570  1.00 22.37           O  
ATOM   2976  HG1 THR A 199       8.930  38.930   7.254  1.00 22.37           H  
ATOM   2977  N   PRO A 200       9.566  36.117  10.103  1.00 25.36           N  
ATOM   2978  CA  PRO A 200      10.668  36.690  10.855  1.00 25.36           C  
ATOM   2979  HA  PRO A 200      10.645  37.777  10.767  1.00 25.36           H  
ATOM   2980  C   PRO A 200      12.007  36.191  10.317  1.00 25.36           C  
ATOM   2981  CB  PRO A 200      10.475  36.336  12.330  1.00 25.36           C  
ATOM   2982  HB2 PRO A 200      11.357  35.832  12.728  1.00 25.36           H  
ATOM   2983  HB3 PRO A 200      10.259  37.229  12.916  1.00 25.36           H  
ATOM   2984  O   PRO A 200      12.174  35.057   9.866  1.00 25.36           O  
ATOM   2985  CG  PRO A 200       9.273  35.392  12.338  1.00 25.36           C  
ATOM   2986  HG2 PRO A 200       8.391  35.932  12.683  1.00 25.36           H  
ATOM   2987  HG3 PRO A 200       9.454  34.521  12.967  1.00 25.36           H  
ATOM   2988  CD  PRO A 200       9.081  34.989  10.875  1.00 25.36           C  
ATOM   2989  HD2 PRO A 200       8.031  34.775  10.674  1.00 25.36           H  
ATOM   2990  HD3 PRO A 200       9.690  34.113  10.651  1.00 25.36           H  
ATOM   2991  N   GLU A 201      12.926  37.134  10.357  1.00 21.78           N  
ATOM   2992  H   GLU A 201      12.654  38.000  10.799  1.00 21.78           H  
ATOM   2993  CA  GLU A 201      14.317  37.102   9.965  1.00 21.78           C  
ATOM   2994  HA  GLU A 201      14.409  36.690   8.960  1.00 21.78           H  
ATOM   2995  C   GLU A 201      15.198  36.290  10.930  1.00 21.78           C  
ATOM   2996  CB  GLU A 201      14.772  38.573   9.970  1.00 21.78           C  
ATOM   2997  HB2 GLU A 201      14.602  38.972  10.970  1.00 21.78           H  
ATOM   2998  HB3 GLU A 201      15.841  38.625   9.767  1.00 21.78           H  
ATOM   2999  O   GLU A 201      14.825  36.012  12.065  1.00 21.78           O  
ATOM   3000  CG  GLU A 201      14.058  39.447   8.923  1.00 21.78           C  
ATOM   3001  HG2 GLU A 201      12.994  39.215   8.894  1.00 21.78           H  
ATOM   3002  HG3 GLU A 201      14.468  39.208   7.942  1.00 21.78           H  
ATOM   3003  CD  GLU A 201      14.202  40.946   9.219  1.00 21.78           C  
ATOM   3004  OE1 GLU A 201      14.521  41.687   8.263  1.00 21.78           O  
ATOM   3005  OE2 GLU A 201      13.920  41.336  10.373  1.00 21.78           O  
ATOM   3006  N   ALA A 202      16.388  35.961  10.417  1.00 21.65           N  
ATOM   3007  H   ALA A 202      16.440  36.101   9.418  1.00 21.65           H  
ATOM   3008  CA  ALA A 202      17.706  36.059  11.053  1.00 21.65           C  
ATOM   3009  HA  ALA A 202      18.368  35.414  10.475  1.00 21.65           H  
ATOM   3010  C   ALA A 202      17.888  35.642  12.530  1.00 21.65           C  
ATOM   3011  CB  ALA A 202      18.201  37.495  10.828  1.00 21.65           C  
ATOM   3012  HB1 ALA A 202      19.249  37.571  11.117  1.00 21.65           H  
ATOM   3013  HB2 ALA A 202      18.117  37.771   9.777  1.00 21.65           H  
ATOM   3014  HB3 ALA A 202      17.619  38.191  11.432  1.00 21.65           H  
ATOM   3015  O   ALA A 202      17.418  36.305  13.444  1.00 21.65           O  
ATOM   3016  N   HIS A 203      18.737  34.638  12.769  1.00 23.89           N  
ATOM   3017  H   HIS A 203      18.621  33.832  12.171  1.00 23.89           H  
ATOM   3018  CA  HIS A 203      20.131  34.819  13.218  1.00 23.89           C  
ATOM   3019  HA  HIS A 203      20.700  35.206  12.374  1.00 23.89           H  
ATOM   3020  C   HIS A 203      20.752  33.460  13.605  1.00 23.89           C  
ATOM   3021  CB  HIS A 203      20.305  35.832  14.374  1.00 23.89           C  
ATOM   3022  HB2 HIS A 203      19.392  35.908  14.965  1.00 23.89           H  
ATOM   3023  HB3 HIS A 203      21.075  35.470  15.055  1.00 23.89           H  
ATOM   3024  O   HIS A 203      20.177  32.674  14.345  1.00 23.89           O  
ATOM   3025  CG  HIS A 203      20.743  37.201  13.894  1.00 23.89           C  
ATOM   3026  CD2 HIS A 203      19.935  38.283  13.651  1.00 23.89           C  
ATOM   3027  HD2 HIS A 203      18.864  38.318  13.782  1.00 23.89           H  
ATOM   3028  ND1 HIS A 203      22.040  37.599  13.619  1.00 23.89           N  
ATOM   3029  HD1 HIS A 203      22.896  37.104  13.827  1.00 23.89           H  
ATOM   3030  CE1 HIS A 203      22.000  38.875  13.204  1.00 23.89           C  
ATOM   3031  HE1 HIS A 203      22.870  39.466  12.956  1.00 23.89           H  
ATOM   3032  NE2 HIS A 203      20.739  39.332  13.189  1.00 23.89           N  
ATOM   3033  N   GLU A 204      21.913  33.194  13.009  1.00 21.54           N  
ATOM   3034  H   GLU A 204      22.090  33.811  12.229  1.00 21.54           H  
ATOM   3035  CA  GLU A 204      23.176  32.806  13.649  1.00 21.54           C  
ATOM   3036  HA  GLU A 204      23.741  32.322  12.851  1.00 21.54           H  
ATOM   3037  C   GLU A 204      23.285  31.819  14.842  1.00 21.54           C  
ATOM   3038  CB  GLU A 204      23.921  34.107  13.978  1.00 21.54           C  
ATOM   3039  HB2 GLU A 204      23.238  34.837  14.411  1.00 21.54           H  
ATOM   3040  HB3 GLU A 204      24.689  33.905  14.725  1.00 21.54           H  
ATOM   3041  O   GLU A 204      22.656  31.955  15.882  1.00 21.54           O  
ATOM   3042  CG  GLU A 204      24.589  34.688  12.726  1.00 21.54           C  
ATOM   3043  HG2 GLU A 204      23.821  35.078  12.057  1.00 21.54           H  
ATOM   3044  HG3 GLU A 204      25.118  33.890  12.205  1.00 21.54           H  
ATOM   3045  CD  GLU A 204      25.578  35.793  13.090  1.00 21.54           C  
ATOM   3046  OE1 GLU A 204      26.705  35.742  12.550  1.00 21.54           O  
ATOM   3047  OE2 GLU A 204      25.175  36.666  13.886  1.00 21.54           O  
ATOM   3048  N   HIS A 205      24.318  30.969  14.686  1.00 23.32           N  
ATOM   3049  H   HIS A 205      24.645  30.899  13.733  1.00 23.32           H  
ATOM   3050  CA  HIS A 205      25.232  30.360  15.674  1.00 23.32           C  
ATOM   3051  HA  HIS A 205      26.181  30.380  15.139  1.00 23.32           H  
ATOM   3052  C   HIS A 205      25.085  28.867  16.034  1.00 23.32           C  
ATOM   3053  CB  HIS A 205      25.532  31.256  16.888  1.00 23.32           C  
ATOM   3054  HB2 HIS A 205      24.607  31.496  17.412  1.00 23.32           H  
ATOM   3055  HB3 HIS A 205      26.151  30.690  17.584  1.00 23.32           H  
ATOM   3056  O   HIS A 205      24.076  28.378  16.526  1.00 23.32           O  
ATOM   3057  CG  HIS A 205      26.280  32.531  16.569  1.00 23.32           C  
ATOM   3058  CD2 HIS A 205      26.508  33.555  17.446  1.00 23.32           C  
ATOM   3059  HD2 HIS A 205      26.179  33.593  18.474  1.00 23.32           H  
ATOM   3060  ND1 HIS A 205      26.871  32.898  15.372  1.00 23.32           N  
ATOM   3061  HD1 HIS A 205      26.801  32.421  14.485  1.00 23.32           H  
ATOM   3062  CE1 HIS A 205      27.386  34.131  15.518  1.00 23.32           C  
ATOM   3063  HE1 HIS A 205      27.830  34.724  14.731  1.00 23.32           H  
ATOM   3064  NE2 HIS A 205      27.224  34.550  16.779  1.00 23.32           N  
ATOM   3065  N   ALA A 206      26.204  28.163  15.806  1.00 22.58           N  
ATOM   3066  H   ALA A 206      26.981  28.697  15.444  1.00 22.58           H  
ATOM   3067  CA  ALA A 206      26.583  26.868  16.368  1.00 22.58           C  
ATOM   3068  HA  ALA A 206      25.721  26.201  16.370  1.00 22.58           H  
ATOM   3069  C   ALA A 206      27.091  27.030  17.819  1.00 22.58           C  
ATOM   3070  CB  ALA A 206      27.685  26.300  15.461  1.00 22.58           C  
ATOM   3071  HB1 ALA A 206      28.556  26.955  15.475  1.00 22.58           H  
ATOM   3072  HB2 ALA A 206      27.314  26.208  14.441  1.00 22.58           H  
ATOM   3073  HB3 ALA A 206      27.977  25.312  15.818  1.00 22.58           H  
ATOM   3074  O   ALA A 206      27.612  28.095  18.155  1.00 22.58           O  
ATOM   3075  N   PRO A 207      26.957  25.997  18.675  1.00 29.94           N  
ATOM   3076  CA  PRO A 207      28.070  25.077  19.005  1.00 29.94           C  
ATOM   3077  HA  PRO A 207      28.884  25.198  18.289  1.00 29.94           H  
ATOM   3078  C   PRO A 207      27.604  23.597  18.983  1.00 29.94           C  
ATOM   3079  CB  PRO A 207      28.556  25.506  20.398  1.00 29.94           C  
ATOM   3080  HB2 PRO A 207      29.477  26.083  20.317  1.00 29.94           H  
ATOM   3081  HB3 PRO A 207      28.706  24.642  21.045  1.00 29.94           H  
ATOM   3082  O   PRO A 207      26.422  23.311  19.104  1.00 29.94           O  
ATOM   3083  CG  PRO A 207      27.444  26.384  20.973  1.00 29.94           C  
ATOM   3084  HG2 PRO A 207      27.788  27.416  21.041  1.00 29.94           H  
ATOM   3085  HG3 PRO A 207      27.116  26.026  21.949  1.00 29.94           H  
ATOM   3086  CD  PRO A 207      26.318  26.286  19.951  1.00 29.94           C  
ATOM   3087  HD2 PRO A 207      25.644  25.472  20.219  1.00 29.94           H  
ATOM   3088  HD3 PRO A 207      25.754  27.219  19.920  1.00 29.94           H  
ATOM   3089  N   ALA A 208      28.409  22.596  18.613  1.00 22.56           N  
ATOM   3090  H   ALA A 208      27.823  21.887  18.197  1.00 22.56           H  
ATOM   3091  CA  ALA A 208      29.546  21.973  19.309  1.00 22.56           C  
ATOM   3092  HA  ALA A 208      29.932  21.268  18.572  1.00 22.56           H  
ATOM   3093  C   ALA A 208      29.189  21.105  20.547  1.00 22.56           C  
ATOM   3094  CB  ALA A 208      30.719  22.935  19.545  1.00 22.56           C  
ATOM   3095  HB1 ALA A 208      30.537  23.551  20.425  1.00 22.56           H  
ATOM   3096  HB2 ALA A 208      31.631  22.363  19.717  1.00 22.56           H  
ATOM   3097  HB3 ALA A 208      30.867  23.573  18.673  1.00 22.56           H  
ATOM   3098  O   ALA A 208      28.542  21.563  21.478  1.00 22.56           O  
ATOM   3099  N   HIS A 209      29.748  19.882  20.540  1.00 23.30           N  
ATOM   3100  H   HIS A 209      30.252  19.664  19.693  1.00 23.30           H  
ATOM   3101  CA  HIS A 209      29.949  18.910  21.635  1.00 23.30           C  
ATOM   3102  HA  HIS A 209      30.638  18.173  21.220  1.00 23.30           H  
ATOM   3103  C   HIS A 209      28.769  18.062  22.156  1.00 23.30           C  
ATOM   3104  CB  HIS A 209      30.732  19.561  22.787  1.00 23.30           C  
ATOM   3105  HB2 HIS A 209      30.814  18.850  23.609  1.00 23.30           H  
ATOM   3106  HB3 HIS A 209      30.192  20.428  23.165  1.00 23.30           H  
ATOM   3107  O   HIS A 209      27.953  18.512  22.947  1.00 23.30           O  
ATOM   3108  CG  HIS A 209      32.126  19.960  22.385  1.00 23.30           C  
ATOM   3109  CD2 HIS A 209      32.596  21.231  22.199  1.00 23.30           C  
ATOM   3110  HD2 HIS A 209      32.032  22.144  22.328  1.00 23.30           H  
ATOM   3111  ND1 HIS A 209      33.166  19.096  22.124  1.00 23.30           N  
ATOM   3112  HD1 HIS A 209      33.168  18.098  22.275  1.00 23.30           H  
ATOM   3113  CE1 HIS A 209      34.237  19.830  21.782  1.00 23.30           C  
ATOM   3114  HE1 HIS A 209      35.217  19.439  21.553  1.00 23.30           H  
ATOM   3115  NE2 HIS A 209      33.932  21.133  21.799  1.00 23.30           N  
ATOM   3116  N   SER A 210      28.793  16.749  21.874  1.00 24.19           N  
ATOM   3117  H   SER A 210      28.961  16.532  20.902  1.00 24.19           H  
ATOM   3118  CA  SER A 210      29.289  15.695  22.797  1.00 24.19           C  
ATOM   3119  HA  SER A 210      30.353  15.585  22.589  1.00 24.19           H  
ATOM   3120  C   SER A 210      28.646  14.311  22.549  1.00 24.19           C  
ATOM   3121  CB  SER A 210      29.203  16.054  24.295  1.00 24.19           C  
ATOM   3122  HB2 SER A 210      29.892  16.872  24.506  1.00 24.19           H  
ATOM   3123  HB3 SER A 210      29.510  15.194  24.891  1.00 24.19           H  
ATOM   3124  O   SER A 210      27.436  14.149  22.466  1.00 24.19           O  
ATOM   3125  OG  SER A 210      27.915  16.447  24.692  1.00 24.19           O  
ATOM   3126  HG  SER A 210      27.657  17.213  24.174  1.00 24.19           H  
ATOM   3127  N   ASN A 211      29.517  13.305  22.424  1.00 24.96           N  
ATOM   3128  H   ASN A 211      30.487  13.581  22.485  1.00 24.96           H  
ATOM   3129  CA  ASN A 211      29.284  11.867  22.654  1.00 24.96           C  
ATOM   3130  HA  ASN A 211      28.467  11.504  22.031  1.00 24.96           H  
ATOM   3131  C   ASN A 211      28.913  11.628  24.144  1.00 24.96           C  
ATOM   3132  CB  ASN A 211      30.635  11.193  22.292  1.00 24.96           C  
ATOM   3133  HB2 ASN A 211      30.855  10.368  22.969  1.00 24.96           H  
ATOM   3134  HB3 ASN A 211      31.456  11.896  22.440  1.00 24.96           H  
ATOM   3135  O   ASN A 211      29.358  12.446  24.952  1.00 24.96           O  
ATOM   3136  CG  ASN A 211      30.719  10.652  20.877  1.00 24.96           C  
ATOM   3137  ND2 ASN A 211      31.907  10.325  20.424  1.00 24.96           N  
ATOM   3138 HD21 ASN A 211      31.930   9.974  19.477  1.00 24.96           H  
ATOM   3139 HD22 ASN A 211      32.736  10.461  20.986  1.00 24.96           H  
ATOM   3140  OD1 ASN A 211      29.747  10.473  20.172  1.00 24.96           O  
ATOM   3141  N   PRO A 212      28.232  10.526  24.567  1.00 32.56           N  
ATOM   3142  CA  PRO A 212      28.729   9.158  24.346  1.00 32.56           C  
ATOM   3143  HA  PRO A 212      29.353   9.106  23.454  1.00 32.56           H  
ATOM   3144  C   PRO A 212      27.704   7.999  24.239  1.00 32.56           C  
ATOM   3145  CB  PRO A 212      29.582   8.934  25.603  1.00 32.56           C  
ATOM   3146  HB2 PRO A 212      30.535   9.451  25.493  1.00 32.56           H  
ATOM   3147  HB3 PRO A 212      29.753   7.880  25.821  1.00 32.56           H  
ATOM   3148  O   PRO A 212      26.580   8.033  24.720  1.00 32.56           O  
ATOM   3149  CG  PRO A 212      28.761   9.610  26.710  1.00 32.56           C  
ATOM   3150  HG2 PRO A 212      29.410  10.201  27.356  1.00 32.56           H  
ATOM   3151  HG3 PRO A 212      28.214   8.869  27.292  1.00 32.56           H  
ATOM   3152  CD  PRO A 212      27.774  10.509  25.958  1.00 32.56           C  
ATOM   3153  HD2 PRO A 212      27.747  11.501  26.409  1.00 32.56           H  
ATOM   3154  HD3 PRO A 212      26.769  10.092  26.016  1.00 32.56           H  
ATOM   3155  N   SER A 213      28.197   6.914  23.637  1.00 22.63           N  
ATOM   3156  H   SER A 213      29.046   7.088  23.120  1.00 22.63           H  
ATOM   3157  CA  SER A 213      28.133   5.508  24.070  1.00 22.63           C  
ATOM   3158  HA  SER A 213      27.992   4.907  23.171  1.00 22.63           H  
ATOM   3159  C   SER A 213      27.082   5.058  25.102  1.00 22.63           C  
ATOM   3160  CB  SER A 213      29.512   5.149  24.644  1.00 22.63           C  
ATOM   3161  HB2 SER A 213      29.564   4.074  24.817  1.00 22.63           H  
ATOM   3162  HB3 SER A 213      29.659   5.662  25.594  1.00 22.63           H  
ATOM   3163  O   SER A 213      27.149   5.413  26.275  1.00 22.63           O  
ATOM   3164  OG  SER A 213      30.539   5.531  23.742  1.00 22.63           O  
ATOM   3165  HG  SER A 213      31.387   5.421  24.177  1.00 22.63           H  
ATOM   3166  N   GLY A 214      26.268   4.069  24.710  1.00 24.93           N  
ATOM   3167  H   GLY A 214      26.176   3.891  23.720  1.00 24.93           H  
ATOM   3168  CA  GLY A 214      25.458   3.260  25.626  1.00 24.93           C  
ATOM   3169  HA2 GLY A 214      24.615   3.862  25.964  1.00 24.93           H  
ATOM   3170  HA3 GLY A 214      26.047   2.998  26.505  1.00 24.93           H  
ATOM   3171  C   GLY A 214      24.896   1.982  24.988  1.00 24.93           C  
ATOM   3172  O   GLY A 214      23.852   2.027  24.360  1.00 24.93           O  
ATOM   3173  N   ARG A 215      25.629   0.870  25.169  1.00 23.54           N  
ATOM   3174  H   ARG A 215      26.560   1.073  25.505  1.00 23.54           H  
ATOM   3175  CA  ARG A 215      25.192  -0.534  25.408  1.00 23.54           C  
ATOM   3176  HA  ARG A 215      26.041  -1.172  25.163  1.00 23.54           H  
ATOM   3177  C   ARG A 215      24.011  -1.088  24.579  1.00 23.54           C  
ATOM   3178  CB  ARG A 215      24.918  -0.673  26.914  1.00 23.54           C  
ATOM   3179  HB2 ARG A 215      24.503  -1.660  27.115  1.00 23.54           H  
ATOM   3180  HB3 ARG A 215      24.178   0.069  27.214  1.00 23.54           H  
ATOM   3181  O   ARG A 215      22.885  -0.642  24.685  1.00 23.54           O  
ATOM   3182  CG  ARG A 215      26.202  -0.499  27.745  1.00 23.54           C  
ATOM   3183  HG2 ARG A 215      26.692   0.444  27.502  1.00 23.54           H  
ATOM   3184  HG3 ARG A 215      26.883  -1.320  27.518  1.00 23.54           H  
ATOM   3185  CD  ARG A 215      25.888  -0.498  29.242  1.00 23.54           C  
ATOM   3186  HD2 ARG A 215      25.329  -1.401  29.485  1.00 23.54           H  
ATOM   3187  HD3 ARG A 215      25.267   0.369  29.466  1.00 23.54           H  
ATOM   3188  NE  ARG A 215      27.123  -0.456  30.049  1.00 23.54           N  
ATOM   3189  HE  ARG A 215      27.999  -0.594  29.565  1.00 23.54           H  
ATOM   3190  NH1 ARG A 215      26.125  -0.090  32.086  1.00 23.54           N  
ATOM   3191 HH11 ARG A 215      26.192   0.046  33.084  1.00 23.54           H  
ATOM   3192 HH12 ARG A 215      25.220  -0.056  31.640  1.00 23.54           H  
ATOM   3193  NH2 ARG A 215      28.340  -0.319  31.972  1.00 23.54           N  
ATOM   3194 HH21 ARG A 215      28.378  -0.180  32.972  1.00 23.54           H  
ATOM   3195 HH22 ARG A 215      29.199  -0.460  31.461  1.00 23.54           H  
ATOM   3196  CZ  ARG A 215      27.190  -0.288  31.359  1.00 23.54           C  
ATOM   3197  N   ALA A 216      24.227  -2.057  23.690  1.00 23.12           N  
ATOM   3198  H   ALA A 216      23.544  -1.945  22.955  1.00 23.12           H  
ATOM   3199  CA  ALA A 216      24.483  -3.483  23.955  1.00 23.12           C  
ATOM   3200  HA  ALA A 216      24.722  -3.898  22.976  1.00 23.12           H  
ATOM   3201  C   ALA A 216      23.266  -4.288  24.469  1.00 23.12           C  
ATOM   3202  CB  ALA A 216      25.746  -3.744  24.794  1.00 23.12           C  
ATOM   3203  HB1 ALA A 216      25.592  -3.407  25.818  1.00 23.12           H  
ATOM   3204  HB2 ALA A 216      26.603  -3.234  24.353  1.00 23.12           H  
ATOM   3205  HB3 ALA A 216      25.949  -4.815  24.818  1.00 23.12           H  
ATOM   3206  O   ALA A 216      22.852  -4.140  25.610  1.00 23.12           O  
ATOM   3207  N   ALA A 217      22.864  -5.239  23.612  1.00 23.39           N  
ATOM   3208  H   ALA A 217      23.211  -5.139  22.669  1.00 23.39           H  
ATOM   3209  CA  ALA A 217      22.267  -6.549  23.894  1.00 23.39           C  
ATOM   3210  HA  ALA A 217      22.241  -7.067  22.935  1.00 23.39           H  
ATOM   3211  C   ALA A 217      20.823  -6.627  24.430  1.00 23.39           C  
ATOM   3212  CB  ALA A 217      23.250  -7.355  24.761  1.00 23.39           C  
ATOM   3213  HB1 ALA A 217      23.323  -6.905  25.751  1.00 23.39           H  
ATOM   3214  HB2 ALA A 217      24.236  -7.379  24.299  1.00 23.39           H  
ATOM   3215  HB3 ALA A 217      22.883  -8.375  24.876  1.00 23.39           H  
ATOM   3216  O   ALA A 217      20.597  -6.470  25.620  1.00 23.39           O  
ATOM   3217  N   LEU A 218      19.899  -7.108  23.581  1.00 25.89           N  
ATOM   3218  H   LEU A 218      20.006  -6.900  22.598  1.00 25.89           H  
ATOM   3219  CA  LEU A 218      19.202  -8.372  23.858  1.00 25.89           C  
ATOM   3220  HA  LEU A 218      19.977  -9.058  24.200  1.00 25.89           H  
ATOM   3221  C   LEU A 218      18.557  -8.997  22.600  1.00 25.89           C  
ATOM   3222  CB  LEU A 218      18.150  -8.239  24.989  1.00 25.89           C  
ATOM   3223  HB2 LEU A 218      18.197  -7.250  25.443  1.00 25.89           H  
ATOM   3224  HB3 LEU A 218      17.153  -8.308  24.553  1.00 25.89           H  
ATOM   3225  O   LEU A 218      17.841  -8.340  21.855  1.00 25.89           O  
ATOM   3226  CG  LEU A 218      18.313  -9.319  26.088  1.00 25.89           C  
ATOM   3227  HG  LEU A 218      19.037 -10.071  25.773  1.00 25.89           H  
ATOM   3228  CD1 LEU A 218      18.786  -8.720  27.413  1.00 25.89           C  
ATOM   3229 HD11 LEU A 218      18.070  -7.979  27.765  1.00 25.89           H  
ATOM   3230 HD12 LEU A 218      19.754  -8.238  27.277  1.00 25.89           H  
ATOM   3231 HD13 LEU A 218      18.887  -9.504  28.163  1.00 25.89           H  
ATOM   3232  CD2 LEU A 218      17.002 -10.051  26.358  1.00 25.89           C  
ATOM   3233 HD21 LEU A 218      17.163 -10.853  27.079  1.00 25.89           H  
ATOM   3234 HD22 LEU A 218      16.607 -10.478  25.436  1.00 25.89           H  
ATOM   3235 HD23 LEU A 218      16.265  -9.355  26.760  1.00 25.89           H  
ATOM   3236  N   ALA A 219      18.819 -10.298  22.455  1.00 25.31           N  
ATOM   3237  H   ALA A 219      19.481 -10.662  23.126  1.00 25.31           H  
ATOM   3238  CA  ALA A 219      17.999 -11.343  21.837  1.00 25.31           C  
ATOM   3239  HA  ALA A 219      18.568 -12.261  21.986  1.00 25.31           H  
ATOM   3240  C   ALA A 219      17.719 -11.331  20.321  1.00 25.31           C  
ATOM   3241  CB  ALA A 219      16.753 -11.559  22.694  1.00 25.31           C  
ATOM   3242  HB1 ALA A 219      16.140 -10.658  22.703  1.00 25.31           H  
ATOM   3243  HB2 ALA A 219      16.162 -12.376  22.279  1.00 25.31           H  
ATOM   3244  HB3 ALA A 219      17.040 -11.828  23.710  1.00 25.31           H  
ATOM   3245  O   ALA A 219      16.639 -11.004  19.838  1.00 25.31           O  
ATOM   3246  N   SER A 220      18.660 -11.950  19.607  1.00 23.06           N  
ATOM   3247  H   SER A 220      19.566 -12.052  20.043  1.00 23.06           H  
ATOM   3248  CA  SER A 220      18.335 -12.994  18.634  1.00 23.06           C  
ATOM   3249  HA  SER A 220      17.696 -12.588  17.851  1.00 23.06           H  
ATOM   3250  C   SER A 220      17.640 -14.169  19.334  1.00 23.06           C  
ATOM   3251  CB  SER A 220      19.628 -13.550  18.012  1.00 23.06           C  
ATOM   3252  HB2 SER A 220      19.365 -14.287  17.254  1.00 23.06           H  
ATOM   3253  HB3 SER A 220      20.227 -14.042  18.779  1.00 23.06           H  
ATOM   3254  O   SER A 220      18.265 -14.837  20.151  1.00 23.06           O  
ATOM   3255  OG  SER A 220      20.408 -12.533  17.419  1.00 23.06           O  
ATOM   3256  HG  SER A 220      21.109 -12.949  16.911  1.00 23.06           H  
ATOM   3257  N   GLN A 221      16.392 -14.455  18.978  1.00 24.31           N  
ATOM   3258  H   GLN A 221      15.861 -13.740  18.502  1.00 24.31           H  
ATOM   3259  CA  GLN A 221      15.778 -15.784  19.038  1.00 24.31           C  
ATOM   3260  HA  GLN A 221      16.465 -16.515  18.610  1.00 24.31           H  
ATOM   3261  C   GLN A 221      14.520 -15.731  18.173  1.00 24.31           C  
ATOM   3262  CB  GLN A 221      15.430 -16.208  20.483  1.00 24.31           C  
ATOM   3263  HB2 GLN A 221      14.414 -16.602  20.516  1.00 24.31           H  
ATOM   3264  HB3 GLN A 221      15.471 -15.342  21.142  1.00 24.31           H  
ATOM   3265  O   GLN A 221      13.624 -14.952  18.462  1.00 24.31           O  
ATOM   3266  CG  GLN A 221      16.376 -17.306  21.005  1.00 24.31           C  
ATOM   3267  HG2 GLN A 221      17.415 -16.985  20.926  1.00 24.31           H  
ATOM   3268  HG3 GLN A 221      16.255 -18.199  20.391  1.00 24.31           H  
ATOM   3269  CD  GLN A 221      16.119 -17.690  22.460  1.00 24.31           C  
ATOM   3270  NE2 GLN A 221      16.871 -18.622  23.004  1.00 24.31           N  
ATOM   3271 HE21 GLN A 221      17.615 -19.070  22.488  1.00 24.31           H  
ATOM   3272 HE22 GLN A 221      16.652 -18.841  23.965  1.00 24.31           H  
ATOM   3273  OE1 GLN A 221      15.248 -17.180  23.138  1.00 24.31           O  
ATOM   3274  N   LEU A 222      14.530 -16.488  17.074  1.00 26.42           N  
ATOM   3275  H   LEU A 222      15.429 -16.890  16.852  1.00 26.42           H  
ATOM   3276  CA  LEU A 222      13.402 -17.139  16.386  1.00 26.42           C  
ATOM   3277  HA  LEU A 222      13.167 -18.055  16.928  1.00 26.42           H  
ATOM   3278  C   LEU A 222      13.917 -17.591  15.010  1.00 26.42           C  
ATOM   3279  CB  LEU A 222      12.110 -16.293  16.319  1.00 26.42           C  
ATOM   3280  HB2 LEU A 222      12.377 -15.247  16.165  1.00 26.42           H  
ATOM   3281  HB3 LEU A 222      11.520 -16.605  15.457  1.00 26.42           H  
ATOM   3282  O   LEU A 222      13.588 -17.051  13.955  1.00 26.42           O  
ATOM   3283  CG  LEU A 222      11.204 -16.437  17.571  1.00 26.42           C  
ATOM   3284  HG  LEU A 222      11.773 -16.350  18.497  1.00 26.42           H  
ATOM   3285  CD1 LEU A 222      10.143 -15.338  17.559  1.00 26.42           C  
ATOM   3286 HD11 LEU A 222      10.632 -14.364  17.577  1.00 26.42           H  
ATOM   3287 HD12 LEU A 222       9.516 -15.423  18.447  1.00 26.42           H  
ATOM   3288 HD13 LEU A 222       9.523 -15.422  16.667  1.00 26.42           H  
ATOM   3289  CD2 LEU A 222      10.506 -17.794  17.653  1.00 26.42           C  
ATOM   3290 HD21 LEU A 222       9.913 -17.966  16.755  1.00 26.42           H  
ATOM   3291 HD22 LEU A 222      11.237 -18.596  17.763  1.00 26.42           H  
ATOM   3292 HD23 LEU A 222       9.851 -17.814  18.523  1.00 26.42           H  
ATOM   3293  N   LEU A 223      14.812 -18.579  15.066  1.00 22.14           N  
ATOM   3294  H   LEU A 223      14.996 -18.953  15.986  1.00 22.14           H  
ATOM   3295  CA  LEU A 223      14.964 -19.560  14.004  1.00 22.14           C  
ATOM   3296  HA  LEU A 223      14.633 -19.124  13.062  1.00 22.14           H  
ATOM   3297  C   LEU A 223      14.046 -20.735  14.353  1.00 22.14           C  
ATOM   3298  CB  LEU A 223      16.432 -20.037  13.879  1.00 22.14           C  
ATOM   3299  HB2 LEU A 223      16.469 -21.095  14.135  1.00 22.14           H  
ATOM   3300  HB3 LEU A 223      17.065 -19.521  14.601  1.00 22.14           H  
ATOM   3301  O   LEU A 223      13.917 -21.089  15.522  1.00 22.14           O  
ATOM   3302  CG  LEU A 223      17.015 -19.859  12.465  1.00 22.14           C  
ATOM   3303  HG  LEU A 223      16.236 -20.041  11.724  1.00 22.14           H  
ATOM   3304  CD1 LEU A 223      17.563 -18.442  12.281  1.00 22.14           C  
ATOM   3305 HD11 LEU A 223      16.768 -17.720  12.461  1.00 22.14           H  
ATOM   3306 HD12 LEU A 223      17.932 -18.318  11.263  1.00 22.14           H  
ATOM   3307 HD13 LEU A 223      18.375 -18.260  12.985  1.00 22.14           H  
ATOM   3308  CD2 LEU A 223      18.149 -20.851  12.206  1.00 22.14           C  
ATOM   3309 HD21 LEU A 223      17.765 -21.868  12.279  1.00 22.14           H  
ATOM   3310 HD22 LEU A 223      18.940 -20.715  12.944  1.00 22.14           H  
ATOM   3311 HD23 LEU A 223      18.554 -20.699  11.205  1.00 22.14           H  
ATOM   3312  N   ASP A 224      13.539 -21.356  13.297  1.00 22.63           N  
ATOM   3313  H   ASP A 224      13.720 -20.921  12.403  1.00 22.63           H  
ATOM   3314  CA  ASP A 224      12.907 -22.671  13.236  1.00 22.63           C  
ATOM   3315  HA  ASP A 224      13.076 -22.932  12.191  1.00 22.63           H  
ATOM   3316  C   ASP A 224      11.380 -22.721  13.395  1.00 22.63           C  
ATOM   3317  CB  ASP A 224      13.681 -23.730  14.055  1.00 22.63           C  
ATOM   3318  HB2 ASP A 224      14.673 -23.348  14.298  1.00 22.63           H  
ATOM   3319  HB3 ASP A 224      13.164 -23.926  14.994  1.00 22.63           H  
ATOM   3320  O   ASP A 224      10.819 -22.779  14.485  1.00 22.63           O  
ATOM   3321  CG  ASP A 224      13.911 -25.046  13.306  1.00 22.63           C  
ATOM   3322  OD1 ASP A 224      13.555 -25.124  12.102  1.00 22.63           O  
ATOM   3323  OD2 ASP A 224      14.508 -25.950  13.925  1.00 22.63           O  
ATOM   3324  N   GLN A 225      10.708 -22.754  12.241  1.00 25.47           N  
ATOM   3325  H   GLN A 225      11.244 -22.544  11.411  1.00 25.47           H  
ATOM   3326  CA  GLN A 225       9.563 -23.632  12.025  1.00 25.47           C  
ATOM   3327  HA  GLN A 225       9.804 -24.583  12.499  1.00 25.47           H  
ATOM   3328  C   GLN A 225       9.435 -23.922  10.529  1.00 25.47           C  
ATOM   3329  CB  GLN A 225       8.277 -23.104  12.682  1.00 25.47           C  
ATOM   3330  HB2 GLN A 225       8.415 -22.074  13.010  1.00 25.47           H  
ATOM   3331  HB3 GLN A 225       7.444 -23.135  11.980  1.00 25.47           H  
ATOM   3332  O   GLN A 225       8.812 -23.209   9.743  1.00 25.47           O  
ATOM   3333  CG  GLN A 225       7.935 -23.996  13.886  1.00 25.47           C  
ATOM   3334  HG2 GLN A 225       8.803 -24.140  14.530  1.00 25.47           H  
ATOM   3335  HG3 GLN A 225       7.630 -24.979  13.525  1.00 25.47           H  
ATOM   3336  CD  GLN A 225       6.808 -23.424  14.720  1.00 25.47           C  
ATOM   3337  NE2 GLN A 225       7.108 -22.701  15.776  1.00 25.47           N  
ATOM   3338 HE21 GLN A 225       6.333 -22.348  16.320  1.00 25.47           H  
ATOM   3339 HE22 GLN A 225       8.077 -22.540  16.011  1.00 25.47           H  
ATOM   3340  OE1 GLN A 225       5.642 -23.613  14.426  1.00 25.47           O  
ATOM   3341  N   SER A 226      10.109 -25.003  10.153  1.00 20.36           N  
ATOM   3342  H   SER A 226      10.662 -25.459  10.863  1.00 20.36           H  
ATOM   3343  CA  SER A 226       9.836 -25.776   8.953  1.00 20.36           C  
ATOM   3344  HA  SER A 226       9.727 -25.114   8.094  1.00 20.36           H  
ATOM   3345  C   SER A 226       8.543 -26.566   9.181  1.00 20.36           C  
ATOM   3346  CB  SER A 226      11.008 -26.740   8.712  1.00 20.36           C  
ATOM   3347  HB2 SER A 226      11.059 -27.472   9.518  1.00 20.36           H  
ATOM   3348  HB3 SER A 226      10.846 -27.268   7.772  1.00 20.36           H  
ATOM   3349  O   SER A 226       8.518 -27.459  10.023  1.00 20.36           O  
ATOM   3350  OG  SER A 226      12.239 -26.040   8.650  1.00 20.36           O  
ATOM   3351  HG  SER A 226      12.572 -25.912   9.541  1.00 20.36           H  
ATOM   3352  N   ALA A 227       7.482 -26.269   8.430  1.00 23.50           N  
ATOM   3353  H   ALA A 227       7.524 -25.465   7.819  1.00 23.50           H  
ATOM   3354  CA  ALA A 227       6.299 -27.121   8.332  1.00 23.50           C  
ATOM   3355  HA  ALA A 227       6.498 -28.057   8.854  1.00 23.50           H  
ATOM   3356  C   ALA A 227       6.031 -27.460   6.859  1.00 23.50           C  
ATOM   3357  CB  ALA A 227       5.103 -26.480   9.042  1.00 23.50           C  
ATOM   3358  HB1 ALA A 227       5.347 -26.302  10.089  1.00 23.50           H  
ATOM   3359  HB2 ALA A 227       4.242 -27.145   8.986  1.00 23.50           H  
ATOM   3360  HB3 ALA A 227       4.852 -25.532   8.567  1.00 23.50           H  
ATOM   3361  O   ALA A 227       5.949 -26.591   5.990  1.00 23.50           O  
ATOM   3362  N   LEU A 228       5.983 -28.764   6.607  1.00 21.31           N  
ATOM   3363  H   LEU A 228       6.027 -29.364   7.419  1.00 21.31           H  
ATOM   3364  CA  LEU A 228       5.752 -29.446   5.340  1.00 21.31           C  
ATOM   3365  HA  LEU A 228       6.488 -29.124   4.603  1.00 21.31           H  
ATOM   3366  C   LEU A 228       4.332 -29.201   4.785  1.00 21.31           C  
ATOM   3367  CB  LEU A 228       5.899 -30.961   5.620  1.00 21.31           C  
ATOM   3368  HB2 LEU A 228       5.413 -31.201   6.566  1.00 21.31           H  
ATOM   3369  HB3 LEU A 228       5.330 -31.483   4.851  1.00 21.31           H  
ATOM   3370  O   LEU A 228       3.382 -29.282   5.548  1.00 21.31           O  
ATOM   3371  CG  LEU A 228       7.305 -31.583   5.600  1.00 21.31           C  
ATOM   3372  HG  LEU A 228       7.774 -31.357   4.642  1.00 21.31           H  
ATOM   3373  CD1 LEU A 228       8.230 -31.110   6.721  1.00 21.31           C  
ATOM   3374 HD11 LEU A 228       9.183 -31.636   6.665  1.00 21.31           H  
ATOM   3375 HD12 LEU A 228       7.774 -31.304   7.692  1.00 21.31           H  
ATOM   3376 HD13 LEU A 228       8.421 -30.041   6.621  1.00 21.31           H  
ATOM   3377  CD2 LEU A 228       7.155 -33.102   5.719  1.00 21.31           C  
ATOM   3378 HD21 LEU A 228       6.687 -33.357   6.670  1.00 21.31           H  
ATOM   3379 HD22 LEU A 228       6.542 -33.487   4.905  1.00 21.31           H  
ATOM   3380 HD23 LEU A 228       8.136 -33.574   5.671  1.00 21.31           H  
ATOM   3381  N   SER A 229       4.243 -29.083   3.447  1.00 22.66           N  
ATOM   3382  H   SER A 229       5.129 -28.888   3.001  1.00 22.66           H  
ATOM   3383  CA  SER A 229       3.252 -29.702   2.522  1.00 22.66           C  
ATOM   3384  HA  SER A 229       3.492 -29.327   1.526  1.00 22.66           H  
ATOM   3385  C   SER A 229       1.736 -29.417   2.702  1.00 22.66           C  
ATOM   3386  CB  SER A 229       3.560 -31.205   2.503  1.00 22.66           C  
ATOM   3387  HB2 SER A 229       3.493 -31.594   3.519  1.00 22.66           H  
ATOM   3388  HB3 SER A 229       2.849 -31.765   1.895  1.00 22.66           H  
ATOM   3389  O   SER A 229       1.238 -29.435   3.818  1.00 22.66           O  
ATOM   3390  OG  SER A 229       4.867 -31.417   1.987  1.00 22.66           O  
ATOM   3391  HG  SER A 229       5.130 -32.312   2.215  1.00 22.66           H  
ATOM   3392  N   PRO A 230       0.947 -29.235   1.608  1.00 26.22           N  
ATOM   3393  CA  PRO A 230       0.759 -30.284   0.600  1.00 26.22           C  
ATOM   3394  HA  PRO A 230       1.528 -31.051   0.687  1.00 26.22           H  
ATOM   3395  C   PRO A 230       0.750 -29.846  -0.875  1.00 26.22           C  
ATOM   3396  CB  PRO A 230      -0.583 -30.923   0.976  1.00 26.22           C  
ATOM   3397  HB2 PRO A 230      -1.077 -31.400   0.129  1.00 26.22           H  
ATOM   3398  HB3 PRO A 230      -0.426 -31.649   1.774  1.00 26.22           H  
ATOM   3399  O   PRO A 230       0.569 -28.691  -1.253  1.00 26.22           O  
ATOM   3400  CG  PRO A 230      -1.404 -29.752   1.518  1.00 26.22           C  
ATOM   3401  HG2 PRO A 230      -1.888 -30.032   2.454  1.00 26.22           H  
ATOM   3402  HG3 PRO A 230      -2.145 -29.430   0.787  1.00 26.22           H  
ATOM   3403  CD  PRO A 230      -0.382 -28.635   1.751  1.00 26.22           C  
ATOM   3404  HD2 PRO A 230      -0.532 -28.188   2.734  1.00 26.22           H  
ATOM   3405  HD3 PRO A 230      -0.510 -27.860   0.995  1.00 26.22           H  
ATOM   3406  N   ALA A 231       0.959 -30.861  -1.710  1.00 20.06           N  
ATOM   3407  H   ALA A 231       1.030 -31.772  -1.280  1.00 20.06           H  
ATOM   3408  CA  ALA A 231       0.821 -30.873  -3.154  1.00 20.06           C  
ATOM   3409  HA  ALA A 231       1.237 -29.953  -3.564  1.00 20.06           H  
ATOM   3410  C   ALA A 231      -0.651 -31.008  -3.593  1.00 20.06           C  
ATOM   3411  CB  ALA A 231       1.634 -32.083  -3.640  1.00 20.06           C  
ATOM   3412  HB1 ALA A 231       1.217 -33.002  -3.228  1.00 20.06           H  
ATOM   3413  HB2 ALA A 231       2.673 -31.985  -3.326  1.00 20.06           H  
ATOM   3414  HB3 ALA A 231       1.597 -32.138  -4.728  1.00 20.06           H  
ATOM   3415  O   ALA A 231      -1.434 -31.667  -2.918  1.00 20.06           O  
ATOM   3416  N   GLY A 232      -0.973 -30.500  -4.790  1.00 20.55           N  
ATOM   3417  H   GLY A 232      -0.300 -29.893  -5.235  1.00 20.55           H  
ATOM   3418  CA  GLY A 232      -2.145 -30.921  -5.574  1.00 20.55           C  
ATOM   3419  HA2 GLY A 232      -1.806 -31.334  -6.524  1.00 20.55           H  
ATOM   3420  HA3 GLY A 232      -2.670 -31.718  -5.048  1.00 20.55           H  
ATOM   3421  C   GLY A 232      -3.173 -29.820  -5.848  1.00 20.55           C  
ATOM   3422  O   GLY A 232      -4.000 -29.513  -5.005  1.00 20.55           O  
ATOM   3423  N   GLY A 233      -3.159 -29.264  -7.064  1.00 22.33           N  
ATOM   3424  H   GLY A 233      -2.437 -29.542  -7.714  1.00 22.33           H  
ATOM   3425  CA  GLY A 233      -4.179 -28.318  -7.524  1.00 22.33           C  
ATOM   3426  HA2 GLY A 233      -5.155 -28.805  -7.522  1.00 22.33           H  
ATOM   3427  HA3 GLY A 233      -4.227 -27.476  -6.834  1.00 22.33           H  
ATOM   3428  C   GLY A 233      -3.890 -27.780  -8.923  1.00 22.33           C  
ATOM   3429  O   GLY A 233      -3.374 -26.678  -9.085  1.00 22.33           O  
ATOM   3430  N   SER A 234      -4.187 -28.583  -9.944  1.00 22.08           N  
ATOM   3431  H   SER A 234      -4.601 -29.479  -9.728  1.00 22.08           H  
ATOM   3432  CA  SER A 234      -4.165 -28.183 -11.355  1.00 22.08           C  
ATOM   3433  HA  SER A 234      -3.204 -27.724 -11.590  1.00 22.08           H  
ATOM   3434  C   SER A 234      -5.294 -27.181 -11.644  1.00 22.08           C  
ATOM   3435  CB  SER A 234      -4.349 -29.429 -12.235  1.00 22.08           C  
ATOM   3436  HB2 SER A 234      -5.278 -29.931 -11.966  1.00 22.08           H  
ATOM   3437  HB3 SER A 234      -4.404 -29.127 -13.281  1.00 22.08           H  
ATOM   3438  O   SER A 234      -6.459 -27.561 -11.649  1.00 22.08           O  
ATOM   3439  OG  SER A 234      -3.262 -30.324 -12.075  1.00 22.08           O  
ATOM   3440  HG  SER A 234      -3.555 -31.199 -12.343  1.00 22.08           H  
ATOM   3441  N   GLY A 235      -4.959 -25.916 -11.921  1.00 25.09           N  
ATOM   3442  H   GLY A 235      -3.993 -25.647 -11.805  1.00 25.09           H  
ATOM   3443  CA  GLY A 235      -5.887 -24.863 -12.371  1.00 25.09           C  
ATOM   3444  HA2 GLY A 235      -6.269 -24.315 -11.510  1.00 25.09           H  
ATOM   3445  HA3 GLY A 235      -6.729 -25.322 -12.889  1.00 25.09           H  
ATOM   3446  C   GLY A 235      -5.173 -23.881 -13.316  1.00 25.09           C  
ATOM   3447  O   GLY A 235      -3.966 -23.673 -13.170  1.00 25.09           O  
ATOM   3448  N   PRO A 236      -5.842 -23.337 -14.350  1.00 28.52           N  
ATOM   3449  CA  PRO A 236      -5.206 -23.030 -15.628  1.00 28.52           C  
ATOM   3450  HA  PRO A 236      -4.610 -23.893 -15.926  1.00 28.52           H  
ATOM   3451  C   PRO A 236      -4.283 -21.809 -15.584  1.00 28.52           C  
ATOM   3452  CB  PRO A 236      -6.347 -22.872 -16.637  1.00 28.52           C  
ATOM   3453  HB2 PRO A 236      -6.591 -23.844 -17.067  1.00 28.52           H  
ATOM   3454  HB3 PRO A 236      -6.113 -22.156 -17.425  1.00 28.52           H  
ATOM   3455  O   PRO A 236      -4.577 -20.774 -14.984  1.00 28.52           O  
ATOM   3456  CG  PRO A 236      -7.509 -22.398 -15.765  1.00 28.52           C  
ATOM   3457  HG2 PRO A 236      -7.434 -21.322 -15.611  1.00 28.52           H  
ATOM   3458  HG3 PRO A 236      -8.475 -22.655 -16.199  1.00 28.52           H  
ATOM   3459  CD  PRO A 236      -7.275 -23.120 -14.438  1.00 28.52           C  
ATOM   3460  HD2 PRO A 236      -7.792 -24.080 -14.453  1.00 28.52           H  
ATOM   3461  HD3 PRO A 236      -7.634 -22.515 -13.605  1.00 28.52           H  
ATOM   3462  N   GLN A 237      -3.170 -21.946 -16.309  1.00 23.51           N  
ATOM   3463  H   GLN A 237      -3.048 -22.843 -16.757  1.00 23.51           H  
ATOM   3464  CA  GLN A 237      -2.153 -20.936 -16.590  1.00 23.51           C  
ATOM   3465  HA  GLN A 237      -1.478 -20.859 -15.738  1.00 23.51           H  
ATOM   3466  C   GLN A 237      -2.775 -19.556 -16.856  1.00 23.51           C  
ATOM   3467  CB  GLN A 237      -1.364 -21.405 -17.834  1.00 23.51           C  
ATOM   3468  HB2 GLN A 237      -0.778 -20.575 -18.229  1.00 23.51           H  
ATOM   3469  HB3 GLN A 237      -2.074 -21.703 -18.606  1.00 23.51           H  
ATOM   3470  O   GLN A 237      -3.251 -19.288 -17.954  1.00 23.51           O  
ATOM   3471  CG  GLN A 237      -0.399 -22.569 -17.544  1.00 23.51           C  
ATOM   3472  HG2 GLN A 237       0.562 -22.173 -17.216  1.00 23.51           H  
ATOM   3473  HG3 GLN A 237      -0.796 -23.189 -16.741  1.00 23.51           H  
ATOM   3474  CD  GLN A 237      -0.212 -23.476 -18.756  1.00 23.51           C  
ATOM   3475  NE2 GLN A 237       0.907 -23.438 -19.448  1.00 23.51           N  
ATOM   3476 HE21 GLN A 237       0.943 -24.100 -20.210  1.00 23.51           H  
ATOM   3477 HE22 GLN A 237       1.690 -22.870 -19.158  1.00 23.51           H  
ATOM   3478  OE1 GLN A 237      -1.085 -24.241 -19.110  1.00 23.51           O  
ATOM   3479  N   THR A 238      -2.702 -18.650 -15.877  1.00 25.08           N  
ATOM   3480  H   THR A 238      -2.462 -18.977 -14.952  1.00 25.08           H  
ATOM   3481  CA  THR A 238      -2.997 -17.215 -16.018  1.00 25.08           C  
ATOM   3482  HA  THR A 238      -3.544 -17.068 -16.949  1.00 25.08           H  
ATOM   3483  C   THR A 238      -1.694 -16.410 -16.123  1.00 25.08           C  
ATOM   3484  CB  THR A 238      -3.969 -16.681 -14.956  1.00 25.08           C  
ATOM   3485  HB  THR A 238      -3.872 -15.597 -14.896  1.00 25.08           H  
ATOM   3486  O   THR A 238      -1.234 -15.766 -15.189  1.00 25.08           O  
ATOM   3487  CG2 THR A 238      -5.421 -17.009 -15.308  1.00 25.08           C  
ATOM   3488 HG21 THR A 238      -5.698 -16.522 -16.244  1.00 25.08           H  
ATOM   3489 HG22 THR A 238      -5.548 -18.086 -15.415  1.00 25.08           H  
ATOM   3490 HG23 THR A 238      -6.080 -16.651 -14.517  1.00 25.08           H  
ATOM   3491  OG1 THR A 238      -3.701 -17.235 -13.697  1.00 25.08           O  
ATOM   3492  HG1 THR A 238      -4.237 -18.026 -13.602  1.00 25.08           H  
ATOM   3493  N   TRP A 239      -1.042 -16.494 -17.288  1.00 23.13           N  
ATOM   3494  H   TRP A 239      -1.380 -17.225 -17.898  1.00 23.13           H  
ATOM   3495  CA  TRP A 239      -0.319 -15.413 -17.979  1.00 23.13           C  
ATOM   3496  HA  TRP A 239       0.717 -15.737 -18.074  1.00 23.13           H  
ATOM   3497  C   TRP A 239      -0.276 -14.065 -17.224  1.00 23.13           C  
ATOM   3498  CB  TRP A 239      -0.865 -15.274 -19.429  1.00 23.13           C  
ATOM   3499  HB2 TRP A 239      -0.419 -16.073 -20.022  1.00 23.13           H  
ATOM   3500  HB3 TRP A 239      -0.507 -14.335 -19.851  1.00 23.13           H  
ATOM   3501  O   TRP A 239      -1.112 -13.185 -17.406  1.00 23.13           O  
ATOM   3502  CG  TRP A 239      -2.357 -15.363 -19.646  1.00 23.13           C  
ATOM   3503  CD1 TRP A 239      -3.138 -16.387 -19.249  1.00 23.13           C  
ATOM   3504  HD1 TRP A 239      -2.773 -17.297 -18.797  1.00 23.13           H  
ATOM   3505  CD2 TRP A 239      -3.237 -14.623 -20.550  1.00 23.13           C  
ATOM   3506  CE2 TRP A 239      -4.565 -15.147 -20.433  1.00 23.13           C  
ATOM   3507  CE3 TRP A 239      -3.031 -13.656 -21.556  1.00 23.13           C  
ATOM   3508  HE3 TRP A 239      -2.034 -13.277 -21.723  1.00 23.13           H  
ATOM   3509  NE1 TRP A 239      -4.458 -16.170 -19.537  1.00 23.13           N  
ATOM   3510  HE1 TRP A 239      -5.180 -16.850 -19.348  1.00 23.13           H  
ATOM   3511  CH2 TRP A 239      -5.390 -13.754 -22.212  1.00 23.13           C  
ATOM   3512  HH2 TRP A 239      -6.191 -13.443 -22.867  1.00 23.13           H  
ATOM   3513  CZ2 TRP A 239      -5.635 -14.710 -21.218  1.00 23.13           C  
ATOM   3514  HZ2 TRP A 239      -6.611 -15.160 -21.112  1.00 23.13           H  
ATOM   3515  CZ3 TRP A 239      -4.092 -13.239 -22.386  1.00 23.13           C  
ATOM   3516  HZ3 TRP A 239      -3.908 -12.529 -23.179  1.00 23.13           H  
ATOM   3517  N   TRP A 240       0.759 -13.920 -16.390  1.00 25.16           N  
ATOM   3518  H   TRP A 240       1.233 -14.780 -16.156  1.00 25.16           H  
ATOM   3519  CA  TRP A 240       1.406 -12.701 -15.884  1.00 25.16           C  
ATOM   3520  HA  TRP A 240       1.483 -12.816 -14.802  1.00 25.16           H  
ATOM   3521  C   TRP A 240       0.669 -11.369 -16.133  1.00 25.16           C  
ATOM   3522  CB  TRP A 240       2.841 -12.664 -16.441  1.00 25.16           C  
ATOM   3523  HB2 TRP A 240       2.798 -12.438 -17.506  1.00 25.16           H  
ATOM   3524  HB3 TRP A 240       3.386 -11.856 -15.952  1.00 25.16           H  
ATOM   3525  O   TRP A 240       1.134 -10.506 -16.889  1.00 25.16           O  
ATOM   3526  CG  TRP A 240       3.625 -13.931 -16.270  1.00 25.16           C  
ATOM   3527  CD1 TRP A 240       3.686 -14.938 -17.173  1.00 25.16           C  
ATOM   3528  HD1 TRP A 240       3.186 -14.944 -18.130  1.00 25.16           H  
ATOM   3529  CD2 TRP A 240       4.416 -14.374 -15.123  1.00 25.16           C  
ATOM   3530  CE2 TRP A 240       4.923 -15.679 -15.407  1.00 25.16           C  
ATOM   3531  CE3 TRP A 240       4.746 -13.816 -13.868  1.00 25.16           C  
ATOM   3532  HE3 TRP A 240       4.364 -12.842 -13.602  1.00 25.16           H  
ATOM   3533  NE1 TRP A 240       4.443 -15.974 -16.663  1.00 25.16           N  
ATOM   3534  HE1 TRP A 240       4.569 -16.862 -17.127  1.00 25.16           H  
ATOM   3535  CH2 TRP A 240       6.019 -15.813 -13.257  1.00 25.16           C  
ATOM   3536  HH2 TRP A 240       6.601 -16.364 -12.532  1.00 25.16           H  
ATOM   3537  CZ2 TRP A 240       5.712 -16.395 -14.497  1.00 25.16           C  
ATOM   3538  HZ2 TRP A 240       6.055 -17.391 -14.734  1.00 25.16           H  
ATOM   3539  CZ3 TRP A 240       5.540 -14.528 -12.946  1.00 25.16           C  
ATOM   3540  HZ3 TRP A 240       5.763 -14.099 -11.980  1.00 25.16           H  
ATOM   3541  N   ARG A 241      -0.448 -11.130 -15.434  1.00 24.70           N  
ATOM   3542  H   ARG A 241      -0.856 -11.897 -14.919  1.00 24.70           H  
ATOM   3543  CA  ARG A 241      -1.013  -9.778 -15.314  1.00 24.70           C  
ATOM   3544  HA  ARG A 241      -1.136  -9.384 -16.323  1.00 24.70           H  
ATOM   3545  C   ARG A 241       0.009  -8.910 -14.573  1.00 24.70           C  
ATOM   3546  CB  ARG A 241      -2.392  -9.810 -14.615  1.00 24.70           C  
ATOM   3547  HB2 ARG A 241      -2.605 -10.816 -14.256  1.00 24.70           H  
ATOM   3548  HB3 ARG A 241      -2.378  -9.150 -13.748  1.00 24.70           H  
ATOM   3549  O   ARG A 241       0.257  -9.097 -13.385  1.00 24.70           O  
ATOM   3550  CG  ARG A 241      -3.531  -9.360 -15.547  1.00 24.70           C  
ATOM   3551  HG2 ARG A 241      -3.323  -8.355 -15.914  1.00 24.70           H  
ATOM   3552  HG3 ARG A 241      -3.592 -10.045 -16.392  1.00 24.70           H  
ATOM   3553  CD  ARG A 241      -4.873  -9.353 -14.798  1.00 24.70           C  
ATOM   3554  HD2 ARG A 241      -5.069 -10.356 -14.419  1.00 24.70           H  
ATOM   3555  HD3 ARG A 241      -4.786  -8.677 -13.948  1.00 24.70           H  
ATOM   3556  NE  ARG A 241      -5.996  -8.943 -15.669  1.00 24.70           N  
ATOM   3557  HE  ARG A 241      -5.991  -9.317 -16.608  1.00 24.70           H  
ATOM   3558  NH1 ARG A 241      -7.289  -7.894 -14.073  1.00 24.70           N  
ATOM   3559 HH11 ARG A 241      -6.668  -8.229 -13.351  1.00 24.70           H  
ATOM   3560 HH12 ARG A 241      -8.181  -7.509 -13.799  1.00 24.70           H  
ATOM   3561  NH2 ARG A 241      -8.040  -8.056 -16.161  1.00 24.70           N  
ATOM   3562 HH21 ARG A 241      -8.025  -8.512 -17.062  1.00 24.70           H  
ATOM   3563 HH22 ARG A 241      -8.909  -7.657 -15.836  1.00 24.70           H  
ATOM   3564  CZ  ARG A 241      -7.093  -8.297 -15.298  1.00 24.70           C  
ATOM   3565  N   ARG A 242       0.619  -7.944 -15.272  1.00 32.79           N  
ATOM   3566  H   ARG A 242       0.453  -7.948 -16.268  1.00 32.79           H  
ATOM   3567  CA  ARG A 242       1.513  -6.925 -14.685  1.00 32.79           C  
ATOM   3568  HA  ARG A 242       2.356  -7.424 -14.207  1.00 32.79           H  
ATOM   3569  C   ARG A 242       0.764  -6.138 -13.598  1.00 32.79           C  
ATOM   3570  CB  ARG A 242       2.039  -5.964 -15.770  1.00 32.79           C  
ATOM   3571  HB2 ARG A 242       2.530  -5.127 -15.273  1.00 32.79           H  
ATOM   3572  HB3 ARG A 242       1.193  -5.571 -16.334  1.00 32.79           H  
ATOM   3573  O   ARG A 242       0.123  -5.131 -13.888  1.00 32.79           O  
ATOM   3574  CG  ARG A 242       3.049  -6.585 -16.746  1.00 32.79           C  
ATOM   3575  HG2 ARG A 242       3.910  -6.964 -16.195  1.00 32.79           H  
ATOM   3576  HG3 ARG A 242       2.573  -7.410 -17.275  1.00 32.79           H  
ATOM   3577  CD  ARG A 242       3.508  -5.523 -17.759  1.00 32.79           C  
ATOM   3578  HD2 ARG A 242       4.096  -4.769 -17.236  1.00 32.79           H  
ATOM   3579  HD3 ARG A 242       2.625  -5.052 -18.191  1.00 32.79           H  
ATOM   3580  NE  ARG A 242       4.310  -6.115 -18.847  1.00 32.79           N  
ATOM   3581  HE  ARG A 242       4.498  -7.104 -18.777  1.00 32.79           H  
ATOM   3582  NH1 ARG A 242       4.569  -4.225 -20.138  1.00 32.79           N  
ATOM   3583 HH11 ARG A 242       4.932  -3.787 -20.972  1.00 32.79           H  
ATOM   3584 HH12 ARG A 242       4.119  -3.675 -19.420  1.00 32.79           H  
ATOM   3585  NH2 ARG A 242       5.388  -6.166 -20.854  1.00 32.79           N  
ATOM   3586 HH21 ARG A 242       5.497  -7.167 -20.772  1.00 32.79           H  
ATOM   3587 HH22 ARG A 242       5.711  -5.704 -21.692  1.00 32.79           H  
ATOM   3588  CZ  ARG A 242       4.750  -5.501 -19.934  1.00 32.79           C  
ATOM   3589  N   ARG A 243       0.846  -6.583 -12.345  1.00 45.66           N  
ATOM   3590  H   ARG A 243       1.228  -7.511 -12.226  1.00 45.66           H  
ATOM   3591  CA  ARG A 243       0.270  -5.910 -11.171  1.00 45.66           C  
ATOM   3592  HA  ARG A 243      -0.766  -5.656 -11.393  1.00 45.66           H  
ATOM   3593  C   ARG A 243       1.060  -4.614 -10.936  1.00 45.66           C  
ATOM   3594  CB  ARG A 243       0.289  -6.938 -10.011  1.00 45.66           C  
ATOM   3595  HB2 ARG A 243       1.316  -7.106  -9.686  1.00 45.66           H  
ATOM   3596  HB3 ARG A 243      -0.082  -7.883 -10.407  1.00 45.66           H  
ATOM   3597  O   ARG A 243       2.252  -4.676 -10.651  1.00 45.66           O  
ATOM   3598  CG  ARG A 243      -0.582  -6.598  -8.789  1.00 45.66           C  
ATOM   3599  HG2 ARG A 243      -1.569  -6.278  -9.125  1.00 45.66           H  
ATOM   3600  HG3 ARG A 243      -0.121  -5.782  -8.233  1.00 45.66           H  
ATOM   3601  CD  ARG A 243      -0.754  -7.827  -7.869  1.00 45.66           C  
ATOM   3602  HD2 ARG A 243      -1.358  -8.578  -8.379  1.00 45.66           H  
ATOM   3603  HD3 ARG A 243       0.221  -8.271  -7.668  1.00 45.66           H  
ATOM   3604  NE  ARG A 243      -1.414  -7.462  -6.601  1.00 45.66           N  
ATOM   3605  HE  ARG A 243      -2.410  -7.290  -6.604  1.00 45.66           H  
ATOM   3606  NH1 ARG A 243       0.373  -7.610  -5.141  1.00 45.66           N  
ATOM   3607 HH11 ARG A 243       0.742  -7.364  -4.234  1.00 45.66           H  
ATOM   3608 HH12 ARG A 243       0.632  -8.516  -5.507  1.00 45.66           H  
ATOM   3609  NH2 ARG A 243      -1.341  -6.272  -4.705  1.00 45.66           N  
ATOM   3610 HH21 ARG A 243      -2.344  -6.302  -4.592  1.00 45.66           H  
ATOM   3611 HH22 ARG A 243      -0.824  -5.898  -3.922  1.00 45.66           H  
ATOM   3612  CZ  ARG A 243      -0.803  -7.153  -5.474  1.00 45.66           C  
ATOM   3613  N   ARG A 244       0.454  -3.431 -11.083  1.00 48.98           N  
ATOM   3614  H   ARG A 244      -0.535  -3.435 -11.290  1.00 48.98           H  
ATOM   3615  CA  ARG A 244       1.137  -2.118 -10.979  1.00 48.98           C  
ATOM   3616  HA  ARG A 244       2.190  -2.235 -11.234  1.00 48.98           H  
ATOM   3617  C   ARG A 244       1.068  -1.589  -9.537  1.00 48.98           C  
ATOM   3618  CB  ARG A 244       0.511  -1.132 -11.981  1.00 48.98           C  
ATOM   3619  HB2 ARG A 244       0.905  -0.135 -11.786  1.00 48.98           H  
ATOM   3620  HB3 ARG A 244      -0.566  -1.120 -11.809  1.00 48.98           H  
ATOM   3621  O   ARG A 244      -0.023  -1.438  -9.012  1.00 48.98           O  
ATOM   3622  CG  ARG A 244       0.783  -1.487 -13.456  1.00 48.98           C  
ATOM   3623  HG2 ARG A 244       1.856  -1.445 -13.644  1.00 48.98           H  
ATOM   3624  HG3 ARG A 244       0.425  -2.495 -13.663  1.00 48.98           H  
ATOM   3625  CD  ARG A 244       0.059  -0.506 -14.390  1.00 48.98           C  
ATOM   3626  HD2 ARG A 244      -1.010  -0.581 -14.191  1.00 48.98           H  
ATOM   3627  HD3 ARG A 244       0.401   0.503 -14.161  1.00 48.98           H  
ATOM   3628  NE  ARG A 244       0.307  -0.782 -15.819  1.00 48.98           N  
ATOM   3629  HE  ARG A 244       0.998  -1.490 -16.027  1.00 48.98           H  
ATOM   3630  NH1 ARG A 244      -1.286   0.642 -16.676  1.00 48.98           N  
ATOM   3631 HH11 ARG A 244      -1.869   0.880 -17.466  1.00 48.98           H  
ATOM   3632 HH12 ARG A 244      -1.667   0.757 -15.749  1.00 48.98           H  
ATOM   3633  NH2 ARG A 244      -0.023  -0.548 -18.069  1.00 48.98           N  
ATOM   3634 HH21 ARG A 244      -0.562  -0.181 -18.840  1.00 48.98           H  
ATOM   3635 HH22 ARG A 244       0.661  -1.268 -18.255  1.00 48.98           H  
ATOM   3636  CZ  ARG A 244      -0.330  -0.231 -16.841  1.00 48.98           C  
ATOM   3637  N   ARG A 245       2.229  -1.346  -8.913  1.00 55.67           N  
ATOM   3638  H   ARG A 245       3.069  -1.404  -9.471  1.00 55.67           H  
ATOM   3639  CA  ARG A 245       2.437  -1.029  -7.477  1.00 55.67           C  
ATOM   3640  HA  ARG A 245       1.631  -1.459  -6.883  1.00 55.67           H  
ATOM   3641  C   ARG A 245       2.377   0.470  -7.138  1.00 55.67           C  
ATOM   3642  CB  ARG A 245       3.793  -1.642  -7.032  1.00 55.67           C  
ATOM   3643  HB2 ARG A 245       4.213  -2.237  -7.843  1.00 55.67           H  
ATOM   3644  HB3 ARG A 245       4.525  -0.865  -6.813  1.00 55.67           H  
ATOM   3645  O   ARG A 245       2.915   0.895  -6.139  1.00 55.67           O  
ATOM   3646  CG  ARG A 245       3.644  -2.542  -5.809  1.00 55.67           C  
ATOM   3647  HG2 ARG A 245       3.355  -1.904  -4.973  1.00 55.67           H  
ATOM   3648  HG3 ARG A 245       2.848  -3.260  -6.005  1.00 55.67           H  
ATOM   3649  CD  ARG A 245       4.920  -3.284  -5.395  1.00 55.67           C  
ATOM   3650  HD2 ARG A 245       5.426  -2.695  -4.630  1.00 55.67           H  
ATOM   3651  HD3 ARG A 245       5.585  -3.362  -6.255  1.00 55.67           H  
ATOM   3652  NE  ARG A 245       4.639  -4.634  -4.862  1.00 55.67           N  
ATOM   3653  HE  ARG A 245       3.767  -4.740  -4.364  1.00 55.67           H  
ATOM   3654  NH1 ARG A 245       6.824  -5.323  -4.743  1.00 55.67           N  
ATOM   3655 HH11 ARG A 245       7.508  -6.037  -4.538  1.00 55.67           H  
ATOM   3656 HH12 ARG A 245       7.125  -4.367  -4.868  1.00 55.67           H  
ATOM   3657  NH2 ARG A 245       5.207  -6.747  -4.214  1.00 55.67           N  
ATOM   3658 HH21 ARG A 245       5.936  -7.376  -3.907  1.00 55.67           H  
ATOM   3659 HH22 ARG A 245       4.314  -6.853  -3.755  1.00 55.67           H  
ATOM   3660  CZ  ARG A 245       5.556  -5.554  -4.597  1.00 55.67           C  
ATOM   3661  N   SER A 246       1.840   1.288  -8.035  1.00 65.77           N  
ATOM   3662  H   SER A 246       1.367   0.877  -8.827  1.00 65.77           H  
ATOM   3663  CA  SER A 246       1.807   2.750  -7.864  1.00 65.77           C  
ATOM   3664  HA  SER A 246       1.859   2.985  -6.801  1.00 65.77           H  
ATOM   3665  C   SER A 246       0.485   3.311  -8.363  1.00 65.77           C  
ATOM   3666  CB  SER A 246       2.992   3.427  -8.563  1.00 65.77           C  
ATOM   3667  HB2 SER A 246       3.037   4.466  -8.238  1.00 65.77           H  
ATOM   3668  HB3 SER A 246       2.850   3.401  -9.643  1.00 65.77           H  
ATOM   3669  O   SER A 246       0.430   4.395  -8.945  1.00 65.77           O  
ATOM   3670  OG  SER A 246       4.204   2.775  -8.246  1.00 65.77           O  
ATOM   3671  HG  SER A 246       4.231   2.648  -7.295  1.00 65.77           H  
ATOM   3672  N   ILE A 247      -0.566   2.502  -8.240  1.00 82.27           N  
ATOM   3673  H   ILE A 247      -0.475   1.715  -7.613  1.00 82.27           H  
ATOM   3674  CA  ILE A 247      -1.911   2.826  -8.686  1.00 82.27           C  
ATOM   3675  HA  ILE A 247      -1.912   3.827  -9.117  1.00 82.27           H  
ATOM   3676  C   ILE A 247      -2.801   2.853  -7.458  1.00 82.27           C  
ATOM   3677  CB  ILE A 247      -2.407   1.846  -9.773  1.00 82.27           C  
ATOM   3678  HB  ILE A 247      -2.313   0.825  -9.402  1.00 82.27           H  
ATOM   3679  O   ILE A 247      -2.994   1.830  -6.807  1.00 82.27           O  
ATOM   3680  CG1 ILE A 247      -1.519   2.007 -11.026  1.00 82.27           C  
ATOM   3681 HG12 ILE A 247      -0.522   1.628 -10.801  1.00 82.27           H  
ATOM   3682 HG13 ILE A 247      -1.431   3.067 -11.264  1.00 82.27           H  
ATOM   3683  CG2 ILE A 247      -3.888   2.093 -10.113  1.00 82.27           C  
ATOM   3684 HG21 ILE A 247      -4.506   2.004  -9.219  1.00 82.27           H  
ATOM   3685 HG22 ILE A 247      -4.261   1.347 -10.814  1.00 82.27           H  
ATOM   3686 HG23 ILE A 247      -4.024   3.089 -10.534  1.00 82.27           H  
ATOM   3687  CD1 ILE A 247      -2.033   1.296 -12.281  1.00 82.27           C  
ATOM   3688 HD11 ILE A 247      -2.247   0.249 -12.070  1.00 82.27           H  
ATOM   3689 HD12 ILE A 247      -1.281   1.393 -13.064  1.00 82.27           H  
ATOM   3690 HD13 ILE A 247      -2.940   1.780 -12.641  1.00 82.27           H  
ATOM   3691  N   SER A 248      -3.378   4.018  -7.200  1.00 88.50           N  
ATOM   3692  H   SER A 248      -3.189   4.797  -7.815  1.00 88.50           H  
ATOM   3693  CA  SER A 248      -4.504   4.149  -6.293  1.00 88.50           C  
ATOM   3694  HA  SER A 248      -4.270   3.687  -5.333  1.00 88.50           H  
ATOM   3695  C   SER A 248      -5.698   3.404  -6.872  1.00 88.50           C  
ATOM   3696  CB  SER A 248      -4.795   5.626  -6.056  1.00 88.50           C  
ATOM   3697  HB2 SER A 248      -3.933   6.107  -5.593  1.00 88.50           H  
ATOM   3698  HB3 SER A 248      -5.008   6.111  -7.009  1.00 88.50           H  
ATOM   3699  O   SER A 248      -6.110   3.647  -8.010  1.00 88.50           O  
ATOM   3700  OG  SER A 248      -5.909   5.745  -5.211  1.00 88.50           O  
ATOM   3701  HG  SER A 248      -6.275   6.622  -5.346  1.00 88.50           H  
ATOM   3702  N   ARG A 249      -6.218   2.447  -6.110  1.00 91.45           N  
ATOM   3703  H   ARG A 249      -5.892   2.390  -5.156  1.00 91.45           H  
ATOM   3704  CA  ARG A 249      -7.412   1.663  -6.436  1.00 91.45           C  
ATOM   3705  HA  ARG A 249      -7.849   2.016  -7.370  1.00 91.45           H  
ATOM   3706  C   ARG A 249      -8.430   1.907  -5.335  1.00 91.45           C  
ATOM   3707  CB  ARG A 249      -7.077   0.167  -6.564  1.00 91.45           C  
ATOM   3708  HB2 ARG A 249      -6.633  -0.182  -5.632  1.00 91.45           H  
ATOM   3709  HB3 ARG A 249      -8.003  -0.385  -6.724  1.00 91.45           H  
ATOM   3710  O   ARG A 249      -8.030   2.121  -4.196  1.00 91.45           O  
ATOM   3711  CG  ARG A 249      -6.109  -0.114  -7.726  1.00 91.45           C  
ATOM   3712  HG2 ARG A 249      -5.176   0.420  -7.544  1.00 91.45           H  
ATOM   3713  HG3 ARG A 249      -6.539   0.247  -8.660  1.00 91.45           H  
ATOM   3714  CD  ARG A 249      -5.773  -1.604  -7.856  1.00 91.45           C  
ATOM   3715  HD2 ARG A 249      -5.438  -1.964  -6.883  1.00 91.45           H  
ATOM   3716  HD3 ARG A 249      -4.954  -1.707  -8.567  1.00 91.45           H  
ATOM   3717  NE  ARG A 249      -6.924  -2.406  -8.323  1.00 91.45           N  
ATOM   3718  HE  ARG A 249      -7.793  -1.916  -8.481  1.00 91.45           H  
ATOM   3719  NH1 ARG A 249      -5.953  -4.464  -8.084  1.00 91.45           N  
ATOM   3720 HH11 ARG A 249      -5.192  -3.994  -7.614  1.00 91.45           H  
ATOM   3721 HH12 ARG A 249      -6.129  -5.438  -7.886  1.00 91.45           H  
ATOM   3722  NH2 ARG A 249      -8.093  -4.332  -8.713  1.00 91.45           N  
ATOM   3723 HH21 ARG A 249      -8.955  -3.806  -8.752  1.00 91.45           H  
ATOM   3724 HH22 ARG A 249      -8.205  -5.323  -8.553  1.00 91.45           H  
ATOM   3725  CZ  ARG A 249      -6.986  -3.726  -8.386  1.00 91.45           C  
ATOM   3726  N   ALA A 250      -9.709   1.875  -5.693  1.00 93.12           N  
ATOM   3727  H   ALA A 250      -9.957   1.606  -6.634  1.00 93.12           H  
ATOM   3728  CA  ALA A 250     -10.766   1.823  -4.694  1.00 93.12           C  
ATOM   3729  HA  ALA A 250     -10.663   2.660  -4.004  1.00 93.12           H  
ATOM   3730  C   ALA A 250     -10.625   0.522  -3.899  1.00 93.12           C  
ATOM   3731  CB  ALA A 250     -12.125   1.927  -5.395  1.00 93.12           C  
ATOM   3732  HB1 ALA A 250     -12.286   1.056  -6.030  1.00 93.12           H  
ATOM   3733  HB2 ALA A 250     -12.174   2.834  -5.997  1.00 93.12           H  
ATOM   3734  HB3 ALA A 250     -12.913   1.958  -4.643  1.00 93.12           H  
ATOM   3735  O   ALA A 250     -10.376  -0.525  -4.504  1.00 93.12           O  
ATOM   3736  N   ARG A 251     -10.736   0.626  -2.578  1.00 95.05           N  
ATOM   3737  H   ARG A 251     -10.843   1.542  -2.165  1.00 95.05           H  
ATOM   3738  CA  ARG A 251     -10.757  -0.494  -1.646  1.00 95.05           C  
ATOM   3739  HA  ARG A 251     -10.794  -1.425  -2.211  1.00 95.05           H  
ATOM   3740  C   ARG A 251     -12.030  -0.422  -0.815  1.00 95.05           C  
ATOM   3741  CB  ARG A 251      -9.520  -0.479  -0.730  1.00 95.05           C  
ATOM   3742  HB2 ARG A 251      -9.568  -1.339  -0.062  1.00 95.05           H  
ATOM   3743  HB3 ARG A 251      -9.562   0.415  -0.108  1.00 95.05           H  
ATOM   3744  O   ARG A 251     -12.355   0.667  -0.335  1.00 95.05           O  
ATOM   3745  CG  ARG A 251      -8.167  -0.489  -1.450  1.00 95.05           C  
ATOM   3746  HG2 ARG A 251      -8.096   0.385  -2.098  1.00 95.05           H  
ATOM   3747  HG3 ARG A 251      -7.385  -0.411  -0.695  1.00 95.05           H  
ATOM   3748  CD  ARG A 251      -7.928  -1.760  -2.268  1.00 95.05           C  
ATOM   3749  HD2 ARG A 251      -7.951  -2.614  -1.590  1.00 95.05           H  
ATOM   3750  HD3 ARG A 251      -8.743  -1.867  -2.984  1.00 95.05           H  
ATOM   3751  NE  ARG A 251      -6.627  -1.669  -2.967  1.00 95.05           N  
ATOM   3752  HE  ARG A 251      -6.314  -0.725  -3.139  1.00 95.05           H  
ATOM   3753  NH1 ARG A 251      -6.075  -3.892  -2.965  1.00 95.05           N  
ATOM   3754 HH11 ARG A 251      -5.377  -4.621  -2.924  1.00 95.05           H  
ATOM   3755 HH12 ARG A 251      -6.896  -4.088  -2.411  1.00 95.05           H  
ATOM   3756  NH2 ARG A 251      -4.594  -2.433  -3.672  1.00 95.05           N  
ATOM   3757 HH21 ARG A 251      -4.264  -1.479  -3.627  1.00 95.05           H  
ATOM   3758 HH22 ARG A 251      -3.908  -3.156  -3.502  1.00 95.05           H  
ATOM   3759  CZ  ARG A 251      -5.789  -2.660  -3.203  1.00 95.05           C  
ATOM   3760  N   GLN A 252     -12.733  -1.538  -0.693  1.00 94.69           N  
ATOM   3761  H   GLN A 252     -12.353  -2.402  -1.052  1.00 94.69           H  
ATOM   3762  CA  GLN A 252     -13.840  -1.693   0.247  1.00 94.69           C  
ATOM   3763  HA  GLN A 252     -14.128  -0.728   0.664  1.00 94.69           H  
ATOM   3764  C   GLN A 252     -13.350  -2.582   1.381  1.00 94.69           C  
ATOM   3765  CB  GLN A 252     -15.073  -2.312  -0.425  1.00 94.69           C  
ATOM   3766  HB2 GLN A 252     -14.845  -3.338  -0.712  1.00 94.69           H  
ATOM   3767  HB3 GLN A 252     -15.882  -2.346   0.304  1.00 94.69           H  
ATOM   3768  O   GLN A 252     -12.644  -3.541   1.116  1.00 94.69           O  
ATOM   3769  CG  GLN A 252     -15.564  -1.568  -1.670  1.00 94.69           C  
ATOM   3770  HG2 GLN A 252     -16.478  -2.059  -2.005  1.00 94.69           H  
ATOM   3771  HG3 GLN A 252     -14.824  -1.678  -2.463  1.00 94.69           H  
ATOM   3772  CD  GLN A 252     -15.874  -0.091  -1.449  1.00 94.69           C  
ATOM   3773  NE2 GLN A 252     -15.380   0.776  -2.308  1.00 94.69           N  
ATOM   3774 HE21 GLN A 252     -14.757   0.416  -3.017  1.00 94.69           H  
ATOM   3775 HE22 GLN A 252     -15.474   1.744  -2.038  1.00 94.69           H  
ATOM   3776  OE1 GLN A 252     -16.565   0.343  -0.546  1.00 94.69           O  
ATOM   3777  N   VAL A 253     -13.651  -2.209   2.617  1.00 96.45           N  
ATOM   3778  H   VAL A 253     -14.196  -1.369   2.753  1.00 96.45           H  
ATOM   3779  CA  VAL A 253     -13.454  -3.064   3.784  1.00 96.45           C  
ATOM   3780  HA  VAL A 253     -12.876  -3.948   3.515  1.00 96.45           H  
ATOM   3781  C   VAL A 253     -14.833  -3.524   4.207  1.00 96.45           C  
ATOM   3782  CB  VAL A 253     -12.728  -2.332   4.925  1.00 96.45           C  
ATOM   3783  HB  VAL A 253     -13.373  -1.538   5.299  1.00 96.45           H  
ATOM   3784  O   VAL A 253     -15.641  -2.711   4.671  1.00 96.45           O  
ATOM   3785  CG1 VAL A 253     -12.427  -3.299   6.070  1.00 96.45           C  
ATOM   3786 HG11 VAL A 253     -11.931  -2.781   6.890  1.00 96.45           H  
ATOM   3787 HG12 VAL A 253     -11.792  -4.110   5.712  1.00 96.45           H  
ATOM   3788 HG13 VAL A 253     -13.352  -3.739   6.442  1.00 96.45           H  
ATOM   3789  CG2 VAL A 253     -11.403  -1.695   4.479  1.00 96.45           C  
ATOM   3790 HG21 VAL A 253     -10.931  -1.204   5.330  1.00 96.45           H  
ATOM   3791 HG22 VAL A 253     -11.588  -0.955   3.701  1.00 96.45           H  
ATOM   3792 HG23 VAL A 253     -10.737  -2.471   4.101  1.00 96.45           H  
ATOM   3793  N   GLU A 254     -15.113  -4.797   3.985  1.00 96.12           N  
ATOM   3794  H   GLU A 254     -14.425  -5.380   3.530  1.00 96.12           H  
ATOM   3795  CA  GLU A 254     -16.364  -5.441   4.351  1.00 96.12           C  
ATOM   3796  HA  GLU A 254     -17.191  -4.757   4.158  1.00 96.12           H  
ATOM   3797  C   GLU A 254     -16.345  -5.788   5.841  1.00 96.12           C  
ATOM   3798  CB  GLU A 254     -16.575  -6.674   3.474  1.00 96.12           C  
ATOM   3799  HB2 GLU A 254     -15.749  -7.368   3.630  1.00 96.12           H  
ATOM   3800  HB3 GLU A 254     -17.510  -7.151   3.765  1.00 96.12           H  
ATOM   3801  O   GLU A 254     -15.433  -6.459   6.325  1.00 96.12           O  
ATOM   3802  CG  GLU A 254     -16.629  -6.294   1.988  1.00 96.12           C  
ATOM   3803  HG2 GLU A 254     -17.408  -5.543   1.858  1.00 96.12           H  
ATOM   3804  HG3 GLU A 254     -15.688  -5.836   1.681  1.00 96.12           H  
ATOM   3805  CD  GLU A 254     -16.907  -7.489   1.076  1.00 96.12           C  
ATOM   3806  OE1 GLU A 254     -17.286  -7.195  -0.081  1.00 96.12           O  
ATOM   3807  OE2 GLU A 254     -16.875  -8.637   1.561  1.00 96.12           O  
ATOM   3808  N   LEU A 255     -17.326  -5.280   6.587  1.00 97.25           N  
ATOM   3809  H   LEU A 255     -18.038  -4.740   6.115  1.00 97.25           H  
ATOM   3810  CA  LEU A 255     -17.352  -5.327   8.045  1.00 97.25           C  
ATOM   3811  HA  LEU A 255     -16.427  -5.784   8.396  1.00 97.25           H  
ATOM   3812  C   LEU A 255     -18.501  -6.182   8.574  1.00 97.25           C  
ATOM   3813  CB  LEU A 255     -17.419  -3.908   8.639  1.00 97.25           C  
ATOM   3814  HB2 LEU A 255     -18.327  -3.422   8.281  1.00 97.25           H  
ATOM   3815  HB3 LEU A 255     -17.501  -4.005   9.722  1.00 97.25           H  
ATOM   3816  O   LEU A 255     -19.674  -5.926   8.270  1.00 97.25           O  
ATOM   3817  CG  LEU A 255     -16.223  -2.993   8.327  1.00 97.25           C  
ATOM   3818  HG  LEU A 255     -16.159  -2.817   7.253  1.00 97.25           H  
ATOM   3819  CD1 LEU A 255     -16.437  -1.649   9.023  1.00 97.25           C  
ATOM   3820 HD11 LEU A 255     -17.347  -1.180   8.649  1.00 97.25           H  
ATOM   3821 HD12 LEU A 255     -15.578  -1.007   8.828  1.00 97.25           H  
ATOM   3822 HD13 LEU A 255     -16.521  -1.801  10.099  1.00 97.25           H  
ATOM   3823  CD2 LEU A 255     -14.900  -3.569   8.823  1.00 97.25           C  
ATOM   3824 HD21 LEU A 255     -14.091  -2.854   8.678  1.00 97.25           H  
ATOM   3825 HD22 LEU A 255     -14.974  -3.831   9.879  1.00 97.25           H  
ATOM   3826 HD23 LEU A 255     -14.671  -4.470   8.254  1.00 97.25           H  
ATOM   3827  N   LEU A 256     -18.156  -7.113   9.460  1.00 97.18           N  
ATOM   3828  H   LEU A 256     -17.169  -7.281   9.594  1.00 97.18           H  
ATOM   3829  CA  LEU A 256     -19.073  -7.712  10.423  1.00 97.18           C  
ATOM   3830  HA  LEU A 256     -20.087  -7.672  10.025  1.00 97.18           H  
ATOM   3831  C   LEU A 256     -19.026  -6.904  11.727  1.00 97.18           C  
ATOM   3832  CB  LEU A 256     -18.694  -9.191  10.627  1.00 97.18           C  
ATOM   3833  HB2 LEU A 256     -18.910  -9.738   9.710  1.00 97.18           H  
ATOM   3834  HB3 LEU A 256     -17.621  -9.256  10.809  1.00 97.18           H  
ATOM   3835  O   LEU A 256     -17.976  -6.808  12.360  1.00 97.18           O  
ATOM   3836  CG  LEU A 256     -19.422  -9.867  11.802  1.00 97.18           C  
ATOM   3837  HG  LEU A 256     -19.232  -9.297  12.712  1.00 97.18           H  
ATOM   3838  CD1 LEU A 256     -20.931  -9.955  11.588  1.00 97.18           C  
ATOM   3839 HD11 LEU A 256     -21.378 -10.446  12.453  1.00 97.18           H  
ATOM   3840 HD12 LEU A 256     -21.136 -10.532  10.687  1.00 97.18           H  
ATOM   3841 HD13 LEU A 256     -21.359  -8.955  11.505  1.00 97.18           H  
ATOM   3842  CD2 LEU A 256     -18.911 -11.285  12.037  1.00 97.18           C  
ATOM   3843 HD21 LEU A 256     -19.357 -11.696  12.942  1.00 97.18           H  
ATOM   3844 HD22 LEU A 256     -19.168 -11.921  11.190  1.00 97.18           H  
ATOM   3845 HD23 LEU A 256     -17.827 -11.274  12.155  1.00 97.18           H  
ATOM   3846  N   LEU A 257     -20.165  -6.358  12.153  1.00 98.06           N  
ATOM   3847  H   LEU A 257     -20.999  -6.493  11.599  1.00 98.06           H  
ATOM   3848  CA  LEU A 257     -20.296  -5.729  13.471  1.00 98.06           C  
ATOM   3849  HA  LEU A 257     -19.307  -5.488  13.862  1.00 98.06           H  
ATOM   3850  C   LEU A 257     -20.943  -6.716  14.442  1.00 98.06           C  
ATOM   3851  CB  LEU A 257     -21.095  -4.418  13.389  1.00 98.06           C  
ATOM   3852  HB2 LEU A 257     -21.049  -3.932  14.363  1.00 98.06           H  
ATOM   3853  HB3 LEU A 257     -22.137  -4.666  13.191  1.00 98.06           H  
ATOM   3854  O   LEU A 257     -22.006  -7.263  14.147  1.00 98.06           O  
ATOM   3855  CG  LEU A 257     -20.625  -3.424  12.313  1.00 98.06           C  
ATOM   3856  HG  LEU A 257     -20.759  -3.875  11.330  1.00 98.06           H  
ATOM   3857  CD1 LEU A 257     -21.499  -2.171  12.382  1.00 98.06           C  
ATOM   3858 HD11 LEU A 257     -22.550  -2.443  12.285  1.00 98.06           H  
ATOM   3859 HD12 LEU A 257     -21.341  -1.659  13.332  1.00 98.06           H  
ATOM   3860 HD13 LEU A 257     -21.232  -1.496  11.569  1.00 98.06           H  
ATOM   3861  CD2 LEU A 257     -19.162  -2.995  12.447  1.00 98.06           C  
ATOM   3862 HD21 LEU A 257     -18.896  -2.338  11.619  1.00 98.06           H  
ATOM   3863 HD22 LEU A 257     -18.509  -3.867  12.413  1.00 98.06           H  
ATOM   3864 HD23 LEU A 257     -19.006  -2.461  13.384  1.00 98.06           H  
ATOM   3865  N   VAL A 258     -20.326  -6.928  15.596  1.00 97.47           N  
ATOM   3866  H   VAL A 258     -19.445  -6.464  15.771  1.00 97.47           H  
ATOM   3867  CA  VAL A 258     -20.806  -7.836  16.639  1.00 97.47           C  
ATOM   3868  HA  VAL A 258     -21.785  -8.219  16.353  1.00 97.47           H  
ATOM   3869  C   VAL A 258     -20.945  -7.056  17.930  1.00 97.47           C  
ATOM   3870  CB  VAL A 258     -19.879  -9.049  16.826  1.00 97.47           C  
ATOM   3871  HB  VAL A 258     -18.929  -8.730  17.253  1.00 97.47           H  
ATOM   3872  O   VAL A 258     -20.032  -6.336  18.304  1.00 97.47           O  
ATOM   3873  CG1 VAL A 258     -20.511 -10.093  17.756  1.00 97.47           C  
ATOM   3874 HG11 VAL A 258     -21.474 -10.420  17.363  1.00 97.47           H  
ATOM   3875 HG12 VAL A 258     -20.657  -9.674  18.752  1.00 97.47           H  
ATOM   3876 HG13 VAL A 258     -19.851 -10.955  17.850  1.00 97.47           H  
ATOM   3877  CG2 VAL A 258     -19.599  -9.709  15.474  1.00 97.47           C  
ATOM   3878 HG21 VAL A 258     -18.942  -9.062  14.893  1.00 97.47           H  
ATOM   3879 HG22 VAL A 258     -20.530  -9.882  14.933  1.00 97.47           H  
ATOM   3880 HG23 VAL A 258     -19.086 -10.659  15.623  1.00 97.47           H  
ATOM   3881  N   ALA A 259     -22.066  -7.188  18.620  1.00 97.51           N  
ATOM   3882  H   ALA A 259     -22.796  -7.784  18.256  1.00 97.51           H  
ATOM   3883  CA  ALA A 259     -22.260  -6.600  19.938  1.00 97.51           C  
ATOM   3884  HA  ALA A 259     -21.348  -6.108  20.275  1.00 97.51           H  
ATOM   3885  C   ALA A 259     -22.579  -7.696  20.949  1.00 97.51           C  
ATOM   3886  CB  ALA A 259     -23.347  -5.537  19.835  1.00 97.51           C  
ATOM   3887  HB1 ALA A 259     -23.609  -5.185  20.833  1.00 97.51           H  
ATOM   3888  HB2 ALA A 259     -22.958  -4.699  19.257  1.00 97.51           H  
ATOM   3889  HB3 ALA A 259     -24.228  -5.958  19.350  1.00 97.51           H  
ATOM   3890  O   ALA A 259     -23.363  -8.598  20.651  1.00 97.51           O  
ATOM   3891  N   ASP A 260     -21.958  -7.627  22.121  1.00 95.64           N  
ATOM   3892  H   ASP A 260     -21.327  -6.861  22.309  1.00 95.64           H  
ATOM   3893  CA  ASP A 260     -22.188  -8.595  23.186  1.00 95.64           C  
ATOM   3894  HA  ASP A 260     -22.328  -9.571  22.721  1.00 95.64           H  
ATOM   3895  C   ASP A 260     -23.469  -8.306  24.001  1.00 95.64           C  
ATOM   3896  CB  ASP A 260     -20.919  -8.715  24.046  1.00 95.64           C  
ATOM   3897  HB2 ASP A 260     -20.963  -9.665  24.578  1.00 95.64           H  
ATOM   3898  HB3 ASP A 260     -20.043  -8.745  23.399  1.00 95.64           H  
ATOM   3899  O   ASP A 260     -24.214  -7.349  23.750  1.00 95.64           O  
ATOM   3900  CG  ASP A 260     -20.746  -7.598  25.075  1.00 95.64           C  
ATOM   3901  OD1 ASP A 260     -21.518  -6.615  25.082  1.00 95.64           O  
ATOM   3902  OD2 ASP A 260     -19.875  -7.744  25.947  1.00 95.64           O  
ATOM   3903  N   ALA A 261     -23.717  -9.131  25.021  1.00 94.96           N  
ATOM   3904  H   ALA A 261     -23.101  -9.915  25.176  1.00 94.96           H  
ATOM   3905  CA  ALA A 261     -24.894  -9.004  25.876  1.00 94.96           C  
ATOM   3906  HA  ALA A 261     -25.782  -9.025  25.245  1.00 94.96           H  
ATOM   3907  C   ALA A 261     -24.922  -7.687  26.680  1.00 94.96           C  
ATOM   3908  CB  ALA A 261     -24.928 -10.224  26.798  1.00 94.96           C  
ATOM   3909  HB1 ALA A 261     -24.926 -11.139  26.206  1.00 94.96           H  
ATOM   3910  HB2 ALA A 261     -24.070 -10.222  27.469  1.00 94.96           H  
ATOM   3911  HB3 ALA A 261     -25.844 -10.193  27.389  1.00 94.96           H  
ATOM   3912  O   ALA A 261     -25.995  -7.135  26.944  1.00 94.96           O  
ATOM   3913  N   SER A 262     -23.755  -7.141  27.039  1.00 94.69           N  
ATOM   3914  H   SER A 262     -22.905  -7.550  26.680  1.00 94.69           H  
ATOM   3915  CA  SER A 262     -23.658  -5.879  27.781  1.00 94.69           C  
ATOM   3916  HA  SER A 262     -24.312  -5.947  28.650  1.00 94.69           H  
ATOM   3917  C   SER A 262     -24.141  -4.691  26.937  1.00 94.69           C  
ATOM   3918  CB  SER A 262     -22.226  -5.683  28.294  1.00 94.69           C  
ATOM   3919  HB2 SER A 262     -22.232  -4.924  29.076  1.00 94.69           H  
ATOM   3920  HB3 SER A 262     -21.857  -6.614  28.726  1.00 94.69           H  
ATOM   3921  O   SER A 262     -24.897  -3.847  27.431  1.00 94.69           O  
ATOM   3922  OG  SER A 262     -21.355  -5.262  27.273  1.00 94.69           O  
ATOM   3923  HG  SER A 262     -21.302  -5.918  26.574  1.00 94.69           H  
ATOM   3924  N   MET A 263     -23.813  -4.686  25.641  1.00 95.30           N  
ATOM   3925  H   MET A 263     -23.161  -5.389  25.322  1.00 95.30           H  
ATOM   3926  CA  MET A 263     -24.326  -3.724  24.664  1.00 95.30           C  
ATOM   3927  HA  MET A 263     -24.131  -2.710  25.015  1.00 95.30           H  
ATOM   3928  C   MET A 263     -25.836  -3.878  24.456  1.00 95.30           C  
ATOM   3929  CB  MET A 263     -23.615  -3.945  23.323  1.00 95.30           C  
ATOM   3930  HB2 MET A 263     -24.106  -3.346  22.556  1.00 95.30           H  
ATOM   3931  HB3 MET A 263     -23.710  -4.995  23.044  1.00 95.30           H  
ATOM   3932  O   MET A 263     -26.573  -2.887  24.445  1.00 95.30           O  
ATOM   3933  CG  MET A 263     -22.131  -3.592  23.343  1.00 95.30           C  
ATOM   3934  HG2 MET A 263     -21.645  -4.164  24.134  1.00 95.30           H  
ATOM   3935  HG3 MET A 263     -21.691  -3.895  22.393  1.00 95.30           H  
ATOM   3936  SD  MET A 263     -21.777  -1.841  23.602  1.00 95.30           S  
ATOM   3937  CE  MET A 263     -22.354  -1.092  22.061  1.00 95.30           C  
ATOM   3938  HE1 MET A 263     -22.105  -0.031  22.072  1.00 95.30           H  
ATOM   3939  HE2 MET A 263     -21.867  -1.569  21.211  1.00 95.30           H  
ATOM   3940  HE3 MET A 263     -23.436  -1.199  21.979  1.00 95.30           H  
ATOM   3941  N   ALA A 264     -26.316  -5.119  24.319  1.00 94.19           N  
ATOM   3942  H   ALA A 264     -25.660  -5.887  24.310  1.00 94.19           H  
ATOM   3943  CA  ALA A 264     -27.739  -5.417  24.151  1.00 94.19           C  
ATOM   3944  HA  ALA A 264     -28.115  -4.907  23.264  1.00 94.19           H  
ATOM   3945  C   ALA A 264     -28.582  -4.910  25.330  1.00 94.19           C  
ATOM   3946  CB  ALA A 264     -27.900  -6.925  23.933  1.00 94.19           C  
ATOM   3947  HB1 ALA A 264     -27.615  -7.469  24.834  1.00 94.19           H  
ATOM   3948  HB2 ALA A 264     -27.263  -7.253  23.112  1.00 94.19           H  
ATOM   3949  HB3 ALA A 264     -28.939  -7.155  23.694  1.00 94.19           H  
ATOM   3950  O   ALA A 264     -29.656  -4.342  25.118  1.00 94.19           O  
ATOM   3951  N   ARG A 265     -28.072  -5.042  26.560  1.00 93.52           N  
ATOM   3952  H   ARG A 265     -27.212  -5.565  26.651  1.00 93.52           H  
ATOM   3953  CA  ARG A 265     -28.733  -4.564  27.781  1.00 93.52           C  
ATOM   3954  HA  ARG A 265     -29.756  -4.940  27.790  1.00 93.52           H  
ATOM   3955  C   ARG A 265     -28.837  -3.041  27.850  1.00 93.52           C  
ATOM   3956  CB  ARG A 265     -27.980  -5.146  28.986  1.00 93.52           C  
ATOM   3957  HB2 ARG A 265     -27.958  -6.231  28.883  1.00 93.52           H  
ATOM   3958  HB3 ARG A 265     -26.953  -4.783  28.978  1.00 93.52           H  
ATOM   3959  O   ARG A 265     -29.859  -2.535  28.304  1.00 93.52           O  
ATOM   3960  CG  ARG A 265     -28.640  -4.791  30.328  1.00 93.52           C  
ATOM   3961  HG2 ARG A 265     -29.701  -5.035  30.281  1.00 93.52           H  
ATOM   3962  HG3 ARG A 265     -28.535  -3.725  30.525  1.00 93.52           H  
ATOM   3963  CD  ARG A 265     -28.012  -5.585  31.480  1.00 93.52           C  
ATOM   3964  HD2 ARG A 265     -28.539  -5.337  32.401  1.00 93.52           H  
ATOM   3965  HD3 ARG A 265     -28.161  -6.646  31.278  1.00 93.52           H  
ATOM   3966  NE  ARG A 265     -26.575  -5.280  31.649  1.00 93.52           N  
ATOM   3967  HE  ARG A 265     -26.290  -4.327  31.476  1.00 93.52           H  
ATOM   3968  NH1 ARG A 265     -25.844  -7.399  32.183  1.00 93.52           N  
ATOM   3969 HH11 ARG A 265     -26.755  -7.778  31.969  1.00 93.52           H  
ATOM   3970 HH12 ARG A 265     -25.077  -8.040  32.329  1.00 93.52           H  
ATOM   3971  NH2 ARG A 265     -24.382  -5.722  32.085  1.00 93.52           N  
ATOM   3972 HH21 ARG A 265     -23.645  -6.377  32.303  1.00 93.52           H  
ATOM   3973 HH22 ARG A 265     -24.134  -4.759  31.905  1.00 93.52           H  
ATOM   3974  CZ  ARG A 265     -25.615  -6.132  31.974  1.00 93.52           C  
ATOM   3975  N   LEU A 266     -27.805  -2.317  27.414  1.00 91.99           N  
ATOM   3976  H   LEU A 266     -26.987  -2.804  27.075  1.00 91.99           H  
ATOM   3977  CA  LEU A 266     -27.776  -0.854  27.494  1.00 91.99           C  
ATOM   3978  HA  LEU A 266     -28.192  -0.561  28.458  1.00 91.99           H  
ATOM   3979  C   LEU A 266     -28.641  -0.188  26.413  1.00 91.99           C  
ATOM   3980  CB  LEU A 266     -26.310  -0.386  27.434  1.00 91.99           C  
ATOM   3981  HB2 LEU A 266     -25.875  -0.713  26.489  1.00 91.99           H  
ATOM   3982  HB3 LEU A 266     -25.754  -0.867  28.238  1.00 91.99           H  
ATOM   3983  O   LEU A 266     -29.430   0.704  26.713  1.00 91.99           O  
ATOM   3984  CG  LEU A 266     -26.128   1.142  27.550  1.00 91.99           C  
ATOM   3985  HG  LEU A 266     -26.639   1.635  26.724  1.00 91.99           H  
ATOM   3986  CD1 LEU A 266     -26.667   1.691  28.874  1.00 91.99           C  
ATOM   3987 HD11 LEU A 266     -27.751   1.588  28.908  1.00 91.99           H  
ATOM   3988 HD12 LEU A 266     -26.429   2.752  28.950  1.00 91.99           H  
ATOM   3989 HD13 LEU A 266     -26.218   1.161  29.714  1.00 91.99           H  
ATOM   3990  CD2 LEU A 266     -24.643   1.490  27.468  1.00 91.99           C  
ATOM   3991 HD21 LEU A 266     -24.221   1.104  26.540  1.00 91.99           H  
ATOM   3992 HD22 LEU A 266     -24.103   1.060  28.312  1.00 91.99           H  
ATOM   3993 HD23 LEU A 266     -24.515   2.573  27.470  1.00 91.99           H  
ATOM   3994  N   TYR A 267     -28.502  -0.618  25.157  1.00 93.18           N  
ATOM   3995  H   TYR A 267     -27.822  -1.342  24.976  1.00 93.18           H  
ATOM   3996  CA  TYR A 267     -29.137   0.054  24.015  1.00 93.18           C  
ATOM   3997  HA  TYR A 267     -29.345   1.090  24.281  1.00 93.18           H  
ATOM   3998  C   TYR A 267     -30.475  -0.569  23.594  1.00 93.18           C  
ATOM   3999  CB  TYR A 267     -28.152   0.070  22.842  1.00 93.18           C  
ATOM   4000  HB2 TYR A 267     -27.842  -0.953  22.632  1.00 93.18           H  
ATOM   4001  HB3 TYR A 267     -28.663   0.459  21.961  1.00 93.18           H  
ATOM   4002  O   TYR A 267     -31.280   0.079  22.913  1.00 93.18           O  
ATOM   4003  CG  TYR A 267     -26.923   0.921  23.080  1.00 93.18           C  
ATOM   4004  CD1 TYR A 267     -26.986   2.312  22.869  1.00 93.18           C  
ATOM   4005  HD1 TYR A 267     -27.904   2.771  22.533  1.00 93.18           H  
ATOM   4006  CD2 TYR A 267     -25.719   0.330  23.512  1.00 93.18           C  
ATOM   4007  HD2 TYR A 267     -25.654  -0.736  23.671  1.00 93.18           H  
ATOM   4008  CE1 TYR A 267     -25.849   3.107  23.103  1.00 93.18           C  
ATOM   4009  HE1 TYR A 267     -25.869   4.172  22.925  1.00 93.18           H  
ATOM   4010  CE2 TYR A 267     -24.585   1.127  23.752  1.00 93.18           C  
ATOM   4011  HE2 TYR A 267     -23.661   0.683  24.092  1.00 93.18           H  
ATOM   4012  OH  TYR A 267     -23.577   3.312  23.819  1.00 93.18           O  
ATOM   4013  HH  TYR A 267     -22.783   2.802  23.997  1.00 93.18           H  
ATOM   4014  CZ  TYR A 267     -24.650   2.522  23.562  1.00 93.18           C  
ATOM   4015  N   GLY A 268     -30.726  -1.831  23.958  1.00 91.66           N  
ATOM   4016  H   GLY A 268     -30.037  -2.324  24.508  1.00 91.66           H  
ATOM   4017  CA  GLY A 268     -31.943  -2.557  23.606  1.00 91.66           C  
ATOM   4018  HA2 GLY A 268     -32.778  -2.133  24.165  1.00 91.66           H  
ATOM   4019  HA3 GLY A 268     -31.833  -3.602  23.898  1.00 91.66           H  
ATOM   4020  C   GLY A 268     -32.243  -2.508  22.105  1.00 91.66           C  
ATOM   4021  O   GLY A 268     -31.404  -2.829  21.263  1.00 91.66           O  
ATOM   4022  N   ARG A 269     -33.452  -2.054  21.748  1.00 90.86           N  
ATOM   4023  H   ARG A 269     -34.058  -1.732  22.489  1.00 90.86           H  
ATOM   4024  CA  ARG A 269     -33.911  -1.964  20.347  1.00 90.86           C  
ATOM   4025  HA  ARG A 269     -33.737  -2.924  19.861  1.00 90.86           H  
ATOM   4026  C   ARG A 269     -33.130  -0.947  19.502  1.00 90.86           C  
ATOM   4027  CB  ARG A 269     -35.415  -1.647  20.302  1.00 90.86           C  
ATOM   4028  HB2 ARG A 269     -35.711  -1.524  19.261  1.00 90.86           H  
ATOM   4029  HB3 ARG A 269     -35.601  -0.706  20.821  1.00 90.86           H  
ATOM   4030  O   ARG A 269     -33.143  -1.051  18.280  1.00 90.86           O  
ATOM   4031  CG  ARG A 269     -36.278  -2.755  20.924  1.00 90.86           C  
ATOM   4032  HG2 ARG A 269     -36.048  -2.853  21.985  1.00 90.86           H  
ATOM   4033  HG3 ARG A 269     -36.064  -3.701  20.425  1.00 90.86           H  
ATOM   4034  CD  ARG A 269     -37.766  -2.422  20.760  1.00 90.86           C  
ATOM   4035  HD2 ARG A 269     -37.969  -1.468  21.247  1.00 90.86           H  
ATOM   4036  HD3 ARG A 269     -37.983  -2.329  19.696  1.00 90.86           H  
ATOM   4037  NE  ARG A 269     -38.625  -3.467  21.351  1.00 90.86           N  
ATOM   4038  HE  ARG A 269     -38.164  -4.174  21.905  1.00 90.86           H  
ATOM   4039  NH1 ARG A 269     -40.633  -2.704  20.535  1.00 90.86           N  
ATOM   4040 HH11 ARG A 269     -40.154  -1.935  20.089  1.00 90.86           H  
ATOM   4041 HH12 ARG A 269     -41.637  -2.790  20.460  1.00 90.86           H  
ATOM   4042  NH2 ARG A 269     -40.585  -4.536  21.805  1.00 90.86           N  
ATOM   4043 HH21 ARG A 269     -40.090  -5.220  22.360  1.00 90.86           H  
ATOM   4044 HH22 ARG A 269     -41.589  -4.603  21.718  1.00 90.86           H  
ATOM   4045  CZ  ARG A 269     -39.938  -3.564  21.227  1.00 90.86           C  
ATOM   4046  N   GLY A 270     -32.459   0.022  20.128  1.00 92.18           N  
ATOM   4047  H   GLY A 270     -32.423   0.007  21.137  1.00 92.18           H  
ATOM   4048  CA  GLY A 270     -31.665   1.045  19.441  1.00 92.18           C  
ATOM   4049  HA2 GLY A 270     -32.183   1.367  18.538  1.00 92.18           H  
ATOM   4050  HA3 GLY A 270     -31.563   1.906  20.103  1.00 92.18           H  
ATOM   4051  C   GLY A 270     -30.254   0.594  19.050  1.00 92.18           C  
ATOM   4052  O   GLY A 270     -29.560   1.331  18.348  1.00 92.18           O  
ATOM   4053  N   LEU A 271     -29.823  -0.603  19.470  1.00 95.21           N  
ATOM   4054  H   LEU A 271     -30.433  -1.161  20.050  1.00 95.21           H  
ATOM   4055  CA  LEU A 271     -28.441  -1.065  19.315  1.00 95.21           C  
ATOM   4056  HA  LEU A 271     -27.790  -0.358  19.829  1.00 95.21           H  
ATOM   4057  C   LEU A 271     -27.987  -1.121  17.852  1.00 95.21           C  
ATOM   4058  CB  LEU A 271     -28.304  -2.442  19.985  1.00 95.21           C  
ATOM   4059  HB2 LEU A 271     -28.574  -2.357  21.037  1.00 95.21           H  
ATOM   4060  HB3 LEU A 271     -29.012  -3.129  19.522  1.00 95.21           H  
ATOM   4061  O   LEU A 271     -26.914  -0.629  17.519  1.00 95.21           O  
ATOM   4062  CG  LEU A 271     -26.894  -3.051  19.874  1.00 95.21           C  
ATOM   4063  HG  LEU A 271     -26.657  -3.230  18.825  1.00 95.21           H  
ATOM   4064  CD1 LEU A 271     -25.803  -2.174  20.490  1.00 95.21           C  
ATOM   4065 HD11 LEU A 271     -24.839  -2.673  20.387  1.00 95.21           H  
ATOM   4066 HD12 LEU A 271     -25.737  -1.214  19.978  1.00 95.21           H  
ATOM   4067 HD13 LEU A 271     -26.004  -2.007  21.548  1.00 95.21           H  
ATOM   4068  CD2 LEU A 271     -26.889  -4.389  20.597  1.00 95.21           C  
ATOM   4069 HD21 LEU A 271     -26.993  -4.217  21.668  1.00 95.21           H  
ATOM   4070 HD22 LEU A 271     -25.945  -4.905  20.422  1.00 95.21           H  
ATOM   4071 HD23 LEU A 271     -27.706  -5.015  20.240  1.00 95.21           H  
ATOM   4072  N   GLN A 272     -28.806  -1.673  16.955  1.00 95.11           N  
ATOM   4073  H   GLN A 272     -29.678  -2.073  17.272  1.00 95.11           H  
ATOM   4074  CA  GLN A 272     -28.426  -1.783  15.544  1.00 95.11           C  
ATOM   4075  HA  GLN A 272     -27.475  -2.313  15.487  1.00 95.11           H  
ATOM   4076  C   GLN A 272     -28.219  -0.403  14.903  1.00 95.11           C  
ATOM   4077  CB  GLN A 272     -29.482  -2.609  14.800  1.00 95.11           C  
ATOM   4078  HB2 GLN A 272     -29.574  -3.576  15.293  1.00 95.11           H  
ATOM   4079  HB3 GLN A 272     -30.446  -2.102  14.846  1.00 95.11           H  
ATOM   4080  O   GLN A 272     -27.240  -0.197  14.187  1.00 95.11           O  
ATOM   4081  CG  GLN A 272     -29.097  -2.835  13.329  1.00 95.11           C  
ATOM   4082  HG2 GLN A 272     -29.059  -1.877  12.810  1.00 95.11           H  
ATOM   4083  HG3 GLN A 272     -28.110  -3.294  13.277  1.00 95.11           H  
ATOM   4084  CD  GLN A 272     -30.082  -3.735  12.592  1.00 95.11           C  
ATOM   4085  NE2 GLN A 272     -30.024  -3.777  11.279  1.00 95.11           N  
ATOM   4086 HE21 GLN A 272     -30.699  -4.385  10.839  1.00 95.11           H  
ATOM   4087 HE22 GLN A 272     -29.352  -3.221  10.770  1.00 95.11           H  
ATOM   4088  OE1 GLN A 272     -30.919  -4.410  13.159  1.00 95.11           O  
ATOM   4089  N   HIS A 273     -29.103   0.558  15.189  1.00 94.71           N  
ATOM   4090  H   HIS A 273     -29.848   0.351  15.839  1.00 94.71           H  
ATOM   4091  CA  HIS A 273     -28.953   1.935  14.718  1.00 94.71           C  
ATOM   4092  HA  HIS A 273     -28.882   1.936  13.630  1.00 94.71           H  
ATOM   4093  C   HIS A 273     -27.665   2.574  15.264  1.00 94.71           C  
ATOM   4094  CB  HIS A 273     -30.194   2.743  15.124  1.00 94.71           C  
ATOM   4095  HB2 HIS A 273     -31.076   2.305  14.659  1.00 94.71           H  
ATOM   4096  HB3 HIS A 273     -30.322   2.701  16.206  1.00 94.71           H  
ATOM   4097  O   HIS A 273     -26.931   3.229  14.522  1.00 94.71           O  
ATOM   4098  CG  HIS A 273     -30.094   4.189  14.715  1.00 94.71           C  
ATOM   4099  CD2 HIS A 273     -30.570   4.744  13.557  1.00 94.71           C  
ATOM   4100  HD2 HIS A 273     -31.127   4.234  12.784  1.00 94.71           H  
ATOM   4101  ND1 HIS A 273     -29.411   5.178  15.390  1.00 94.71           N  
ATOM   4102  HD1 HIS A 273     -28.917   5.092  16.267  1.00 94.71           H  
ATOM   4103  CE1 HIS A 273     -29.446   6.287  14.637  1.00 94.71           C  
ATOM   4104  HE1 HIS A 273     -28.948   7.214  14.878  1.00 94.71           H  
ATOM   4105  NE2 HIS A 273     -30.160   6.078  13.523  1.00 94.71           N  
ATOM   4106  N   TYR A 274     -27.362   2.346  16.544  1.00 95.60           N  
ATOM   4107  H   TYR A 274     -28.002   1.800  17.103  1.00 95.60           H  
ATOM   4108  CA  TYR A 274     -26.151   2.839  17.196  1.00 95.60           C  
ATOM   4109  HA  TYR A 274     -26.121   3.925  17.110  1.00 95.60           H  
ATOM   4110  C   TYR A 274     -24.871   2.300  16.533  1.00 95.60           C  
ATOM   4111  CB  TYR A 274     -26.226   2.487  18.686  1.00 95.60           C  
ATOM   4112  HB2 TYR A 274     -26.307   1.407  18.813  1.00 95.60           H  
ATOM   4113  HB3 TYR A 274     -27.120   2.936  19.118  1.00 95.60           H  
ATOM   4114  O   TYR A 274     -24.024   3.086  16.107  1.00 95.60           O  
ATOM   4115  CG  TYR A 274     -25.028   2.975  19.455  1.00 95.60           C  
ATOM   4116  CD1 TYR A 274     -24.024   2.067  19.848  1.00 95.60           C  
ATOM   4117  HD1 TYR A 274     -24.117   1.011  19.641  1.00 95.60           H  
ATOM   4118  CD2 TYR A 274     -24.902   4.346  19.743  1.00 95.60           C  
ATOM   4119  HD2 TYR A 274     -25.671   5.043  19.442  1.00 95.60           H  
ATOM   4120  CE1 TYR A 274     -22.892   2.540  20.536  1.00 95.60           C  
ATOM   4121  HE1 TYR A 274     -22.108   1.868  20.852  1.00 95.60           H  
ATOM   4122  CE2 TYR A 274     -23.775   4.811  20.439  1.00 95.60           C  
ATOM   4123  HE2 TYR A 274     -23.671   5.855  20.696  1.00 95.60           H  
ATOM   4124  OH  TYR A 274     -21.707   4.385  21.525  1.00 95.60           O  
ATOM   4125  HH  TYR A 274     -21.141   3.686  21.860  1.00 95.60           H  
ATOM   4126  CZ  TYR A 274     -22.772   3.910  20.842  1.00 95.60           C  
ATOM   4127  N   LEU A 275     -24.770   0.983  16.323  1.00 97.17           N  
ATOM   4128  H   LEU A 275     -25.498   0.389  16.696  1.00 97.17           H  
ATOM   4129  CA  LEU A 275     -23.616   0.353  15.662  1.00 97.17           C  
ATOM   4130  HA  LEU A 275     -22.712   0.588  16.222  1.00 97.17           H  
ATOM   4131  C   LEU A 275     -23.406   0.876  14.233  1.00 97.17           C  
ATOM   4132  CB  LEU A 275     -23.815  -1.172  15.624  1.00 97.17           C  
ATOM   4133  HB2 LEU A 275     -24.761  -1.382  15.125  1.00 97.17           H  
ATOM   4134  HB3 LEU A 275     -23.018  -1.608  15.021  1.00 97.17           H  
ATOM   4135  O   LEU A 275     -22.283   1.193  13.835  1.00 97.17           O  
ATOM   4136  CG  LEU A 275     -23.810  -1.876  16.991  1.00 97.17           C  
ATOM   4137  HG  LEU A 275     -24.580  -1.449  17.633  1.00 97.17           H  
ATOM   4138  CD1 LEU A 275     -24.129  -3.355  16.773  1.00 97.17           C  
ATOM   4139 HD11 LEU A 275     -23.308  -3.850  16.255  1.00 97.17           H  
ATOM   4140 HD12 LEU A 275     -24.289  -3.834  17.739  1.00 97.17           H  
ATOM   4141 HD13 LEU A 275     -25.048  -3.458  16.195  1.00 97.17           H  
ATOM   4142  CD2 LEU A 275     -22.468  -1.745  17.706  1.00 97.17           C  
ATOM   4143 HD21 LEU A 275     -22.471  -2.346  18.615  1.00 97.17           H  
ATOM   4144 HD22 LEU A 275     -22.285  -0.709  17.990  1.00 97.17           H  
ATOM   4145 HD23 LEU A 275     -21.662  -2.088  17.057  1.00 97.17           H  
ATOM   4146  N   LEU A 276     -24.490   1.021  13.463  1.00 96.72           N  
ATOM   4147  H   LEU A 276     -25.384   0.735  13.837  1.00 96.72           H  
ATOM   4148  CA  LEU A 276     -24.433   1.596  12.117  1.00 96.72           C  
ATOM   4149  HA  LEU A 276     -23.664   1.076  11.544  1.00 96.72           H  
ATOM   4150  C   LEU A 276     -24.023   3.075  12.136  1.00 96.72           C  
ATOM   4151  CB  LEU A 276     -25.794   1.415  11.428  1.00 96.72           C  
ATOM   4152  HB2 LEU A 276     -25.784   1.991  10.502  1.00 96.72           H  
ATOM   4153  HB3 LEU A 276     -26.568   1.835  12.071  1.00 96.72           H  
ATOM   4154  O   LEU A 276     -23.321   3.531  11.231  1.00 96.72           O  
ATOM   4155  CG  LEU A 276     -26.160  -0.040  11.083  1.00 96.72           C  
ATOM   4156  HG  LEU A 276     -26.149  -0.653  11.984  1.00 96.72           H  
ATOM   4157  CD1 LEU A 276     -27.568  -0.072  10.487  1.00 96.72           C  
ATOM   4158 HD11 LEU A 276     -27.852  -1.102  10.271  1.00 96.72           H  
ATOM   4159 HD12 LEU A 276     -28.276   0.345  11.204  1.00 96.72           H  
ATOM   4160 HD13 LEU A 276     -27.601   0.511   9.567  1.00 96.72           H  
ATOM   4161  CD2 LEU A 276     -25.193  -0.671  10.079  1.00 96.72           C  
ATOM   4162 HD21 LEU A 276     -24.194  -0.738  10.510  1.00 96.72           H  
ATOM   4163 HD22 LEU A 276     -25.161  -0.082   9.163  1.00 96.72           H  
ATOM   4164 HD23 LEU A 276     -25.518  -1.685   9.847  1.00 96.72           H  
ATOM   4165  N   THR A 277     -24.406   3.815  13.180  1.00 95.67           N  
ATOM   4166  H   THR A 277     -24.979   3.377  13.887  1.00 95.67           H  
ATOM   4167  CA  THR A 277     -23.968   5.199  13.396  1.00 95.67           C  
ATOM   4168  HA  THR A 277     -24.189   5.771  12.494  1.00 95.67           H  
ATOM   4169  C   THR A 277     -22.456   5.253  13.626  1.00 95.67           C  
ATOM   4170  CB  THR A 277     -24.724   5.865  14.558  1.00 95.67           C  
ATOM   4171  HB  THR A 277     -24.498   5.368  15.501  1.00 95.67           H  
ATOM   4172  O   THR A 277     -21.779   6.019  12.934  1.00 95.67           O  
ATOM   4173  CG2 THR A 277     -24.376   7.344  14.689  1.00 95.67           C  
ATOM   4174 HG21 THR A 277     -24.934   7.770  15.523  1.00 95.67           H  
ATOM   4175 HG22 THR A 277     -23.311   7.470  14.885  1.00 95.67           H  
ATOM   4176 HG23 THR A 277     -24.656   7.861  13.771  1.00 95.67           H  
ATOM   4177  OG1 THR A 277     -26.112   5.827  14.325  1.00 95.67           O  
ATOM   4178  HG1 THR A 277     -26.398   4.910  14.346  1.00 95.67           H  
ATOM   4179  N   LEU A 278     -21.899   4.402  14.498  1.00 96.61           N  
ATOM   4180  H   LEU A 278     -22.502   3.796  15.037  1.00 96.61           H  
ATOM   4181  CA  LEU A 278     -20.449   4.327  14.730  1.00 96.61           C  
ATOM   4182  HA  LEU A 278     -20.099   5.307  15.056  1.00 96.61           H  
ATOM   4183  C   LEU A 278     -19.682   3.980  13.445  1.00 96.61           C  
ATOM   4184  CB  LEU A 278     -20.120   3.289  15.820  1.00 96.61           C  
ATOM   4185  HB2 LEU A 278     -19.035   3.223  15.898  1.00 96.61           H  
ATOM   4186  HB3 LEU A 278     -20.483   2.312  15.499  1.00 96.61           H  
ATOM   4187  O   LEU A 278     -18.726   4.668  13.077  1.00 96.61           O  
ATOM   4188  CG  LEU A 278     -20.677   3.563  17.229  1.00 96.61           C  
ATOM   4189  HG  LEU A 278     -21.766   3.536  17.207  1.00 96.61           H  
ATOM   4190  CD1 LEU A 278     -20.176   2.470  18.170  1.00 96.61           C  
ATOM   4191 HD11 LEU A 278     -19.087   2.463  18.199  1.00 96.61           H  
ATOM   4192 HD12 LEU A 278     -20.534   2.658  19.183  1.00 96.61           H  
ATOM   4193 HD13 LEU A 278     -20.540   1.495  17.847  1.00 96.61           H  
ATOM   4194  CD2 LEU A 278     -20.233   4.909  17.793  1.00 96.61           C  
ATOM   4195 HD21 LEU A 278     -19.145   4.963  17.827  1.00 96.61           H  
ATOM   4196 HD22 LEU A 278     -20.642   5.732  17.207  1.00 96.61           H  
ATOM   4197 HD23 LEU A 278     -20.606   4.987  18.814  1.00 96.61           H  
ATOM   4198  N   ALA A 279     -20.151   2.969  12.708  1.00 96.42           N  
ATOM   4199  H   ALA A 279     -20.911   2.418  13.080  1.00 96.42           H  
ATOM   4200  CA  ALA A 279     -19.554   2.572  11.436  1.00 96.42           C  
ATOM   4201  HA  ALA A 279     -18.503   2.335  11.607  1.00 96.42           H  
ATOM   4202  C   ALA A 279     -19.613   3.695  10.383  1.00 96.42           C  
ATOM   4203  CB  ALA A 279     -20.259   1.304  10.950  1.00 96.42           C  
ATOM   4204  HB1 ALA A 279     -19.801   0.960  10.023  1.00 96.42           H  
ATOM   4205  HB2 ALA A 279     -20.153   0.525  11.706  1.00 96.42           H  
ATOM   4206  HB3 ALA A 279     -21.318   1.499  10.783  1.00 96.42           H  
ATOM   4207  O   ALA A 279     -18.667   3.878   9.613  1.00 96.42           O  
ATOM   4208  N   SER A 280     -20.688   4.492  10.361  1.00 94.37           N  
ATOM   4209  H   SER A 280     -21.457   4.267  10.976  1.00 94.37           H  
ATOM   4210  CA  SER A 280     -20.818   5.641   9.454  1.00 94.37           C  
ATOM   4211  HA  SER A 280     -20.615   5.288   8.443  1.00 94.37           H  
ATOM   4212  C   SER A 280     -19.803   6.752   9.760  1.00 94.37           C  
ATOM   4213  CB  SER A 280     -22.256   6.181   9.462  1.00 94.37           C  
ATOM   4214  HB2 SER A 280     -22.965   5.353   9.459  1.00 94.37           H  
ATOM   4215  HB3 SER A 280     -22.413   6.760   8.552  1.00 94.37           H  
ATOM   4216  O   SER A 280     -19.205   7.312   8.833  1.00 94.37           O  
ATOM   4217  OG  SER A 280     -22.510   7.031  10.562  1.00 94.37           O  
ATOM   4218  HG  SER A 280     -22.342   6.568  11.385  1.00 94.37           H  
ATOM   4219  N   ILE A 281     -19.548   7.026  11.047  1.00 93.66           N  
ATOM   4220  H   ILE A 281     -20.063   6.515  11.750  1.00 93.66           H  
ATOM   4221  CA  ILE A 281     -18.545   7.998  11.502  1.00 93.66           C  
ATOM   4222  HA  ILE A 281     -18.711   8.944  10.986  1.00 93.66           H  
ATOM   4223  C   ILE A 281     -17.144   7.506  11.114  1.00 93.66           C  
ATOM   4224  CB  ILE A 281     -18.677   8.248  13.024  1.00 93.66           C  
ATOM   4225  HB  ILE A 281     -18.657   7.280  13.525  1.00 93.66           H  
ATOM   4226  O   ILE A 281     -16.387   8.251  10.486  1.00 93.66           O  
ATOM   4227  CG1 ILE A 281     -20.015   8.932  13.383  1.00 93.66           C  
ATOM   4228 HG12 ILE A 281     -19.971   9.978  13.079  1.00 93.66           H  
ATOM   4229 HG13 ILE A 281     -20.831   8.459  12.837  1.00 93.66           H  
ATOM   4230  CG2 ILE A 281     -17.505   9.111  13.537  1.00 93.66           C  
ATOM   4231 HG21 ILE A 281     -17.609   9.306  14.605  1.00 93.66           H  
ATOM   4232 HG22 ILE A 281     -17.468  10.060  13.003  1.00 93.66           H  
ATOM   4233 HG23 ILE A 281     -16.557   8.588  13.410  1.00 93.66           H  
ATOM   4234  CD1 ILE A 281     -20.361   8.857  14.880  1.00 93.66           C  
ATOM   4235 HD11 ILE A 281     -20.388   7.816  15.202  1.00 93.66           H  
ATOM   4236 HD12 ILE A 281     -21.342   9.298  15.051  1.00 93.66           H  
ATOM   4237 HD13 ILE A 281     -19.632   9.401  15.481  1.00 93.66           H  
ATOM   4238  N   ALA A 282     -16.828   6.235  11.382  1.00 95.30           N  
ATOM   4239  H   ALA A 282     -17.473   5.675  11.922  1.00 95.30           H  
ATOM   4240  CA  ALA A 282     -15.559   5.627  10.983  1.00 95.30           C  
ATOM   4241  HA  ALA A 282     -14.746   6.195  11.435  1.00 95.30           H  
ATOM   4242  C   ALA A 282     -15.359   5.659   9.454  1.00 95.30           C  
ATOM   4243  CB  ALA A 282     -15.504   4.201  11.545  1.00 95.30           C  
ATOM   4244  HB1 ALA A 282     -14.547   3.743  11.298  1.00 95.30           H  
ATOM   4245  HB2 ALA A 282     -15.603   4.229  12.631  1.00 95.30           H  
ATOM   4246  HB3 ALA A 282     -16.310   3.596  11.132  1.00 95.30           H  
ATOM   4247  O   ALA A 282     -14.300   6.051   8.961  1.00 95.30           O  
ATOM   4248  N   ASN A 283     -16.397   5.349   8.671  1.00 94.66           N  
ATOM   4249  H   ASN A 283     -17.232   4.989   9.111  1.00 94.66           H  
ATOM   4250  CA  ASN A 283     -16.342   5.405   7.207  1.00 94.66           C  
ATOM   4251  HA  ASN A 283     -15.539   4.755   6.861  1.00 94.66           H  
ATOM   4252  C   ASN A 283     -16.047   6.824   6.683  1.00 94.66           C  
ATOM   4253  CB  ASN A 283     -17.676   4.889   6.653  1.00 94.66           C  
ATOM   4254  HB2 ASN A 283     -17.886   3.894   7.046  1.00 94.66           H  
ATOM   4255  HB3 ASN A 283     -18.478   5.548   6.986  1.00 94.66           H  
ATOM   4256  O   ASN A 283     -15.317   6.997   5.701  1.00 94.66           O  
ATOM   4257  CG  ASN A 283     -17.686   4.811   5.137  1.00 94.66           C  
ATOM   4258  ND2 ASN A 283     -18.801   5.131   4.525  1.00 94.66           N  
ATOM   4259 HD21 ASN A 283     -19.628   5.293   5.082  1.00 94.66           H  
ATOM   4260 HD22 ASN A 283     -18.839   4.891   3.545  1.00 94.66           H  
ATOM   4261  OD1 ASN A 283     -16.714   4.479   4.476  1.00 94.66           O  
ATOM   4262  N   ARG A 284     -16.581   7.859   7.346  1.00 91.85           N  
ATOM   4263  H   ARG A 284     -17.178   7.657   8.135  1.00 91.85           H  
ATOM   4264  CA  ARG A 284     -16.288   9.264   7.022  1.00 91.85           C  
ATOM   4265  HA  ARG A 284     -16.453   9.414   5.955  1.00 91.85           H  
ATOM   4266  C   ARG A 284     -14.820   9.615   7.281  1.00 91.85           C  
ATOM   4267  CB  ARG A 284     -17.267  10.165   7.789  1.00 91.85           C  
ATOM   4268  HB2 ARG A 284     -18.280   9.887   7.497  1.00 91.85           H  
ATOM   4269  HB3 ARG A 284     -17.168   9.996   8.861  1.00 91.85           H  
ATOM   4270  O   ARG A 284     -14.236  10.332   6.467  1.00 91.85           O  
ATOM   4271  CG  ARG A 284     -17.057  11.661   7.513  1.00 91.85           C  
ATOM   4272  HG2 ARG A 284     -16.142  11.996   8.003  1.00 91.85           H  
ATOM   4273  HG3 ARG A 284     -16.958  11.835   6.442  1.00 91.85           H  
ATOM   4274  CD  ARG A 284     -18.244  12.461   8.054  1.00 91.85           C  
ATOM   4275  HD2 ARG A 284     -18.294  12.314   9.133  1.00 91.85           H  
ATOM   4276  HD3 ARG A 284     -19.172  12.076   7.633  1.00 91.85           H  
ATOM   4277  NE  ARG A 284     -18.122  13.905   7.786  1.00 91.85           N  
ATOM   4278  HE  ARG A 284     -17.837  14.477   8.568  1.00 91.85           H  
ATOM   4279  NH1 ARG A 284     -19.299  14.037   5.808  1.00 91.85           N  
ATOM   4280 HH11 ARG A 284     -19.245  13.031   5.730  1.00 91.85           H  
ATOM   4281 HH12 ARG A 284     -19.859  14.592   5.176  1.00 91.85           H  
ATOM   4282  NH2 ARG A 284     -18.694  15.888   6.895  1.00 91.85           N  
ATOM   4283 HH21 ARG A 284     -18.554  16.188   7.849  1.00 91.85           H  
ATOM   4284 HH22 ARG A 284     -19.334  16.426   6.328  1.00 91.85           H  
ATOM   4285  CZ  ARG A 284     -18.705  14.593   6.826  1.00 91.85           C  
ATOM   4286  N   LEU A 285     -14.208   9.069   8.337  1.00 93.27           N  
ATOM   4287  H   LEU A 285     -14.756   8.495   8.961  1.00 93.27           H  
ATOM   4288  CA  LEU A 285     -12.771   9.219   8.605  1.00 93.27           C  
ATOM   4289  HA  LEU A 285     -12.525  10.281   8.590  1.00 93.27           H  
ATOM   4290  C   LEU A 285     -11.927   8.567   7.502  1.00 93.27           C  
ATOM   4291  CB  LEU A 285     -12.411   8.653   9.995  1.00 93.27           C  
ATOM   4292  HB2 LEU A 285     -11.329   8.687  10.123  1.00 93.27           H  
ATOM   4293  HB3 LEU A 285     -12.702   7.604  10.042  1.00 93.27           H  
ATOM   4294  O   LEU A 285     -11.051   9.226   6.941  1.00 93.27           O  
ATOM   4295  CG  LEU A 285     -13.063   9.403  11.170  1.00 93.27           C  
ATOM   4296  HG  LEU A 285     -14.129   9.526  10.979  1.00 93.27           H  
ATOM   4297  CD1 LEU A 285     -12.903   8.612  12.465  1.00 93.27           C  
ATOM   4298 HD11 LEU A 285     -11.853   8.524  12.742  1.00 93.27           H  
ATOM   4299 HD12 LEU A 285     -13.321   7.612  12.350  1.00 93.27           H  
ATOM   4300 HD13 LEU A 285     -13.456   9.107  13.264  1.00 93.27           H  
ATOM   4301  CD2 LEU A 285     -12.440  10.789  11.361  1.00 93.27           C  
ATOM   4302 HD21 LEU A 285     -11.382  10.692  11.605  1.00 93.27           H  
ATOM   4303 HD22 LEU A 285     -12.952  11.297  12.178  1.00 93.27           H  
ATOM   4304 HD23 LEU A 285     -12.559  11.392  10.461  1.00 93.27           H  
ATOM   4305  N   TYR A 286     -12.235   7.330   7.101  1.00 94.94           N  
ATOM   4306  H   TYR A 286     -12.927   6.816   7.627  1.00 94.94           H  
ATOM   4307  CA  TYR A 286     -11.547   6.649   5.987  1.00 94.94           C  
ATOM   4308  HA  TYR A 286     -10.473   6.700   6.164  1.00 94.94           H  
ATOM   4309  C   TYR A 286     -11.783   7.298   4.617  1.00 94.94           C  
ATOM   4310  CB  TYR A 286     -11.949   5.171   5.953  1.00 94.94           C  
ATOM   4311  HB2 TYR A 286     -13.011   5.061   6.170  1.00 94.94           H  
ATOM   4312  HB3 TYR A 286     -11.777   4.773   4.953  1.00 94.94           H  
ATOM   4313  O   TYR A 286     -10.948   7.190   3.720  1.00 94.94           O  
ATOM   4314  CG  TYR A 286     -11.127   4.358   6.920  1.00 94.94           C  
ATOM   4315  CD1 TYR A 286      -9.823   3.972   6.556  1.00 94.94           C  
ATOM   4316  HD1 TYR A 286      -9.430   4.223   5.582  1.00 94.94           H  
ATOM   4317  CD2 TYR A 286     -11.625   4.051   8.197  1.00 94.94           C  
ATOM   4318  HD2 TYR A 286     -12.622   4.352   8.485  1.00 94.94           H  
ATOM   4319  CE1 TYR A 286      -9.014   3.291   7.479  1.00 94.94           C  
ATOM   4320  HE1 TYR A 286      -7.996   3.018   7.240  1.00 94.94           H  
ATOM   4321  CE2 TYR A 286     -10.818   3.361   9.117  1.00 94.94           C  
ATOM   4322  HE2 TYR A 286     -11.194   3.105  10.096  1.00 94.94           H  
ATOM   4323  OH  TYR A 286      -8.662   2.431   9.654  1.00 94.94           O  
ATOM   4324  HH  TYR A 286      -8.933   2.500  10.572  1.00 94.94           H  
ATOM   4325  CZ  TYR A 286      -9.503   3.001   8.765  1.00 94.94           C  
ATOM   4326  N   SER A 287     -12.886   8.033   4.465  1.00 92.57           N  
ATOM   4327  H   SER A 287     -13.565   8.010   5.211  1.00 92.57           H  
ATOM   4328  CA  SER A 287     -13.177   8.830   3.268  1.00 92.57           C  
ATOM   4329  HA  SER A 287     -12.843   8.272   2.394  1.00 92.57           H  
ATOM   4330  C   SER A 287     -12.451  10.185   3.245  1.00 92.57           C  
ATOM   4331  CB  SER A 287     -14.688   9.040   3.140  1.00 92.57           C  
ATOM   4332  HB2 SER A 287     -14.889   9.669   2.273  1.00 92.57           H  
ATOM   4333  HB3 SER A 287     -15.066   9.541   4.031  1.00 92.57           H  
ATOM   4334  O   SER A 287     -12.552  10.918   2.256  1.00 92.57           O  
ATOM   4335  OG  SER A 287     -15.358   7.806   2.964  1.00 92.57           O  
ATOM   4336  HG  SER A 287     -15.290   7.316   3.786  1.00 92.57           H  
ATOM   4337  N   HIS A 288     -11.738  10.557   4.312  1.00 93.17           N  
ATOM   4338  H   HIS A 288     -11.671   9.929   5.100  1.00 93.17           H  
ATOM   4339  CA  HIS A 288     -11.047  11.839   4.399  1.00 93.17           C  
ATOM   4340  HA  HIS A 288     -11.733  12.600   4.025  1.00 93.17           H  
ATOM   4341  C   HIS A 288      -9.783  11.873   3.522  1.00 93.17           C  
ATOM   4342  CB  HIS A 288     -10.744  12.181   5.864  1.00 93.17           C  
ATOM   4343  HB2 HIS A 288     -11.633  12.009   6.471  1.00 93.17           H  
ATOM   4344  HB3 HIS A 288      -9.943  11.543   6.236  1.00 93.17           H  
ATOM   4345  O   HIS A 288      -8.986  10.939   3.507  1.00 93.17           O  
ATOM   4346  CG  HIS A 288     -10.342  13.622   5.992  1.00 93.17           C  
ATOM   4347  CD2 HIS A 288     -11.190  14.687   6.112  1.00 93.17           C  
ATOM   4348  HD2 HIS A 288     -12.264  14.635   6.222  1.00 93.17           H  
ATOM   4349  ND1 HIS A 288      -9.074  14.120   5.826  1.00 93.17           N  
ATOM   4350  HD1 HIS A 288      -8.224  13.610   6.021  1.00 93.17           H  
ATOM   4351  CE1 HIS A 288      -9.160  15.458   5.814  1.00 93.17           C  
ATOM   4352  HE1 HIS A 288      -8.315  16.125   5.726  1.00 93.17           H  
ATOM   4353  NE2 HIS A 288     -10.434  15.850   5.957  1.00 93.17           N  
ATOM   4354  N   ALA A 289      -9.537  12.987   2.821  1.00 92.47           N  
ATOM   4355  H   ALA A 289     -10.181  13.760   2.915  1.00 92.47           H  
ATOM   4356  CA  ALA A 289      -8.450  13.099   1.840  1.00 92.47           C  
ATOM   4357  HA  ALA A 289      -8.595  12.317   1.095  1.00 92.47           H  
ATOM   4358  C   ALA A 289      -7.031  12.903   2.418  1.00 92.47           C  
ATOM   4359  CB  ALA A 289      -8.568  14.463   1.147  1.00 92.47           C  
ATOM   4360  HB1 ALA A 289      -8.435  15.264   1.874  1.00 92.47           H  
ATOM   4361  HB2 ALA A 289      -9.549  14.559   0.683  1.00 92.47           H  
ATOM   4362  HB3 ALA A 289      -7.799  14.551   0.379  1.00 92.47           H  
ATOM   4363  O   ALA A 289      -6.113  12.567   1.668  1.00 92.47           O  
ATOM   4364  N   SER A 290      -6.850  13.092   3.731  1.00 93.39           N  
ATOM   4365  H   SER A 290      -7.666  13.307   4.287  1.00 93.39           H  
ATOM   4366  CA  SER A 290      -5.556  12.950   4.418  1.00 93.39           C  
ATOM   4367  HA  SER A 290      -4.812  13.509   3.851  1.00 93.39           H  
ATOM   4368  C   SER A 290      -5.033  11.510   4.490  1.00 93.39           C  
ATOM   4369  CB  SER A 290      -5.605  13.566   5.823  1.00 93.39           C  
ATOM   4370  HB2 SER A 290      -4.627  13.477   6.297  1.00 93.39           H  
ATOM   4371  HB3 SER A 290      -5.854  14.624   5.741  1.00 93.39           H  
ATOM   4372  O   SER A 290      -3.838  11.340   4.686  1.00 93.39           O  
ATOM   4373  OG  SER A 290      -6.579  12.921   6.620  1.00 93.39           O  
ATOM   4374  HG  SER A 290      -6.134  12.211   7.089  1.00 93.39           H  
ATOM   4375  N   ILE A 291      -5.867  10.477   4.282  1.00 94.15           N  
ATOM   4376  H   ILE A 291      -6.851  10.652   4.140  1.00 94.15           H  
ATOM   4377  CA  ILE A 291      -5.395   9.076   4.191  1.00 94.15           C  
ATOM   4378  HA  ILE A 291      -4.690   8.920   5.007  1.00 94.15           H  
ATOM   4379  C   ILE A 291      -4.633   8.794   2.878  1.00 94.15           C  
ATOM   4380  CB  ILE A 291      -6.590   8.107   4.386  1.00 94.15           C  
ATOM   4381  HB  ILE A 291      -7.201   8.491   5.203  1.00 94.15           H  
ATOM   4382  O   ILE A 291      -3.979   7.764   2.724  1.00 94.15           O  
ATOM   4383  CG1 ILE A 291      -6.209   6.653   4.745  1.00 94.15           C  
ATOM   4384 HG12 ILE A 291      -5.612   6.208   3.949  1.00 94.15           H  
ATOM   4385 HG13 ILE A 291      -7.125   6.070   4.836  1.00 94.15           H  
ATOM   4386  CG2 ILE A 291      -7.482   8.044   3.137  1.00 94.15           C  
ATOM   4387 HG21 ILE A 291      -8.456   7.640   3.416  1.00 94.15           H  
ATOM   4388 HG22 ILE A 291      -7.042   7.378   2.395  1.00 94.15           H  
ATOM   4389 HG23 ILE A 291      -7.631   9.032   2.700  1.00 94.15           H  
ATOM   4390  CD1 ILE A 291      -5.449   6.512   6.064  1.00 94.15           C  
ATOM   4391 HD11 ILE A 291      -4.472   6.990   5.992  1.00 94.15           H  
ATOM   4392 HD12 ILE A 291      -6.026   6.962   6.872  1.00 94.15           H  
ATOM   4393 HD13 ILE A 291      -5.304   5.456   6.293  1.00 94.15           H  
ATOM   4394  N   GLU A 292      -4.742   9.703   1.900  1.00 93.60           N  
ATOM   4395  H   GLU A 292      -5.249  10.547   2.127  1.00 93.60           H  
ATOM   4396  CA  GLU A 292      -4.127   9.631   0.566  1.00 93.60           C  
ATOM   4397  HA  GLU A 292      -4.574  10.458   0.015  1.00 93.60           H  
ATOM   4398  C   GLU A 292      -4.477   8.374  -0.266  1.00 93.60           C  
ATOM   4399  CB  GLU A 292      -2.615   9.940   0.614  1.00 93.60           C  
ATOM   4400  HB2 GLU A 292      -2.223   9.878  -0.401  1.00 93.60           H  
ATOM   4401  HB3 GLU A 292      -2.110   9.187   1.219  1.00 93.60           H  
ATOM   4402  O   GLU A 292      -3.839   8.075  -1.281  1.00 93.60           O  
ATOM   4403  CG  GLU A 292      -2.289  11.351   1.146  1.00 93.60           C  
ATOM   4404  HG2 GLU A 292      -2.609  11.427   2.185  1.00 93.60           H  
ATOM   4405  HG3 GLU A 292      -2.861  12.073   0.563  1.00 93.60           H  
ATOM   4406  CD  GLU A 292      -0.790  11.718   1.052  1.00 93.60           C  
ATOM   4407  OE1 GLU A 292      -0.427  12.895   1.284  1.00 93.60           O  
ATOM   4408  OE2 GLU A 292       0.059  10.873   0.689  1.00 93.60           O  
ATOM   4409  N   ASN A 293      -5.530   7.648   0.117  1.00 94.51           N  
ATOM   4410  H   ASN A 293      -6.021   7.945   0.949  1.00 94.51           H  
ATOM   4411  CA  ASN A 293      -6.009   6.438  -0.547  1.00 94.51           C  
ATOM   4412  HA  ASN A 293      -5.639   6.432  -1.572  1.00 94.51           H  
ATOM   4413  C   ASN A 293      -7.540   6.420  -0.636  1.00 94.51           C  
ATOM   4414  CB  ASN A 293      -5.444   5.199   0.169  1.00 94.51           C  
ATOM   4415  HB2 ASN A 293      -5.935   4.295  -0.192  1.00 94.51           H  
ATOM   4416  HB3 ASN A 293      -5.620   5.273   1.242  1.00 94.51           H  
ATOM   4417  O   ASN A 293      -8.233   7.104   0.107  1.00 94.51           O  
ATOM   4418  CG  ASN A 293      -3.959   5.059  -0.102  1.00 94.51           C  
ATOM   4419  ND2 ASN A 293      -3.137   5.550   0.790  1.00 94.51           N  
ATOM   4420 HD21 ASN A 293      -2.147   5.559   0.589  1.00 94.51           H  
ATOM   4421 HD22 ASN A 293      -3.480   6.066   1.587  1.00 94.51           H  
ATOM   4422  OD1 ASN A 293      -3.552   4.566  -1.157  1.00 94.51           O  
ATOM   4423  N   HIS A 294      -8.083   5.648  -1.579  1.00 94.42           N  
ATOM   4424  H   HIS A 294      -7.481   5.047  -2.125  1.00 94.42           H  
ATOM   4425  CA  HIS A 294      -9.530   5.479  -1.711  1.00 94.42           C  
ATOM   4426  HA  HIS A 294     -10.036   6.335  -1.264  1.00 94.42           H  
ATOM   4427  C   HIS A 294      -9.971   4.231  -0.944  1.00 94.42           C  
ATOM   4428  CB  HIS A 294      -9.913   5.445  -3.198  1.00 94.42           C  
ATOM   4429  HB2 HIS A 294      -9.485   6.318  -3.691  1.00 94.42           H  
ATOM   4430  HB3 HIS A 294      -9.469   4.565  -3.662  1.00 94.42           H  
ATOM   4431  O   HIS A 294      -9.987   3.142  -1.515  1.00 94.42           O  
ATOM   4432  CG  HIS A 294     -11.401   5.450  -3.473  1.00 94.42           C  
ATOM   4433  CD2 HIS A 294     -12.441   5.550  -2.579  1.00 94.42           C  
ATOM   4434  HD2 HIS A 294     -12.361   5.621  -1.504  1.00 94.42           H  
ATOM   4435  ND1 HIS A 294     -11.961   5.388  -4.726  1.00 94.42           N  
ATOM   4436  HD1 HIS A 294     -11.447   5.322  -5.593  1.00 94.42           H  
ATOM   4437  CE1 HIS A 294     -13.296   5.430  -4.596  1.00 94.42           C  
ATOM   4438  HE1 HIS A 294     -14.002   5.372  -5.411  1.00 94.42           H  
ATOM   4439  NE2 HIS A 294     -13.638   5.565  -3.309  1.00 94.42           N  
ATOM   4440  N   ILE A 295     -10.316   4.407   0.330  1.00 95.47           N  
ATOM   4441  H   ILE A 295     -10.268   5.330   0.735  1.00 95.47           H  
ATOM   4442  CA  ILE A 295     -10.784   3.344   1.227  1.00 95.47           C  
ATOM   4443  HA  ILE A 295     -10.822   2.396   0.689  1.00 95.47           H  
ATOM   4444  C   ILE A 295     -12.203   3.685   1.676  1.00 95.47           C  
ATOM   4445  CB  ILE A 295      -9.822   3.168   2.423  1.00 95.47           C  
ATOM   4446  HB  ILE A 295      -9.798   4.102   2.984  1.00 95.47           H  
ATOM   4447  O   ILE A 295     -12.519   4.852   1.911  1.00 95.47           O  
ATOM   4448  CG1 ILE A 295      -8.393   2.861   1.914  1.00 95.47           C  
ATOM   4449 HG12 ILE A 295      -8.376   1.885   1.429  1.00 95.47           H  
ATOM   4450 HG13 ILE A 295      -8.085   3.609   1.183  1.00 95.47           H  
ATOM   4451  CG2 ILE A 295     -10.314   2.049   3.362  1.00 95.47           C  
ATOM   4452 HG21 ILE A 295     -10.392   1.101   2.828  1.00 95.47           H  
ATOM   4453 HG22 ILE A 295      -9.636   1.920   4.206  1.00 95.47           H  
ATOM   4454 HG23 ILE A 295     -11.284   2.298   3.791  1.00 95.47           H  
ATOM   4455  CD1 ILE A 295      -7.340   2.888   3.019  1.00 95.47           C  
ATOM   4456 HD11 ILE A 295      -7.419   3.815   3.587  1.00 95.47           H  
ATOM   4457 HD12 ILE A 295      -6.348   2.833   2.571  1.00 95.47           H  
ATOM   4458 HD13 ILE A 295      -7.473   2.036   3.686  1.00 95.47           H  
ATOM   4459  N   ARG A 296     -13.068   2.677   1.744  1.00 94.99           N  
ATOM   4460  H   ARG A 296     -12.753   1.751   1.492  1.00 94.99           H  
ATOM   4461  CA  ARG A 296     -14.440   2.791   2.237  1.00 94.99           C  
ATOM   4462  HA  ARG A 296     -14.558   3.689   2.842  1.00 94.99           H  
ATOM   4463  C   ARG A 296     -14.757   1.604   3.124  1.00 94.99           C  
ATOM   4464  CB  ARG A 296     -15.410   2.822   1.058  1.00 94.99           C  
ATOM   4465  HB2 ARG A 296     -15.101   2.061   0.341  1.00 94.99           H  
ATOM   4466  HB3 ARG A 296     -16.412   2.589   1.418  1.00 94.99           H  
ATOM   4467  O   ARG A 296     -14.337   0.496   2.818  1.00 94.99           O  
ATOM   4468  CG  ARG A 296     -15.430   4.183   0.367  1.00 94.99           C  
ATOM   4469  HG2 ARG A 296     -15.634   4.955   1.108  1.00 94.99           H  
ATOM   4470  HG3 ARG A 296     -14.466   4.378  -0.102  1.00 94.99           H  
ATOM   4471  CD  ARG A 296     -16.532   4.193  -0.692  1.00 94.99           C  
ATOM   4472  HD2 ARG A 296     -16.296   3.460  -1.463  1.00 94.99           H  
ATOM   4473  HD3 ARG A 296     -17.465   3.902  -0.208  1.00 94.99           H  
ATOM   4474  NE  ARG A 296     -16.658   5.534  -1.287  1.00 94.99           N  
ATOM   4475  HE  ARG A 296     -15.830   6.109  -1.230  1.00 94.99           H  
ATOM   4476  NH1 ARG A 296     -18.874   5.396  -1.862  1.00 94.99           N  
ATOM   4477 HH11 ARG A 296     -18.863   4.424  -1.587  1.00 94.99           H  
ATOM   4478 HH12 ARG A 296     -19.757   5.823  -2.103  1.00 94.99           H  
ATOM   4479  NH2 ARG A 296     -17.804   7.354  -2.016  1.00 94.99           N  
ATOM   4480 HH21 ARG A 296     -17.052   7.924  -1.655  1.00 94.99           H  
ATOM   4481 HH22 ARG A 296     -18.708   7.779  -2.166  1.00 94.99           H  
ATOM   4482  CZ  ARG A 296     -17.773   6.082  -1.726  1.00 94.99           C  
ATOM   4483  N   LEU A 297     -15.509   1.853   4.185  1.00 96.30           N  
ATOM   4484  H   LEU A 297     -15.862   2.789   4.320  1.00 96.30           H  
ATOM   4485  CA  LEU A 297     -16.028   0.811   5.058  1.00 96.30           C  
ATOM   4486  HA  LEU A 297     -15.424  -0.091   4.961  1.00 96.30           H  
ATOM   4487  C   LEU A 297     -17.458   0.474   4.631  1.00 96.30           C  
ATOM   4488  CB  LEU A 297     -15.966   1.266   6.523  1.00 96.30           C  
ATOM   4489  HB2 LEU A 297     -16.716   2.042   6.677  1.00 96.30           H  
ATOM   4490  HB3 LEU A 297     -16.254   0.414   7.139  1.00 96.30           H  
ATOM   4491  O   LEU A 297     -18.267   1.379   4.392  1.00 96.30           O  
ATOM   4492  CG  LEU A 297     -14.610   1.803   7.020  1.00 96.30           C  
ATOM   4493  HG  LEU A 297     -14.390   2.745   6.517  1.00 96.30           H  
ATOM   4494  CD1 LEU A 297     -14.716   2.077   8.519  1.00 96.30           C  
ATOM   4495 HD11 LEU A 297     -14.937   1.154   9.055  1.00 96.30           H  
ATOM   4496 HD12 LEU A 297     -13.775   2.470   8.904  1.00 96.30           H  
ATOM   4497 HD13 LEU A 297     -15.520   2.787   8.715  1.00 96.30           H  
ATOM   4498  CD2 LEU A 297     -13.447   0.846   6.774  1.00 96.30           C  
ATOM   4499 HD21 LEU A 297     -12.538   1.246   7.222  1.00 96.30           H  
ATOM   4500 HD22 LEU A 297     -13.277   0.728   5.703  1.00 96.30           H  
ATOM   4501 HD23 LEU A 297     -13.663  -0.125   7.218  1.00 96.30           H  
ATOM   4502  N   ALA A 298     -17.770  -0.812   4.538  1.00 95.31           N  
ATOM   4503  H   ALA A 298     -17.058  -1.506   4.719  1.00 95.31           H  
ATOM   4504  CA  ALA A 298     -19.084  -1.307   4.166  1.00 95.31           C  
ATOM   4505  HA  ALA A 298     -19.810  -0.494   4.194  1.00 95.31           H  
ATOM   4506  C   ALA A 298     -19.532  -2.376   5.158  1.00 95.31           C  
ATOM   4507  CB  ALA A 298     -19.021  -1.841   2.735  1.00 95.31           C  
ATOM   4508  HB1 ALA A 298     -18.734  -1.046   2.047  1.00 95.31           H  
ATOM   4509  HB2 ALA A 298     -20.001  -2.230   2.457  1.00 95.31           H  
ATOM   4510  HB3 ALA A 298     -18.291  -2.649   2.674  1.00 95.31           H  
ATOM   4511  O   ALA A 298     -18.931  -3.436   5.250  1.00 95.31           O  
ATOM   4512  N   VAL A 299     -20.602  -2.105   5.900  1.00 96.97           N  
ATOM   4513  H   VAL A 299     -21.090  -1.229   5.783  1.00 96.97           H  
ATOM   4514  CA  VAL A 299     -21.176  -3.094   6.815  1.00 96.97           C  
ATOM   4515  HA  VAL A 299     -20.370  -3.624   7.324  1.00 96.97           H  
ATOM   4516  C   VAL A 299     -21.967  -4.105   5.997  1.00 96.97           C  
ATOM   4517  CB  VAL A 299     -22.049  -2.423   7.887  1.00 96.97           C  
ATOM   4518  HB  VAL A 299     -22.882  -1.908   7.409  1.00 96.97           H  
ATOM   4519  O   VAL A 299     -22.881  -3.718   5.271  1.00 96.97           O  
ATOM   4520  CG1 VAL A 299     -22.607  -3.462   8.865  1.00 96.97           C  
ATOM   4521 HG11 VAL A 299     -23.301  -4.128   8.351  1.00 96.97           H  
ATOM   4522 HG12 VAL A 299     -21.797  -4.059   9.283  1.00 96.97           H  
ATOM   4523 HG13 VAL A 299     -23.143  -2.967   9.674  1.00 96.97           H  
ATOM   4524  CG2 VAL A 299     -21.239  -1.389   8.681  1.00 96.97           C  
ATOM   4525 HG21 VAL A 299     -20.861  -0.605   8.025  1.00 96.97           H  
ATOM   4526 HG22 VAL A 299     -21.884  -0.921   9.425  1.00 96.97           H  
ATOM   4527 HG23 VAL A 299     -20.402  -1.876   9.182  1.00 96.97           H  
ATOM   4528  N   VAL A 300     -21.632  -5.386   6.110  1.00 95.15           N  
ATOM   4529  H   VAL A 300     -20.832  -5.625   6.679  1.00 95.15           H  
ATOM   4530  CA  VAL A 300     -22.327  -6.474   5.397  1.00 95.15           C  
ATOM   4531  HA  VAL A 300     -22.925  -6.062   4.584  1.00 95.15           H  
ATOM   4532  C   VAL A 300     -23.294  -7.223   6.315  1.00 95.15           C  
ATOM   4533  CB  VAL A 300     -21.322  -7.442   4.748  1.00 95.15           C  
ATOM   4534  HB  VAL A 300     -21.885  -8.232   4.251  1.00 95.15           H  
ATOM   4535  O   VAL A 300     -24.340  -7.704   5.871  1.00 95.15           O  
ATOM   4536  CG1 VAL A 300     -20.455  -6.732   3.700  1.00 95.15           C  
ATOM   4537 HG11 VAL A 300     -19.800  -5.997   4.168  1.00 95.15           H  
ATOM   4538 HG12 VAL A 300     -21.083  -6.236   2.960  1.00 95.15           H  
ATOM   4539 HG13 VAL A 300     -19.840  -7.471   3.188  1.00 95.15           H  
ATOM   4540  CG2 VAL A 300     -20.393  -8.081   5.781  1.00 95.15           C  
ATOM   4541 HG21 VAL A 300     -20.941  -8.549   6.599  1.00 95.15           H  
ATOM   4542 HG22 VAL A 300     -19.838  -8.878   5.286  1.00 95.15           H  
ATOM   4543 HG23 VAL A 300     -19.674  -7.357   6.164  1.00 95.15           H  
ATOM   4544  N   LYS A 301     -22.976  -7.276   7.616  1.00 95.31           N  
ATOM   4545  H   LYS A 301     -22.104  -6.855   7.901  1.00 95.31           H  
ATOM   4546  CA  LYS A 301     -23.712  -8.043   8.623  1.00 95.31           C  
ATOM   4547  HA  LYS A 301     -24.769  -8.044   8.355  1.00 95.31           H  
ATOM   4548  C   LYS A 301     -23.569  -7.420  10.011  1.00 95.31           C  
ATOM   4549  CB  LYS A 301     -23.197  -9.492   8.574  1.00 95.31           C  
ATOM   4550  HB2 LYS A 301     -23.254  -9.837   7.542  1.00 95.31           H  
ATOM   4551  HB3 LYS A 301     -22.149  -9.513   8.873  1.00 95.31           H  
ATOM   4552  O   LYS A 301     -22.521  -6.878  10.356  1.00 95.31           O  
ATOM   4553  CG  LYS A 301     -24.008 -10.462   9.447  1.00 95.31           C  
ATOM   4554  HG2 LYS A 301     -25.068 -10.353   9.218  1.00 95.31           H  
ATOM   4555  HG3 LYS A 301     -23.842 -10.240  10.501  1.00 95.31           H  
ATOM   4556  CD  LYS A 301     -23.575 -11.901   9.149  1.00 95.31           C  
ATOM   4557  HD2 LYS A 301     -22.518 -12.028   9.381  1.00 95.31           H  
ATOM   4558  HD3 LYS A 301     -23.720 -12.081   8.084  1.00 95.31           H  
ATOM   4559  CE  LYS A 301     -24.403 -12.923   9.929  1.00 95.31           C  
ATOM   4560  HE2 LYS A 301     -24.136 -12.873  10.985  1.00 95.31           H  
ATOM   4561  HE3 LYS A 301     -25.457 -12.669   9.820  1.00 95.31           H  
ATOM   4562  NZ  LYS A 301     -24.171 -14.281   9.383  1.00 95.31           N  
ATOM   4563  HZ1 LYS A 301     -23.191 -14.525   9.381  1.00 95.31           H  
ATOM   4564  HZ2 LYS A 301     -24.470 -14.304   8.419  1.00 95.31           H  
ATOM   4565  HZ3 LYS A 301     -24.713 -14.985   9.865  1.00 95.31           H  
ATOM   4566  N   VAL A 302     -24.635  -7.518  10.802  1.00 96.27           N  
ATOM   4567  H   VAL A 302     -25.438  -8.027  10.461  1.00 96.27           H  
ATOM   4568  CA  VAL A 302     -24.668  -7.126  12.217  1.00 96.27           C  
ATOM   4569  HA  VAL A 302     -23.655  -6.887  12.541  1.00 96.27           H  
ATOM   4570  C   VAL A 302     -25.171  -8.317  13.029  1.00 96.27           C  
ATOM   4571  CB  VAL A 302     -25.538  -5.875  12.456  1.00 96.27           C  
ATOM   4572  HB  VAL A 302     -26.570  -6.095  12.181  1.00 96.27           H  
ATOM   4573  O   VAL A 302     -26.184  -8.912  12.665  1.00 96.27           O  
ATOM   4574  CG1 VAL A 302     -25.507  -5.447  13.929  1.00 96.27           C  
ATOM   4575 HG11 VAL A 302     -25.952  -6.218  14.558  1.00 96.27           H  
ATOM   4576 HG12 VAL A 302     -26.077  -4.529  14.066  1.00 96.27           H  
ATOM   4577 HG13 VAL A 302     -24.478  -5.281  14.249  1.00 96.27           H  
ATOM   4578  CG2 VAL A 302     -25.062  -4.683  11.612  1.00 96.27           C  
ATOM   4579 HG21 VAL A 302     -24.010  -4.482  11.812  1.00 96.27           H  
ATOM   4580 HG22 VAL A 302     -25.185  -4.900  10.551  1.00 96.27           H  
ATOM   4581 HG23 VAL A 302     -25.649  -3.796  11.852  1.00 96.27           H  
ATOM   4582  N   VAL A 303     -24.467  -8.669  14.103  1.00 95.34           N  
ATOM   4583  H   VAL A 303     -23.637  -8.138  14.322  1.00 95.34           H  
ATOM   4584  CA  VAL A 303     -24.820  -9.758  15.024  1.00 95.34           C  
ATOM   4585  HA  VAL A 303     -25.807 -10.143  14.769  1.00 95.34           H  
ATOM   4586  C   VAL A 303     -24.893  -9.202  16.442  1.00 95.34           C  
ATOM   4587  CB  VAL A 303     -23.818 -10.927  14.921  1.00 95.34           C  
ATOM   4588  HB  VAL A 303     -22.811 -10.555  15.107  1.00 95.34           H  
ATOM   4589  O   VAL A 303     -24.019  -8.454  16.867  1.00 95.34           O  
ATOM   4590  CG1 VAL A 303     -24.123 -12.039  15.934  1.00 95.34           C  
ATOM   4591 HG11 VAL A 303     -25.153 -12.380  15.831  1.00 95.34           H  
ATOM   4592 HG12 VAL A 303     -23.453 -12.885  15.778  1.00 95.34           H  
ATOM   4593 HG13 VAL A 303     -23.964 -11.680  16.950  1.00 95.34           H  
ATOM   4594  CG2 VAL A 303     -23.858 -11.559  13.522  1.00 95.34           C  
ATOM   4595 HG21 VAL A 303     -24.852 -11.962  13.326  1.00 95.34           H  
ATOM   4596 HG22 VAL A 303     -23.119 -12.359  13.461  1.00 95.34           H  
ATOM   4597 HG23 VAL A 303     -23.622 -10.808  12.768  1.00 95.34           H  
ATOM   4598  N   VAL A 304     -25.937  -9.569  17.180  1.00 94.86           N  
ATOM   4599  H   VAL A 304     -26.594 -10.237  16.803  1.00 94.86           H  
ATOM   4600  CA  VAL A 304     -26.101  -9.217  18.594  1.00 94.86           C  
ATOM   4601  HA  VAL A 304     -25.239  -8.648  18.944  1.00 94.86           H  
ATOM   4602  C   VAL A 304     -26.162 -10.517  19.381  1.00 94.86           C  
ATOM   4603  CB  VAL A 304     -27.357  -8.357  18.823  1.00 94.86           C  
ATOM   4604  HB  VAL A 304     -28.242  -8.924  18.535  1.00 94.86           H  
ATOM   4605  O   VAL A 304     -27.034 -11.341  19.113  1.00 94.86           O  
ATOM   4606  CG1 VAL A 304     -27.486  -7.963  20.298  1.00 94.86           C  
ATOM   4607 HG11 VAL A 304     -26.596  -7.424  20.623  1.00 94.86           H  
ATOM   4608 HG12 VAL A 304     -28.367  -7.338  20.444  1.00 94.86           H  
ATOM   4609 HG13 VAL A 304     -27.598  -8.852  20.918  1.00 94.86           H  
ATOM   4610  CG2 VAL A 304     -27.320  -7.071  17.981  1.00 94.86           C  
ATOM   4611 HG21 VAL A 304     -28.198  -6.463  18.199  1.00 94.86           H  
ATOM   4612 HG22 VAL A 304     -26.419  -6.504  18.211  1.00 94.86           H  
ATOM   4613 HG23 VAL A 304     -27.327  -7.317  16.919  1.00 94.86           H  
ATOM   4614  N   LEU A 305     -25.229 -10.700  20.310  1.00 93.15           N  
ATOM   4615  H   LEU A 305     -24.577  -9.951  20.492  1.00 93.15           H  
ATOM   4616  CA  LEU A 305     -25.153 -11.866  21.185  1.00 93.15           C  
ATOM   4617  HA  LEU A 305     -25.575 -12.735  20.681  1.00 93.15           H  
ATOM   4618  C   LEU A 305     -25.984 -11.595  22.441  1.00 93.15           C  
ATOM   4619  CB  LEU A 305     -23.683 -12.163  21.533  1.00 93.15           C  
ATOM   4620  HB2 LEU A 305     -23.650 -13.062  22.148  1.00 93.15           H  
ATOM   4621  HB3 LEU A 305     -23.308 -11.340  22.141  1.00 93.15           H  
ATOM   4622  O   LEU A 305     -25.800 -10.573  23.104  1.00 93.15           O  
ATOM   4623  CG  LEU A 305     -22.744 -12.348  20.325  1.00 93.15           C  
ATOM   4624  HG  LEU A 305     -22.794 -11.476  19.673  1.00 93.15           H  
ATOM   4625  CD1 LEU A 305     -21.306 -12.482  20.815  1.00 93.15           C  
ATOM   4626 HD11 LEU A 305     -20.640 -12.650  19.969  1.00 93.15           H  
ATOM   4627 HD12 LEU A 305     -21.009 -11.565  21.324  1.00 93.15           H  
ATOM   4628 HD13 LEU A 305     -21.237 -13.317  21.513  1.00 93.15           H  
ATOM   4629  CD2 LEU A 305     -23.093 -13.593  19.509  1.00 93.15           C  
ATOM   4630 HD21 LEU A 305     -24.096 -13.495  19.095  1.00 93.15           H  
ATOM   4631 HD22 LEU A 305     -22.384 -13.709  18.690  1.00 93.15           H  
ATOM   4632 HD23 LEU A 305     -23.059 -14.477  20.146  1.00 93.15           H  
ATOM   4633  N   GLY A 306     -26.919 -12.486  22.760  1.00 87.67           N  
ATOM   4634  H   GLY A 306     -26.985 -13.327  22.205  1.00 87.67           H  
ATOM   4635  CA  GLY A 306     -27.705 -12.403  23.991  1.00 87.67           C  
ATOM   4636  HA2 GLY A 306     -27.893 -11.359  24.241  1.00 87.67           H  
ATOM   4637  HA3 GLY A 306     -28.663 -12.896  23.833  1.00 87.67           H  
ATOM   4638  C   GLY A 306     -27.006 -13.070  25.178  1.00 87.67           C  
ATOM   4639  O   GLY A 306     -26.037 -13.803  25.013  1.00 87.67           O  
ATOM   4640  N   ASP A 307     -27.556 -12.915  26.387  1.00 80.11           N  
ATOM   4641  H   ASP A 307     -28.281 -12.223  26.510  1.00 80.11           H  
ATOM   4642  CA  ASP A 307     -27.013 -13.549  27.609  1.00 80.11           C  
ATOM   4643  HA  ASP A 307     -26.003 -13.182  27.787  1.00 80.11           H  
ATOM   4644  C   ASP A 307     -26.954 -15.090  27.534  1.00 80.11           C  
ATOM   4645  CB  ASP A 307     -27.893 -13.177  28.812  1.00 80.11           C  
ATOM   4646  HB2 ASP A 307     -27.509 -13.681  29.699  1.00 80.11           H  
ATOM   4647  HB3 ASP A 307     -28.904 -13.545  28.637  1.00 80.11           H  
ATOM   4648  O   ASP A 307     -26.207 -15.741  28.263  1.00 80.11           O  
ATOM   4649  CG  ASP A 307     -27.937 -11.677  29.100  1.00 80.11           C  
ATOM   4650  OD1 ASP A 307     -26.884 -11.114  29.466  1.00 80.11           O  
ATOM   4651  OD2 ASP A 307     -29.044 -11.111  28.963  1.00 80.11           O  
ATOM   4652  N   LYS A 308     -27.775 -15.696  26.667  1.00 76.67           N  
ATOM   4653  H   LYS A 308     -28.302 -15.092  26.052  1.00 76.67           H  
ATOM   4654  CA  LYS A 308     -27.834 -17.152  26.467  1.00 76.67           C  
ATOM   4655  HA  LYS A 308     -27.611 -17.641  27.415  1.00 76.67           H  
ATOM   4656  C   LYS A 308     -26.772 -17.663  25.490  1.00 76.67           C  
ATOM   4657  CB  LYS A 308     -29.243 -17.567  26.017  1.00 76.67           C  
ATOM   4658  HB2 LYS A 308     -29.485 -17.059  25.084  1.00 76.67           H  
ATOM   4659  HB3 LYS A 308     -29.246 -18.641  25.831  1.00 76.67           H  
ATOM   4660  O   LYS A 308     -26.515 -18.869  25.467  1.00 76.67           O  
ATOM   4661  CG  LYS A 308     -30.310 -17.244  27.076  1.00 76.67           C  
ATOM   4662  HG2 LYS A 308     -30.356 -16.167  27.233  1.00 76.67           H  
ATOM   4663  HG3 LYS A 308     -30.041 -17.727  28.015  1.00 76.67           H  
ATOM   4664  CD  LYS A 308     -31.689 -17.741  26.627  1.00 76.67           C  
ATOM   4665  HD2 LYS A 308     -31.940 -17.277  25.674  1.00 76.67           H  
ATOM   4666  HD3 LYS A 308     -31.655 -18.823  26.501  1.00 76.67           H  
ATOM   4667  CE  LYS A 308     -32.738 -17.368  27.680  1.00 76.67           C  
ATOM   4668  HE2 LYS A 308     -32.449 -17.815  28.631  1.00 76.67           H  
ATOM   4669  HE3 LYS A 308     -32.728 -16.285  27.806  1.00 76.67           H  
ATOM   4670  NZ  LYS A 308     -34.091 -17.828  27.283  1.00 76.67           N  
ATOM   4671  HZ1 LYS A 308     -34.104 -18.832  27.175  1.00 76.67           H  
ATOM   4672  HZ2 LYS A 308     -34.358 -17.406  26.405  1.00 76.67           H  
ATOM   4673  HZ3 LYS A 308     -34.770 -17.569  27.985  1.00 76.67           H  
ATOM   4674  N   ASP A 309     -26.154 -16.777  24.711  1.00 78.54           N  
ATOM   4675  H   ASP A 309     -26.313 -15.790  24.856  1.00 78.54           H  
ATOM   4676  CA  ASP A 309     -25.180 -17.140  23.688  1.00 78.54           C  
ATOM   4677  HA  ASP A 309     -25.474 -18.091  23.245  1.00 78.54           H  
ATOM   4678  C   ASP A 309     -23.799 -17.342  24.313  1.00 78.54           C  
ATOM   4679  CB  ASP A 309     -25.167 -16.109  22.547  1.00 78.54           C  
ATOM   4680  HB2 ASP A 309     -25.000 -15.110  22.951  1.00 78.54           H  
ATOM   4681  HB3 ASP A 309     -24.340 -16.341  21.875  1.00 78.54           H  
ATOM   4682  O   ASP A 309     -22.946 -16.461  24.331  1.00 78.54           O  
ATOM   4683  CG  ASP A 309     -26.459 -16.140  21.730  1.00 78.54           C  
ATOM   4684  OD1 ASP A 309     -26.918 -17.262  21.414  1.00 78.54           O  
ATOM   4685  OD2 ASP A 309     -26.992 -15.042  21.449  1.00 78.54           O  
ATOM   4686  N   LYS A 310     -23.545 -18.563  24.793  1.00 76.88           N  
ATOM   4687  H   LYS A 310     -24.321 -19.210  24.823  1.00 76.88           H  
ATOM   4688  CA  LYS A 310     -22.226 -18.980  25.305  1.00 76.88           C  
ATOM   4689  HA  LYS A 310     -21.819 -18.157  25.893  1.00 76.88           H  
ATOM   4690  C   LYS A 310     -21.187 -19.231  24.204  1.00 76.88           C  
ATOM   4691  CB  LYS A 310     -22.365 -20.204  26.220  1.00 76.88           C  
ATOM   4692  HB2 LYS A 310     -21.371 -20.495  26.561  1.00 76.88           H  
ATOM   4693  HB3 LYS A 310     -22.789 -21.034  25.655  1.00 76.88           H  
ATOM   4694  O   LYS A 310     -20.151 -19.832  24.466  1.00 76.88           O  
ATOM   4695  CG  LYS A 310     -23.227 -19.926  27.455  1.00 76.88           C  
ATOM   4696  HG2 LYS A 310     -22.867 -19.025  27.952  1.00 76.88           H  
ATOM   4697  HG3 LYS A 310     -24.266 -19.781  27.159  1.00 76.88           H  
ATOM   4698  CD  LYS A 310     -23.125 -21.111  28.419  1.00 76.88           C  
ATOM   4699  HD2 LYS A 310     -22.081 -21.244  28.703  1.00 76.88           H  
ATOM   4700  HD3 LYS A 310     -23.480 -22.014  27.922  1.00 76.88           H  
ATOM   4701  CE  LYS A 310     -23.964 -20.834  29.666  1.00 76.88           C  
ATOM   4702  HE2 LYS A 310     -23.661 -19.870  30.074  1.00 76.88           H  
ATOM   4703  HE3 LYS A 310     -25.011 -20.756  29.372  1.00 76.88           H  
ATOM   4704  NZ  LYS A 310     -23.776 -21.900  30.679  1.00 76.88           N  
ATOM   4705  HZ1 LYS A 310     -24.049 -22.798  30.304  1.00 76.88           H  
ATOM   4706  HZ2 LYS A 310     -22.803 -21.946  30.947  1.00 76.88           H  
ATOM   4707  HZ3 LYS A 310     -24.323 -21.701  31.504  1.00 76.88           H  
ATOM   4708  N   SER A 311     -21.463 -18.841  22.959  1.00 84.77           N  
ATOM   4709  H   SER A 311     -22.286 -18.278  22.800  1.00 84.77           H  
ATOM   4710  CA  SER A 311     -20.558 -19.094  21.832  1.00 84.77           C  
ATOM   4711  HA  SER A 311     -20.244 -20.137  21.864  1.00 84.77           H  
ATOM   4712  C   SER A 311     -19.287 -18.246  21.882  1.00 84.77           C  
ATOM   4713  CB  SER A 311     -21.283 -18.862  20.505  1.00 84.77           C  
ATOM   4714  HB2 SER A 311     -20.599 -19.065  19.680  1.00 84.77           H  
ATOM   4715  HB3 SER A 311     -22.122 -19.554  20.434  1.00 84.77           H  
ATOM   4716  O   SER A 311     -18.281 -18.637  21.294  1.00 84.77           O  
ATOM   4717  OG  SER A 311     -21.772 -17.539  20.403  1.00 84.77           O  
ATOM   4718  HG  SER A 311     -21.047 -16.910  20.415  1.00 84.77           H  
ATOM   4719  N   LEU A 312     -19.332 -17.091  22.555  1.00 89.69           N  
ATOM   4720  H   LEU A 312     -20.180 -16.847  23.046  1.00 89.69           H  
ATOM   4721  CA  LEU A 312     -18.210 -16.167  22.680  1.00 89.69           C  
ATOM   4722  HA  LEU A 312     -17.296 -16.679  22.379  1.00 89.69           H  
ATOM   4723  C   LEU A 312     -18.051 -15.719  24.135  1.00 89.69           C  
ATOM   4724  CB  LEU A 312     -18.442 -14.975  21.737  1.00 89.69           C  
ATOM   4725  HB2 LEU A 312     -19.383 -14.500  22.016  1.00 89.69           H  
ATOM   4726  HB3 LEU A 312     -18.534 -15.340  20.714  1.00 89.69           H  
ATOM   4727  O   LEU A 312     -18.936 -15.084  24.699  1.00 89.69           O  
ATOM   4728  CG  LEU A 312     -17.332 -13.911  21.794  1.00 89.69           C  
ATOM   4729  HG  LEU A 312     -17.217 -13.544  22.814  1.00 89.69           H  
ATOM   4730  CD1 LEU A 312     -15.988 -14.464  21.321  1.00 89.69           C  
ATOM   4731 HD11 LEU A 312     -15.652 -15.258  21.988  1.00 89.69           H  
ATOM   4732 HD12 LEU A 312     -16.082 -14.851  20.307  1.00 89.69           H  
ATOM   4733 HD13 LEU A 312     -15.247 -13.666  21.358  1.00 89.69           H  
ATOM   4734  CD2 LEU A 312     -17.707 -12.728  20.906  1.00 89.69           C  
ATOM   4735 HD21 LEU A 312     -16.888 -12.010  20.888  1.00 89.69           H  
ATOM   4736 HD22 LEU A 312     -18.579 -12.229  21.327  1.00 89.69           H  
ATOM   4737 HD23 LEU A 312     -17.930 -13.067  19.894  1.00 89.69           H  
ATOM   4738  N   GLU A 313     -16.898 -16.021  24.723  1.00 88.60           N  
ATOM   4739  H   GLU A 313     -16.220 -16.574  24.219  1.00 88.60           H  
ATOM   4740  CA  GLU A 313     -16.543 -15.575  26.068  1.00 88.60           C  
ATOM   4741  HA  GLU A 313     -17.445 -15.480  26.673  1.00 88.60           H  
ATOM   4742  C   GLU A 313     -15.861 -14.206  26.006  1.00 88.60           C  
ATOM   4743  CB  GLU A 313     -15.638 -16.609  26.747  1.00 88.60           C  
ATOM   4744  HB2 GLU A 313     -15.280 -16.193  27.689  1.00 88.60           H  
ATOM   4745  HB3 GLU A 313     -14.782 -16.802  26.100  1.00 88.60           H  
ATOM   4746  O   GLU A 313     -14.722 -14.090  25.539  1.00 88.60           O  
ATOM   4747  CG  GLU A 313     -16.367 -17.930  27.036  1.00 88.60           C  
ATOM   4748  HG2 GLU A 313     -17.203 -17.727  27.705  1.00 88.60           H  
ATOM   4749  HG3 GLU A 313     -16.769 -18.328  26.104  1.00 88.60           H  
ATOM   4750  CD  GLU A 313     -15.453 -18.992  27.667  1.00 88.60           C  
ATOM   4751  OE1 GLU A 313     -15.980 -20.083  27.980  1.00 88.60           O  
ATOM   4752  OE2 GLU A 313     -14.234 -18.731  27.808  1.00 88.60           O  
ATOM   4753  N   VAL A 314     -16.568 -13.183  26.489  1.00 91.21           N  
ATOM   4754  H   VAL A 314     -17.501 -13.365  26.829  1.00 91.21           H  
ATOM   4755  CA  VAL A 314     -16.061 -11.816  26.658  1.00 91.21           C  
ATOM   4756  HA  VAL A 314     -15.184 -11.683  26.025  1.00 91.21           H  
ATOM   4757  C   VAL A 314     -15.635 -11.633  28.112  1.00 91.21           C  
ATOM   4758  CB  VAL A 314     -17.110 -10.769  26.232  1.00 91.21           C  
ATOM   4759  HB  VAL A 314     -17.977 -10.839  26.888  1.00 91.21           H  
ATOM   4760  O   VAL A 314     -16.403 -11.901  29.033  1.00 91.21           O  
ATOM   4761  CG1 VAL A 314     -16.548  -9.345  26.311  1.00 91.21           C  
ATOM   4762 HG11 VAL A 314     -17.325  -8.634  26.031  1.00 91.21           H  
ATOM   4763 HG12 VAL A 314     -15.704  -9.225  25.632  1.00 91.21           H  
ATOM   4764 HG13 VAL A 314     -16.239  -9.106  27.328  1.00 91.21           H  
ATOM   4765  CG2 VAL A 314     -17.571 -11.019  24.788  1.00 91.21           C  
ATOM   4766 HG21 VAL A 314     -18.138 -11.948  24.731  1.00 91.21           H  
ATOM   4767 HG22 VAL A 314     -16.707 -11.081  24.126  1.00 91.21           H  
ATOM   4768 HG23 VAL A 314     -18.221 -10.205  24.466  1.00 91.21           H  
ATOM   4769  N   SER A 315     -14.389 -11.213  28.320  1.00 91.75           N  
ATOM   4770  H   SER A 315     -13.832 -10.967  27.514  1.00 91.75           H  
ATOM   4771  CA  SER A 315     -13.799 -10.988  29.642  1.00 91.75           C  
ATOM   4772  HA  SER A 315     -14.587 -11.003  30.396  1.00 91.75           H  
ATOM   4773  C   SER A 315     -13.113  -9.625  29.710  1.00 91.75           C  
ATOM   4774  CB  SER A 315     -12.801 -12.112  29.962  1.00 91.75           C  
ATOM   4775  HB2 SER A 315     -12.596 -12.112  31.032  1.00 91.75           H  
ATOM   4776  HB3 SER A 315     -13.243 -13.073  29.697  1.00 91.75           H  
ATOM   4777  O   SER A 315     -12.761  -9.060  28.675  1.00 91.75           O  
ATOM   4778  OG  SER A 315     -11.576 -11.939  29.266  1.00 91.75           O  
ATOM   4779  HG  SER A 315     -11.772 -11.679  28.363  1.00 91.75           H  
ATOM   4780  N   LYS A 316     -12.804  -9.161  30.926  1.00 91.22           N  
ATOM   4781  H   LYS A 316     -13.208  -9.615  31.733  1.00 91.22           H  
ATOM   4782  CA  LYS A 316     -11.980  -7.960  31.146  1.00 91.22           C  
ATOM   4783  HA  LYS A 316     -12.448  -7.110  30.648  1.00 91.22           H  
ATOM   4784  C   LYS A 316     -10.570  -8.058  30.565  1.00 91.22           C  
ATOM   4785  CB  LYS A 316     -11.880  -7.643  32.644  1.00 91.22           C  
ATOM   4786  HB2 LYS A 316     -11.222  -6.783  32.765  1.00 91.22           H  
ATOM   4787  HB3 LYS A 316     -11.448  -8.490  33.177  1.00 91.22           H  
ATOM   4788  O   LYS A 316      -9.903  -7.049  30.413  1.00 91.22           O  
ATOM   4789  CG  LYS A 316     -13.243  -7.291  33.241  1.00 91.22           C  
ATOM   4790  HG2 LYS A 316     -13.705  -6.522  32.622  1.00 91.22           H  
ATOM   4791  HG3 LYS A 316     -13.886  -8.172  33.256  1.00 91.22           H  
ATOM   4792  CD  LYS A 316     -13.083  -6.746  34.659  1.00 91.22           C  
ATOM   4793  HD2 LYS A 316     -12.417  -5.884  34.624  1.00 91.22           H  
ATOM   4794  HD3 LYS A 316     -12.671  -7.511  35.317  1.00 91.22           H  
ATOM   4795  CE  LYS A 316     -14.462  -6.306  35.141  1.00 91.22           C  
ATOM   4796  HE2 LYS A 316     -14.927  -5.737  34.335  1.00 91.22           H  
ATOM   4797  HE3 LYS A 316     -15.095  -7.179  35.301  1.00 91.22           H  
ATOM   4798  NZ  LYS A 316     -14.368  -5.454  36.343  1.00 91.22           N  
ATOM   4799  HZ1 LYS A 316     -15.294  -5.136  36.591  1.00 91.22           H  
ATOM   4800  HZ2 LYS A 316     -13.821  -4.638  36.107  1.00 91.22           H  
ATOM   4801  HZ3 LYS A 316     -13.934  -5.947  37.110  1.00 91.22           H  
ATOM   4802  N   ASN A 317     -10.064  -9.255  30.260  1.00 92.85           N  
ATOM   4803  H   ASN A 317     -10.678 -10.057  30.286  1.00 92.85           H  
ATOM   4804  CA  ASN A 317      -8.753  -9.393  29.630  1.00 92.85           C  
ATOM   4805  HA  ASN A 317      -8.086  -8.623  30.017  1.00 92.85           H  
ATOM   4806  C   ASN A 317      -8.881  -9.175  28.116  1.00 92.85           C  
ATOM   4807  CB  ASN A 317      -8.155 -10.755  30.011  1.00 92.85           C  
ATOM   4808  HB2 ASN A 317      -8.782 -11.556  29.619  1.00 92.85           H  
ATOM   4809  HB3 ASN A 317      -8.140 -10.832  31.098  1.00 92.85           H  
ATOM   4810  O   ASN A 317      -9.344 -10.066  27.396  1.00 92.85           O  
ATOM   4811  CG  ASN A 317      -6.743 -10.942  29.481  1.00 92.85           C  
ATOM   4812  ND2 ASN A 317      -5.876 -11.543  30.261  1.00 92.85           N  
ATOM   4813 HD21 ASN A 317      -6.125 -11.788  31.208  1.00 92.85           H  
ATOM   4814 HD22 ASN A 317      -4.940 -11.632  29.890  1.00 92.85           H  
ATOM   4815  OD1 ASN A 317      -6.389 -10.585  28.369  1.00 92.85           O  
ATOM   4816  N   ALA A 318      -8.424  -8.015  27.637  1.00 93.09           N  
ATOM   4817  H   ALA A 318      -8.075  -7.330  28.292  1.00 93.09           H  
ATOM   4818  CA  ALA A 318      -8.544  -7.608  26.239  1.00 93.09           C  
ATOM   4819  HA  ALA A 318      -9.602  -7.527  25.988  1.00 93.09           H  
ATOM   4820  C   ALA A 318      -7.912  -8.619  25.264  1.00 93.09           C  
ATOM   4821  CB  ALA A 318      -7.908  -6.219  26.098  1.00 93.09           C  
ATOM   4822  HB1 ALA A 318      -6.843  -6.265  26.325  1.00 93.09           H  
ATOM   4823  HB2 ALA A 318      -8.380  -5.522  26.791  1.00 93.09           H  
ATOM   4824  HB3 ALA A 318      -8.048  -5.851  25.082  1.00 93.09           H  
ATOM   4825  O   ALA A 318      -8.518  -8.968  24.250  1.00 93.09           O  
ATOM   4826  N   ALA A 319      -6.737  -9.164  25.600  1.00 93.18           N  
ATOM   4827  H   ALA A 319      -6.336  -8.912  26.492  1.00 93.18           H  
ATOM   4828  CA  ALA A 319      -6.024 -10.114  24.746  1.00 93.18           C  
ATOM   4829  HA  ALA A 319      -5.961  -9.696  23.742  1.00 93.18           H  
ATOM   4830  C   ALA A 319      -6.751 -11.467  24.639  1.00 93.18           C  
ATOM   4831  CB  ALA A 319      -4.600 -10.284  25.290  1.00 93.18           C  
ATOM   4832  HB1 ALA A 319      -4.626 -10.696  26.299  1.00 93.18           H  
ATOM   4833  HB2 ALA A 319      -4.040 -10.956  24.640  1.00 93.18           H  
ATOM   4834  HB3 ALA A 319      -4.099  -9.316  25.308  1.00 93.18           H  
ATOM   4835  O   ALA A 319      -6.839 -12.049  23.554  1.00 93.18           O  
ATOM   4836  N   THR A 320      -7.298 -11.968  25.752  1.00 93.71           N  
ATOM   4837  H   THR A 320      -7.183 -11.456  26.615  1.00 93.71           H  
ATOM   4838  CA  THR A 320      -8.100 -13.203  25.760  1.00 93.71           C  
ATOM   4839  HA  THR A 320      -7.528 -13.999  25.286  1.00 93.71           H  
ATOM   4840  C   THR A 320      -9.388 -13.020  24.962  1.00 93.71           C  
ATOM   4841  CB  THR A 320      -8.433 -13.642  27.193  1.00 93.71           C  
ATOM   4842  HB  THR A 320      -9.012 -12.863  27.689  1.00 93.71           H  
ATOM   4843  O   THR A 320      -9.711 -13.860  24.121  1.00 93.71           O  
ATOM   4844  CG2 THR A 320      -9.206 -14.959  27.246  1.00 93.71           C  
ATOM   4845 HG21 THR A 320      -8.669 -15.734  26.698  1.00 93.71           H  
ATOM   4846 HG22 THR A 320      -9.338 -15.270  28.282  1.00 93.71           H  
ATOM   4847 HG23 THR A 320     -10.195 -14.829  26.805  1.00 93.71           H  
ATOM   4848  OG1 THR A 320      -7.239 -13.862  27.910  1.00 93.71           O  
ATOM   4849  HG1 THR A 320      -7.483 -13.954  28.834  1.00 93.71           H  
ATOM   4850  N   THR A 321     -10.085 -11.901  25.174  1.00 95.40           N  
ATOM   4851  H   THR A 321      -9.774 -11.257  25.886  1.00 95.40           H  
ATOM   4852  CA  THR A 321     -11.319 -11.558  24.457  1.00 95.40           C  
ATOM   4853  HA  THR A 321     -12.047 -12.356  24.602  1.00 95.40           H  
ATOM   4854  C   THR A 321     -11.072 -11.430  22.953  1.00 95.40           C  
ATOM   4855  CB  THR A 321     -11.916 -10.272  25.046  1.00 95.40           C  
ATOM   4856  HB  THR A 321     -11.187  -9.464  24.984  1.00 95.40           H  
ATOM   4857  O   THR A 321     -11.803 -12.038  22.171  1.00 95.40           O  
ATOM   4858  CG2 THR A 321     -13.210  -9.845  24.359  1.00 95.40           C  
ATOM   4859 HG21 THR A 321     -13.588  -8.942  24.838  1.00 95.40           H  
ATOM   4860 HG22 THR A 321     -13.953 -10.640  24.423  1.00 95.40           H  
ATOM   4861 HG23 THR A 321     -13.026  -9.616  23.309  1.00 95.40           H  
ATOM   4862  OG1 THR A 321     -12.228 -10.522  26.401  1.00 95.40           O  
ATOM   4863  HG1 THR A 321     -12.271  -9.678  26.858  1.00 95.40           H  
ATOM   4864  N   LEU A 322     -10.000 -10.743  22.534  1.00 96.13           N  
ATOM   4865  H   LEU A 322      -9.454 -10.229  23.210  1.00 96.13           H  
ATOM   4866  CA  LEU A 322      -9.605 -10.651  21.125  1.00 96.13           C  
ATOM   4867  HA  LEU A 322     -10.435 -10.215  20.569  1.00 96.13           H  
ATOM   4868  C   LEU A 322      -9.351 -12.040  20.534  1.00 96.13           C  
ATOM   4869  CB  LEU A 322      -8.378  -9.728  20.988  1.00 96.13           C  
ATOM   4870  HB2 LEU A 322      -7.570 -10.127  21.601  1.00 96.13           H  
ATOM   4871  HB3 LEU A 322      -8.632  -8.742  21.377  1.00 96.13           H  
ATOM   4872  O   LEU A 322      -9.959 -12.397  19.530  1.00 96.13           O  
ATOM   4873  CG  LEU A 322      -7.864  -9.573  19.541  1.00 96.13           C  
ATOM   4874  HG  LEU A 322      -7.618 -10.555  19.136  1.00 96.13           H  
ATOM   4875  CD1 LEU A 322      -8.887  -8.895  18.626  1.00 96.13           C  
ATOM   4876 HD11 LEU A 322      -9.781  -9.512  18.530  1.00 96.13           H  
ATOM   4877 HD12 LEU A 322      -8.456  -8.760  17.634  1.00 96.13           H  
ATOM   4878 HD13 LEU A 322      -9.154  -7.916  19.025  1.00 96.13           H  
ATOM   4879  CD2 LEU A 322      -6.593  -8.732  19.525  1.00 96.13           C  
ATOM   4880 HD21 LEU A 322      -6.179  -8.702  18.516  1.00 96.13           H  
ATOM   4881 HD22 LEU A 322      -5.847  -9.155  20.198  1.00 96.13           H  
ATOM   4882 HD23 LEU A 322      -6.835  -7.717  19.840  1.00 96.13           H  
ATOM   4883  N   LYS A 323      -8.524 -12.870  21.180  1.00 95.38           N  
ATOM   4884  H   LYS A 323      -8.071 -12.525  22.015  1.00 95.38           H  
ATOM   4885  CA  LYS A 323      -8.215 -14.228  20.701  1.00 95.38           C  
ATOM   4886  HA  LYS A 323      -7.753 -14.146  19.717  1.00 95.38           H  
ATOM   4887  C   LYS A 323      -9.472 -15.090  20.532  1.00 95.38           C  
ATOM   4888  CB  LYS A 323      -7.223 -14.868  21.679  1.00 95.38           C  
ATOM   4889  HB2 LYS A 323      -6.349 -14.222  21.762  1.00 95.38           H  
ATOM   4890  HB3 LYS A 323      -7.688 -14.941  22.662  1.00 95.38           H  
ATOM   4891  O   LYS A 323      -9.615 -15.775  19.515  1.00 95.38           O  
ATOM   4892  CG  LYS A 323      -6.772 -16.262  21.225  1.00 95.38           C  
ATOM   4893  HG2 LYS A 323      -6.267 -16.186  20.262  1.00 95.38           H  
ATOM   4894  HG3 LYS A 323      -7.635 -16.922  21.127  1.00 95.38           H  
ATOM   4895  CD  LYS A 323      -5.819 -16.855  22.264  1.00 95.38           C  
ATOM   4896  HD2 LYS A 323      -6.334 -16.903  23.224  1.00 95.38           H  
ATOM   4897  HD3 LYS A 323      -4.948 -16.206  22.360  1.00 95.38           H  
ATOM   4898  CE  LYS A 323      -5.384 -18.259  21.841  1.00 95.38           C  
ATOM   4899  HE2 LYS A 323      -4.864 -18.187  20.886  1.00 95.38           H  
ATOM   4900  HE3 LYS A 323      -6.277 -18.867  21.699  1.00 95.38           H  
ATOM   4901  NZ  LYS A 323      -4.506 -18.862  22.872  1.00 95.38           N  
ATOM   4902  HZ1 LYS A 323      -3.691 -18.283  23.016  1.00 95.38           H  
ATOM   4903  HZ2 LYS A 323      -4.207 -19.788  22.600  1.00 95.38           H  
ATOM   4904  HZ3 LYS A 323      -5.000 -18.922  23.751  1.00 95.38           H  
ATOM   4905  N   ASN A 324     -10.374 -15.061  21.513  1.00 95.51           N  
ATOM   4906  H   ASN A 324     -10.182 -14.488  22.322  1.00 95.51           H  
ATOM   4907  CA  ASN A 324     -11.636 -15.797  21.468  1.00 95.51           C  
ATOM   4908  HA  ASN A 324     -11.435 -16.849  21.268  1.00 95.51           H  
ATOM   4909  C   ASN A 324     -12.531 -15.290  20.331  1.00 95.51           C  
ATOM   4910  CB  ASN A 324     -12.335 -15.676  22.832  1.00 95.51           C  
ATOM   4911  HB2 ASN A 324     -12.365 -14.632  23.144  1.00 95.51           H  
ATOM   4912  HB3 ASN A 324     -13.365 -16.021  22.739  1.00 95.51           H  
ATOM   4913  O   ASN A 324     -13.065 -16.093  19.562  1.00 95.51           O  
ATOM   4914  CG  ASN A 324     -11.687 -16.500  23.931  1.00 95.51           C  
ATOM   4915  ND2 ASN A 324     -12.149 -16.320  25.146  1.00 95.51           N  
ATOM   4916 HD21 ASN A 324     -12.883 -15.647  25.317  1.00 95.51           H  
ATOM   4917 HD22 ASN A 324     -11.857 -16.955  25.875  1.00 95.51           H  
ATOM   4918  OD1 ASN A 324     -10.817 -17.335  23.700  1.00 95.51           O  
ATOM   4919  N   PHE A 325     -12.631 -13.970  20.171  1.00 97.07           N  
ATOM   4920  H   PHE A 325     -12.179 -13.361  20.837  1.00 97.07           H  
ATOM   4921  CA  PHE A 325     -13.422 -13.343  19.118  1.00 97.07           C  
ATOM   4922  HA  PHE A 325     -14.432 -13.750  19.154  1.00 97.07           H  
ATOM   4923  C   PHE A 325     -12.883 -13.637  17.717  1.00 97.07           C  
ATOM   4924  CB  PHE A 325     -13.500 -11.837  19.377  1.00 97.07           C  
ATOM   4925  HB2 PHE A 325     -13.985 -11.664  20.338  1.00 97.07           H  
ATOM   4926  HB3 PHE A 325     -12.492 -11.427  19.435  1.00 97.07           H  
ATOM   4927  O   PHE A 325     -13.651 -14.019  16.839  1.00 97.07           O  
ATOM   4928  CG  PHE A 325     -14.276 -11.109  18.304  1.00 97.07           C  
ATOM   4929  CD1 PHE A 325     -13.664 -10.093  17.548  1.00 97.07           C  
ATOM   4930  HD1 PHE A 325     -12.649  -9.789  17.760  1.00 97.07           H  
ATOM   4931  CD2 PHE A 325     -15.606 -11.478  18.035  1.00 97.07           C  
ATOM   4932  HD2 PHE A 325     -16.081 -12.260  18.608  1.00 97.07           H  
ATOM   4933  CE1 PHE A 325     -14.388  -9.442  16.536  1.00 97.07           C  
ATOM   4934  HE1 PHE A 325     -13.927  -8.634  15.988  1.00 97.07           H  
ATOM   4935  CE2 PHE A 325     -16.328 -10.828  17.024  1.00 97.07           C  
ATOM   4936  HE2 PHE A 325     -17.354 -11.109  16.843  1.00 97.07           H  
ATOM   4937  CZ  PHE A 325     -15.723  -9.803  16.277  1.00 97.07           C  
ATOM   4938  HZ  PHE A 325     -16.292  -9.273  15.528  1.00 97.07           H
[truncated: 724,230 more chars]
