# Supplementary material for: Phylogenetic inference of the emergence of sequence modules and protein-protein interactions in the ADAMTS-TSL family
Source: PLoS Comput Biol. 2023 Aug 31;19(8):e1011404. doi: 10.1371/journal.pcbi.1011404 (PMC10499240; doi:10.1371/journal.pcbi.1011404)
Supplement: S2 File — (PDB) [file pcbi.1011404.s016.pdb]

ATOM      1  N   SER A   1       4.474 -10.456  -2.133  1.00 90.32           N  
ATOM      2  H   SER A   1       5.461 -10.262  -2.037  1.00 90.32           H  
ATOM      3  H2  SER A   1       4.142 -10.092  -3.015  1.00 90.32           H  
ATOM      4  H3  SER A   1       4.338 -11.456  -2.101  1.00 90.32           H  
ATOM      5  CA  SER A   1       3.735  -9.825  -1.026  1.00 90.32           C  
ATOM      6  HA  SER A   1       3.973  -8.763  -0.967  1.00 90.32           H  
ATOM      7  C   SER A   1       4.119 -10.471   0.294  1.00 90.32           C  
ATOM      8  CB  SER A   1       2.244  -9.946  -1.253  1.00 90.32           C  
ATOM      9  HB2 SER A   1       1.982 -10.958  -1.561  1.00 90.32           H  
ATOM     10  HB3 SER A   1       1.935  -9.218  -2.003  1.00 90.32           H  
ATOM     11  O   SER A   1       4.327 -11.689   0.332  1.00 90.32           O  
ATOM     12  OG  SER A   1       1.615  -9.675  -0.051  1.00 90.32           O  
ATOM     13  HG  SER A   1       1.352  -8.752  -0.060  1.00 90.32           H  
ATOM     14  N   ILE A   2       4.248  -9.667   1.350  1.00 90.93           N  
ATOM     15  H   ILE A   2       3.896  -8.724   1.273  1.00 90.93           H  
ATOM     16  CA  ILE A   2       4.608 -10.099   2.706  1.00 90.93           C  
ATOM     17  HA  ILE A   2       4.513 -11.182   2.788  1.00 90.93           H  
ATOM     18  C   ILE A   2       3.607  -9.469   3.677  1.00 90.93           C  
ATOM     19  CB  ILE A   2       6.065  -9.700   3.058  1.00 90.93           C  
ATOM     20  HB  ILE A   2       6.144  -8.614   3.014  1.00 90.93           H  
ATOM     21  O   ILE A   2       3.598  -8.256   3.830  1.00 90.93           O  
ATOM     22  CG1 ILE A   2       7.073 -10.296   2.046  1.00 90.93           C  
ATOM     23 HG12 ILE A   2       6.991 -11.383   2.063  1.00 90.93           H  
ATOM     24 HG13 ILE A   2       6.819  -9.952   1.043  1.00 90.93           H  
ATOM     25  CG2 ILE A   2       6.420 -10.149   4.489  1.00 90.93           C  
ATOM     26 HG21 ILE A   2       6.424 -11.237   4.559  1.00 90.93           H  
ATOM     27 HG22 ILE A   2       7.397  -9.765   4.782  1.00 90.93           H  
ATOM     28 HG23 ILE A   2       5.703  -9.750   5.207  1.00 90.93           H  
ATOM     29  CD1 ILE A   2       8.537  -9.905   2.285  1.00 90.93           C  
ATOM     30 HD11 ILE A   2       9.145 -10.253   1.450  1.00 90.93           H  
ATOM     31 HD12 ILE A   2       8.913 -10.366   3.199  1.00 90.93           H  
ATOM     32 HD13 ILE A   2       8.625  -8.821   2.359  1.00 90.93           H  
ATOM     33  N   SER A   3       2.816 -10.301   4.355  1.00 93.84           N  
ATOM     34  H   SER A   3       2.945 -11.295   4.235  1.00 93.84           H  
ATOM     35  CA  SER A   3       1.978  -9.882   5.478  1.00 93.84           C  
ATOM     36  HA  SER A   3       1.358  -9.038   5.178  1.00 93.84           H  
ATOM     37  C   SER A   3       2.869  -9.461   6.647  1.00 93.84           C  
ATOM     38  CB  SER A   3       1.061 -11.034   5.898  1.00 93.84           C  
ATOM     39  HB2 SER A   3       0.384 -11.287   5.082  1.00 93.84           H  
ATOM     40  HB3 SER A   3       1.668 -11.905   6.145  1.00 93.84           H  
ATOM     41  O   SER A   3       3.775 -10.204   7.039  1.00 93.84           O  
ATOM     42  OG  SER A   3       0.312 -10.658   7.027  1.00 93.84           O  
ATOM     43  HG  SER A   3      -0.034 -11.446   7.453  1.00 93.84           H  
ATOM     44  N   ARG A   4       2.633  -8.273   7.193  1.00 94.15           N  
ATOM     45  H   ARG A   4       1.812  -7.769   6.891  1.00 94.15           H  
ATOM     46  CA  ARG A   4       3.332  -7.729   8.362  1.00 94.15           C  
ATOM     47  HA  ARG A   4       3.971  -8.489   8.812  1.00 94.15           H  
ATOM     48  C   ARG A   4       2.292  -7.345   9.404  1.00 94.15           C  
ATOM     49  CB  ARG A   4       4.190  -6.517   7.966  1.00 94.15           C  
ATOM     50  HB2 ARG A   4       4.613  -6.078   8.870  1.00 94.15           H  
ATOM     51  HB3 ARG A   4       3.554  -5.768   7.495  1.00 94.15           H  
ATOM     52  O   ARG A   4       1.165  -7.032   9.032  1.00 94.15           O  
ATOM     53  CG  ARG A   4       5.335  -6.893   7.013  1.00 94.15           C  
ATOM     54  HG2 ARG A   4       5.969  -7.641   7.489  1.00 94.15           H  
ATOM     55  HG3 ARG A   4       4.928  -7.300   6.087  1.00 94.15           H  
ATOM     56  CD  ARG A   4       6.166  -5.649   6.688  1.00 94.15           C  
ATOM     57  HD2 ARG A   4       5.523  -4.915   6.202  1.00 94.15           H  
ATOM     58  HD3 ARG A   4       6.530  -5.223   7.624  1.00 94.15           H  
ATOM     59  NE  ARG A   4       7.314  -5.959   5.814  1.00 94.15           N  
ATOM     60  HE  ARG A   4       7.403  -6.915   5.500  1.00 94.15           H  
ATOM     61  NH1 ARG A   4       8.203  -3.837   5.812  1.00 94.15           N  
ATOM     62 HH11 ARG A   4       7.450  -3.513   6.402  1.00 94.15           H  
ATOM     63 HH12 ARG A   4       8.939  -3.177   5.607  1.00 94.15           H  
ATOM     64  NH2 ARG A   4       9.263  -5.475   4.734  1.00 94.15           N  
ATOM     65 HH21 ARG A   4       9.984  -4.793   4.546  1.00 94.15           H  
ATOM     66 HH22 ARG A   4       9.413  -6.457   4.550  1.00 94.15           H  
ATOM     67  CZ  ARG A   4       8.246  -5.091   5.456  1.00 94.15           C  
ATOM     68  N   ALA A   5       2.672  -7.400  10.675  1.00 94.84           N  
ATOM     69  H   ALA A   5       3.648  -7.536  10.895  1.00 94.84           H  
ATOM     70  CA  ALA A   5       1.843  -6.824  11.720  1.00 94.84           C  
ATOM     71  HA  ALA A   5       0.825  -7.202  11.622  1.00 94.84           H  
ATOM     72  C   ALA A   5       1.802  -5.304  11.532  1.00 94.84           C  
ATOM     73  CB  ALA A   5       2.392  -7.235  13.091  1.00 94.84           C  
ATOM     74  HB1 ALA A   5       1.784  -6.782  13.875  1.00 94.84           H  
ATOM     75  HB2 ALA A   5       2.358  -8.319  13.200  1.00 94.84           H  
ATOM     76  HB3 ALA A   5       3.416  -6.880  13.206  1.00 94.84           H  
ATOM     77  O   ALA A   5       2.840  -4.714  11.234  1.00 94.84           O  
ATOM     78  N   ARG A   6       0.608  -4.725  11.646  1.00 96.74           N  
ATOM     79  H   ARG A   6      -0.213  -5.303  11.759  1.00 96.74           H  
ATOM     80  CA  ARG A   6       0.363  -3.289  11.630  1.00 96.74           C  
ATOM     81  HA  ARG A   6       1.324  -2.776  11.639  1.00 96.74           H  
ATOM     82  C   ARG A   6      -0.380  -2.886  12.902  1.00 96.74           C  
ATOM     83  CB  ARG A   6      -0.434  -2.873  10.381  1.00 96.74           C  
ATOM     84  HB2 ARG A   6      -1.426  -3.321  10.444  1.00 96.74           H  
ATOM     85  HB3 ARG A   6      -0.568  -1.791  10.395  1.00 96.74           H  
ATOM     86  O   ARG A   6      -1.323  -3.592  13.278  1.00 96.74           O  
ATOM     87  CG  ARG A   6       0.182  -3.276   9.032  1.00 96.74           C  
ATOM     88  HG2 ARG A   6       0.304  -4.359   8.996  1.00 96.74           H  
ATOM     89  HG3 ARG A   6      -0.524  -2.993   8.252  1.00 96.74           H  
ATOM     90  CD  ARG A   6       1.525  -2.600   8.736  1.00 96.74           C  
ATOM     91  HD2 ARG A   6       1.382  -1.521   8.791  1.00 96.74           H  
ATOM     92  HD3 ARG A   6       2.251  -2.886   9.498  1.00 96.74           H  
ATOM     93  NE  ARG A   6       2.011  -2.970   7.387  1.00 96.74           N  
ATOM     94  HE  ARG A   6       1.609  -3.809   6.992  1.00 96.74           H  
ATOM     95  NH1 ARG A   6       3.328  -1.137   7.000  1.00 96.74           N  
ATOM     96 HH11 ARG A   6       2.937  -0.660   7.800  1.00 96.74           H  
ATOM     97 HH12 ARG A   6       3.881  -0.570   6.373  1.00 96.74           H  
ATOM     98  NH2 ARG A   6       3.160  -2.611   5.422  1.00 96.74           N  
ATOM     99 HH21 ARG A   6       2.581  -3.280   4.933  1.00 96.74           H  
ATOM    100 HH22 ARG A   6       3.651  -1.921   4.872  1.00 96.74           H  
ATOM    101  CZ  ARG A   6       2.820  -2.253   6.627  1.00 96.74           C  
ATOM    102  N   GLN A   7       0.047  -1.805  13.538  1.00 96.07           N  
ATOM    103  H   GLN A   7       0.804  -1.266  13.142  1.00 96.07           H  
ATOM    104  CA  GLN A   7      -0.670  -1.154  14.634  1.00 96.07           C  
ATOM    105  HA  GLN A   7      -1.529  -1.751  14.940  1.00 96.07           H  
ATOM    106  C   GLN A   7      -1.168   0.192  14.131  1.00 96.07           C  
ATOM    107  CB  GLN A   7       0.236  -0.942  15.852  1.00 96.07           C  
ATOM    108  HB2 GLN A   7      -0.339  -0.461  16.643  1.00 96.07           H  
ATOM    109  HB3 GLN A   7       1.048  -0.268  15.577  1.00 96.07           H  
ATOM    110  O   GLN A   7      -0.439   0.864  13.424  1.00 96.07           O  
ATOM    111  CG  GLN A   7       0.851  -2.231  16.398  1.00 96.07           C  
ATOM    112  HG2 GLN A   7       1.477  -2.684  15.629  1.00 96.07           H  
ATOM    113  HG3 GLN A   7       1.499  -1.951  17.228  1.00 96.07           H  
ATOM    114  CD  GLN A   7      -0.145  -3.255  16.925  1.00 96.07           C  
ATOM    115  NE2 GLN A   7       0.241  -4.512  16.966  1.00 96.07           N  
ATOM    116 HE21 GLN A   7       1.215  -4.681  16.760  1.00 96.07           H  
ATOM    117 HE22 GLN A   7      -0.339  -5.084  17.563  1.00 96.07           H  
ATOM    118  OE1 GLN A   7      -1.237  -2.994  17.392  1.00 96.07           O  
ATOM    119  N   VAL A   8      -2.413   0.529  14.439  1.00 97.55           N  
ATOM    120  H   VAL A   8      -2.965  -0.107  14.996  1.00 97.55           H  
ATOM    121  CA  VAL A   8      -2.953   1.869  14.222  1.00 97.55           C  
ATOM    122  HA  VAL A   8      -2.256   2.468  13.636  1.00 97.55           H  
ATOM    123  C   VAL A   8      -3.075   2.508  15.592  1.00 97.55           C  
ATOM    124  CB  VAL A   8      -4.303   1.835  13.489  1.00 97.55           C  
ATOM    125  HB  VAL A   8      -5.043   1.369  14.140  1.00 97.55           H  
ATOM    126  O   VAL A   8      -3.923   2.096  16.393  1.00 97.55           O  
ATOM    127  CG1 VAL A   8      -4.767   3.256  13.165  1.00 97.55           C  
ATOM    128 HG11 VAL A   8      -4.864   3.836  14.083  1.00 97.55           H  
ATOM    129 HG12 VAL A   8      -4.022   3.748  12.539  1.00 97.55           H  
ATOM    130 HG13 VAL A   8      -5.729   3.240  12.653  1.00 97.55           H  
ATOM    131  CG2 VAL A   8      -4.255   1.038  12.177  1.00 97.55           C  
ATOM    132 HG21 VAL A   8      -5.234   1.063  11.699  1.00 97.55           H  
ATOM    133 HG22 VAL A   8      -3.519   1.487  11.511  1.00 97.55           H  
ATOM    134 HG23 VAL A   8      -3.986   0.001  12.379  1.00 97.55           H  
ATOM    135  N   GLU A   9      -2.204   3.463  15.871  1.00 97.42           N  
ATOM    136  H   GLU A   9      -1.494   3.694  15.192  1.00 97.42           H  
ATOM    137  CA  GLU A   9      -2.216   4.253  17.094  1.00 97.42           C  
ATOM    138  HA  GLU A   9      -2.419   3.599  17.941  1.00 97.42           H  
ATOM    139  C   GLU A   9      -3.309   5.320  17.013  1.00 97.42           C  
ATOM    140  CB  GLU A   9      -0.842   4.877  17.316  1.00 97.42           C  
ATOM    141  HB2 GLU A   9      -0.888   5.510  18.202  1.00 97.42           H  
ATOM    142  HB3 GLU A   9      -0.586   5.490  16.452  1.00 97.42           H  
ATOM    143  O   GLU A   9      -3.373   6.106  16.068  1.00 97.42           O  
ATOM    144  CG  GLU A   9       0.241   3.816  17.514  1.00 97.42           C  
ATOM    145  HG2 GLU A   9      -0.053   3.163  18.335  1.00 97.42           H  
ATOM    146  HG3 GLU A   9       0.339   3.198  16.621  1.00 97.42           H  
ATOM    147  CD  GLU A   9       1.568   4.509  17.811  1.00 97.42           C  
ATOM    148  OE1 GLU A   9       1.983   4.444  18.991  1.00 97.42           O  
ATOM    149  OE2 GLU A   9       2.105   5.132  16.883  1.00 97.42           O  
ATOM    150  N   LEU A  10      -4.212   5.320  17.993  1.00 98.15           N  
ATOM    151  H   LEU A  10      -4.097   4.641  18.732  1.00 98.15           H  
ATOM    152  CA  LEU A  10      -5.422   6.133  17.982  1.00 98.15           C  
ATOM    153  HA  LEU A  10      -5.485   6.648  17.024  1.00 98.15           H  
ATOM    154  C   LEU A  10      -5.402   7.208  19.064  1.00 98.15           C  
ATOM    155  CB  LEU A  10      -6.680   5.256  18.113  1.00 98.15           C  
ATOM    156  HB2 LEU A  10      -6.633   4.717  19.059  1.00 98.15           H  
ATOM    157  HB3 LEU A  10      -7.543   5.920  18.151  1.00 98.15           H  
ATOM    158  O   LEU A  10      -5.305   6.904  20.261  1.00 98.15           O  
ATOM    159  CG  LEU A  10      -6.906   4.237  16.984  1.00 98.15           C  
ATOM    160  HG  LEU A  10      -6.093   3.510  16.971  1.00 98.15           H  
ATOM    161  CD1 LEU A  10      -8.215   3.493  17.253  1.00 98.15           C  
ATOM    162 HD11 LEU A  10      -9.036   4.207  17.320  1.00 98.15           H  
ATOM    163 HD12 LEU A  10      -8.135   2.936  18.187  1.00 98.15           H  
ATOM    164 HD13 LEU A  10      -8.414   2.811  16.427  1.00 98.15           H  
ATOM    165  CD2 LEU A  10      -7.020   4.891  15.611  1.00 98.15           C  
ATOM    166 HD21 LEU A  10      -7.242   4.143  14.850  1.00 98.15           H  
ATOM    167 HD22 LEU A  10      -6.066   5.358  15.366  1.00 98.15           H  
ATOM    168 HD23 LEU A  10      -7.797   5.656  15.614  1.00 98.15           H  
ATOM    169  N   LEU A  11      -5.632   8.445  18.632  1.00 98.25           N  
ATOM    170  H   LEU A  11      -5.649   8.589  17.633  1.00 98.25           H  
ATOM    171  CA  LEU A  11      -6.176   9.507  19.469  1.00 98.25           C  
ATOM    172  HA  LEU A  11      -5.863   9.343  20.500  1.00 98.25           H  
ATOM    173  C   LEU A  11      -7.707   9.453  19.403  1.00 98.25           C  
ATOM    174  CB  LEU A  11      -5.609  10.861  19.006  1.00 98.25           C  
ATOM    175  HB2 LEU A  11      -5.701  10.929  17.922  1.00 98.25           H  
ATOM    176  HB3 LEU A  11      -4.549  10.900  19.254  1.00 98.25           H  
ATOM    177  O   LEU A  11      -8.291   9.600  18.331  1.00 98.25           O  
ATOM    178  CG  LEU A  11      -6.320  12.077  19.626  1.00 98.25           C  
ATOM    179  HG  LEU A  11      -7.383  12.026  19.391  1.00 98.25           H  
ATOM    180  CD1 LEU A  11      -6.153  12.151  21.143  1.00 98.25           C  
ATOM    181 HD11 LEU A  11      -6.604  11.279  21.616  1.00 98.25           H  
ATOM    182 HD12 LEU A  11      -6.661  13.042  21.513  1.00 98.25           H  
ATOM    183 HD13 LEU A  11      -5.092  12.203  21.386  1.00 98.25           H  
ATOM    184  CD2 LEU A  11      -5.785  13.383  19.052  1.00 98.25           C  
ATOM    185 HD21 LEU A  11      -4.745  13.519  19.348  1.00 98.25           H  
ATOM    186 HD22 LEU A  11      -6.376  14.219  19.427  1.00 98.25           H  
ATOM    187 HD23 LEU A  11      -5.845  13.366  17.964  1.00 98.25           H  
ATOM    188  N   LEU A  12      -8.367   9.298  20.550  1.00 98.59           N  
ATOM    189  H   LEU A  12      -7.829   9.178  21.397  1.00 98.59           H  
ATOM    190  CA  LEU A  12      -9.820   9.454  20.656  1.00 98.59           C  
ATOM    191  HA  LEU A  12     -10.268   9.416  19.663  1.00 98.59           H  
ATOM    192  C   LEU A  12     -10.143  10.823  21.252  1.00 98.59           C  
ATOM    193  CB  LEU A  12     -10.440   8.318  21.486  1.00 98.59           C  
ATOM    194  HB2 LEU A  12     -11.525   8.413  21.432  1.00 98.59           H  
ATOM    195  HB3 LEU A  12     -10.146   8.457  22.526  1.00 98.59           H  
ATOM    196  O   LEU A  12      -9.658  11.156  22.333  1.00 98.59           O  
ATOM    197  CG  LEU A  12     -10.041   6.894  21.060  1.00 98.59           C  
ATOM    198  HG  LEU A  12      -8.969   6.766  21.206  1.00 98.59           H  
ATOM    199  CD1 LEU A  12     -10.765   5.894  21.961  1.00 98.59           C  
ATOM    200 HD11 LEU A  12     -10.420   4.886  21.729  1.00 98.59           H  
ATOM    201 HD12 LEU A  12     -11.840   5.950  21.796  1.00 98.59           H  
ATOM    202 HD13 LEU A  12     -10.544   6.109  23.007  1.00 98.59           H  
ATOM    203  CD2 LEU A  12     -10.373   6.555  19.605  1.00 98.59           C  
ATOM    204 HD21 LEU A  12     -11.448   6.605  19.435  1.00 98.59           H  
ATOM    205 HD22 LEU A  12      -9.865   7.248  18.933  1.00 98.59           H  
ATOM    206 HD23 LEU A  12     -10.024   5.548  19.378  1.00 98.59           H  
ATOM    207  N   VAL A  13     -10.977  11.602  20.574  1.00 98.30           N  
ATOM    208  H   VAL A  13     -11.335  11.276  19.688  1.00 98.30           H  
ATOM    209  CA  VAL A  13     -11.432  12.920  21.025  1.00 98.30           C  
ATOM    210  HA  VAL A  13     -10.998  13.126  22.004  1.00 98.30           H  
ATOM    211  C   VAL A  13     -12.941  12.903  21.163  1.00 98.30           C  
ATOM    212  CB  VAL A  13     -10.978  14.050  20.086  1.00 98.30           C  
ATOM    213  HB  VAL A  13     -11.468  13.952  19.117  1.00 98.30           H  
ATOM    214  O   VAL A  13     -13.634  12.459  20.260  1.00 98.30           O  
ATOM    215  CG1 VAL A  13     -11.317  15.428  20.671  1.00 98.30           C  
ATOM    216 HG11 VAL A  13     -10.953  16.214  20.009  1.00 98.30           H  
ATOM    217 HG12 VAL A  13     -10.859  15.547  21.653  1.00 98.30           H  
ATOM    218 HG13 VAL A  13     -12.396  15.546  20.763  1.00 98.30           H  
ATOM    219  CG2 VAL A  13      -9.464  13.975  19.872  1.00 98.30           C  
ATOM    220 HG21 VAL A  13      -8.955  13.792  20.818  1.00 98.30           H  
ATOM    221 HG22 VAL A  13      -9.100  14.911  19.448  1.00 98.30           H  
ATOM    222 HG23 VAL A  13      -9.249  13.169  19.171  1.00 98.30           H  
ATOM    223  N   ALA A  14     -13.462  13.398  22.275  1.00 98.08           N  
ATOM    224  H   ALA A  14     -12.836  13.735  22.993  1.00 98.08           H  
ATOM    225  CA  ALA A  14     -14.891  13.602  22.465  1.00 98.08           C  
ATOM    226  HA  ALA A  14     -15.441  13.318  21.567  1.00 98.08           H  
ATOM    227  C   ALA A  14     -15.169  15.079  22.718  1.00 98.08           C  
ATOM    228  CB  ALA A  14     -15.358  12.704  23.603  1.00 98.08           C  
ATOM    229  HB1 ALA A  14     -16.371  12.978  23.896  1.00 98.08           H  
ATOM    230  HB2 ALA A  14     -14.690  12.817  24.457  1.00 98.08           H  
ATOM    231  HB3 ALA A  14     -15.356  11.671  23.254  1.00 98.08           H  
ATOM    232  O   ALA A  14     -14.467  15.713  23.509  1.00 98.08           O  
ATOM    233  N   ASP A  15     -16.177  15.621  22.044  1.00 96.84           N  
ATOM    234  H   ASP A  15     -16.717  15.055  21.406  1.00 96.84           H  
ATOM    235  CA  ASP A  15     -16.571  17.014  22.221  1.00 96.84           C  
ATOM    236  HA  ASP A  15     -15.662  17.596  22.375  1.00 96.84           H  
ATOM    237  C   ASP A  15     -17.449  17.239  23.472  1.00 96.84           C  
ATOM    238  CB  ASP A  15     -17.191  17.537  20.916  1.00 96.84           C  
ATOM    239  HB2 ASP A  15     -17.151  18.627  20.935  1.00 96.84           H  
ATOM    240  HB3 ASP A  15     -16.588  17.205  20.071  1.00 96.84           H  
ATOM    241  O   ASP A  15     -17.741  16.327  24.257  1.00 96.84           O  
ATOM    242  CG  ASP A  15     -18.642  17.121  20.693  1.00 96.84           C  
ATOM    243  OD1 ASP A  15     -19.220  16.380  21.519  1.00 96.84           O  
ATOM    244  OD2 ASP A  15     -19.235  17.615  19.721  1.00 96.84           O  
ATOM    245  N   ALA A  16     -17.898  18.482  23.653  1.00 95.96           N  
ATOM    246  H   ALA A  16     -17.627  19.197  22.993  1.00 95.96           H  
ATOM    247  CA  ALA A  16     -18.710  18.871  24.800  1.00 95.96           C  
ATOM    248  HA  ALA A  16     -18.175  18.594  25.708  1.00 95.96           H  
ATOM    249  C   ALA A  16     -20.082  18.172  24.838  1.00 95.96           C  
ATOM    250  CB  ALA A  16     -18.858  20.394  24.770  1.00 95.96           C  
ATOM    251  HB1 ALA A  16     -19.428  20.702  23.893  1.00 95.96           H  
ATOM    252  HB2 ALA A  16     -19.383  20.720  25.668  1.00 95.96           H  
ATOM    253  HB3 ALA A  16     -17.874  20.863  24.744  1.00 95.96           H  
ATOM    254  O   ALA A  16     -20.610  17.903  25.922  1.00 95.96           O  
ATOM    255  N   SER A  17     -20.657  17.842  23.677  1.00 95.64           N  
ATOM    256  H   SER A  17     -20.125  17.954  22.826  1.00 95.64           H  
ATOM    257  CA  SER A  17     -21.945  17.147  23.587  1.00 95.64           C  
ATOM    258  HA  SER A  17     -22.667  17.681  24.205  1.00 95.64           H  
ATOM    259  C   SER A  17     -21.840  15.716  24.135  1.00 95.64           C  
ATOM    260  CB  SER A  17     -22.457  17.189  22.141  1.00 95.64           C  
ATOM    261  HB2 SER A  17     -22.350  18.194  21.733  1.00 95.64           H  
ATOM    262  HB3 SER A  17     -23.516  16.930  22.131  1.00 95.64           H  
ATOM    263  O   SER A  17     -22.682  15.283  24.929  1.00 95.64           O  
ATOM    264  OG  SER A  17     -21.765  16.272  21.328  1.00 95.64           O  
ATOM    265  HG  SER A  17     -20.831  16.491  21.286  1.00 95.64           H  
ATOM    266  N   MET A  18     -20.735  15.029  23.834  1.00 96.82           N  
ATOM    267  H   MET A  18     -20.104  15.437  23.158  1.00 96.82           H  
ATOM    268  CA  MET A  18     -20.396  13.724  24.404  1.00 96.82           C  
ATOM    269  HA  MET A  18     -21.217  13.029  24.225  1.00 96.82           H  
ATOM    270  C   MET A  18     -20.164  13.811  25.916  1.00 96.82           C  
ATOM    271  CB  MET A  18     -19.125  13.200  23.728  1.00 96.82           C  
ATOM    272  HB2 MET A  18     -18.776  12.315  24.261  1.00 96.82           H  
ATOM    273  HB3 MET A  18     -18.348  13.962  23.792  1.00 96.82           H  
ATOM    274  O   MET A  18     -20.698  13.002  26.681  1.00 96.82           O  
ATOM    275  CG  MET A  18     -19.317  12.844  22.257  1.00 96.82           C  
ATOM    276  HG2 MET A  18     -19.692  13.721  21.728  1.00 96.82           H  
ATOM    277  HG3 MET A  18     -18.347  12.586  21.831  1.00 96.82           H  
ATOM    278  SD  MET A  18     -20.450  11.470  21.970  1.00 96.82           S  
ATOM    279  CE  MET A  18     -19.505  10.068  22.612  1.00 96.82           C  
ATOM    280  HE1 MET A  18     -20.069   9.152  22.434  1.00 96.82           H  
ATOM    281  HE2 MET A  18     -19.349  10.182  23.684  1.00 96.82           H  
ATOM    282  HE3 MET A  18     -18.544  10.003  22.103  1.00 96.82           H  
ATOM    283  N   ALA A  19     -19.394  14.806  26.368  1.00 95.91           N  
ATOM    284  H   ALA A  19     -18.964  15.421  25.692  1.00 95.91           H  
ATOM    285  CA  ALA A  19     -19.114  15.020  27.789  1.00 95.91           C  
ATOM    286  HA  ALA A  19     -18.627  14.136  28.203  1.00 95.91           H  
ATOM    287  C   ALA A  19     -20.395  15.229  28.607  1.00 95.91           C  
ATOM    288  CB  ALA A  19     -18.147  16.201  27.923  1.00 95.91           C  
ATOM    289  HB1 ALA A  19     -17.265  16.031  27.306  1.00 95.91           H  
ATOM    290  HB2 ALA A  19     -18.630  17.121  27.593  1.00 95.91           H  
ATOM    291  HB3 ALA A  19     -17.842  16.312  28.963  1.00 95.91           H  
ATOM    292  O   ALA A  19     -20.527  14.676  29.702  1.00 95.91           O  
ATOM    293  N   ARG A  20     -21.362  15.970  28.057  1.00 94.64           N  
ATOM    294  H   ARG A  20     -21.163  16.409  27.169  1.00 94.64           H  
ATOM    295  CA  ARG A  20     -22.657  16.237  28.691  1.00 94.64           C  
ATOM    296  HA  ARG A  20     -22.480  16.615  29.698  1.00 94.64           H  
ATOM    297  C   ARG A  20     -23.513  14.982  28.836  1.00 94.64           C  
ATOM    298  CB  ARG A  20     -23.371  17.311  27.864  1.00 94.64           C  
ATOM    299  HB2 ARG A  20     -23.689  16.887  26.911  1.00 94.64           H  
ATOM    300  HB3 ARG A  20     -22.654  18.106  27.659  1.00 94.64           H  
ATOM    301  O   ARG A  20     -24.135  14.802  29.879  1.00 94.64           O  
ATOM    302  CG  ARG A  20     -24.582  17.918  28.588  1.00 94.64           C  
ATOM    303  HG2 ARG A  20     -25.293  17.133  28.845  1.00 94.64           H  
ATOM    304  HG3 ARG A  20     -24.248  18.404  29.504  1.00 94.64           H  
ATOM    305  CD  ARG A  20     -25.292  18.946  27.697  1.00 94.64           C  
ATOM    306  HD2 ARG A  20     -26.102  19.405  28.265  1.00 94.64           H  
ATOM    307  HD3 ARG A  20     -25.725  18.409  26.854  1.00 94.64           H  
ATOM    308  NE  ARG A  20     -24.373  20.002  27.211  1.00 94.64           N  
ATOM    309  HE  ARG A  20     -23.559  20.214  27.770  1.00 94.64           H  
ATOM    310  NH1 ARG A  20     -25.403  20.432  25.205  1.00 94.64           N  
ATOM    311 HH11 ARG A  20     -26.127  19.765  25.433  1.00 94.64           H  
ATOM    312 HH12 ARG A  20     -25.350  20.821  24.274  1.00 94.64           H  
ATOM    313  NH2 ARG A  20     -23.472  21.442  25.679  1.00 94.64           N  
ATOM    314 HH21 ARG A  20     -22.653  21.637  26.236  1.00 94.64           H  
ATOM    315 HH22 ARG A  20     -23.470  21.858  24.758  1.00 94.64           H  
ATOM    316  CZ  ARG A  20     -24.420  20.621  26.043  1.00 94.64           C  
ATOM    317  N   LEU A  21     -23.539  14.126  27.815  1.00 93.61           N  
ATOM    318  H   LEU A  21     -23.027  14.362  26.977  1.00 93.61           H  
ATOM    319  CA  LEU A  21     -24.376  12.926  27.816  1.00 93.61           C  
ATOM    320  HA  LEU A  21     -25.356  13.199  28.208  1.00 93.61           H  
ATOM    321  C   LEU A  21     -23.819  11.820  28.723  1.00 93.61           C  
ATOM    322  CB  LEU A  21     -24.545  12.444  26.366  1.00 93.61           C  
ATOM    323  HB2 LEU A  21     -23.563  12.201  25.959  1.00 93.61           H  
ATOM    324  HB3 LEU A  21     -24.964  13.253  25.767  1.00 93.61           H  
ATOM    325  O   LEU A  21     -24.563  11.222  29.496  1.00 93.61           O  
ATOM    326  CG  LEU A  21     -25.453  11.206  26.240  1.00 93.61           C  
ATOM    327  HG  LEU A  21     -25.045  10.385  26.829  1.00 93.61           H  
ATOM    328  CD1 LEU A  21     -26.890  11.479  26.691  1.00 93.61           C  
ATOM    329 HD11 LEU A  21     -27.294  12.337  26.155  1.00 93.61           H  
ATOM    330 HD12 LEU A  21     -27.510  10.606  26.486  1.00 93.61           H  
ATOM    331 HD13 LEU A  21     -26.916  11.668  27.764  1.00 93.61           H  
ATOM    332  CD2 LEU A  21     -25.499  10.758  24.790  1.00 93.61           C  
ATOM    333 HD21 LEU A  21     -25.944  11.534  24.167  1.00 93.61           H  
ATOM    334 HD22 LEU A  21     -26.091   9.847  24.707  1.00 93.61           H  
ATOM    335 HD23 LEU A  21     -24.484  10.555  24.446  1.00 93.61           H  
ATOM    336  N   TYR A  22     -22.518  11.538  28.634  1.00 94.86           N  
ATOM    337  H   TYR A  22     -21.967  12.052  27.961  1.00 94.86           H  
ATOM    338  CA  TYR A  22     -21.912  10.384  29.312  1.00 94.86           C  
ATOM    339  HA  TYR A  22     -22.683   9.640  29.510  1.00 94.86           H  
ATOM    340  C   TYR A  22     -21.269  10.720  30.661  1.00 94.86           C  
ATOM    341  CB  TYR A  22     -20.886   9.747  28.376  1.00 94.86           C  
ATOM    342  HB2 TYR A  22     -20.336   8.984  28.926  1.00 94.86           H  
ATOM    343  HB3 TYR A  22     -20.178  10.512  28.056  1.00 94.86           H  
ATOM    344  O   TYR A  22     -21.052   9.825  31.487  1.00 94.86           O  
ATOM    345  CG  TYR A  22     -21.498   9.096  27.160  1.00 94.86           C  
ATOM    346  CD1 TYR A  22     -22.019   7.793  27.256  1.00 94.86           C  
ATOM    347  HD1 TYR A  22     -21.978   7.260  28.195  1.00 94.86           H  
ATOM    348  CD2 TYR A  22     -21.544   9.787  25.936  1.00 94.86           C  
ATOM    349  HD2 TYR A  22     -21.140  10.785  25.849  1.00 94.86           H  
ATOM    350  CE1 TYR A  22     -22.580   7.181  26.125  1.00 94.86           C  
ATOM    351  HE1 TYR A  22     -22.942   6.164  26.169  1.00 94.86           H  
ATOM    352  CE2 TYR A  22     -22.109   9.180  24.806  1.00 94.86           C  
ATOM    353  HE2 TYR A  22     -22.138   9.714  23.868  1.00 94.86           H  
ATOM    354  OH  TYR A  22     -23.174   7.270  23.820  1.00 94.86           O  
ATOM    355  HH  TYR A  22     -22.878   7.710  23.020  1.00 94.86           H  
ATOM    356  CZ  TYR A  22     -22.632   7.874  24.902  1.00 94.86           C  
ATOM    357  N   GLY A  23     -20.928  11.990  30.896  1.00 93.94           N  
ATOM    358  H   GLY A  23     -21.114  12.682  30.186  1.00 93.94           H  
ATOM    359  CA  GLY A  23     -20.279  12.445  32.122  1.00 93.94           C  
ATOM    360  HA2 GLY A  23     -21.002  12.398  32.937  1.00 93.94           H  
ATOM    361  HA3 GLY A  23     -19.970  13.483  31.998  1.00 93.94           H  
ATOM    362  C   GLY A  23     -19.042  11.613  32.475  1.00 93.94           C  
ATOM    363  O   GLY A  23     -18.159  11.381  31.651  1.00 93.94           O  
ATOM    364  N   ARG A  24     -18.991  11.112  33.716  1.00 93.03           N  
ATOM    365  H   ARG A  24     -19.789  11.276  34.314  1.00 93.03           H  
ATOM    366  CA  ARG A  24     -17.861  10.307  34.224  1.00 93.03           C  
ATOM    367  HA  ARG A  24     -16.937  10.861  34.060  1.00 93.03           H  
ATOM    368  C   ARG A  24     -17.661   8.979  33.479  1.00 93.03           C  
ATOM    369  CB  ARG A  24     -18.026  10.043  35.730  1.00 93.03           C  
ATOM    370  HB2 ARG A  24     -17.217   9.388  36.055  1.00 93.03           H  
ATOM    371  HB3 ARG A  24     -18.970   9.528  35.905  1.00 93.03           H  
ATOM    372  O   ARG A  24     -16.567   8.430  33.525  1.00 93.03           O  
ATOM    373  CG  ARG A  24     -17.976  11.326  36.573  1.00 93.03           C  
ATOM    374  HG2 ARG A  24     -17.045  11.855  36.370  1.00 93.03           H  
ATOM    375  HG3 ARG A  24     -18.816  11.970  36.314  1.00 93.03           H  
ATOM    376  CD  ARG A  24     -18.047  10.980  38.065  1.00 93.03           C  
ATOM    377  HD2 ARG A  24     -18.964  10.421  38.253  1.00 93.03           H  
ATOM    378  HD3 ARG A  24     -17.193  10.350  38.315  1.00 93.03           H  
ATOM    379  NE  ARG A  24     -18.032  12.193  38.907  1.00 93.03           N  
ATOM    380  HE  ARG A  24     -18.065  13.080  38.426  1.00 93.03           H  
ATOM    381  NH1 ARG A  24     -17.921  11.138  40.946  1.00 93.03           N  
ATOM    382 HH11 ARG A  24     -17.917  10.244  40.476  1.00 93.03           H  
ATOM    383 HH12 ARG A  24     -17.878  11.183  41.954  1.00 93.03           H  
ATOM    384  NH2 ARG A  24     -17.976  13.366  40.859  1.00 93.03           N  
ATOM    385 HH21 ARG A  24     -17.936  13.388  41.868  1.00 93.03           H  
ATOM    386 HH22 ARG A  24     -18.020  14.234  40.344  1.00 93.03           H  
ATOM    387  CZ  ARG A  24     -17.976  12.226  40.228  1.00 93.03           C  
ATOM    388  N   GLY A  25     -18.690   8.465  32.801  1.00 94.89           N  
ATOM    389  H   GLY A  25     -19.539   9.007  32.728  1.00 94.89           H  
ATOM    390  CA  GLY A  25     -18.624   7.215  32.038  1.00 94.89           C  
ATOM    391  HA2 GLY A  25     -18.032   6.482  32.586  1.00 94.89           H  
ATOM    392  HA3 GLY A  25     -19.635   6.825  31.925  1.00 94.89           H  
ATOM    393  C   GLY A  25     -18.025   7.359  30.635  1.00 94.89           C  
ATOM    394  O   GLY A  25     -17.800   6.346  29.975  1.00 94.89           O  
ATOM    395  N   LEU A  26     -17.751   8.587  30.173  1.00 96.80           N  
ATOM    396  H   LEU A  26     -17.962   9.383  30.757  1.00 96.80           H  
ATOM    397  CA  LEU A  26     -17.343   8.858  28.791  1.00 96.80           C  
ATOM    398  HA  LEU A  26     -18.138   8.517  28.129  1.00 96.80           H  
ATOM    399  C   LEU A  26     -16.065   8.115  28.384  1.00 96.80           C  
ATOM    400  CB  LEU A  26     -17.174  10.376  28.617  1.00 96.80           C  
ATOM    401  HB2 LEU A  26     -16.444  10.733  29.344  1.00 96.80           H  
ATOM    402  HB3 LEU A  26     -18.120  10.872  28.834  1.00 96.80           H  
ATOM    403  O   LEU A  26     -16.030   7.481  27.335  1.00 96.80           O  
ATOM    404  CG  LEU A  26     -16.697  10.794  27.212  1.00 96.80           C  
ATOM    405  HG  LEU A  26     -15.694  10.402  27.042  1.00 96.80           H  
ATOM    406  CD1 LEU A  26     -17.618  10.316  26.088  1.00 96.80           C  
ATOM    407 HD11 LEU A  26     -17.644   9.227  26.043  1.00 96.80           H  
ATOM    408 HD12 LEU A  26     -18.629  10.695  26.238  1.00 96.80           H  
ATOM    409 HD13 LEU A  26     -17.239  10.679  25.133  1.00 96.80           H  
ATOM    410  CD2 LEU A  26     -16.627  12.312  27.148  1.00 96.80           C  
ATOM    411 HD21 LEU A  26     -16.128  12.711  28.032  1.00 96.80           H  
ATOM    412 HD22 LEU A  26     -16.070  12.619  26.263  1.00 96.80           H  
ATOM    413 HD23 LEU A  26     -17.637  12.714  27.075  1.00 96.80           H  
ATOM    414  N   GLN A  27     -15.021   8.146  29.214  1.00 96.92           N  
ATOM    415  H   GLN A  27     -15.088   8.684  30.066  1.00 96.92           H  
ATOM    416  CA  GLN A  27     -13.756   7.492  28.867  1.00 96.92           C  
ATOM    417  HA  GLN A  27     -13.421   7.881  27.905  1.00 96.92           H  
ATOM    418  C   GLN A  27     -13.924   5.974  28.711  1.00 96.92           C  
ATOM    419  CB  GLN A  27     -12.701   7.847  29.921  1.00 96.92           C  
ATOM    420  HB2 GLN A  27     -13.015   7.476  30.896  1.00 96.92           H  
ATOM    421  HB3 GLN A  27     -12.616   8.932  29.971  1.00 96.92           H  
ATOM    422  O   GLN A  27     -13.420   5.394  27.752  1.00 96.92           O  
ATOM    423  CG  GLN A  27     -11.324   7.256  29.573  1.00 96.92           C  
ATOM    424  HG2 GLN A  27     -11.036   7.569  28.570  1.00 96.92           H  
ATOM    425  HG3 GLN A  27     -11.379   6.167  29.590  1.00 96.92           H  
ATOM    426  CD  GLN A  27     -10.232   7.693  30.542  1.00 96.92           C  
ATOM    427  NE2 GLN A  27      -9.084   7.055  30.514  1.00 96.92           N  
ATOM    428 HE21 GLN A  27      -8.384   7.392  31.160  1.00 96.92           H  
ATOM    429 HE22 GLN A  27      -8.924   6.294  29.869  1.00 96.92           H  
ATOM    430  OE1 GLN A  27     -10.380   8.601  31.339  1.00 96.92           O  
ATOM    431  N   HIS A  28     -14.674   5.335  29.614  1.00 96.59           N  
ATOM    432  H   HIS A  28     -15.117   5.874  30.344  1.00 96.59           H  
ATOM    433  CA  HIS A  28     -14.999   3.912  29.504  1.00 96.59           C  
ATOM    434  HA  HIS A  28     -14.075   3.334  29.467  1.00 96.59           H  
ATOM    435  C   HIS A  28     -15.779   3.616  28.213  1.00 96.59           C  
ATOM    436  CB  HIS A  28     -15.796   3.482  30.743  1.00 96.59           C  
ATOM    437  HB2 HIS A  28     -16.688   4.102  30.842  1.00 96.59           H  
ATOM    438  HB3 HIS A  28     -15.182   3.624  31.632  1.00 96.59           H  
ATOM    439  O   HIS A  28     -15.483   2.647  27.511  1.00 96.59           O  
ATOM    440  CG  HIS A  28     -16.225   2.042  30.669  1.00 96.59           C  
ATOM    441  CD2 HIS A  28     -15.548   0.965  31.174  1.00 96.59           C  
ATOM    442  HD2 HIS A  28     -14.633   0.989  31.747  1.00 96.59           H  
ATOM    443  ND1 HIS A  28     -17.308   1.551  29.968  1.00 96.59           N  
ATOM    444  HD1 HIS A  28     -17.997   2.079  29.451  1.00 96.59           H  
ATOM    445  CE1 HIS A  28     -17.256   0.212  30.018  1.00 96.59           C  
ATOM    446  HE1 HIS A  28     -17.941  -0.458  29.520  1.00 96.59           H  
ATOM    447  NE2 HIS A  28     -16.214  -0.184  30.753  1.00 96.59           N  
ATOM    448  N   TYR A  29     -16.745   4.472  27.872  1.00 97.34           N  
ATOM    449  H   TYR A  29     -16.942   5.250  28.485  1.00 97.34           H  
ATOM    450  CA  TYR A  29     -17.534   4.354  26.649  1.00 97.34           C  
ATOM    451  HA  TYR A  29     -18.026   3.381  26.644  1.00 97.34           H  
ATOM    452  C   TYR A  29     -16.662   4.422  25.383  1.00 97.34           C  
ATOM    453  CB  TYR A  29     -18.621   5.433  26.662  1.00 97.34           C  
ATOM    454  HB2 TYR A  29     -18.171   6.422  26.744  1.00 97.34           H  
ATOM    455  HB3 TYR A  29     -19.258   5.291  27.535  1.00 97.34           H  
ATOM    456  O   TYR A  29     -16.704   3.504  24.564  1.00 97.34           O  
ATOM    457  CG  TYR A  29     -19.480   5.400  25.425  1.00 97.34           C  
ATOM    458  CD1 TYR A  29     -19.269   6.334  24.391  1.00 97.34           C  
ATOM    459  HD1 TYR A  29     -18.518   7.104  24.485  1.00 97.34           H  
ATOM    460  CD2 TYR A  29     -20.460   4.400  25.299  1.00 97.34           C  
ATOM    461  HD2 TYR A  29     -20.614   3.681  26.089  1.00 97.34           H  
ATOM    462  CE1 TYR A  29     -20.048   6.264  23.222  1.00 97.34           C  
ATOM    463  HE1 TYR A  29     -19.908   6.966  22.414  1.00 97.34           H  
ATOM    464  CE2 TYR A  29     -21.241   4.338  24.137  1.00 97.34           C  
ATOM    465  HE2 TYR A  29     -22.015   3.594  24.024  1.00 97.34           H  
ATOM    466  OH  TYR A  29     -21.809   5.167  21.999  1.00 97.34           O  
ATOM    467  HH  TYR A  29     -21.679   5.898  21.391  1.00 97.34           H  
ATOM    468  CZ  TYR A  29     -21.032   5.262  23.099  1.00 97.34           C  
ATOM    469  N   LEU A  30     -15.790   5.429  25.263  1.00 98.17           N  
ATOM    470  H   LEU A  30     -15.797   6.149  25.972  1.00 98.17           H  
ATOM    471  CA  LEU A  30     -14.873   5.575  24.122  1.00 98.17           C  
ATOM    472  HA  LEU A  30     -15.454   5.651  23.203  1.00 98.17           H  
ATOM    473  C   LEU A  30     -13.944   4.362  23.963  1.00 98.17           C  
ATOM    474  CB  LEU A  30     -14.028   6.849  24.303  1.00 98.17           C  
ATOM    475  HB2 LEU A  30     -13.518   6.789  25.265  1.00 98.17           H  
ATOM    476  HB3 LEU A  30     -13.264   6.869  23.526  1.00 98.17           H  
ATOM    477  O   LEU A  30     -13.776   3.833  22.863  1.00 98.17           O  
ATOM    478  CG  LEU A  30     -14.805   8.174  24.239  1.00 98.17           C  
ATOM    479  HG  LEU A  30     -15.586   8.184  24.999  1.00 98.17           H  
ATOM    480  CD1 LEU A  30     -13.832   9.316  24.532  1.00 98.17           C  
ATOM    481 HD11 LEU A  30     -13.313   9.133  25.472  1.00 98.17           H  
ATOM    482 HD12 LEU A  30     -13.107   9.415  23.725  1.00 98.17           H  
ATOM    483 HD13 LEU A  30     -14.388  10.249  24.634  1.00 98.17           H  
ATOM    484  CD2 LEU A  30     -15.462   8.397  22.879  1.00 98.17           C  
ATOM    485 HD21 LEU A  30     -14.718   8.307  22.087  1.00 98.17           H  
ATOM    486 HD22 LEU A  30     -15.906   9.391  22.836  1.00 98.17           H  
ATOM    487 HD23 LEU A  30     -16.254   7.668  22.711  1.00 98.17           H  
ATOM    488  N   LEU A  31     -13.377   3.874  25.070  1.00 97.99           N  
ATOM    489  H   LEU A  31     -13.544   4.353  25.944  1.00 97.99           H  
ATOM    490  CA  LEU A  31     -12.525   2.682  25.068  1.00 97.99           C  
ATOM    491  HA  LEU A  31     -11.763   2.797  24.297  1.00 97.99           H  
ATOM    492  C   LEU A  31     -13.305   1.405  24.715  1.00 97.99           C  
ATOM    493  CB  LEU A  31     -11.847   2.550  26.440  1.00 97.99           C  
ATOM    494  HB2 LEU A  31     -12.618   2.551  27.211  1.00 97.99           H  
ATOM    495  HB3 LEU A  31     -11.346   1.583  26.473  1.00 97.99           H  
ATOM    496  O   LEU A  31     -12.752   0.495  24.091  1.00 97.99           O  
ATOM    497  CG  LEU A  31     -10.809   3.640  26.766  1.00 97.99           C  
ATOM    498  HG  LEU A  31     -11.267   4.627  26.698  1.00 97.99           H  
ATOM    499  CD1 LEU A  31     -10.299   3.438  28.193  1.00 97.99           C  
ATOM    500 HD11 LEU A  31      -9.581   4.221  28.442  1.00 97.99           H  
ATOM    501 HD12 LEU A  31      -9.813   2.467  28.286  1.00 97.99           H  
ATOM    502 HD13 LEU A  31     -11.134   3.491  28.891  1.00 97.99           H  
ATOM    503  CD2 LEU A  31      -9.610   3.616  25.817  1.00 97.99           C  
ATOM    504 HD21 LEU A  31      -9.930   3.847  24.801  1.00 97.99           H  
ATOM    505 HD22 LEU A  31      -9.128   2.638  25.838  1.00 97.99           H  
ATOM    506 HD23 LEU A  31      -8.888   4.375  26.117  1.00 97.99           H  
ATOM    507  N   THR A  32     -14.593   1.343  25.059  1.00 97.47           N  
ATOM    508  H   THR A  32     -14.983   2.117  25.578  1.00 97.47           H  
ATOM    509  CA  THR A  32     -15.493   0.256  24.647  1.00 97.47           C  
ATOM    510  HA  THR A  32     -15.035  -0.695  24.917  1.00 97.47           H  
ATOM    511  C   THR A  32     -15.692   0.263  23.130  1.00 97.47           C  
ATOM    512  CB  THR A  32     -16.851   0.339  25.365  1.00 97.47           C  
ATOM    513  HB  THR A  32     -17.375   1.256  25.094  1.00 97.47           H  
ATOM    514  O   THR A  32     -15.528  -0.784  22.499  1.00 97.47           O  
ATOM    515  CG2 THR A  32     -17.747  -0.850  25.031  1.00 97.47           C  
ATOM    516 HG21 THR A  32     -17.948  -0.892  23.961  1.00 97.47           H  
ATOM    517 HG22 THR A  32     -17.261  -1.769  25.359  1.00 97.47           H  
ATOM    518 HG23 THR A  32     -18.697  -0.741  25.554  1.00 97.47           H  
ATOM    519  OG1 THR A  32     -16.673   0.293  26.760  1.00 97.47           O  
ATOM    520  HG1 THR A  32     -16.210   1.088  27.035  1.00 97.47           H  
ATOM    521  N   LEU A  33     -15.967   1.428  22.525  1.00 97.75           N  
ATOM    522  H   LEU A  33     -16.089   2.253  23.094  1.00 97.75           H  
ATOM    523  CA  LEU A  33     -16.104   1.557  21.068  1.00 97.75           C  
ATOM    524  HA  LEU A  33     -16.893   0.884  20.734  1.00 97.75           H  
ATOM    525  C   LEU A  33     -14.818   1.137  20.344  1.00 97.75           C  
ATOM    526  CB  LEU A  33     -16.472   3.001  20.671  1.00 97.75           C  
ATOM    527  HB2 LEU A  33     -16.490   3.047  19.582  1.00 97.75           H  
ATOM    528  HB3 LEU A  33     -15.685   3.674  21.009  1.00 97.75           H  
ATOM    529  O   LEU A  33     -14.860   0.322  19.420  1.00 97.75           O  
ATOM    530  CG  LEU A  33     -17.817   3.544  21.185  1.00 97.75           C  
ATOM    531  HG  LEU A  33     -17.790   3.629  22.271  1.00 97.75           H  
ATOM    532  CD1 LEU A  33     -18.039   4.931  20.587  1.00 97.75           C  
ATOM    533 HD11 LEU A  33     -17.256   5.615  20.917  1.00 97.75           H  
ATOM    534 HD12 LEU A  33     -18.043   4.880  19.499  1.00 97.75           H  
ATOM    535 HD13 LEU A  33     -19.004   5.327  20.903  1.00 97.75           H  
ATOM    536  CD2 LEU A  33     -19.004   2.669  20.794  1.00 97.75           C  
ATOM    537 HD21 LEU A  33     -19.055   2.564  19.710  1.00 97.75           H  
ATOM    538 HD22 LEU A  33     -18.939   1.692  21.273  1.00 97.75           H  
ATOM    539 HD23 LEU A  33     -19.913   3.167  21.130  1.00 97.75           H  
ATOM    540  N   ALA A  34     -13.664   1.617  20.815  1.00 97.70           N  
ATOM    541  H   ALA A  34     -13.699   2.311  21.549  1.00 97.70           H  
ATOM    542  CA  ALA A  34     -12.365   1.254  20.254  1.00 97.70           C  
ATOM    543  HA  ALA A  34     -12.366   1.501  19.193  1.00 97.70           H  
ATOM    544  C   ALA A  34     -12.066  -0.251  20.381  1.00 97.70           C  
ATOM    545  CB  ALA A  34     -11.293   2.101  20.942  1.00 97.70           C  
ATOM    546  HB1 ALA A  34     -10.317   1.879  20.509  1.00 97.70           H  
ATOM    547  HB2 ALA A  34     -11.517   3.156  20.783  1.00 97.70           H  
ATOM    548  HB3 ALA A  34     -11.272   1.894  22.012  1.00 97.70           H  
ATOM    549  O   ALA A  34     -11.522  -0.856  19.457  1.00 97.70           O  
ATOM    550  N   SER A  35     -12.463  -0.889  21.488  1.00 95.79           N  
ATOM    551  H   SER A  35     -12.869  -0.337  22.230  1.00 95.79           H  
ATOM    552  CA  SER A  35     -12.324  -2.339  21.683  1.00 95.79           C  
ATOM    553  HA  SER A  35     -11.281  -2.609  21.519  1.00 95.79           H  
ATOM    554  C   SER A  35     -13.176  -3.141  20.690  1.00 95.79           C  
ATOM    555  CB  SER A  35     -12.681  -2.694  23.130  1.00 95.79           C  
ATOM    556  HB2 SER A  35     -13.732  -2.472  23.316  1.00 95.79           H  
ATOM    557  HB3 SER A  35     -12.076  -2.083  23.800  1.00 95.79           H  
ATOM    558  O   SER A  35     -12.691  -4.118  20.110  1.00 95.79           O  
ATOM    559  OG  SER A  35     -12.432  -4.063  23.416  1.00 95.79           O  
ATOM    560  HG  SER A  35     -12.479  -4.148  24.371  1.00 95.79           H  
ATOM    561  N   ILE A  36     -14.417  -2.711  20.425  1.00 95.00           N  
ATOM    562  H   ILE A  36     -14.754  -1.894  20.915  1.00 95.00           H  
ATOM    563  CA  ILE A  36     -15.290  -3.327  19.410  1.00 95.00           C  
ATOM    564  HA  ILE A  36     -15.349  -4.398  19.605  1.00 95.00           H  
ATOM    565  C   ILE A  36     -14.678  -3.160  18.010  1.00 95.00           C  
ATOM    566  CB  ILE A  36     -16.723  -2.748  19.488  1.00 95.00           C  
ATOM    567  HB  ILE A  36     -16.650  -1.662  19.426  1.00 95.00           H  
ATOM    568  O   ILE A  36     -14.536  -4.150  17.288  1.00 95.00           O  
ATOM    569  CG1 ILE A  36     -17.407  -3.098  20.828  1.00 95.00           C  
ATOM    570 HG12 ILE A  36     -16.722  -2.907  21.654  1.00 95.00           H  
ATOM    571 HG13 ILE A  36     -17.652  -4.160  20.840  1.00 95.00           H  
ATOM    572  CG2 ILE A  36     -17.586  -3.265  18.316  1.00 95.00           C  
ATOM    573 HG21 ILE A  36     -17.635  -4.354  18.329  1.00 95.00           H  
ATOM    574 HG22 ILE A  36     -17.180  -2.935  17.361  1.00 95.00           H  
ATOM    575 HG23 ILE A  36     -18.597  -2.860  18.377  1.00 95.00           H  
ATOM    576  CD1 ILE A  36     -18.683  -2.283  21.094  1.00 95.00           C  
ATOM    577 HD11 ILE A  36     -19.044  -2.490  22.102  1.00 95.00           H  
ATOM    578 HD12 ILE A  36     -19.470  -2.547  20.388  1.00 95.00           H  
ATOM    579 HD13 ILE A  36     -18.467  -1.218  21.015  1.00 95.00           H  
ATOM    580  N   ALA A  37     -14.239  -1.951  17.649  1.00 96.24           N  
ATOM    581  H   ALA A  37     -14.398  -1.169  18.268  1.00 96.24           H  
ATOM    582  CA  ALA A  37     -13.582  -1.690  16.368  1.00 96.24           C  
ATOM    583  HA  ALA A  37     -14.268  -1.962  15.565  1.00 96.24           H  
ATOM    584  C   ALA A  37     -12.304  -2.534  16.196  1.00 96.24           C  
ATOM    585  CB  ALA A  37     -13.304  -0.186  16.258  1.00 96.24           C  
ATOM    586  HB1 ALA A  37     -14.239   0.370  16.337  1.00 96.24           H  
ATOM    587  HB2 ALA A  37     -12.851   0.037  15.292  1.00 96.24           H  
ATOM    588  HB3 ALA A  37     -12.631   0.137  17.052  1.00 96.24           H  
ATOM    589  O   ALA A  37     -12.097  -3.164  15.158  1.00 96.24           O  
ATOM    590  N   ASN A  38     -11.480  -2.654  17.242  1.00 95.60           N  
ATOM    591  H   ASN A  38     -11.662  -2.084  18.056  1.00 95.60           H  
ATOM    592  CA  ASN A  38     -10.276  -3.486  17.225  1.00 95.60           C  
ATOM    593  HA  ASN A  38      -9.632  -3.151  16.411  1.00 95.60           H  
ATOM    594  C   ASN A  38     -10.589  -4.975  16.982  1.00 95.60           C  
ATOM    595  CB  ASN A  38      -9.534  -3.291  18.554  1.00 95.60           C  
ATOM    596  HB2 ASN A  38     -10.176  -3.621  19.371  1.00 95.60           H  
ATOM    597  HB3 ASN A  38      -9.317  -2.235  18.710  1.00 95.60           H  
ATOM    598  O   ASN A  38      -9.840  -5.660  16.278  1.00 95.60           O  
ATOM    599  CG  ASN A  38      -8.224  -4.057  18.602  1.00 95.60           C  
ATOM    600  ND2 ASN A  38      -7.919  -4.658  19.726  1.00 95.60           N  
ATOM    601 HD21 ASN A  38      -6.971  -5.002  19.779  1.00 95.60           H  
ATOM    602 HD22 ASN A  38      -8.485  -4.477  20.542  1.00 95.60           H  
ATOM    603  OD1 ASN A  38      -7.466  -4.146  17.648  1.00 95.60           O  
ATOM    604  N   ARG A  39     -11.704  -5.495  17.517  1.00 92.58           N  
ATOM    605  H   ARG A  39     -12.283  -4.891  18.083  1.00 92.58           H  
ATOM    606  CA  ARG A  39     -12.159  -6.870  17.231  1.00 92.58           C  
ATOM    607  HA  ARG A  39     -11.340  -7.564  17.421  1.00 92.58           H  
ATOM    608  C   ARG A  39     -12.534  -7.053  15.764  1.00 92.58           C  
ATOM    609  CB  ARG A  39     -13.349  -7.261  18.115  1.00 92.58           C  
ATOM    610  HB2 ARG A  39     -14.119  -6.492  18.066  1.00 92.58           H  
ATOM    611  HB3 ARG A  39     -13.776  -8.190  17.738  1.00 92.58           H  
ATOM    612  O   ARG A  39     -12.196  -8.090  15.195  1.00 92.58           O  
ATOM    613  CG  ARG A  39     -12.935  -7.485  19.569  1.00 92.58           C  
ATOM    614  HG2 ARG A  39     -12.469  -6.583  19.967  1.00 92.58           H  
ATOM    615  HG3 ARG A  39     -12.215  -8.301  19.621  1.00 92.58           H  
ATOM    616  CD  ARG A  39     -14.162  -7.843  20.408  1.00 92.58           C  
ATOM    617  HD2 ARG A  39     -14.569  -8.793  20.062  1.00 92.58           H  
ATOM    618  HD3 ARG A  39     -14.919  -7.069  20.279  1.00 92.58           H  
ATOM    619  NE  ARG A  39     -13.798  -7.917  21.830  1.00 92.58           N  
ATOM    620  HE  ARG A  39     -13.122  -7.235  22.144  1.00 92.58           H  
ATOM    621  NH1 ARG A  39     -15.407  -9.418  22.543  1.00 92.58           N  
ATOM    622 HH11 ARG A  39     -15.857  -9.523  21.644  1.00 92.58           H  
ATOM    623 HH12 ARG A  39     -15.865  -9.912  23.294  1.00 92.58           H  
ATOM    624  NH2 ARG A  39     -13.932  -8.567  23.982  1.00 92.58           N  
ATOM    625 HH21 ARG A  39     -14.401  -9.052  24.733  1.00 92.58           H  
ATOM    626 HH22 ARG A  39     -13.247  -7.867  24.229  1.00 92.58           H  
ATOM    627  CZ  ARG A  39     -14.388  -8.635  22.763  1.00 92.58           C  
ATOM    628  N   LEU A  40     -13.173  -6.056  15.145  1.00 94.42           N  
ATOM    629  H   LEU A  40     -13.416  -5.235  15.682  1.00 94.42           H  
ATOM    630  CA  LEU A  40     -13.481  -6.078  13.711  1.00 94.42           C  
ATOM    631  HA  LEU A  40     -14.031  -6.993  13.491  1.00 94.42           H  
ATOM    632  C   LEU A  40     -12.190  -6.144  12.888  1.00 94.42           C  
ATOM    633  CB  LEU A  40     -14.356  -4.869  13.315  1.00 94.42           C  
ATOM    634  HB2 LEU A  40     -13.839  -3.948  13.584  1.00 94.42           H  
ATOM    635  HB3 LEU A  40     -14.479  -4.860  12.232  1.00 94.42           H  
ATOM    636  O   LEU A  40     -12.049  -7.047  12.064  1.00 94.42           O  
ATOM    637  CG  LEU A  40     -15.751  -4.865  13.966  1.00 94.42           C  
ATOM    638  HG  LEU A  40     -15.654  -5.048  15.036  1.00 94.42           H  
ATOM    639  CD1 LEU A  40     -16.430  -3.512  13.779  1.00 94.42           C  
ATOM    640 HD11 LEU A  40     -15.804  -2.718  14.185  1.00 94.42           H  
ATOM    641 HD12 LEU A  40     -16.614  -3.310  12.723  1.00 94.42           H  
ATOM    642 HD13 LEU A  40     -17.373  -3.499  14.326  1.00 94.42           H  
ATOM    643  CD2 LEU A  40     -16.651  -5.950  13.368  1.00 94.42           C  
ATOM    644 HD21 LEU A  40     -16.205  -6.936  13.500  1.00 94.42           H  
ATOM    645 HD22 LEU A  40     -17.608  -5.940  13.890  1.00 94.42           H  
ATOM    646 HD23 LEU A  40     -16.814  -5.757  12.307  1.00 94.42           H  
ATOM    647  N   TYR A  41     -11.204  -5.287  13.168  1.00 95.84           N  
ATOM    648  H   TYR A  41     -11.387  -4.550  13.834  1.00 95.84           H  
ATOM    649  CA  TYR A  41      -9.891  -5.319  12.499  1.00 95.84           C  
ATOM    650  HA  TYR A  41     -10.054  -5.298  11.421  1.00 95.84           H  
ATOM    651  C   TYR A  41      -9.074  -6.586  12.781  1.00 95.84           C  
ATOM    652  CB  TYR A  41      -9.087  -4.072  12.880  1.00 95.84           C  
ATOM    653  HB2 TYR A  41      -8.023  -4.275  12.757  1.00 95.84           H  
ATOM    654  HB3 TYR A  41      -9.253  -3.818  13.927  1.00 95.84           H  
ATOM    655  O   TYR A  41      -8.285  -7.016  11.943  1.00 95.84           O  
ATOM    656  CG  TYR A  41      -9.440  -2.905  11.993  1.00 95.84           C  
ATOM    657  CD1 TYR A  41      -8.847  -2.809  10.721  1.00 95.84           C  
ATOM    658  HD1 TYR A  41      -8.106  -3.531  10.412  1.00 95.84           H  
ATOM    659  CD2 TYR A  41     -10.410  -1.971  12.394  1.00 95.84           C  
ATOM    660  HD2 TYR A  41     -10.871  -2.043  13.368  1.00 95.84           H  
ATOM    661  CE1 TYR A  41      -9.246  -1.795   9.837  1.00 95.84           C  
ATOM    662  HE1 TYR A  41      -8.836  -1.729   8.840  1.00 95.84           H  
ATOM    663  CE2 TYR A  41     -10.796  -0.947  11.516  1.00 95.84           C  
ATOM    664  HE2 TYR A  41     -11.533  -0.215  11.813  1.00 95.84           H  
ATOM    665  OH  TYR A  41     -10.670   0.031   9.329  1.00 95.84           O  
ATOM    666  HH  TYR A  41     -11.489   0.467   9.573  1.00 95.84           H  
ATOM    667  CZ  TYR A  41     -10.233  -0.873  10.229  1.00 95.84           C  
ATOM    668  N   SER A  42      -9.300  -7.233  13.923  1.00 93.31           N  
ATOM    669  H   SER A  42      -9.901  -6.787  14.602  1.00 93.31           H  
ATOM    670  CA  SER A  42      -8.678  -8.517  14.266  1.00 93.31           C  
ATOM    671  HA  SER A  42      -7.643  -8.499  13.925  1.00 93.31           H  
ATOM    672  C   SER A  42      -9.354  -9.722  13.594  1.00 93.31           C  
ATOM    673  CB  SER A  42      -8.669  -8.702  15.785  1.00 93.31           C  
ATOM    674  HB2 SER A  42      -8.257  -9.683  16.022  1.00 93.31           H  
ATOM    675  HB3 SER A  42      -9.689  -8.651  16.168  1.00 93.31           H  
ATOM    676  O   SER A  42      -8.865 -10.850  13.721  1.00 93.31           O  
ATOM    677  OG  SER A  42      -7.872  -7.718  16.416  1.00 93.31           O  
ATOM    678  HG  SER A  42      -8.322  -6.875  16.321  1.00 93.31           H  
ATOM    679  N   HIS A  43     -10.480  -9.531  12.899  1.00 93.88           N  
ATOM    680  H   HIS A  43     -10.848  -8.595  12.811  1.00 93.88           H  
ATOM    681  CA  HIS A  43     -11.210 -10.622  12.263  1.00 93.88           C  
ATOM    682  HA  HIS A  43     -11.272 -11.432  12.989  1.00 93.88           H  
ATOM    683  C   HIS A  43     -10.475 -11.155  11.021  1.00 93.88           C  
ATOM    684  CB  HIS A  43     -12.647 -10.191  11.942  1.00 93.88           C  
ATOM    685  HB2 HIS A  43     -12.642  -9.474  11.121  1.00 93.88           H  
ATOM    686  HB3 HIS A  43     -13.087  -9.711  12.816  1.00 93.88           H  
ATOM    687  O   HIS A  43     -10.032 -10.400  10.159  1.00 93.88           O  
ATOM    688  CG  HIS A  43     -13.485 -11.380  11.567  1.00 93.88           C  
ATOM    689  CD2 HIS A  43     -14.163 -12.200  12.425  1.00 93.88           C  
ATOM    690  HD2 HIS A  43     -14.257 -12.066  13.493  1.00 93.88           H  
ATOM    691  ND1 HIS A  43     -13.585 -11.926  10.311  1.00 93.88           N  
ATOM    692  HD1 HIS A  43     -13.465 -11.410   9.451  1.00 93.88           H  
ATOM    693  CE1 HIS A  43     -14.289 -13.063  10.413  1.00 93.88           C  
ATOM    694  HE1 HIS A  43     -14.578 -13.687   9.580  1.00 93.88           H  
ATOM    695  NE2 HIS A  43     -14.639 -13.285  11.686  1.00 93.88           N  
ATOM    696  N   ALA A  44     -10.404 -12.483  10.870  1.00 93.14           N  
ATOM    697  H   ALA A  44     -10.826 -13.063  11.581  1.00 93.14           H  
ATOM    698  CA  ALA A  44      -9.619 -13.136   9.815  1.00 93.14           C  
ATOM    699  HA  ALA A  44      -8.581 -12.824   9.930  1.00 93.14           H  
ATOM    700  C   ALA A  44     -10.036 -12.762   8.377  1.00 93.14           C  
ATOM    701  CB  ALA A  44      -9.703 -14.652  10.028  1.00 93.14           C  
ATOM    702  HB1 ALA A  44      -9.338 -14.909  11.023  1.00 93.14           H  
ATOM    703  HB2 ALA A  44      -9.090 -15.160   9.283  1.00 93.14           H  
ATOM    704  HB3 ALA A  44     -10.735 -14.987   9.929  1.00 93.14           H  
ATOM    705  O   ALA A  44      -9.225 -12.887   7.461  1.00 93.14           O  
ATOM    706  N   SER A  45     -11.274 -12.294   8.176  1.00 94.16           N  
ATOM    707  H   SER A  45     -11.858 -12.163   8.990  1.00 94.16           H  
ATOM    708  CA  SER A  45     -11.791 -11.884   6.862  1.00 94.16           C  
ATOM    709  HA  SER A  45     -11.580 -12.685   6.153  1.00 94.16           H  
ATOM    710  C   SER A  45     -11.126 -10.629   6.289  1.00 94.16           C  
ATOM    711  CB  SER A  45     -13.312 -11.690   6.890  1.00 94.16           C  
ATOM    712  HB2 SER A  45     -13.784 -12.608   7.240  1.00 94.16           H  
ATOM    713  HB3 SER A  45     -13.673 -11.478   5.884  1.00 94.16           H  
ATOM    714  O   SER A  45     -11.231 -10.421   5.089  1.00 94.16           O  
ATOM    715  OG  SER A  45     -13.668 -10.624   7.749  1.00 94.16           O  
ATOM    716  HG  SER A  45     -13.611  -9.819   7.229  1.00 94.16           H  
ATOM    717  N   ILE A  46     -10.429  -9.811   7.092  1.00 94.96           N  
ATOM    718  H   ILE A  46     -10.376 -10.000   8.082  1.00 94.96           H  
ATOM    719  CA  ILE A  46      -9.647  -8.673   6.564  1.00 94.96           C  
ATOM    720  HA  ILE A  46     -10.260  -8.177   5.811  1.00 94.96           H  
ATOM    721  C   ILE A  46      -8.355  -9.127   5.857  1.00 94.96           C  
ATOM    722  CB  ILE A  46      -9.366  -7.658   7.694  1.00 94.96           C  
ATOM    723  HB  ILE A  46     -10.251  -7.614   8.330  1.00 94.96           H  
ATOM    724  O   ILE A  46      -7.701  -8.357   5.155  1.00 94.96           O  
ATOM    725  CG1 ILE A  46      -9.152  -6.248   7.104  1.00 94.96           C  
ATOM    726 HG12 ILE A  46      -9.949  -6.035   6.392  1.00 94.96           H  
ATOM    727 HG13 ILE A  46      -8.200  -6.202   6.575  1.00 94.96           H  
ATOM    728  CG2 ILE A  46      -8.187  -8.086   8.582  1.00 94.96           C  
ATOM    729 HG21 ILE A  46      -8.254  -9.142   8.846  1.00 94.96           H  
ATOM    730 HG22 ILE A  46      -8.206  -7.508   9.506  1.00 94.96           H  
ATOM    731 HG23 ILE A  46      -7.241  -7.884   8.080  1.00 94.96           H  
ATOM    732  CD1 ILE A  46      -9.180  -5.141   8.161  1.00 94.96           C  
ATOM    733 HD11 ILE A  46     -10.114  -5.178   8.722  1.00 94.96           H  
ATOM    734 HD12 ILE A  46      -9.101  -4.170   7.672  1.00 94.96           H  
ATOM    735 HD13 ILE A  46      -8.345  -5.262   8.850  1.00 94.96           H  
ATOM    736  N   GLU A  47      -7.966 -10.390   6.067  1.00 95.48           N  
ATOM    737  H   GLU A  47      -8.592 -10.967   6.610  1.00 95.48           H  
ATOM    738  CA  GLU A  47      -6.789 -11.057   5.502  1.00 95.48           C  
ATOM    739  HA  GLU A  47      -6.731 -12.003   6.040  1.00 95.48           H  
ATOM    740  C   GLU A  47      -5.431 -10.370   5.758  1.00 95.48           C  
ATOM    741  CB  GLU A  47      -7.000 -11.433   4.029  1.00 95.48           C  
ATOM    742  HB2 GLU A  47      -6.112 -11.962   3.683  1.00 95.48           H  
ATOM    743  HB3 GLU A  47      -7.106 -10.528   3.431  1.00 95.48           H  
ATOM    744  O   GLU A  47      -4.431 -10.669   5.094  1.00 95.48           O  
ATOM    745  CG  GLU A  47      -8.205 -12.362   3.810  1.00 95.48           C  
ATOM    746  HG2 GLU A  47      -8.176 -13.152   4.560  1.00 95.48           H  
ATOM    747  HG3 GLU A  47      -9.131 -11.801   3.939  1.00 95.48           H  
ATOM    748  CD  GLU A  47      -8.175 -12.994   2.411  1.00 95.48           C  
ATOM    749  OE1 GLU A  47      -8.531 -14.191   2.295  1.00 95.48           O  
ATOM    750  OE2 GLU A  47      -7.725 -12.314   1.460  1.00 95.48           O  
ATOM    751  N   ASN A  48      -5.366  -9.492   6.760  1.00 96.23           N  
ATOM    752  H   ASN A  48      -6.218  -9.305   7.270  1.00 96.23           H  
ATOM    753  CA  ASN A  48      -4.170  -8.768   7.182  1.00 96.23           C  
ATOM    754  HA  ASN A  48      -3.289  -9.298   6.820  1.00 96.23           H  
ATOM    755  C   ASN A  48      -4.075  -8.731   8.715  1.00 96.23           C  
ATOM    756  CB  ASN A  48      -4.174  -7.364   6.551  1.00 96.23           C  
ATOM    757  HB2 ASN A  48      -5.127  -6.871   6.740  1.00 96.23           H  
ATOM    758  HB3 ASN A  48      -3.385  -6.753   6.991  1.00 96.23           H  
ATOM    759  O   ASN A  48      -5.076  -8.844   9.415  1.00 96.23           O  
ATOM    760  CG  ASN A  48      -3.923  -7.433   5.056  1.00 96.23           C  
ATOM    761  ND2 ASN A  48      -4.961  -7.495   4.258  1.00 96.23           N  
ATOM    762 HD21 ASN A  48      -4.785  -7.608   3.270  1.00 96.23           H  
ATOM    763 HD22 ASN A  48      -5.901  -7.553   4.622  1.00 96.23           H  
ATOM    764  OD1 ASN A  48      -2.783  -7.493   4.602  1.00 96.23           O  
ATOM    765  N   HIS A  49      -2.859  -8.600   9.252  1.00 95.71           N  
ATOM    766  H   HIS A  49      -2.071  -8.430   8.644  1.00 95.71           H  
ATOM    767  CA  HIS A  49      -2.662  -8.449  10.695  1.00 95.71           C  
ATOM    768  HA  HIS A  49      -3.482  -8.930  11.229  1.00 95.71           H  
ATOM    769  C   HIS A  49      -2.697  -6.964  11.065  1.00 95.71           C  
ATOM    770  CB  HIS A  49      -1.364  -9.147  11.135  1.00 95.71           C  
ATOM    771  HB2 HIS A  49      -0.513  -8.677  10.642  1.00 95.71           H  
ATOM    772  HB3 HIS A  49      -1.389 -10.189  10.814  1.00 95.71           H  
ATOM    773  O   HIS A  49      -1.649  -6.319  11.081  1.00 95.71           O  
ATOM    774  CG  HIS A  49      -1.160  -9.109  12.633  1.00 95.71           C  
ATOM    775  CD2 HIS A  49      -1.209 -10.168  13.496  1.00 95.71           C  
ATOM    776  HD2 HIS A  49      -1.382 -11.199  13.222  1.00 95.71           H  
ATOM    777  ND1 HIS A  49      -0.946  -7.987  13.404  1.00 95.71           N  
ATOM    778  HD1 HIS A  49      -0.993  -7.032  13.079  1.00 95.71           H  
ATOM    779  CE1 HIS A  49      -0.854  -8.366  14.688  1.00 95.71           C  
ATOM    780  HE1 HIS A  49      -0.723  -7.687  15.518  1.00 95.71           H  
ATOM    781  NE2 HIS A  49      -1.009  -9.698  14.798  1.00 95.71           N  
ATOM    782  N   ILE A  50      -3.883  -6.446  11.374  1.00 96.78           N  
ATOM    783  H   ILE A  50      -4.703  -7.034  11.344  1.00 96.78           H  
ATOM    784  CA  ILE A  50      -4.104  -5.053  11.778  1.00 96.78           C  
ATOM    785  HA  ILE A  50      -3.151  -4.523  11.810  1.00 96.78           H  
ATOM    786  C   ILE A  50      -4.689  -5.045  13.188  1.00 96.78           C  
ATOM    787  CB  ILE A  50      -5.009  -4.315  10.767  1.00 96.78           C  
ATOM    788  HB  ILE A  50      -5.991  -4.789  10.773  1.00 96.78           H  
ATOM    789  O   ILE A  50      -5.533  -5.879  13.518  1.00 96.78           O  
ATOM    790  CG1 ILE A  50      -4.418  -4.436   9.342  1.00 96.78           C  
ATOM    791 HG12 ILE A  50      -4.326  -5.489   9.073  1.00 96.78           H  
ATOM    792 HG13 ILE A  50      -3.424  -3.988   9.313  1.00 96.78           H  
ATOM    793  CG2 ILE A  50      -5.179  -2.837  11.173  1.00 96.78           C  
ATOM    794 HG21 ILE A  50      -4.214  -2.332  11.204  1.00 96.78           H  
ATOM    795 HG22 ILE A  50      -5.658  -2.752  12.148  1.00 96.78           H  
ATOM    796 HG23 ILE A  50      -5.825  -2.311  10.470  1.00 96.78           H  
ATOM    797  CD1 ILE A  50      -5.280  -3.793   8.258  1.00 96.78           C  
ATOM    798 HD11 ILE A  50      -5.212  -2.707   8.321  1.00 96.78           H  
ATOM    799 HD12 ILE A  50      -4.925  -4.111   7.277  1.00 96.78           H  
ATOM    800 HD13 ILE A  50      -6.318  -4.104   8.373  1.00 96.78           H  
ATOM    801  N   ARG A  51      -4.208  -4.136  14.030  1.00 96.05           N  
ATOM    802  H   ARG A  51      -3.491  -3.503  13.707  1.00 96.05           H  
ATOM    803  CA  ARG A  51      -4.710  -3.917  15.386  1.00 96.05           C  
ATOM    804  HA  ARG A  51      -5.707  -4.343  15.497  1.00 96.05           H  
ATOM    805  C   ARG A  51      -4.835  -2.428  15.644  1.00 96.05           C  
ATOM    806  CB  ARG A  51      -3.758  -4.554  16.395  1.00 96.05           C  
ATOM    807  HB2 ARG A  51      -2.733  -4.350  16.086  1.00 96.05           H  
ATOM    808  HB3 ARG A  51      -3.936  -4.116  17.377  1.00 96.05           H  
ATOM    809  O   ARG A  51      -4.013  -1.659  15.163  1.00 96.05           O  
ATOM    810  CG  ARG A  51      -3.955  -6.066  16.474  1.00 96.05           C  
ATOM    811  HG2 ARG A  51      -3.645  -6.531  15.538  1.00 96.05           H  
ATOM    812  HG3 ARG A  51      -5.010  -6.277  16.648  1.00 96.05           H  
ATOM    813  CD  ARG A  51      -3.132  -6.629  17.631  1.00 96.05           C  
ATOM    814  HD2 ARG A  51      -2.073  -6.483  17.418  1.00 96.05           H  
ATOM    815  HD3 ARG A  51      -3.393  -6.075  18.532  1.00 96.05           H  
ATOM    816  NE  ARG A  51      -3.425  -8.062  17.816  1.00 96.05           N  
ATOM    817  HE  ARG A  51      -3.952  -8.495  17.072  1.00 96.05           H  
ATOM    818  NH1 ARG A  51      -2.641  -8.240  19.964  1.00 96.05           N  
ATOM    819 HH11 ARG A  51      -2.568  -8.734  20.842  1.00 96.05           H  
ATOM    820 HH12 ARG A  51      -2.360  -7.271  19.922  1.00 96.05           H  
ATOM    821  NH2 ARG A  51      -3.677  -9.981  19.009  1.00 96.05           N  
ATOM    822 HH21 ARG A  51      -3.684 -10.430  19.914  1.00 96.05           H  
ATOM    823 HH22 ARG A  51      -4.292 -10.332  18.289  1.00 96.05           H  
ATOM    824  CZ  ARG A  51      -3.239  -8.754  18.923  1.00 96.05           C  
ATOM    825  N   LEU A  52      -5.856  -2.055  16.402  1.00 97.20           N  
ATOM    826  H   LEU A  52      -6.448  -2.770  16.801  1.00 97.20           H  
ATOM    827  CA  LEU A  52      -6.051  -0.688  16.862  1.00 97.20           C  
ATOM    828  HA  LEU A  52      -5.468  -0.001  16.249  1.00 97.20           H  
ATOM    829  C   LEU A  52      -5.550  -0.581  18.304  1.00 97.20           C  
ATOM    830  CB  LEU A  52      -7.529  -0.286  16.742  1.00 97.20           C  
ATOM    831  HB2 LEU A  52      -7.590   0.780  16.965  1.00 97.20           H  
ATOM    832  HB3 LEU A  52      -8.095  -0.810  17.512  1.00 97.20           H  
ATOM    833  O   LEU A  52      -5.880  -1.431  19.140  1.00 97.20           O  
ATOM    834  CG  LEU A  52      -8.211  -0.551  15.385  1.00 97.20           C  
ATOM    835  HG  LEU A  52      -8.275  -1.627  15.221  1.00 97.20           H  
ATOM    836  CD1 LEU A  52      -9.633   0.006  15.430  1.00 97.20           C  
ATOM    837 HD11 LEU A  52      -9.607   1.086  15.574  1.00 97.20           H  
ATOM    838 HD12 LEU A  52     -10.149  -0.196  14.491  1.00 97.20           H  
ATOM    839 HD13 LEU A  52     -10.184  -0.441  16.257  1.00 97.20           H  
ATOM    840  CD2 LEU A  52      -7.482   0.072  14.199  1.00 97.20           C  
ATOM    841 HD21 LEU A  52      -7.374   1.146  14.352  1.00 97.20           H  
ATOM    842 HD22 LEU A  52      -6.497  -0.382  14.084  1.00 97.20           H  
ATOM    843 HD23 LEU A  52      -8.046  -0.100  13.283  1.00 97.20           H  
ATOM    844  N   ALA A  53      -4.771   0.454  18.595  1.00 96.68           N  
ATOM    845  H   ALA A  53      -4.523   1.103  17.862  1.00 96.68           H  
ATOM    846  CA  ALA A  53      -4.234   0.727  19.918  1.00 96.68           C  
ATOM    847  HA  ALA A  53      -4.699   0.070  20.653  1.00 96.68           H  
ATOM    848  C   ALA A  53      -4.544   2.170  20.303  1.00 96.68           C  
ATOM    849  CB  ALA A  53      -2.731   0.443  19.911  1.00 96.68           C  
ATOM    850  HB1 ALA A  53      -2.546  -0.603  19.668  1.00 96.68           H  
ATOM    851  HB2 ALA A  53      -2.314   0.668  20.892  1.00 96.68           H  
ATOM    852  HB3 ALA A  53      -2.238   1.074  19.171  1.00 96.68           H  
ATOM    853  O   ALA A  53      -4.099   3.099  19.647  1.00 96.68           O  
ATOM    854  N   VAL A  54      -5.309   2.372  21.373  1.00 97.99           N  
ATOM    855  H   VAL A  54      -5.636   1.586  21.917  1.00 97.99           H  
ATOM    856  CA  VAL A  54      -5.563   3.722  21.884  1.00 97.99           C  
ATOM    857  HA  VAL A  54      -5.702   4.406  21.047  1.00 97.99           H  
ATOM    858  C   VAL A  54      -4.337   4.173  22.662  1.00 97.99           C  
ATOM    859  CB  VAL A  54      -6.833   3.775  22.748  1.00 97.99           C  
ATOM    860  HB  VAL A  54      -6.708   3.140  23.624  1.00 97.99           H  
ATOM    861  O   VAL A  54      -3.934   3.496  23.605  1.00 97.99           O  
ATOM    862  CG1 VAL A  54      -7.113   5.209  23.212  1.00 97.99           C  
ATOM    863 HG11 VAL A  54      -7.151   5.881  22.355  1.00 97.99           H  
ATOM    864 HG12 VAL A  54      -6.326   5.548  23.885  1.00 97.99           H  
ATOM    865 HG13 VAL A  54      -8.063   5.252  23.744  1.00 97.99           H  
ATOM    866  CG2 VAL A  54      -8.049   3.272  21.958  1.00 97.99           C  
ATOM    867 HG21 VAL A  54      -8.199   3.891  21.074  1.00 97.99           H  
ATOM    868 HG22 VAL A  54      -8.935   3.321  22.591  1.00 97.99           H  
ATOM    869 HG23 VAL A  54      -7.908   2.235  21.654  1.00 97.99           H  
ATOM    870  N   VAL A  55      -3.757   5.304  22.282  1.00 96.94           N  
ATOM    871  H   VAL A  55      -4.109   5.768  21.456  1.00 96.94           H  
ATOM    872  CA  VAL A  55      -2.565   5.873  22.938  1.00 96.94           C  
ATOM    873  HA  VAL A  55      -2.154   5.156  23.649  1.00 96.94           H  
ATOM    874  C   VAL A  55      -2.916   7.123  23.738  1.00 96.94           C  
ATOM    875  CB  VAL A  55      -1.450   6.148  21.914  1.00 96.94           C  
ATOM    876  HB  VAL A  55      -0.572   6.515  22.446  1.00 96.94           H  
ATOM    877  O   VAL A  55      -2.299   7.402  24.766  1.00 96.94           O  
ATOM    878  CG1 VAL A  55      -1.063   4.862  21.173  1.00 96.94           C  
ATOM    879 HG11 VAL A  55      -0.156   5.047  20.596  1.00 96.94           H  
ATOM    880 HG12 VAL A  55      -1.852   4.554  20.487  1.00 96.94           H  
ATOM    881 HG13 VAL A  55      -0.859   4.060  21.882  1.00 96.94           H  
ATOM    882  CG2 VAL A  55      -1.879   7.195  20.886  1.00 96.94           C  
ATOM    883 HG21 VAL A  55      -1.140   7.206  20.085  1.00 96.94           H  
ATOM    884 HG22 VAL A  55      -1.915   8.189  21.334  1.00 96.94           H  
ATOM    885 HG23 VAL A  55      -2.833   6.942  20.424  1.00 96.94           H  
ATOM    886  N   LYS A  56      -3.976   7.834  23.328  1.00 96.98           N  
ATOM    887  H   LYS A  56      -4.430   7.551  22.471  1.00 96.98           H  
ATOM    888  CA  LYS A  56      -4.430   9.071  23.963  1.00 96.98           C  
ATOM    889  HA  LYS A  56      -4.150   9.038  25.017  1.00 96.98           H  
ATOM    890  C   LYS A  56      -5.947   9.229  23.876  1.00 96.98           C  
ATOM    891  CB  LYS A  56      -3.670  10.230  23.303  1.00 96.98           C  
ATOM    892  HB2 LYS A  56      -2.608   9.983  23.305  1.00 96.98           H  
ATOM    893  HB3 LYS A  56      -3.985  10.330  22.264  1.00 96.98           H  
ATOM    894  O   LYS A  56      -6.566   8.882  22.873  1.00 96.98           O  
ATOM    895  CG  LYS A  56      -3.850  11.565  24.038  1.00 96.98           C  
ATOM    896  HG2 LYS A  56      -4.870  11.929  23.909  1.00 96.98           H  
ATOM    897  HG3 LYS A  56      -3.650  11.422  25.100  1.00 96.98           H  
ATOM    898  CD  LYS A  56      -2.855  12.585  23.477  1.00 96.98           C  
ATOM    899  HD2 LYS A  56      -1.855  12.165  23.587  1.00 96.98           H  
ATOM    900  HD3 LYS A  56      -3.043  12.756  22.417  1.00 96.98           H  
ATOM    901  CE  LYS A  56      -2.901  13.911  24.236  1.00 96.98           C  
ATOM    902  HE2 LYS A  56      -2.967  13.696  25.302  1.00 96.98           H  
ATOM    903  HE3 LYS A  56      -3.785  14.472  23.933  1.00 96.98           H  
ATOM    904  NZ  LYS A  56      -1.660  14.683  23.980  1.00 96.98           N  
ATOM    905  HZ1 LYS A  56      -0.880  14.172  24.368  1.00 96.98           H  
ATOM    906  HZ2 LYS A  56      -1.473  14.790  22.993  1.00 96.98           H  
ATOM    907  HZ3 LYS A  56      -1.663  15.578  24.447  1.00 96.98           H  
ATOM    908  N   VAL A  57      -6.540   9.778  24.936  1.00 97.59           N  
ATOM    909  H   VAL A  57      -5.958  10.077  25.705  1.00 97.59           H  
ATOM    910  CA  VAL A  57      -7.958  10.162  24.990  1.00 97.59           C  
ATOM    911  HA  VAL A  57      -8.383  10.086  23.989  1.00 97.59           H  
ATOM    912  C   VAL A  57      -8.049  11.615  25.443  1.00 97.59           C  
ATOM    913  CB  VAL A  57      -8.783   9.240  25.912  1.00 97.59           C  
ATOM    914  HB  VAL A  57      -8.405   9.315  26.932  1.00 97.59           H  
ATOM    915  O   VAL A  57      -7.426  11.984  26.438  1.00 97.59           O  
ATOM    916  CG1 VAL A  57     -10.268   9.632  25.911  1.00 97.59           C  
ATOM    917 HG11 VAL A  57     -10.843   8.927  26.511  1.00 97.59           H  
ATOM    918 HG12 VAL A  57     -10.398  10.626  26.339  1.00 97.59           H  
ATOM    919 HG13 VAL A  57     -10.652   9.632  24.891  1.00 97.59           H  
ATOM    920  CG2 VAL A  57      -8.694   7.770  25.476  1.00 97.59           C  
ATOM    921 HG21 VAL A  57      -7.667   7.415  25.563  1.00 97.59           H  
ATOM    922 HG22 VAL A  57      -9.014   7.671  24.439  1.00 97.59           H  
ATOM    923 HG23 VAL A  57      -9.328   7.150  26.111  1.00 97.59           H  
ATOM    924  N   VAL A  58      -8.815  12.435  24.726  1.00 97.23           N  
ATOM    925  H   VAL A  58      -9.283  12.058  23.914  1.00 97.23           H  
ATOM    926  CA  VAL A  58      -9.041  13.855  25.029  1.00 97.23           C  
ATOM    927  HA  VAL A  58      -8.624  14.082  26.010  1.00 97.23           H  
ATOM    928  C   VAL A  58     -10.541  14.127  25.090  1.00 97.23           C  
ATOM    929  CB  VAL A  58      -8.337  14.765  24.001  1.00 97.23           C  
ATOM    930  HB  VAL A  58      -8.694  14.518  23.001  1.00 97.23           H  
ATOM    931  O   VAL A  58     -11.299  13.676  24.237  1.00 97.23           O  
ATOM    932  CG1 VAL A  58      -8.616  16.250  24.263  1.00 97.23           C  
ATOM    933 HG11 VAL A  58      -8.335  16.520  25.281  1.00 97.23           H  
ATOM    934 HG12 VAL A  58      -9.673  16.470  24.108  1.00 97.23           H  
ATOM    935 HG13 VAL A  58      -8.050  16.868  23.566  1.00 97.23           H  
ATOM    936  CG2 VAL A  58      -6.814  14.569  24.043  1.00 97.23           C  
ATOM    937 HG21 VAL A  58      -6.566  13.534  23.809  1.00 97.23           H  
ATOM    938 HG22 VAL A  58      -6.341  15.214  23.302  1.00 97.23           H  
ATOM    939 HG23 VAL A  58      -6.435  14.813  25.035  1.00 97.23           H  
ATOM    940  N   VAL A  59     -10.974  14.878  26.101  1.00 96.77           N  
ATOM    941  H   VAL A  59     -10.298  15.268  26.742  1.00 96.77           H  
ATOM    942  CA  VAL A  59     -12.366  15.318  26.255  1.00 96.77           C  
ATOM    943  HA  VAL A  59     -12.960  14.978  25.407  1.00 96.77           H  
ATOM    944  C   VAL A  59     -12.385  16.840  26.261  1.00 96.77           C  
ATOM    945  CB  VAL A  59     -13.007  14.741  27.531  1.00 96.77           C  
ATOM    946  HB  VAL A  59     -12.454  15.088  28.404  1.00 96.77           H  
ATOM    947  O   VAL A  59     -11.776  17.457  27.135  1.00 96.77           O  
ATOM    948  CG1 VAL A  59     -14.466  15.194  27.664  1.00 96.77           C  
ATOM    949 HG11 VAL A  59     -15.031  14.898  26.780  1.00 96.77           H  
ATOM    950 HG12 VAL A  59     -14.518  16.278  27.763  1.00 96.77           H  
ATOM    951 HG13 VAL A  59     -14.916  14.751  28.552  1.00 96.77           H  
ATOM    952  CG2 VAL A  59     -12.980  13.204  27.528  1.00 96.77           C  
ATOM    953 HG21 VAL A  59     -13.487  12.822  28.415  1.00 96.77           H  
ATOM    954 HG22 VAL A  59     -13.478  12.827  26.635  1.00 96.77           H  
ATOM    955 HG23 VAL A  59     -11.951  12.847  27.539  1.00 96.77           H  
ATOM    956  N   LEU A  60     -13.074  17.434  25.291  1.00 95.25           N  
ATOM    957  H   LEU A  60     -13.585  16.855  24.640  1.00 95.25           H  
ATOM    958  CA  LEU A  60     -13.234  18.879  25.160  1.00 95.25           C  
ATOM    959  HA  LEU A  60     -12.379  19.378  25.616  1.00 95.25           H  
ATOM    960  C   LEU A  60     -14.501  19.311  25.908  1.00 95.25           C  
ATOM    961  CB  LEU A  60     -13.276  19.277  23.673  1.00 95.25           C  
ATOM    962  HB2 LEU A  60     -14.215  18.919  23.251  1.00 95.25           H  
ATOM    963  HB3 LEU A  60     -13.282  20.365  23.608  1.00 95.25           H  
ATOM    964  O   LEU A  60     -15.567  18.728  25.730  1.00 95.25           O  
ATOM    965  CG  LEU A  60     -12.120  18.735  22.808  1.00 95.25           C  
ATOM    966  HG  LEU A  60     -12.116  17.645  22.839  1.00 95.25           H  
ATOM    967  CD1 LEU A  60     -12.330  19.161  21.359  1.00 95.25           C  
ATOM    968 HD11 LEU A  60     -11.519  18.778  20.740  1.00 95.25           H  
ATOM    969 HD12 LEU A  60     -13.277  18.762  20.994  1.00 95.25           H  
ATOM    970 HD13 LEU A  60     -12.347  20.249  21.298  1.00 95.25           H  
ATOM    971  CD2 LEU A  60     -10.750  19.242  23.254  1.00 95.25           C  
ATOM    972 HD21 LEU A  60      -9.976  18.818  22.615  1.00 95.25           H  
ATOM    973 HD22 LEU A  60     -10.712  20.329  23.175  1.00 95.25           H  
ATOM    974 HD23 LEU A  60     -10.552  18.956  24.286  1.00 95.25           H  
ATOM    975  N   GLY A  61     -14.388  20.319  26.772  1.00 91.31           N  
ATOM    976  H   GLY A  61     -13.497  20.792  26.821  1.00 91.31           H  
ATOM    977  CA  GLY A  61     -15.534  20.884  27.498  1.00 91.31           C  
ATOM    978  HA2 GLY A  61     -16.309  20.127  27.617  1.00 91.31           H  
ATOM    979  HA3 GLY A  61     -15.212  21.195  28.491  1.00 91.31           H  
ATOM    980  C   GLY A  61     -16.147  22.091  26.784  1.00 91.31           C  
ATOM    981  O   GLY A  61     -15.541  22.643  25.874  1.00 91.31           O  
ATOM    982  N   ASP A  62     -17.299  22.587  27.257  1.00 84.65           N  
ATOM    983  H   ASP A  62     -17.809  22.057  27.950  1.00 84.65           H  
ATOM    984  CA  ASP A  62     -18.000  23.737  26.641  1.00 84.65           C  
ATOM    985  HA  ASP A  62     -18.272  23.479  25.618  1.00 84.65           H  
ATOM    986  C   ASP A  62     -17.154  25.033  26.587  1.00 84.65           C  
ATOM    987  CB  ASP A  62     -19.290  24.056  27.423  1.00 84.65           C  
ATOM    988  HB2 ASP A  62     -19.015  24.354  28.434  1.00 84.65           H  
ATOM    989  HB3 ASP A  62     -19.774  24.914  26.956  1.00 84.65           H  
ATOM    990  O   ASP A  62     -17.431  25.943  25.809  1.00 84.65           O  
ATOM    991  CG  ASP A  62     -20.322  22.922  27.497  1.00 84.65           C  
ATOM    992  OD1 ASP A  62     -20.960  22.584  26.473  1.00 84.65           O  
ATOM    993  OD2 ASP A  62     -20.512  22.409  28.619  1.00 84.65           O  
ATOM    994  N   LYS A  63     -16.128  25.151  27.443  1.00 82.56           N  
ATOM    995  H   LYS A  63     -15.922  24.339  28.007  1.00 82.56           H  
ATOM    996  CA  LYS A  63     -15.215  26.309  27.480  1.00 82.56           C  
ATOM    997  HA  LYS A  63     -15.765  27.195  27.165  1.00 82.56           H  
ATOM    998  C   LYS A  63     -14.051  26.195  26.494  1.00 82.56           C  
ATOM    999  CB  LYS A  63     -14.688  26.531  28.905  1.00 82.56           C  
ATOM   1000  HB2 LYS A  63     -13.946  27.329  28.883  1.00 82.56           H  
ATOM   1001  HB3 LYS A  63     -14.202  25.621  29.256  1.00 82.56           H  
ATOM   1002  O   LYS A  63     -13.330  27.176  26.308  1.00 82.56           O  
ATOM   1003  CG  LYS A  63     -15.804  26.935  29.878  1.00 82.56           C  
ATOM   1004  HG2 LYS A  63     -16.526  26.123  29.966  1.00 82.56           H  
ATOM   1005  HG3 LYS A  63     -16.311  27.821  29.495  1.00 82.56           H  
ATOM   1006  CD  LYS A  63     -15.220  27.244  31.261  1.00 82.56           C  
ATOM   1007  HD2 LYS A  63     -14.710  26.357  31.638  1.00 82.56           H  
ATOM   1008  HD3 LYS A  63     -14.502  28.060  31.173  1.00 82.56           H  
ATOM   1009  CE  LYS A  63     -16.347  27.643  32.218  1.00 82.56           C  
ATOM   1010  HE2 LYS A  63     -17.067  26.826  32.263  1.00 82.56           H  
ATOM   1011  HE3 LYS A  63     -16.859  28.513  31.806  1.00 82.56           H  
ATOM   1012  NZ  LYS A  63     -15.826  27.945  33.575  1.00 82.56           N  
ATOM   1013  HZ1 LYS A  63     -15.163  28.706  33.537  1.00 82.56           H  
ATOM   1014  HZ2 LYS A  63     -16.583  28.207  34.191  1.00 82.56           H  
ATOM   1015  HZ3 LYS A  63     -15.365  27.134  33.960  1.00 82.56           H  
ATOM   1016  N   ASP A  64     -13.843  25.023  25.905  1.00 83.64           N  
ATOM   1017  H   ASP A  64     -14.542  24.297  25.976  1.00 83.64           H  
ATOM   1018  CA  ASP A  64     -12.757  24.784  24.969  1.00 83.64           C  
ATOM   1019  HA  ASP A  64     -11.884  25.344  25.301  1.00 83.64           H  
ATOM   1020  C   ASP A  64     -13.154  25.288  23.577  1.00 83.64           C  
ATOM   1021  CB  ASP A  64     -12.366  23.301  24.982  1.00 83.64           C  
ATOM   1022  HB2 ASP A  64     -12.351  22.948  26.013  1.00 83.64           H  
ATOM   1023  HB3 ASP A  64     -13.095  22.709  24.429  1.00 83.64           H  
ATOM   1024  O   ASP A  64     -13.987  24.702  22.892  1.00 83.64           O  
ATOM   1025  CG  ASP A  64     -10.976  23.106  24.381  1.00 83.64           C  
ATOM   1026  OD1 ASP A  64     -10.602  23.902  23.484  1.00 83.64           O  
ATOM   1027  OD2 ASP A  64     -10.263  22.208  24.866  1.00 83.64           O  
ATOM   1028  N   LYS A  65     -12.570  26.419  23.173  1.00 83.76           N  
ATOM   1029  H   LYS A  65     -11.903  26.841  23.803  1.00 83.76           H  
ATOM   1030  CA  LYS A  65     -12.783  27.021  21.848  1.00 83.76           C  
ATOM   1031  HA  LYS A  65     -13.731  26.662  21.448  1.00 83.76           H  
ATOM   1032  C   LYS A  65     -11.736  26.582  20.823  1.00 83.76           C  
ATOM   1033  CB  LYS A  65     -12.856  28.551  21.955  1.00 83.76           C  
ATOM   1034  HB2 LYS A  65     -11.925  28.929  22.379  1.00 83.76           H  
ATOM   1035  HB3 LYS A  65     -12.967  28.964  20.952  1.00 83.76           H  
ATOM   1036  O   LYS A  65     -11.651  27.183  19.756  1.00 83.76           O  
ATOM   1037  CG  LYS A  65     -14.042  29.031  22.799  1.00 83.76           C  
ATOM   1038  HG2 LYS A  65     -14.959  28.580  22.421  1.00 83.76           H  
ATOM   1039  HG3 LYS A  65     -13.901  28.740  23.840  1.00 83.76           H  
ATOM   1040  CD  LYS A  65     -14.147  30.556  22.699  1.00 83.76           C  
ATOM   1041  HD2 LYS A  65     -13.234  31.006  23.087  1.00 83.76           H  
ATOM   1042  HD3 LYS A  65     -14.268  30.832  21.652  1.00 83.76           H  
ATOM   1043  CE  LYS A  65     -15.353  31.044  23.500  1.00 83.76           C  
ATOM   1044  HE2 LYS A  65     -16.233  30.500  23.155  1.00 83.76           H  
ATOM   1045  HE3 LYS A  65     -15.200  30.794  24.550  1.00 83.76           H  
ATOM   1046  NZ  LYS A  65     -15.550  32.503  23.323  1.00 83.76           N  
ATOM   1047  HZ1 LYS A  65     -15.696  32.706  22.345  1.00 83.76           H  
ATOM   1048  HZ2 LYS A  65     -14.736  33.009  23.641  1.00 83.76           H  
ATOM   1049  HZ3 LYS A  65     -16.362  32.812  23.838  1.00 83.76           H  
ATOM   1050  N   SER A  66     -10.887  25.604  21.146  1.00 89.45           N  
ATOM   1051  H   SER A  66     -10.997  25.110  22.020  1.00 89.45           H  
ATOM   1052  CA  SER A  66      -9.802  25.196  20.248  1.00 89.45           C  
ATOM   1053  HA  SER A  66      -9.305  26.096  19.886  1.00 89.45           H  
ATOM   1054  C   SER A  66     -10.303  24.449  19.009  1.00 89.45           C  
ATOM   1055  CB  SER A  66      -8.751  24.375  20.999  1.00 89.45           C  
ATOM   1056  HB2 SER A  66      -7.906  24.197  20.334  1.00 89.45           H  
ATOM   1057  HB3 SER A  66      -8.397  24.934  21.865  1.00 89.45           H  
ATOM   1058  O   SER A  66      -9.656  24.523  17.964  1.00 89.45           O  
ATOM   1059  OG  SER A  66      -9.263  23.131  21.422  1.00 89.45           O  
ATOM   1060  HG  SER A  66      -9.737  23.286  22.243  1.00 89.45           H  
ATOM   1061  N   LEU A  67     -11.457  23.780  19.099  1.00 93.79           N  
ATOM   1062  H   LEU A  67     -11.932  23.767  19.990  1.00 93.79           H  
ATOM   1063  CA  LEU A  67     -12.063  23.018  18.011  1.00 93.79           C  
ATOM   1064  HA  LEU A  67     -11.528  23.239  17.087  1.00 93.79           H  
ATOM   1065  C   LEU A  67     -13.534  23.399  17.817  1.00 93.79           C  
ATOM   1066  CB  LEU A  67     -11.903  21.519  18.317  1.00 93.79           C  
ATOM   1067  HB2 LEU A  67     -12.387  21.317  19.273  1.00 93.79           H  
ATOM   1068  HB3 LEU A  67     -10.843  21.287  18.419  1.00 93.79           H  
ATOM   1069  O   LEU A  67     -14.352  23.247  18.718  1.00 93.79           O  
ATOM   1070  CG  LEU A  67     -12.525  20.589  17.260  1.00 93.79           C  
ATOM   1071  HG  LEU A  67     -13.591  20.794  17.165  1.00 93.79           H  
ATOM   1072  CD1 LEU A  67     -11.874  20.757  15.887  1.00 93.79           C  
ATOM   1073 HD11 LEU A  67     -12.327  20.052  15.191  1.00 93.79           H  
ATOM   1074 HD12 LEU A  67     -12.049  21.763  15.507  1.00 93.79           H  
ATOM   1075 HD13 LEU A  67     -10.802  20.575  15.965  1.00 93.79           H  
ATOM   1076  CD2 LEU A  67     -12.359  19.138  17.700  1.00 93.79           C  
ATOM   1077 HD21 LEU A  67     -12.742  18.472  16.926  1.00 93.79           H  
ATOM   1078 HD22 LEU A  67     -12.941  18.969  18.606  1.00 93.79           H  
ATOM   1079 HD23 LEU A  67     -11.310  18.918  17.898  1.00 93.79           H  
ATOM   1080  N   GLU A  68     -13.877  23.837  16.608  1.00 91.89           N  
ATOM   1081  H   GLU A  68     -13.154  23.969  15.914  1.00 91.89           H  
ATOM   1082  CA  GLU A  68     -15.255  24.145  16.224  1.00 91.89           C  
ATOM   1083  HA  GLU A  68     -15.829  24.411  17.111  1.00 91.89           H  
ATOM   1084  C   GLU A  68     -15.927  22.928  15.574  1.00 91.89           C  
ATOM   1085  CB  GLU A  68     -15.288  25.357  15.285  1.00 91.89           C  
ATOM   1086  HB2 GLU A  68     -14.621  25.169  14.443  1.00 91.89           H  
ATOM   1087  HB3 GLU A  68     -16.304  25.474  14.908  1.00 91.89           H  
ATOM   1088  O   GLU A  68     -15.597  22.543  14.443  1.00 91.89           O  
ATOM   1089  CG  GLU A  68     -14.870  26.661  15.985  1.00 91.89           C  
ATOM   1090  HG2 GLU A  68     -13.855  26.550  16.367  1.00 91.89           H  
ATOM   1091  HG3 GLU A  68     -15.535  26.829  16.832  1.00 91.89           H  
ATOM   1092  CD  GLU A  68     -14.915  27.883  15.052  1.00 91.89           C  
ATOM   1093  OE1 GLU A  68     -14.700  29.004  15.565  1.00 91.89           O  
ATOM   1094  OE2 GLU A  68     -15.137  27.700  13.830  1.00 91.89           O  
ATOM   1095  N   VAL A  69     -16.893  22.348  16.289  1.00 93.69           N  
ATOM   1096  H   VAL A  69     -17.084  22.711  17.212  1.00 93.69           H  
ATOM   1097  CA  VAL A  69     -17.795  21.301  15.793  1.00 93.69           C  
ATOM   1098  HA  VAL A  69     -17.306  20.783  14.968  1.00 93.69           H  
ATOM   1099  C   VAL A  69     -19.066  21.957  15.256  1.00 93.69           C  
ATOM   1100  CB  VAL A  69     -18.095  20.245  16.875  1.00 93.69           C  
ATOM   1101  HB  VAL A  69     -18.610  20.717  17.712  1.00 93.69           H  
ATOM   1102  O   VAL A  69     -19.634  22.849  15.880  1.00 93.69           O  
ATOM   1103  CG1 VAL A  69     -18.971  19.114  16.327  1.00 93.69           C  
ATOM   1104 HG11 VAL A  69     -19.143  18.376  17.111  1.00 93.69           H  
ATOM   1105 HG12 VAL A  69     -18.488  18.621  15.483  1.00 93.69           H  
ATOM   1106 HG13 VAL A  69     -19.947  19.492  16.023  1.00 93.69           H  
ATOM   1107  CG2 VAL A  69     -16.784  19.629  17.385  1.00 93.69           C  
ATOM   1108 HG21 VAL A  69     -16.192  19.270  16.544  1.00 93.69           H  
ATOM   1109 HG22 VAL A  69     -16.209  20.370  17.941  1.00 93.69           H  
ATOM   1110 HG23 VAL A  69     -17.007  18.799  18.055  1.00 93.69           H  
ATOM   1111  N   SER A  70     -19.487  21.552  14.063  1.00 92.45           N  
ATOM   1112  H   SER A  70     -19.101  20.703  13.676  1.00 92.45           H  
ATOM   1113  CA  SER A  70     -20.622  22.114  13.338  1.00 92.45           C  
ATOM   1114  HA  SER A  70     -21.246  22.685  14.025  1.00 92.45           H  
ATOM   1115  C   SER A  70     -21.456  20.978  12.762  1.00 92.45           C  
ATOM   1116  CB  SER A  70     -20.127  23.049  12.222  1.00 92.45           C  
ATOM   1117  HB2 SER A  70     -20.943  23.711  11.930  1.00 92.45           H  
ATOM   1118  HB3 SER A  70     -19.311  23.663  12.602  1.00 92.45           H  
ATOM   1119  O   SER A  70     -20.939  19.887  12.544  1.00 92.45           O  
ATOM   1120  OG  SER A  70     -19.693  22.342  11.068  1.00 92.45           O  
ATOM   1121  HG  SER A  70     -19.271  21.523  11.340  1.00 92.45           H  
ATOM   1122  N   LYS A  71     -22.710  21.254  12.400  1.00 92.15           N  
ATOM   1123  H   LYS A  71     -23.117  22.136  12.678  1.00 92.15           H  
ATOM   1124  CA  LYS A  71     -23.541  20.281  11.676  1.00 92.15           C  
ATOM   1125  HA  LYS A  71     -23.577  19.348  12.239  1.00 92.15           H  
ATOM   1126  C   LYS A  71     -22.991  19.904  10.300  1.00 92.15           C  
ATOM   1127  CB  LYS A  71     -24.974  20.804  11.528  1.00 92.15           C  
ATOM   1128  HB2 LYS A  71     -25.536  20.076  10.942  1.00 92.15           H  
ATOM   1129  HB3 LYS A  71     -24.973  21.753  10.992  1.00 92.15           H  
ATOM   1130  O   LYS A  71     -23.433  18.928   9.723  1.00 92.15           O  
ATOM   1131  CG  LYS A  71     -25.662  20.968  12.886  1.00 92.15           C  
ATOM   1132  HG2 LYS A  71     -25.237  21.816  13.423  1.00 92.15           H  
ATOM   1133  HG3 LYS A  71     -25.514  20.062  13.473  1.00 92.15           H  
ATOM   1134  CD  LYS A  71     -27.161  21.185  12.679  1.00 92.15           C  
ATOM   1135  HD2 LYS A  71     -27.549  20.349  12.097  1.00 92.15           H  
ATOM   1136  HD3 LYS A  71     -27.340  22.117  12.143  1.00 92.15           H  
ATOM   1137  CE  LYS A  71     -27.848  21.211  14.043  1.00 92.15           C  
ATOM   1138  HE2 LYS A  71     -27.428  20.404  14.644  1.00 92.15           H  
ATOM   1139  HE3 LYS A  71     -27.626  22.149  14.550  1.00 92.15           H  
ATOM   1140  NZ  LYS A  71     -29.307  20.999  13.896  1.00 92.15           N  
ATOM   1141  HZ1 LYS A  71     -29.454  20.103  13.454  1.00 92.15           H  
ATOM   1142  HZ2 LYS A  71     -29.741  20.951  14.807  1.00 92.15           H  
ATOM   1143  HZ3 LYS A  71     -29.733  21.719  13.330  1.00 92.15           H  
ATOM   1144  N   ASN A  72     -22.070  20.672   9.714  1.00 94.74           N  
ATOM   1145  H   ASN A  72     -21.621  21.388  10.266  1.00 94.74           H  
ATOM   1146  CA  ASN A  72     -21.484  20.311   8.425  1.00 94.74           C  
ATOM   1147  HA  ASN A  72     -22.230  19.790   7.824  1.00 94.74           H  
ATOM   1148  C   ASN A  72     -20.306  19.349   8.634  1.00 94.74           C  
ATOM   1149  CB  ASN A  72     -21.097  21.589   7.668  1.00 94.74           C  
ATOM   1150  HB2 ASN A  72     -21.970  22.238   7.601  1.00 94.74           H  
ATOM   1151  HB3 ASN A  72     -20.317  22.118   8.215  1.00 94.74           H  
ATOM   1152  O   ASN A  72     -19.234  19.774   9.077  1.00 94.74           O  
ATOM   1153  CG  ASN A  72     -20.592  21.273   6.271  1.00 94.74           C  
ATOM   1154  ND2 ASN A  72     -21.257  21.754   5.250  1.00 94.74           N  
ATOM   1155 HD21 ASN A  72     -20.931  21.457   4.341  1.00 94.74           H  
ATOM   1156 HD22 ASN A  72     -22.138  22.227   5.395  1.00 94.74           H  
ATOM   1157  OD1 ASN A  72     -19.605  20.589   6.065  1.00 94.74           O  
ATOM   1158  N   ALA A  73     -20.488  18.082   8.254  1.00 95.07           N  
ATOM   1159  H   ALA A  73     -21.399  17.808   7.914  1.00 95.07           H  
ATOM   1160  CA  ALA A  73     -19.499  17.025   8.463  1.00 95.07           C  
ATOM   1161  HA  ALA A  73     -19.347  16.898   9.535  1.00 95.07           H  
ATOM   1162  C   ALA A  73     -18.131  17.352   7.834  1.00 95.07           C  
ATOM   1163  CB  ALA A  73     -20.072  15.719   7.898  1.00 95.07           C  
ATOM   1164  HB1 ALA A  73     -21.037  15.504   8.359  1.00 95.07           H  
ATOM   1165  HB2 ALA A  73     -20.210  15.799   6.820  1.00 95.07           H  
ATOM   1166  HB3 ALA A  73     -19.391  14.895   8.113  1.00 95.07           H  
ATOM   1167  O   ALA A  73     -17.096  17.174   8.473  1.00 95.07           O  
ATOM   1168  N   ALA A  74     -18.113  17.912   6.619  1.00 95.05           N  
ATOM   1169  H   ALA A  74     -18.997  18.117   6.177  1.00 95.05           H  
ATOM   1170  CA  ALA A  74     -16.875  18.246   5.912  1.00 95.05           C  
ATOM   1171  HA  ALA A  74     -16.220  17.375   5.933  1.00 95.05           H  
ATOM   1172  C   ALA A  74     -16.114  19.410   6.573  1.00 95.05           C  
ATOM   1173  CB  ALA A  74     -17.215  18.557   4.449  1.00 95.05           C  
ATOM   1174  HB1 ALA A  74     -17.707  17.694   3.999  1.00 95.05           H  
ATOM   1175  HB2 ALA A  74     -16.297  18.763   3.900  1.00 95.05           H  
ATOM   1176  HB3 ALA A  74     -17.874  19.423   4.389  1.00 95.05           H  
ATOM   1177  O   ALA A  74     -14.886  19.375   6.686  1.00 95.05           O  
ATOM   1178  N   THR A  75     -16.830  20.438   7.039  1.00 95.59           N  
ATOM   1179  H   THR A  75     -17.830  20.428   6.896  1.00 95.59           H  
ATOM   1180  CA  THR A  75     -16.235  21.551   7.795  1.00 95.59           C  
ATOM   1181  HA  THR A  75     -15.421  21.982   7.211  1.00 95.59           H  
ATOM   1182  C   THR A  75     -15.649  21.056   9.112  1.00 95.59           C  
ATOM   1183  CB  THR A  75     -17.266  22.653   8.071  1.00 95.59           C  
ATOM   1184  HB  THR A  75     -18.101  22.236   8.634  1.00 95.59           H  
ATOM   1185  O   THR A  75     -14.512  21.393   9.443  1.00 95.59           O  
ATOM   1186  CG2 THR A  75     -16.683  23.838   8.840  1.00 95.59           C  
ATOM   1187 HG21 THR A  75     -17.427  24.630   8.920  1.00 95.59           H  
ATOM   1188 HG22 THR A  75     -16.411  23.530   9.850  1.00 95.59           H  
ATOM   1189 HG23 THR A  75     -15.798  24.218   8.330  1.00 95.59           H  
ATOM   1190  OG1 THR A  75     -17.739  23.179   6.852  1.00 95.59           O  
ATOM   1191  HG1 THR A  75     -18.539  23.669   7.056  1.00 95.59           H  
ATOM   1192  N   THR A  76     -16.389  20.221   9.843  1.00 96.73           N  
ATOM   1193  H   THR A  76     -17.321  19.986   9.535  1.00 96.73           H  
ATOM   1194  CA  THR A  76     -15.928  19.653  11.114  1.00 96.73           C  
ATOM   1195  HA  THR A  76     -15.580  20.467  11.749  1.00 96.73           H  
ATOM   1196  C   THR A  76     -14.736  18.728  10.926  1.00 96.73           C  
ATOM   1197  CB  THR A  76     -17.093  18.969  11.830  1.00 96.73           C  
ATOM   1198  HB  THR A  76     -17.595  18.263  11.168  1.00 96.73           H  
ATOM   1199  O   THR A  76     -13.762  18.874  11.663  1.00 96.73           O  
ATOM   1200  CG2 THR A  76     -16.709  18.287  13.139  1.00 96.73           C  
ATOM   1201 HG21 THR A  76     -17.600  17.834  13.573  1.00 96.73           H  
ATOM   1202 HG22 THR A  76     -15.985  17.492  12.960  1.00 96.73           H  
ATOM   1203 HG23 THR A  76     -16.277  19.004  13.838  1.00 96.73           H  
ATOM   1204  OG1 THR A  76     -17.952  20.027  12.174  1.00 96.73           O  
ATOM   1205  HG1 THR A  76     -17.428  20.605  12.735  1.00 96.73           H  
ATOM   1206  N   LEU A  77     -14.735  17.874   9.898  1.00 97.43           N  
ATOM   1207  H   LEU A  77     -15.577  17.758   9.353  1.00 97.43           H  
ATOM   1208  CA  LEU A  77     -13.572  17.061   9.546  1.00 97.43           C  
ATOM   1209  HA  LEU A  77     -13.326  16.433  10.402  1.00 97.43           H  
ATOM   1210  C   LEU A  77     -12.351  17.945   9.275  1.00 97.43           C  
ATOM   1211  CB  LEU A  77     -13.916  16.156   8.349  1.00 97.43           C  
ATOM   1212  HB2 LEU A  77     -14.230  16.779   7.512  1.00 97.43           H  
ATOM   1213  HB3 LEU A  77     -14.754  15.514   8.620  1.00 97.43           H  
ATOM   1214  O   LEU A  77     -11.318  17.771   9.912  1.00 97.43           O  
ATOM   1215  CG  LEU A  77     -12.740  15.271   7.888  1.00 97.43           C  
ATOM   1216  HG  LEU A  77     -11.899  15.905   7.608  1.00 97.43           H  
ATOM   1217  CD1 LEU A  77     -12.292  14.291   8.974  1.00 97.43           C  
ATOM   1218 HD11 LEU A  77     -11.508  13.648   8.574  1.00 97.43           H  
ATOM   1219 HD12 LEU A  77     -11.887  14.826   9.833  1.00 97.43           H  
ATOM   1220 HD13 LEU A  77     -13.130  13.668   9.286  1.00 97.43           H  
ATOM   1221  CD2 LEU A  77     -13.142  14.458   6.664  1.00 97.43           C  
ATOM   1222 HD21 LEU A  77     -13.895  13.726   6.955  1.00 97.43           H  
ATOM   1223 HD22 LEU A  77     -13.540  15.109   5.885  1.00 97.43           H  
ATOM   1224 HD23 LEU A  77     -12.272  13.933   6.269  1.00 97.43           H  
ATOM   1225  N   LYS A  78     -12.475  18.958   8.410  1.00 97.14           N  
ATOM   1226  H   LYS A  78     -13.357  19.058   7.928  1.00 97.14           H  
ATOM   1227  CA  LYS A  78     -11.374  19.885   8.096  1.00 97.14           C  
ATOM   1228  HA  LYS A  78     -10.557  19.309   7.663  1.00 97.14           H  
ATOM   1229  C   LYS A  78     -10.814  20.577   9.344  1.00 97.14           C  
ATOM   1230  CB  LYS A  78     -11.881  20.902   7.067  1.00 97.14           C  
ATOM   1231  HB2 LYS A  78     -12.189  20.366   6.169  1.00 97.14           H  
ATOM   1232  HB3 LYS A  78     -12.752  21.417   7.473  1.00 97.14           H  
ATOM   1233  O   LYS A  78      -9.593  20.661   9.504  1.00 97.14           O  
ATOM   1234  CG  LYS A  78     -10.815  21.940   6.695  1.00 97.14           C  
ATOM   1235  HG2 LYS A  78     -10.504  22.490   7.584  1.00 97.14           H  
ATOM   1236  HG3 LYS A  78      -9.949  21.439   6.261  1.00 97.14           H  
ATOM   1237  CD  LYS A  78     -11.396  22.936   5.693  1.00 97.14           C  
ATOM   1238  HD2 LYS A  78     -11.662  22.409   4.777  1.00 97.14           H  
ATOM   1239  HD3 LYS A  78     -12.292  23.383   6.123  1.00 97.14           H  
ATOM   1240  CE  LYS A  78     -10.367  24.027   5.397  1.00 97.14           C  
ATOM   1241  HE2 LYS A  78     -10.070  24.480   6.342  1.00 97.14           H  
ATOM   1242  HE3 LYS A  78      -9.488  23.566   4.947  1.00 97.14           H  
ATOM   1243  NZ  LYS A  78     -10.948  25.051   4.495  1.00 97.14           N  
ATOM   1244  HZ1 LYS A  78     -11.772  25.448   4.923  1.00 97.14           H  
ATOM   1245  HZ2 LYS A  78     -10.285  25.790   4.311  1.00 97.14           H  
ATOM   1246  HZ3 LYS A  78     -11.226  24.624   3.623  1.00 97.14           H  
ATOM   1247  N   ASN A  79     -11.687  21.086  10.212  1.00 97.09           N  
ATOM   1248  H   ASN A  79     -12.672  20.998  10.006  1.00 97.09           H  
ATOM   1249  CA  ASN A  79     -11.288  21.749  11.454  1.00 97.09           C  
ATOM   1250  HA  ASN A  79     -10.582  22.547  11.228  1.00 97.09           H  
ATOM   1251  C   ASN A  79     -10.576  20.774  12.397  1.00 97.09           C  
ATOM   1252  CB  ASN A  79     -12.532  22.359  12.121  1.00 97.09           C  
ATOM   1253  HB2 ASN A  79     -13.325  21.613  12.180  1.00 97.09           H  
ATOM   1254  HB3 ASN A  79     -12.281  22.653  13.140  1.00 97.09           H  
ATOM   1255  O   ASN A  79      -9.513  21.100  12.929  1.00 97.09           O  
ATOM   1256  CG  ASN A  79     -13.066  23.594  11.420  1.00 97.09           C  
ATOM   1257  ND2 ASN A  79     -14.207  24.066  11.862  1.00 97.09           N  
ATOM   1258 HD21 ASN A  79     -14.677  23.614  12.633  1.00 97.09           H  
ATOM   1259 HD22 ASN A  79     -14.514  24.970  11.532  1.00 97.09           H  
ATOM   1260  OD1 ASN A  79     -12.448  24.164  10.525  1.00 97.09           O  
ATOM   1261  N   PHE A  80     -11.116  19.566  12.547  1.00 98.03           N  
ATOM   1262  H   PHE A  80     -11.987  19.356  12.081  1.00 98.03           H  
ATOM   1263  CA  PHE A  80     -10.548  18.531  13.398  1.00 98.03           C  
ATOM   1264  HA  PHE A  80     -10.377  18.952  14.389  1.00 98.03           H  
ATOM   1265  C   PHE A  80      -9.193  18.033  12.895  1.00 98.03           C  
ATOM   1266  CB  PHE A  80     -11.550  17.385  13.532  1.00 98.03           C  
ATOM   1267  HB2 PHE A  80     -12.464  17.761  13.991  1.00 98.03           H  
ATOM   1268  HB3 PHE A  80     -11.804  17.010  12.540  1.00 98.03           H  
ATOM   1269  O   PHE A  80      -8.253  17.958  13.678  1.00 98.03           O  
ATOM   1270  CG  PHE A  80     -11.017  16.249  14.374  1.00 98.03           C  
ATOM   1271  CD1 PHE A  80     -10.917  14.957  13.831  1.00 98.03           C  
ATOM   1272  HD1 PHE A  80     -11.256  14.756  12.826  1.00 98.03           H  
ATOM   1273  CD2 PHE A  80     -10.594  16.490  15.694  1.00 98.03           C  
ATOM   1274  HD2 PHE A  80     -10.657  17.482  16.117  1.00 98.03           H  
ATOM   1275  CE1 PHE A  80     -10.416  13.908  14.617  1.00 98.03           C  
ATOM   1276  HE1 PHE A  80     -10.396  12.909  14.209  1.00 98.03           H  
ATOM   1277  CE2 PHE A  80     -10.086  15.441  16.475  1.00 98.03           C  
ATOM   1278  HE2 PHE A  80      -9.779  15.634  17.493  1.00 98.03           H  
ATOM   1279  CZ  PHE A  80     -10.008  14.145  15.941  1.00 98.03           C  
ATOM   1280  HZ  PHE A  80      -9.667  13.326  16.557  1.00 98.03           H  
ATOM   1281  N   CYS A  81      -9.044  17.788  11.593  1.00 97.86           N  
ATOM   1282  H   CYS A  81      -9.866  17.810  11.006  1.00 97.86           H  
ATOM   1283  CA  CYS A  81      -7.774  17.398  10.979  1.00 97.86           C  
ATOM   1284  HA  CYS A  81      -7.453  16.442  11.392  1.00 97.86           H  
ATOM   1285  C   CYS A  81      -6.669  18.431  11.221  1.00 97.86           C  
ATOM   1286  CB  CYS A  81      -7.994  17.233   9.480  1.00 97.86           C  
ATOM   1287  HB2 CYS A  81      -7.034  17.058   8.994  1.00 97.86           H  
ATOM   1288  HB3 CYS A  81      -8.419  18.152   9.076  1.00 97.86           H  
ATOM   1289  O   CYS A  81      -5.534  18.074  11.535  1.00 97.86           O  
ATOM   1290  SG  CYS A  81      -9.090  15.871   9.051  1.00 97.86           S  
ATOM   1291  N   LYS A  82      -7.008  19.723  11.132  1.00 97.23           N  
ATOM   1292  H   LYS A  82      -7.956  19.946  10.865  1.00 97.23           H  
ATOM   1293  CA  LYS A  82      -6.083  20.809  11.470  1.00 97.23           C  
ATOM   1294  HA  LYS A  82      -5.149  20.650  10.932  1.00 97.23           H  
ATOM   1295  C   LYS A  82      -5.738  20.804  12.961  1.00 97.23           C  
ATOM   1296  CB  LYS A  82      -6.708  22.140  11.034  1.00 97.23           C  
ATOM   1297  HB2 LYS A  82      -7.628  22.303  11.594  1.00 97.23           H  
ATOM   1298  HB3 LYS A  82      -6.957  22.085   9.974  1.00 97.23           H  
ATOM   1299  O   LYS A  82      -4.567  20.936  13.308  1.00 97.23           O  
ATOM   1300  CG  LYS A  82      -5.758  23.322  11.265  1.00 97.23           C  
ATOM   1301  HG2 LYS A  82      -5.433  23.345  12.305  1.00 97.23           H  
ATOM   1302  HG3 LYS A  82      -4.884  23.219  10.622  1.00 97.23           H  
ATOM   1303  CD  LYS A  82      -6.478  24.636  10.959  1.00 97.23           C  
ATOM   1304  HD2 LYS A  82      -7.353  24.708  11.605  1.00 97.23           H  
ATOM   1305  HD3 LYS A  82      -6.800  24.646   9.918  1.00 97.23           H  
ATOM   1306  CE  LYS A  82      -5.537  25.809  11.237  1.00 97.23           C  
ATOM   1307  HE2 LYS A  82      -5.104  25.667  12.227  1.00 97.23           H  
ATOM   1308  HE3 LYS A  82      -4.726  25.790  10.509  1.00 97.23           H  
ATOM   1309  NZ  LYS A  82      -6.269  27.099  11.184  1.00 97.23           N  
ATOM   1310  HZ1 LYS A  82      -6.676  27.247  10.271  1.00 97.23           H  
ATOM   1311  HZ2 LYS A  82      -5.657  27.869  11.411  1.00 97.23           H  
ATOM   1312  HZ3 LYS A  82      -7.017  27.087  11.862  1.00 97.23           H  
ATOM   1313  N   TRP A  83      -6.741  20.666  13.824  1.00 97.43           N  
ATOM   1314  H   TRP A  83      -7.680  20.571  13.463  1.00 97.43           H  
ATOM   1315  CA  TRP A  83      -6.565  20.676  15.274  1.00 97.43           C  
ATOM   1316  HA  TRP A  83      -6.044  21.588  15.566  1.00 97.43           H  
ATOM   1317  C   TRP A  83      -5.710  19.501  15.754  1.00 97.43           C  
ATOM   1318  CB  TRP A  83      -7.939  20.680  15.948  1.00 97.43           C  
ATOM   1319  HB2 TRP A  83      -8.485  21.568  15.628  1.00 97.43           H  
ATOM   1320  HB3 TRP A  83      -8.502  19.807  15.616  1.00 97.43           H  
ATOM   1321  O   TRP A  83      -4.735  19.723  16.467  1.00 97.43           O  
ATOM   1322  CG  TRP A  83      -7.899  20.659  17.442  1.00 97.43           C  
ATOM   1323  CD1 TRP A  83      -7.954  21.742  18.247  1.00 97.43           C  
ATOM   1324  HD1 TRP A  83      -8.058  22.761  17.904  1.00 97.43           H  
ATOM   1325  CD2 TRP A  83      -7.780  19.509  18.334  1.00 97.43           C  
ATOM   1326  CE2 TRP A  83      -7.747  19.981  19.678  1.00 97.43           C  
ATOM   1327  CE3 TRP A  83      -7.691  18.115  18.141  1.00 97.43           C  
ATOM   1328  HE3 TRP A  83      -7.763  17.710  17.142  1.00 97.43           H  
ATOM   1329  NE1 TRP A  83      -7.920  21.341  19.568  1.00 97.43           N  
ATOM   1330  HE1 TRP A  83      -8.126  21.952  20.345  1.00 97.43           H  
ATOM   1331  CH2 TRP A  83      -7.451  17.744  20.542  1.00 97.43           C  
ATOM   1332  HH2 TRP A  83      -7.309  17.065  21.370  1.00 97.43           H  
ATOM   1333  CZ2 TRP A  83      -7.595  19.122  20.775  1.00 97.43           C  
ATOM   1334  HZ2 TRP A  83      -7.578  19.525  21.776  1.00 97.43           H  
ATOM   1335  CZ3 TRP A  83      -7.496  17.247  19.228  1.00 97.43           C  
ATOM   1336  HZ3 TRP A  83      -7.375  16.190  19.045  1.00 97.43           H  
ATOM   1337  N   GLN A  84      -6.006  18.271  15.322  1.00 97.08           N  
ATOM   1338  H   GLN A  84      -6.817  18.141  14.735  1.00 97.08           H  
ATOM   1339  CA  GLN A  84      -5.247  17.088  15.741  1.00 97.08           C  
ATOM   1340  HA  GLN A  84      -5.246  17.060  16.831  1.00 97.08           H  
ATOM   1341  C   GLN A  84      -3.786  17.219  15.312  1.00 97.08           C  
ATOM   1342  CB  GLN A  84      -5.920  15.786  15.259  1.00 97.08           C  
ATOM   1343  HB2 GLN A  84      -5.441  14.941  15.753  1.00 97.08           H  
ATOM   1344  HB3 GLN A  84      -6.956  15.803  15.597  1.00 97.08           H  
ATOM   1345  O   GLN A  84      -2.890  17.041  16.127  1.00 97.08           O  
ATOM   1346  CG  GLN A  84      -5.923  15.544  13.739  1.00 97.08           C  
ATOM   1347  HG2 GLN A  84      -6.229  16.467  13.246  1.00 97.08           H  
ATOM   1348  HG3 GLN A  84      -6.676  14.791  13.508  1.00 97.08           H  
ATOM   1349  CD  GLN A  84      -4.597  15.065  13.146  1.00 97.08           C  
ATOM   1350  NE2 GLN A  84      -4.337  15.327  11.887  1.00 97.08           N  
ATOM   1351 HE21 GLN A  84      -3.441  15.001  11.554  1.00 97.08           H  
ATOM   1352 HE22 GLN A  84      -4.931  15.939  11.345  1.00 97.08           H  
ATOM   1353  OE1 GLN A  84      -3.745  14.502  13.805  1.00 97.08           O  
ATOM   1354  N   HIS A  85      -3.533  17.698  14.090  1.00 96.69           N  
ATOM   1355  H   HIS A  85      -4.300  17.857  13.453  1.00 96.69           H  
ATOM   1356  CA  HIS A  85      -2.173  17.844  13.588  1.00 96.69           C  
ATOM   1357  HA  HIS A  85      -1.692  16.866  13.609  1.00 96.69           H  
ATOM   1358  C   HIS A  85      -1.333  18.795  14.453  1.00 96.69           C  
ATOM   1359  CB  HIS A  85      -2.236  18.332  12.140  1.00 96.69           C  
ATOM   1360  HB2 HIS A  85      -2.829  17.632  11.552  1.00 96.69           H  
ATOM   1361  HB3 HIS A  85      -2.721  19.307  12.101  1.00 96.69           H  
ATOM   1362  O   HIS A  85      -0.166  18.527  14.714  1.00 96.69           O  
ATOM   1363  CG  HIS A  85      -0.869  18.431  11.527  1.00 96.69           C  
ATOM   1364  CD2 HIS A  85      -0.223  19.569  11.131  1.00 96.69           C  
ATOM   1365  HD2 HIS A  85      -0.620  20.572  11.184  1.00 96.69           H  
ATOM   1366  ND1 HIS A  85      -0.005  17.381  11.332  1.00 96.69           N  
ATOM   1367  HD1 HIS A  85      -0.201  16.412  11.538  1.00 96.69           H  
ATOM   1368  CE1 HIS A  85       1.137  17.877  10.827  1.00 96.69           C  
ATOM   1369  HE1 HIS A  85       2.003  17.286  10.566  1.00 96.69           H  
ATOM   1370  NE2 HIS A  85       1.047  19.210  10.672  1.00 96.69           N  
ATOM   1371  N   GLN A  86      -1.938  19.875  14.959  1.00 95.53           N  
ATOM   1372  H   GLN A  86      -2.917  20.014  14.752  1.00 95.53           H  
ATOM   1373  CA  GLN A  86      -1.276  20.817  15.871  1.00 95.53           C  
ATOM   1374  HA  GLN A  86      -0.325  21.121  15.433  1.00 95.53           H  
ATOM   1375  C   GLN A  86      -0.949  20.212  17.245  1.00 95.53           C  
ATOM   1376  CB  GLN A  86      -2.166  22.055  16.049  1.00 95.53           C  
ATOM   1377  HB2 GLN A  86      -1.760  22.675  16.849  1.00 95.53           H  
ATOM   1378  HB3 GLN A  86      -3.169  21.744  16.339  1.00 95.53           H  
ATOM   1379  O   GLN A  86      -0.070  20.722  17.936  1.00 95.53           O  
ATOM   1380  CG  GLN A  86      -2.232  22.905  14.774  1.00 95.53           C  
ATOM   1381  HG2 GLN A  86      -1.232  23.284  14.562  1.00 95.53           H  
ATOM   1382  HG3 GLN A  86      -2.542  22.295  13.925  1.00 95.53           H  
ATOM   1383  CD  GLN A  86      -3.192  24.084  14.895  1.00 95.53           C  
ATOM   1384  NE2 GLN A  86      -3.021  25.111  14.090  1.00 95.53           N  
ATOM   1385 HE21 GLN A  86      -2.191  25.134  13.516  1.00 95.53           H  
ATOM   1386 HE22 GLN A  86      -3.534  25.929  14.388  1.00 95.53           H  
ATOM   1387  OE1 GLN A  86      -4.096  24.154  15.705  1.00 95.53           O  
ATOM   1388  N   HIS A  87      -1.642  19.143  17.640  1.00 94.56           N  
ATOM   1389  H   HIS A  87      -2.327  18.760  17.005  1.00 94.56           H  
ATOM   1390  CA  HIS A  87      -1.464  18.451  18.918  1.00 94.56           C  
ATOM   1391  HA  HIS A  87      -0.864  19.073  19.582  1.00 94.56           H  
ATOM   1392  C   HIS A  87      -0.717  17.116  18.782  1.00 94.56           C  
ATOM   1393  CB  HIS A  87      -2.839  18.253  19.573  1.00 94.56           C  
ATOM   1394  HB2 HIS A  87      -3.491  17.708  18.890  1.00 94.56           H  
ATOM   1395  HB3 HIS A  87      -2.724  17.651  20.474  1.00 94.56           H  
ATOM   1396  O   HIS A  87      -0.471  16.456  19.795  1.00 94.56           O  
ATOM   1397  CG  HIS A  87      -3.504  19.547  19.960  1.00 94.56           C  
ATOM   1398  CD2 HIS A  87      -3.502  20.138  21.193  1.00 94.56           C  
ATOM   1399  HD2 HIS A  87      -3.018  19.755  22.079  1.00 94.56           H  
ATOM   1400  ND1 HIS A  87      -4.221  20.368  19.126  1.00 94.56           N  
ATOM   1401  HD1 HIS A  87      -4.440  20.180  18.158  1.00 94.56           H  
ATOM   1402  CE1 HIS A  87      -4.641  21.426  19.834  1.00 94.56           C  
ATOM   1403  HE1 HIS A  87      -5.249  22.228  19.442  1.00 94.56           H  
ATOM   1404  NE2 HIS A  87      -4.223  21.333  21.106  1.00 94.56           N  
ATOM   1405  N   ASN A  88      -0.388  16.688  17.559  1.00 95.05           N  
ATOM   1406  H   ASN A  88      -0.626  17.260  16.761  1.00 95.05           H  
ATOM   1407  CA  ASN A  88       0.327  15.445  17.308  1.00 95.05           C  
ATOM   1408  HA  ASN A  88       0.010  14.716  18.054  1.00 95.05           H  
ATOM   1409  C   ASN A  88       1.838  15.655  17.476  1.00 95.05           C  
ATOM   1410  CB  ASN A  88      -0.045  14.871  15.927  1.00 95.05           C  
ATOM   1411  HB2 ASN A  88      -1.117  14.966  15.758  1.00 95.05           H  
ATOM   1412  HB3 ASN A  88       0.469  15.428  15.143  1.00 95.05           H  
ATOM   1413  O   ASN A  88       2.437  16.533  16.854  1.00 95.05           O  
ATOM   1414  CG  ASN A  88       0.321  13.396  15.807  1.00 95.05           C  
ATOM   1415  ND2 ASN A  88      -0.165  12.721  14.793  1.00 95.05           N  
ATOM   1416 HD21 ASN A  88      -0.892  13.123  14.218  1.00 95.05           H  
ATOM   1417 HD22 ASN A  88      -0.047  11.718  14.814  1.00 95.05           H  
ATOM   1418  OD1 ASN A  88       1.035  12.844  16.629  1.00 95.05           O  
ATOM   1419  N   GLN A  89       2.462  14.821  18.304  1.00 91.85           N  
ATOM   1420  H   GLN A  89       1.935  14.034  18.655  1.00 91.85           H  
ATOM   1421  CA  GLN A  89       3.914  14.751  18.407  1.00 91.85           C  
ATOM   1422  HA  GLN A  89       4.347  15.740  18.258  1.00 91.85           H  
ATOM   1423  C   GLN A  89       4.409  13.835  17.288  1.00 91.85           C  
ATOM   1424  CB  GLN A  89       4.315  14.250  19.803  1.00 91.85           C  
ATOM   1425  HB2 GLN A  89       3.855  13.277  19.977  1.00 91.85           H  
ATOM   1426  HB3 GLN A  89       5.397  14.126  19.845  1.00 91.85           H  
ATOM   1427  O   GLN A  89       4.278  12.621  17.376  1.00 91.85           O  
ATOM   1428  CG  GLN A  89       3.869  15.210  20.921  1.00 91.85           C  
ATOM   1429  HG2 GLN A  89       2.791  15.362  20.867  1.00 91.85           H  
ATOM   1430  HG3 GLN A  89       4.078  14.754  21.888  1.00 91.85           H  
ATOM   1431  CD  GLN A  89       4.568  16.566  20.903  1.00 91.85           C  
ATOM   1432  NE2 GLN A  89       4.001  17.559  21.551  1.00 91.85           N  
ATOM   1433 HE21 GLN A  89       3.121  17.420  22.027  1.00 91.85           H  
ATOM   1434 HE22 GLN A  89       4.481  18.445  21.496  1.00 91.85           H  
ATOM   1435  OE1 GLN A  89       5.620  16.774  20.323  1.00 91.85           O  
ATOM   1436  N   LEU A  90       4.945  14.414  16.211  1.00 87.16           N  
ATOM   1437  H   LEU A  90       4.953  15.424  16.186  1.00 87.16           H  
ATOM   1438  CA  LEU A  90       5.276  13.683  14.975  1.00 87.16           C  
ATOM   1439  HA  LEU A  90       4.425  13.058  14.707  1.00 87.16           H  
ATOM   1440  C   LEU A  90       6.470  12.719  15.090  1.00 87.16           C  
ATOM   1441  CB  LEU A  90       5.538  14.689  13.837  1.00 87.16           C  
ATOM   1442  HB2 LEU A  90       5.800  14.130  12.939  1.00 87.16           H  
ATOM   1443  HB3 LEU A  90       6.401  15.297  14.109  1.00 87.16           H  
ATOM   1444  O   LEU A  90       6.817  12.077  14.104  1.00 87.16           O  
ATOM   1445  CG  LEU A  90       4.369  15.622  13.482  1.00 87.16           C  
ATOM   1446  HG  LEU A  90       4.125  16.246  14.342  1.00 87.16           H  
ATOM   1447  CD1 LEU A  90       4.794  16.534  12.328  1.00 87.16           C  
ATOM   1448 HD11 LEU A  90       5.005  15.940  11.439  1.00 87.16           H  
ATOM   1449 HD12 LEU A  90       5.684  17.094  12.614  1.00 87.16           H  
ATOM   1450 HD13 LEU A  90       3.993  17.242  12.114  1.00 87.16           H  
ATOM   1451  CD2 LEU A  90       3.121  14.854  13.049  1.00 87.16           C  
ATOM   1452 HD21 LEU A  90       2.731  14.279  13.889  1.00 87.16           H  
ATOM   1453 HD22 LEU A  90       3.366  14.173  12.234  1.00 87.16           H  
ATOM   1454 HD23 LEU A  90       2.347  15.555  12.736  1.00 87.16           H  
ATOM   1455  N   GLY A  91       7.149  12.669  16.236  1.00 87.51           N  
ATOM   1456  H   GLY A  91       6.741  13.113  17.046  1.00 87.51           H  
ATOM   1457  CA  GLY A  91       8.207  11.692  16.462  1.00 87.51           C  
ATOM   1458  HA2 GLY A  91       8.855  12.025  17.272  1.00 87.51           H  
ATOM   1459  HA3 GLY A  91       8.811  11.567  15.564  1.00 87.51           H  
ATOM   1460  C   GLY A  91       7.614  10.346  16.862  1.00 87.51           C  
ATOM   1461  O   GLY A  91       7.024  10.257  17.934  1.00 87.51           O  
ATOM   1462  N   ASP A  92       7.839   9.303  16.059  1.00 82.18           N  
ATOM   1463  H   ASP A  92       8.025   9.496  15.086  1.00 82.18           H  
ATOM   1464  CA  ASP A  92       7.450   7.909  16.367  1.00 82.18           C  
ATOM   1465  HA  ASP A  92       6.367   7.858  16.470  1.00 82.18           H  
ATOM   1466  C   ASP A  92       8.090   7.375  17.677  1.00 82.18           C  
ATOM   1467  CB  ASP A  92       7.878   6.969  15.214  1.00 82.18           C  
ATOM   1468  HB2 ASP A  92       7.547   5.960  15.458  1.00 82.18           H  
ATOM   1469  HB3 ASP A  92       8.967   6.950  15.184  1.00 82.18           H  
ATOM   1470  O   ASP A  92       7.780   6.287  18.165  1.00 82.18           O  
ATOM   1471  CG  ASP A  92       7.374   7.290  13.796  1.00 82.18           C  
ATOM   1472  OD1 ASP A  92       6.643   8.284  13.616  1.00 82.18           O  
ATOM   1473  OD2 ASP A  92       7.881   6.621  12.858  1.00 82.18           O  
ATOM   1474  N   ASP A  93       9.056   8.094  18.259  1.00 84.48           N  
ATOM   1475  H   ASP A  93       9.260   9.008  17.881  1.00 84.48           H  
ATOM   1476  CA  ASP A  93       9.632   7.791  19.570  1.00 84.48           C  
ATOM   1477  HA  ASP A  93       9.613   6.709  19.703  1.00 84.48           H  
ATOM   1478  C   ASP A  93       8.827   8.365  20.746  1.00 84.48           C  
ATOM   1479  CB  ASP A  93      11.110   8.216  19.601  1.00 84.48           C  
ATOM   1480  HB2 ASP A  93      11.541   7.875  20.542  1.00 84.48           H  
ATOM   1481  HB3 ASP A  93      11.635   7.694  18.801  1.00 84.48           H  
ATOM   1482  O   ASP A  93       9.072   7.978  21.893  1.00 84.48           O  
ATOM   1483  CG  ASP A  93      11.378   9.722  19.452  1.00 84.48           C  
ATOM   1484  OD1 ASP A  93      10.531  10.441  18.874  1.00 84.48           O  
ATOM   1485  OD2 ASP A  93      12.491  10.125  19.859  1.00 84.48           O  
ATOM   1486  N   HIS A  94       7.854   9.236  20.482  1.00 89.90           N  
ATOM   1487  H   HIS A  94       7.666   9.463  19.516  1.00 89.90           H  
ATOM   1488  CA  HIS A  94       7.031   9.880  21.495  1.00 89.90           C  
ATOM   1489  HA  HIS A  94       7.674  10.103  22.346  1.00 89.90           H  
ATOM   1490  C   HIS A  94       5.895   8.965  21.984  1.00 89.90           C  
ATOM   1491  CB  HIS A  94       6.510  11.215  20.944  1.00 89.90           C  
ATOM   1492  HB2 HIS A  94       5.758  11.026  20.177  1.00 89.90           H  
ATOM   1493  HB3 HIS A  94       7.333  11.759  20.483  1.00 89.90           H  
ATOM   1494  O   HIS A  94       5.184   8.350  21.199  1.00 89.90           O  
ATOM   1495  CG  HIS A  94       5.912  12.071  22.023  1.00 89.90           C  
ATOM   1496  CD2 HIS A  94       6.558  13.020  22.765  1.00 89.90           C  
ATOM   1497  HD2 HIS A  94       7.590  13.318  22.651  1.00 89.90           H  
ATOM   1498  ND1 HIS A  94       4.630  11.977  22.505  1.00 89.90           N  
ATOM   1499  HD1 HIS A  94       3.878  11.483  22.045  1.00 89.90           H  
ATOM   1500  CE1 HIS A  94       4.518  12.810  23.554  1.00 89.90           C  
ATOM   1501  HE1 HIS A  94       3.618  12.976  24.126  1.00 89.90           H  
ATOM   1502  NE2 HIS A  94       5.664  13.486  23.736  1.00 89.90           N  
ATOM   1503  N   GLU A  95       5.660   8.915  23.301  1.00 90.26           N  
ATOM   1504  H   GLU A  95       6.271   9.434  23.916  1.00 90.26           H  
ATOM   1505  CA  GLU A  95       4.679   7.991  23.905  1.00 90.26           C  
ATOM   1506  HA  GLU A  95       4.903   6.985  23.553  1.00 90.26           H  
ATOM   1507  C   GLU A  95       3.217   8.253  23.527  1.00 90.26           C  
ATOM   1508  CB  GLU A  95       4.768   8.028  25.436  1.00 90.26           C  
ATOM   1509  HB2 GLU A  95       4.568   9.044  25.777  1.00 90.26           H  
ATOM   1510  HB3 GLU A  95       3.992   7.374  25.833  1.00 90.26           H  
ATOM   1511  O   GLU A  95       2.379   7.361  23.631  1.00 90.26           O  
ATOM   1512  CG  GLU A  95       6.114   7.561  26.002  1.00 90.26           C  
ATOM   1513  HG2 GLU A  95       6.348   6.585  25.577  1.00 90.26           H  
ATOM   1514  HG3 GLU A  95       6.892   8.262  25.698  1.00 90.26           H  
ATOM   1515  CD  GLU A  95       6.095   7.453  27.538  1.00 90.26           C  
ATOM   1516  OE1 GLU A  95       7.081   6.905  28.078  1.00 90.26           O  
ATOM   1517  OE2 GLU A  95       5.091   7.866  28.171  1.00 90.26           O  
ATOM   1518  N   GLU A  96       2.919   9.490  23.141  1.00 91.10           N  
ATOM   1519  H   GLU A  96       3.690  10.142  23.141  1.00 91.10           H  
ATOM   1520  CA  GLU A  96       1.592   9.936  22.709  1.00 91.10           C  
ATOM   1521  HA  GLU A  96       0.877   9.131  22.879  1.00 91.10           H  
ATOM   1522  C   GLU A  96       1.519  10.249  21.206  1.00 91.10           C  
ATOM   1523  CB  GLU A  96       1.135  11.156  23.524  1.00 91.10           C  
ATOM   1524  HB2 GLU A  96       0.107  11.372  23.232  1.00 91.10           H  
ATOM   1525  HB3 GLU A  96       1.748  12.014  23.247  1.00 91.10           H  
ATOM   1526  O   GLU A  96       0.605  10.962  20.790  1.00 91.10           O  
ATOM   1527  CG  GLU A  96       1.157  10.999  25.050  1.00 91.10           C  
ATOM   1528  HG2 GLU A  96       2.190  10.977  25.398  1.00 91.10           H  
ATOM   1529  HG3 GLU A  96       0.684  10.052  25.311  1.00 91.10           H  
ATOM   1530  CD  GLU A  96       0.407  12.152  25.741  1.00 91.10           C  
ATOM   1531  OE1 GLU A  96      -0.186  11.904  26.815  1.00 91.10           O  
ATOM   1532  OE2 GLU A  96       0.345  13.274  25.172  1.00 91.10           O  
ATOM   1533  N   HIS A  97       2.494   9.797  20.408  1.00 94.24           N  
ATOM   1534  H   HIS A  97       3.176   9.151  20.779  1.00 94.24           H  
ATOM   1535  CA  HIS A  97       2.363   9.816  18.949  1.00 94.24           C  
ATOM   1536  HA  HIS A  97       2.209  10.841  18.609  1.00 94.24           H  
ATOM   1537  C   HIS A  97       1.153   8.975  18.527  1.00 94.24           C  
ATOM   1538  CB  HIS A  97       3.636   9.267  18.295  1.00 94.24           C  
ATOM   1539  HB2 HIS A  97       4.482   9.904  18.554  1.00 94.24           H  
ATOM   1540  HB3 HIS A  97       3.832   8.261  18.666  1.00 94.24           H  
ATOM   1541  O   HIS A  97       0.848   7.979  19.176  1.00 94.24           O  
ATOM   1542  CG  HIS A  97       3.510   9.213  16.796  1.00 94.24           C  
ATOM   1543  CD2 HIS A  97       3.369   8.098  16.011  1.00 94.24           C  
ATOM   1544  HD2 HIS A  97       3.387   7.071  16.344  1.00 94.24           H  
ATOM   1545  ND1 HIS A  97       3.383  10.308  15.978  1.00 94.24           N  
ATOM   1546  HD1 HIS A  97       3.501  11.265  16.281  1.00 94.24           H  
ATOM   1547  CE1 HIS A  97       3.186   9.869  14.726  1.00 94.24           C  
ATOM   1548  HE1 HIS A  97       3.078  10.495  13.852  1.00 94.24           H  
ATOM   1549  NE2 HIS A  97       3.151   8.535  14.699  1.00 94.24           N  
ATOM   1550  N   TYR A  98       0.441   9.387  17.479  1.00 96.43           N  
ATOM   1551  H   TYR A  98       0.779  10.171  16.940  1.00 96.43           H  
ATOM   1552  CA  TYR A  98      -0.669   8.616  16.929  1.00 96.43           C  
ATOM   1553  HA  TYR A  98      -0.498   7.567  17.172  1.00 96.43           H  
ATOM   1554  C   TYR A  98      -0.727   8.706  15.404  1.00 96.43           C  
ATOM   1555  CB  TYR A  98      -2.002   9.040  17.566  1.00 96.43           C  
ATOM   1556  HB2 TYR A  98      -2.816   8.498  17.086  1.00 96.43           H  
ATOM   1557  HB3 TYR A  98      -1.995   8.741  18.614  1.00 96.43           H  
ATOM   1558  O   TYR A  98      -0.478   9.765  14.818  1.00 96.43           O  
ATOM   1559  CG  TYR A  98      -2.297  10.524  17.504  1.00 96.43           C  
ATOM   1560  CD1 TYR A  98      -1.884  11.360  18.557  1.00 96.43           C  
ATOM   1561  HD1 TYR A  98      -1.347  10.929  19.389  1.00 96.43           H  
ATOM   1562  CD2 TYR A  98      -2.965  11.065  16.393  1.00 96.43           C  
ATOM   1563  HD2 TYR A  98      -3.251  10.426  15.570  1.00 96.43           H  
ATOM   1564  CE1 TYR A  98      -2.132  12.743  18.509  1.00 96.43           C  
ATOM   1565  HE1 TYR A  98      -1.793  13.382  19.311  1.00 96.43           H  
ATOM   1566  CE2 TYR A  98      -3.234  12.441  16.349  1.00 96.43           C  
ATOM   1567  HE2 TYR A  98      -3.742  12.866  15.496  1.00 96.43           H  
ATOM   1568  OH  TYR A  98      -3.125  14.595  17.373  1.00 96.43           O  
ATOM   1569  HH  TYR A  98      -2.652  15.101  18.037  1.00 96.43           H  
ATOM   1570  CZ  TYR A  98      -2.823  13.277  17.404  1.00 96.43           C  
ATOM   1571  N   ASP A  99      -1.158   7.604  14.789  1.00 96.87           N  
ATOM   1572  H   ASP A  99      -1.285   6.771  15.345  1.00 96.87           H  
ATOM   1573  CA  ASP A  99      -1.378   7.481  13.351  1.00 96.87           C  
ATOM   1574  HA  ASP A  99      -0.557   7.950  12.808  1.00 96.87           H  
ATOM   1575  C   ASP A  99      -2.696   8.113  12.917  1.00 96.87           C  
ATOM   1576  CB  ASP A  99      -1.465   6.008  12.951  1.00 96.87           C  
ATOM   1577  HB2 ASP A  99      -2.286   5.540  13.495  1.00 96.87           H  
ATOM   1578  HB3 ASP A  99      -1.710   5.949  11.890  1.00 96.87           H  
ATOM   1579  O   ASP A  99      -2.763   8.700  11.844  1.00 96.87           O  
ATOM   1580  CG  ASP A  99      -0.191   5.215  13.179  1.00 96.87           C  
ATOM   1581  OD1 ASP A  99       0.804   5.536  12.492  1.00 96.87           O  
ATOM   1582  OD2 ASP A  99      -0.335   4.175  13.865  1.00 96.87           O  
ATOM   1583  N   ALA A 100      -3.762   7.962  13.713  1.00 97.81           N  
ATOM   1584  H   ALA A 100      -3.634   7.455  14.576  1.00 97.81           H  
ATOM   1585  CA  ALA A 100      -5.101   8.435  13.369  1.00 97.81           C  
ATOM   1586  HA  ALA A 100      -5.008   9.213  12.612  1.00 97.81           H  
ATOM   1587  C   ALA A 100      -5.829   9.058  14.563  1.00 97.81           C  
ATOM   1588  CB  ALA A 100      -5.909   7.287  12.757  1.00 97.81           C  
ATOM   1589  HB1 ALA A 100      -5.415   6.958  11.842  1.00 97.81           H  
ATOM   1590  HB2 ALA A 100      -5.963   6.450  13.454  1.00 97.81           H  
ATOM   1591  HB3 ALA A 100      -6.915   7.630  12.516  1.00 97.81           H  
ATOM   1592  O   ALA A 100      -5.788   8.550  15.685  1.00 97.81           O  
ATOM   1593  N   ALA A 101      -6.553  10.145  14.304  1.00 98.37           N  
ATOM   1594  H   ALA A 101      -6.513  10.531  13.371  1.00 98.37           H  
ATOM   1595  CA  ALA A 101      -7.392  10.815  15.291  1.00 98.37           C  
ATOM   1596  HA  ALA A 101      -7.204  10.383  16.274  1.00 98.37           H  
ATOM   1597  C   ALA A 101      -8.879  10.627  14.972  1.00 98.37           C  
ATOM   1598  CB  ALA A 101      -6.992  12.287  15.355  1.00 98.37           C  
ATOM   1599  HB1 ALA A 101      -7.259  12.778  14.419  1.00 98.37           H  
ATOM   1600  HB2 ALA A 101      -5.917  12.368  15.512  1.00 98.37           H  
ATOM   1601  HB3 ALA A 101      -7.503  12.775  16.185  1.00 98.37           H  
ATOM   1602  O   ALA A 101      -9.296  10.800  13.829  1.00 98.37           O  
ATOM   1603  N   ILE A 102      -9.694  10.314  15.977  1.00 98.63           N  
ATOM   1604  H   ILE A 102      -9.288  10.168  16.890  1.00 98.63           H  
ATOM   1605  CA  ILE A 102     -11.135  10.082  15.827  1.00 98.63           C  
ATOM   1606  HA  ILE A 102     -11.436  10.291  14.800  1.00 98.63           H  
ATOM   1607  C   ILE A 102     -11.895  11.036  16.748  1.00 98.63           C  
ATOM   1608  CB  ILE A 102     -11.490   8.609  16.130  1.00 98.63           C  
ATOM   1609  HB  ILE A 102     -11.371   8.447  17.201  1.00 98.63           H  
ATOM   1610  O   ILE A 102     -11.739  10.955  17.966  1.00 98.63           O  
ATOM   1611  CG1 ILE A 102     -10.584   7.567  15.428  1.00 98.63           C  
ATOM   1612 HG12 ILE A 102      -9.551   7.720  15.743  1.00 98.63           H  
ATOM   1613 HG13 ILE A 102     -10.869   6.574  15.776  1.00 98.63           H  
ATOM   1614  CG2 ILE A 102     -12.965   8.350  15.783  1.00 98.63           C  
ATOM   1615 HG21 ILE A 102     -13.155   8.588  14.736  1.00 98.63           H  
ATOM   1616 HG22 ILE A 102     -13.211   7.304  15.964  1.00 98.63           H  
ATOM   1617 HG23 ILE A 102     -13.618   8.966  16.402  1.00 98.63           H  
ATOM   1618  CD1 ILE A 102     -10.625   7.557  13.895  1.00 98.63           C  
ATOM   1619 HD11 ILE A 102     -11.605   7.228  13.548  1.00 98.63           H  
ATOM   1620 HD12 ILE A 102     -10.404   8.547  13.495  1.00 98.63           H  
ATOM   1621 HD13 ILE A 102      -9.875   6.860  13.523  1.00 98.63           H  
ATOM   1622  N   LEU A 103     -12.710  11.924  16.179  1.00 98.56           N  
ATOM   1623  H   LEU A 103     -12.787  11.923  15.172  1.00 98.56           H  
ATOM   1624  CA  LEU A 103     -13.602  12.815  16.921  1.00 98.56           C  
ATOM   1625  HA  LEU A 103     -13.195  12.977  17.919  1.00 98.56           H  
ATOM   1626  C   LEU A 103     -14.991  12.190  17.049  1.00 98.56           C  
ATOM   1627  CB  LEU A 103     -13.683  14.173  16.209  1.00 98.56           C  
ATOM   1628  HB2 LEU A 103     -14.002  13.989  15.184  1.00 98.56           H  
ATOM   1629  HB3 LEU A 103     -12.688  14.617  16.181  1.00 98.56           H  
ATOM   1630  O   LEU A 103     -15.590  11.830  16.043  1.00 98.56           O  
ATOM   1631  CG  LEU A 103     -14.653  15.185  16.849  1.00 98.56           C  
ATOM   1632  HG  LEU A 103     -15.648  14.748  16.941  1.00 98.56           H  
ATOM   1633  CD1 LEU A 103     -14.180  15.633  18.234  1.00 98.56           C  
ATOM   1634 HD11 LEU A 103     -14.855  16.398  18.617  1.00 98.56           H  
ATOM   1635 HD12 LEU A 103     -13.170  16.038  18.172  1.00 98.56           H  
ATOM   1636 HD13 LEU A 103     -14.201  14.790  18.924  1.00 98.56           H  
ATOM   1637  CD2 LEU A 103     -14.767  16.411  15.948  1.00 98.56           C  
ATOM   1638 HD21 LEU A 103     -15.223  16.121  15.001  1.00 98.56           H  
ATOM   1639 HD22 LEU A 103     -15.412  17.149  16.425  1.00 98.56           H  
ATOM   1640 HD23 LEU A 103     -13.780  16.835  15.764  1.00 98.56           H  
ATOM   1641  N   PHE A 104     -15.521  12.143  18.266  1.00 98.31           N  
ATOM   1642  H   PHE A 104     -14.945  12.445  19.039  1.00 98.31           H  
ATOM   1643  CA  PHE A 104     -16.890  11.749  18.574  1.00 98.31           C  
ATOM   1644  HA  PHE A 104     -17.342  11.289  17.695  1.00 98.31           H  
ATOM   1645  C   PHE A 104     -17.724  12.970  18.961  1.00 98.31           C  
ATOM   1646  CB  PHE A 104     -16.903  10.713  19.701  1.00 98.31           C  
ATOM   1647  HB2 PHE A 104     -16.437  11.140  20.589  1.00 98.31           H  
ATOM   1648  HB3 PHE A 104     -17.942  10.492  19.946  1.00 98.31           H  
ATOM   1649  O   PHE A 104     -17.290  13.788  19.782  1.00 98.31           O  
ATOM   1650  CG  PHE A 104     -16.207   9.416  19.350  1.00 98.31           C  
ATOM   1651  CD1 PHE A 104     -16.941   8.349  18.803  1.00 98.31           C  
ATOM   1652  HD1 PHE A 104     -18.001   8.455  18.624  1.00 98.31           H  
ATOM   1653  CD2 PHE A 104     -14.820   9.284  19.543  1.00 98.31           C  
ATOM   1654  HD2 PHE A 104     -14.248  10.111  19.936  1.00 98.31           H  
ATOM   1655  CE1 PHE A 104     -16.289   7.150  18.469  1.00 98.31           C  
ATOM   1656  HE1 PHE A 104     -16.862   6.344  18.034  1.00 98.31           H  
ATOM   1657  CE2 PHE A 104     -14.170   8.089  19.207  1.00 98.31           C  
ATOM   1658  HE2 PHE A 104     -13.100   8.017  19.333  1.00 98.31           H  
ATOM   1659  CZ  PHE A 104     -14.905   7.015  18.679  1.00 98.31           C  
ATOM   1660  HZ  PHE A 104     -14.399   6.099  18.411  1.00 98.31           H  
ATOM   1661  N   THR A 105     -18.932  13.052  18.413  1.00 97.07           N  
ATOM   1662  H   THR A 105     -19.200  12.368  17.720  1.00 97.07           H  
ATOM   1663  CA  THR A 105     -19.911  14.105  18.704  1.00 97.07           C  
ATOM   1664  HA  THR A 105     -19.696  14.534  19.683  1.00 97.07           H  
ATOM   1665  C   THR A 105     -21.332  13.544  18.747  1.00 97.07           C  
ATOM   1666  CB  THR A 105     -19.794  15.241  17.679  1.00 97.07           C  
ATOM   1667  HB  THR A 105     -18.776  15.629  17.702  1.00 97.07           H  
ATOM   1668  O   THR A 105     -21.631  12.573  18.065  1.00 97.07           O  
ATOM   1669  CG2 THR A 105     -20.124  14.846  16.240  1.00 97.07           C  
ATOM   1670 HG21 THR A 105     -19.999  15.714  15.593  1.00 97.07           H  
ATOM   1671 HG22 THR A 105     -21.157  14.505  16.161  1.00 97.07           H  
ATOM   1672 HG23 THR A 105     -19.459  14.052  15.901  1.00 97.07           H  
ATOM   1673  OG1 THR A 105     -20.669  16.271  18.050  1.00 97.07           O  
ATOM   1674  HG1 THR A 105     -20.191  16.847  18.651  1.00 97.07           H  
ATOM   1675  N   ARG A 106     -22.215  14.142  19.548  1.00 94.38           N  
ATOM   1676  H   ARG A 106     -21.889  14.951  20.058  1.00 94.38           H  
ATOM   1677  CA  ARG A 106     -23.675  13.934  19.516  1.00 94.38           C  
ATOM   1678  HA  ARG A 106     -23.888  12.999  19.000  1.00 94.38           H  
ATOM   1679  C   ARG A 106     -24.397  14.981  18.664  1.00 94.38           C  
ATOM   1680  CB  ARG A 106     -24.240  13.898  20.953  1.00 94.38           C  
ATOM   1681  HB2 ARG A 106     -25.316  14.072  20.934  1.00 94.38           H  
ATOM   1682  HB3 ARG A 106     -23.800  14.705  21.539  1.00 94.38           H  
ATOM   1683  O   ARG A 106     -25.625  14.981  18.631  1.00 94.38           O  
ATOM   1684  CG  ARG A 106     -24.000  12.576  21.685  1.00 94.38           C  
ATOM   1685  HG2 ARG A 106     -24.285  12.696  22.730  1.00 94.38           H  
ATOM   1686  HG3 ARG A 106     -22.943  12.317  21.630  1.00 94.38           H  
ATOM   1687  CD  ARG A 106     -24.840  11.466  21.051  1.00 94.38           C  
ATOM   1688  HD2 ARG A 106     -25.879  11.792  21.013  1.00 94.38           H  
ATOM   1689  HD3 ARG A 106     -24.493  11.312  20.029  1.00 94.38           H  
ATOM   1690  NE  ARG A 106     -24.747  10.198  21.789  1.00 94.38           N  
ATOM   1691  HE  ARG A 106     -23.830   9.924  22.113  1.00 94.38           H  
ATOM   1692  NH1 ARG A 106     -26.576   9.183  20.869  1.00 94.38           N  
ATOM   1693 HH11 ARG A 106     -26.410   9.744  20.045  1.00 94.38           H  
ATOM   1694 HH12 ARG A 106     -27.203   8.392  20.833  1.00 94.38           H  
ATOM   1695  NH2 ARG A 106     -25.540   8.177  22.525  1.00 94.38           N  
ATOM   1696 HH21 ARG A 106     -26.223   7.442  22.417  1.00 94.38           H  
ATOM   1697 HH22 ARG A 106     -24.706   8.049  23.082  1.00 94.38           H  
ATOM   1698  CZ  ARG A 106     -25.612   9.205  21.734  1.00 94.38           C  
ATOM   1699  N   GLU A 107     -23.663  15.882  18.016  1.00 93.17           N  
ATOM   1700  H   GLU A 107     -22.656  15.826  18.066  1.00 93.17           H  
ATOM   1701  CA  GLU A 107     -24.228  16.769  17.005  1.00 93.17           C  
ATOM   1702  HA  GLU A 107     -25.151  17.203  17.390  1.00 93.17           H  
ATOM   1703  C   GLU A 107     -24.571  15.970  15.741  1.00 93.17           C  
ATOM   1704  CB  GLU A 107     -23.257  17.918  16.681  1.00 93.17           C  
ATOM   1705  HB2 GLU A 107     -22.324  17.502  16.301  1.00 93.17           H  
ATOM   1706  HB3 GLU A 107     -23.686  18.524  15.883  1.00 93.17           H  
ATOM   1707  O   GLU A 107     -23.768  15.165  15.279  1.00 93.17           O  
ATOM   1708  CG  GLU A 107     -22.942  18.831  17.882  1.00 93.17           C  
ATOM   1709  HG2 GLU A 107     -22.463  18.247  18.668  1.00 93.17           H  
ATOM   1710  HG3 GLU A 107     -22.223  19.583  17.555  1.00 93.17           H  
ATOM   1711  CD  GLU A 107     -24.175  19.551  18.456  1.00 93.17           C  
ATOM   1712  OE1 GLU A 107     -24.231  19.729  19.699  1.00 93.17           O  
ATOM   1713  OE2 GLU A 107     -25.052  19.966  17.657  1.00 93.17           O  
ATOM   1714  N   ASP A 108     -25.757  16.224  15.190  1.00 92.71           N  
ATOM   1715  H   ASP A 108     -26.369  16.875  15.661  1.00 92.71           H  
ATOM   1716  CA  ASP A 108     -26.253  15.628  13.942  1.00 92.71           C  
ATOM   1717  HA  ASP A 108     -26.186  14.541  13.995  1.00 92.71           H  
ATOM   1718  C   ASP A 108     -25.401  16.109  12.754  1.00 92.71           C  
ATOM   1719  CB  ASP A 108     -27.736  16.017  13.823  1.00 92.71           C  
ATOM   1720  HB2 ASP A 108     -27.814  17.103  13.865  1.00 92.71           H  
ATOM   1721  HB3 ASP A 108     -28.265  15.621  14.690  1.00 92.71           H  
ATOM   1722  O   ASP A 108     -25.397  17.307  12.416  1.00 92.71           O  
ATOM   1723  CG  ASP A 108     -28.466  15.534  12.565  1.00 92.71           C  
ATOM   1724  OD1 ASP A 108     -27.944  14.670  11.842  1.00 92.71           O  
ATOM   1725  OD2 ASP A 108     -29.568  16.093  12.334  1.00 92.71           O  
ATOM   1726  N   LEU A 109     -24.624  15.191  12.172  1.00 93.91           N  
ATOM   1727  H   LEU A 109     -24.762  14.226  12.437  1.00 93.91           H  
ATOM   1728  CA  LEU A 109     -23.679  15.473  11.099  1.00 93.91           C  
ATOM   1729  HA  LEU A 109     -23.343  16.504  11.205  1.00 93.91           H  
ATOM   1730  C   LEU A 109     -24.374  15.357   9.735  1.00 93.91           C  
ATOM   1731  CB  LEU A 109     -22.446  14.556  11.214  1.00 93.91           C  
ATOM   1732  HB2 LEU A 109     -22.807  13.529  11.276  1.00 93.91           H  
ATOM   1733  HB3 LEU A 109     -21.862  14.647  10.297  1.00 93.91           H  
ATOM   1734  O   LEU A 109     -24.805  14.304   9.271  1.00 93.91           O  
ATOM   1735  CG  LEU A 109     -21.510  14.791  12.416  1.00 93.91           C  
ATOM   1736  HG  LEU A 109     -22.039  14.572  13.343  1.00 93.91           H  
ATOM   1737  CD1 LEU A 109     -20.306  13.846  12.308  1.00 93.91           C  
ATOM   1738 HD11 LEU A 109     -19.716  14.079  11.422  1.00 93.91           H  
ATOM   1739 HD12 LEU A 109     -20.667  12.820  12.235  1.00 93.91           H  
ATOM   1740 HD13 LEU A 109     -19.692  13.931  13.205  1.00 93.91           H  
ATOM   1741  CD2 LEU A 109     -20.959  16.222  12.478  1.00 93.91           C  
ATOM   1742 HD21 LEU A 109     -20.516  16.501  11.522  1.00 93.91           H  
ATOM   1743 HD22 LEU A 109     -20.214  16.296  13.270  1.00 93.91           H  
ATOM   1744 HD23 LEU A 109     -21.772  16.907  12.722  1.00 93.91           H  
ATOM   1745  N   CYS A 110     -24.402  16.476   9.020  1.00 91.58           N  
ATOM   1746  H   CYS A 110     -24.080  17.317   9.477  1.00 91.58           H  
ATOM   1747  CA  CYS A 110     -24.994  16.607   7.699  1.00 91.58           C  
ATOM   1748  HA  CYS A 110     -25.561  15.701   7.484  1.00 91.58           H  
ATOM   1749  C   CYS A 110     -23.936  16.741   6.598  1.00 91.58           C  
ATOM   1750  CB  CYS A 110     -25.979  17.781   7.687  1.00 91.58           C  
ATOM   1751  HB2 CYS A 110     -25.402  18.691   7.851  1.00 91.58           H  
ATOM   1752  HB3 CYS A 110     -26.434  17.845   6.699  1.00 91.58           H  
ATOM   1753  O   CYS A 110     -22.973  17.515   6.695  1.00 91.58           O  
ATOM   1754  SG  CYS A 110     -27.303  17.744   8.930  1.00 91.58           S  
ATOM   1755  N   GLY A 111     -24.164  16.022   5.500  1.00 86.69           N  
ATOM   1756  H   GLY A 111     -24.986  15.435   5.506  1.00 86.69           H  
ATOM   1757  CA  GLY A 111     -23.495  16.219   4.220  1.00 86.69           C  
ATOM   1758  HA2 GLY A 111     -22.439  16.432   4.385  1.00 86.69           H  
ATOM   1759  HA3 GLY A 111     -23.573  15.296   3.645  1.00 86.69           H  
ATOM   1760  C   GLY A 111     -24.116  17.368   3.415  1.00 86.69           C  
ATOM   1761  O   GLY A 111     -24.866  18.196   3.927  1.00 86.69           O  
ATOM   1762  N   HIS A 112     -23.815  17.430   2.113  1.00 78.89           N  
ATOM   1763  H   HIS A 112     -23.187  16.740   1.726  1.00 78.89           H  
ATOM   1764  CA  HIS A 112     -24.320  18.509   1.249  1.00 78.89           C  
ATOM   1765  HA  HIS A 112     -24.160  19.453   1.769  1.00 78.89           H  
ATOM   1766  C   HIS A 112     -25.834  18.415   0.969  1.00 78.89           C  
ATOM   1767  CB  HIS A 112     -23.505  18.533  -0.056  1.00 78.89           C  
ATOM   1768  HB2 HIS A 112     -22.445  18.447   0.185  1.00 78.89           H  
ATOM   1769  HB3 HIS A 112     -23.783  17.676  -0.670  1.00 78.89           H  
ATOM   1770  O   HIS A 112     -26.478  19.439   0.747  1.00 78.89           O  
ATOM   1771  CG  HIS A 112     -23.687  19.800  -0.857  1.00 78.89           C  
ATOM   1772  CD2 HIS A 112     -24.044  19.899  -2.173  1.00 78.89           C  
ATOM   1773  HD2 HIS A 112     -24.211  19.067  -2.842  1.00 78.89           H  
ATOM   1774  ND1 HIS A 112     -23.477  21.082  -0.406  1.00 78.89           N  
ATOM   1775  HD1 HIS A 112     -23.266  21.349   0.545  1.00 78.89           H  
ATOM   1776  CE1 HIS A 112     -23.733  21.929  -1.417  1.00 78.89           C  
ATOM   1777  HE1 HIS A 112     -23.693  23.006  -1.351  1.00 78.89           H  
ATOM   1778  NE2 HIS A 112     -24.084  21.254  -2.519  1.00 78.89           N  
ATOM   1779  N   HIS A 113     -26.399  17.201   0.978  1.00 79.75           N  
ATOM   1780  H   HIS A 113     -25.812  16.407   1.193  1.00 79.75           H  
ATOM   1781  CA  HIS A 113     -27.791  16.940   0.581  1.00 79.75           C  
ATOM   1782  HA  HIS A 113     -28.326  17.886   0.495  1.00 79.75           H  
ATOM   1783  C   HIS A 113     -28.609  16.104   1.581  1.00 79.75           C  
ATOM   1784  CB  HIS A 113     -27.796  16.265  -0.800  1.00 79.75           C  
ATOM   1785  HB2 HIS A 113     -27.248  15.325  -0.737  1.00 79.75           H  
ATOM   1786  HB3 HIS A 113     -28.824  16.030  -1.074  1.00 79.75           H  
ATOM   1787  O   HIS A 113     -29.818  15.989   1.401  1.00 79.75           O  
ATOM   1788  CG  HIS A 113     -27.213  17.106  -1.908  1.00 79.75           C  
ATOM   1789  CD2 HIS A 113     -26.332  16.692  -2.868  1.00 79.75           C  
ATOM   1790  HD2 HIS A 113     -25.915  15.699  -2.961  1.00 79.75           H  
ATOM   1791  ND1 HIS A 113     -27.511  18.422  -2.173  1.00 79.75           N  
ATOM   1792  HD1 HIS A 113     -28.046  19.038  -1.578  1.00 79.75           H  
ATOM   1793  CE1 HIS A 113     -26.838  18.789  -3.274  1.00 79.75           C  
ATOM   1794  HE1 HIS A 113     -26.836  19.782  -3.698  1.00 79.75           H  
ATOM   1795  NE2 HIS A 113     -26.101  17.764  -3.734  1.00 79.75           N  
ATOM   1796  N   SER A 114     -27.990  15.522   2.613  1.00 86.08           N  
ATOM   1797  H   SER A 114     -27.004  15.674   2.767  1.00 86.08           H  
ATOM   1798  CA  SER A 114     -28.682  14.717   3.630  1.00 86.08           C  
ATOM   1799  HA  SER A 114     -29.692  15.107   3.759  1.00 86.08           H  
ATOM   1800  C   SER A 114     -27.986  14.799   4.990  1.00 86.08           C  
ATOM   1801  CB  SER A 114     -28.805  13.249   3.189  1.00 86.08           C  
ATOM   1802  HB2 SER A 114     -29.417  12.713   3.915  1.00 86.08           H  
ATOM   1803  HB3 SER A 114     -29.303  13.200   2.221  1.00 86.08           H  
ATOM   1804  O   SER A 114     -26.803  15.136   5.065  1.00 86.08           O  
ATOM   1805  OG  SER A 114     -27.542  12.616   3.102  1.00 86.08           O  
ATOM   1806  HG  SER A 114     -27.698  11.672   3.180  1.00 86.08           H  
ATOM   1807  N   CYS A 115     -28.724  14.470   6.051  1.00 85.68           N  
ATOM   1808  H   CYS A 115     -29.685  14.194   5.904  1.00 85.68           H  
ATOM   1809  CA  CYS A 115     -28.227  14.333   7.426  1.00 85.68           C  
ATOM   1810  HA  CYS A 115     -27.184  14.649   7.467  1.00 85.68           H  
ATOM   1811  C   CYS A 115     -28.204  12.863   7.871  1.00 85.68           C  
ATOM   1812  CB  CYS A 115     -29.006  15.252   8.374  1.00 85.68           C  
ATOM   1813  HB2 CYS A 115     -28.613  15.124   9.382  1.00 85.68           H  
ATOM   1814  HB3 CYS A 115     -30.045  14.923   8.402  1.00 85.68           H  
ATOM   1815  O   CYS A 115     -28.466  12.539   9.015  1.00 85.68           O  
ATOM   1816  SG  CYS A 115     -28.956  17.022   7.965  1.00 85.68           S  
ATOM   1817  N   ASP A 116     -27.919  11.951   6.937  1.00 86.21           N  
ATOM   1818  H   ASP A 116     -27.762  12.261   5.989  1.00 86.21           H  
ATOM   1819  CA  ASP A 116     -27.749  10.521   7.237  1.00 86.21           C  
ATOM   1820  HA  ASP A 116     -28.284  10.282   8.156  1.00 86.21           H  
ATOM   1821  C   ASP A 116     -26.263  10.164   7.476  1.00 86.21           C  
ATOM   1822  CB  ASP A 116     -28.368   9.672   6.112  1.00 86.21           C  
ATOM   1823  HB2 ASP A 116     -27.803   9.844   5.196  1.00 86.21           H  
ATOM   1824  HB3 ASP A 116     -28.272   8.617   6.369  1.00 86.21           H  
ATOM   1825  O   ASP A 116     -25.868   9.000   7.372  1.00 86.21           O  
ATOM   1826  CG  ASP A 116     -29.852   9.958   5.854  1.00 86.21           C  
ATOM   1827  OD1 ASP A 116     -30.659   9.871   6.803  1.00 86.21           O  
ATOM   1828  OD2 ASP A 116     -30.172  10.236   4.673  1.00 86.21           O  
ATOM   1829  N   THR A 117     -25.400  11.165   7.700  1.00 86.95           N  
ATOM   1830  H   THR A 117     -25.772  12.040   8.043  1.00 86.95           H  
ATOM   1831  CA  THR A 117     -23.939  10.989   7.715  1.00 86.95           C  
ATOM   1832  HA  THR A 117     -23.676  10.165   7.052  1.00 86.95           H  
ATOM   1833  C   THR A 117     -23.461  10.627   9.115  1.00 86.95           C  
ATOM   1834  CB  THR A 117     -23.202  12.237   7.195  1.00 86.95           C  
ATOM   1835  HB  THR A 117     -23.357  13.076   7.874  1.00 86.95           H  
ATOM   1836  O   THR A 117     -23.138  11.498   9.906  1.00 86.95           O  
ATOM   1837  CG2 THR A 117     -21.698  12.019   7.038  1.00 86.95           C  
ATOM   1838 HG21 THR A 117     -21.506  11.165   6.389  1.00 86.95           H  
ATOM   1839 HG22 THR A 117     -21.251  12.914   6.606  1.00 86.95           H  
ATOM   1840 HG23 THR A 117     -21.242  11.844   8.012  1.00 86.95           H  
ATOM   1841  OG1 THR A 117     -23.706  12.592   5.924  1.00 86.95           O  
ATOM   1842  HG1 THR A 117     -24.660  12.553   6.026  1.00 86.95           H  
ATOM   1843  N   LEU A 118     -23.333   9.332   9.405  1.00 91.43           N  
ATOM   1844  H   LEU A 118     -23.708   8.658   8.752  1.00 91.43           H  
ATOM   1845  CA  LEU A 118     -22.824   8.877  10.707  1.00 91.43           C  
ATOM   1846  HA  LEU A 118     -23.307   9.466  11.487  1.00 91.43           H  
ATOM   1847  C   LEU A 118     -21.312   9.097  10.887  1.00 91.43           C  
ATOM   1848  CB  LEU A 118     -23.174   7.394  10.909  1.00 91.43           C  
ATOM   1849  HB2 LEU A 118     -22.720   6.818  10.102  1.00 91.43           H  
ATOM   1850  HB3 LEU A 118     -22.731   7.063  11.849  1.00 91.43           H  
ATOM   1851  O   LEU A 118     -20.817   9.089  12.012  1.00 91.43           O  
ATOM   1852  CG  LEU A 118     -24.682   7.094  10.959  1.00 91.43           C  
ATOM   1853  HG  LEU A 118     -25.155   7.427  10.035  1.00 91.43           H  
ATOM   1854  CD1 LEU A 118     -24.886   5.581  11.079  1.00 91.43           C  
ATOM   1855 HD11 LEU A 118     -25.953   5.359  11.053  1.00 91.43           H  
ATOM   1856 HD12 LEU A 118     -24.466   5.226  12.020  1.00 91.43           H  
ATOM   1857 HD13 LEU A 118     -24.396   5.079  10.245  1.00 91.43           H  
ATOM   1858  CD2 LEU A 118     -25.373   7.763  12.147  1.00 91.43           C  
ATOM   1859 HD21 LEU A 118     -25.346   8.847  12.037  1.00 91.43           H  
ATOM   1860 HD22 LEU A 118     -26.421   7.465  12.190  1.00 91.43           H  
ATOM   1861 HD23 LEU A 118     -24.875   7.496  13.079  1.00 91.43           H  
ATOM   1862  N   GLY A 119     -20.557   9.251   9.800  1.00 94.67           N  
ATOM   1863  H   GLY A 119     -20.995   9.263   8.889  1.00 94.67           H  
ATOM   1864  CA  GLY A 119     -19.110   9.420   9.849  1.00 94.67           C  
ATOM   1865  HA2 GLY A 119     -18.881  10.104  10.667  1.00 94.67           H  
ATOM   1866  HA3 GLY A 119     -18.630   8.461  10.046  1.00 94.67           H  
ATOM   1867  C   GLY A 119     -18.530   9.994   8.562  1.00 94.67           C  
ATOM   1868  O   GLY A 119     -19.187  10.006   7.519  1.00 94.67           O  
ATOM   1869  N   MET A 120     -17.315  10.536   8.656  1.00 96.36           N  
ATOM   1870  H   MET A 120     -16.862  10.527   9.559  1.00 96.36           H  
ATOM   1871  CA  MET A 120     -16.562  11.016   7.497  1.00 96.36           C  
ATOM   1872  HA  MET A 120     -16.787  10.353   6.661  1.00 96.36           H  
ATOM   1873  C   MET A 120     -15.049  10.970   7.745  1.00 96.36           C  
ATOM   1874  CB  MET A 120     -17.025  12.443   7.144  1.00 96.36           C  
ATOM   1875  HB2 MET A 120     -18.115  12.472   7.141  1.00 96.36           H  
ATOM   1876  HB3 MET A 120     -16.672  13.144   7.900  1.00 96.36           H  
ATOM   1877  O   MET A 120     -14.569  11.424   8.788  1.00 96.36           O  
ATOM   1878  CG  MET A 120     -16.534  12.904   5.767  1.00 96.36           C  
ATOM   1879  HG2 MET A 120     -16.844  12.171   5.023  1.00 96.36           H  
ATOM   1880  HG3 MET A 120     -15.445  12.927   5.764  1.00 96.36           H  
ATOM   1881  SD  MET A 120     -17.146  14.539   5.259  1.00 96.36           S  
ATOM   1882  CE  MET A 120     -18.790  14.049   4.676  1.00 96.36           C  
ATOM   1883  HE1 MET A 120     -19.332  14.927   4.325  1.00 96.36           H  
ATOM   1884  HE2 MET A 120     -18.692  13.329   3.863  1.00 96.36           H  
ATOM   1885  HE3 MET A 120     -19.345  13.588   5.493  1.00 96.36           H  
ATOM   1886  N   ALA A 121     -14.298  10.504   6.746  1.00 97.30           N  
ATOM   1887  H   ALA A 121     -14.769  10.012   6.001  1.00 97.30           H  
ATOM   1888  CA  ALA A 121     -12.838  10.495   6.712  1.00 97.30           C  
ATOM   1889  HA  ALA A 121     -12.458  11.314   7.322  1.00 97.30           H  
ATOM   1890  C   ALA A 121     -12.298  10.671   5.282  1.00 97.30           C  
ATOM   1891  CB  ALA A 121     -12.350   9.174   7.314  1.00 97.30           C  
ATOM   1892  HB1 ALA A 121     -12.752   8.337   6.744  1.00 97.30           H  
ATOM   1893  HB2 ALA A 121     -11.261   9.136   7.303  1.00 97.30           H  
ATOM   1894  HB3 ALA A 121     -12.702   9.100   8.343  1.00 97.30           H  
ATOM   1895  O   ALA A 121     -12.968  10.357   4.296  1.00 97.30           O  
ATOM   1896  N   ASP A 122     -11.053  11.139   5.166  1.00 95.85           N  
ATOM   1897  H   ASP A 122     -10.533  11.339   6.009  1.00 95.85           H  
ATOM   1898  CA  ASP A 122     -10.338  11.148   3.888  1.00 95.85           C  
ATOM   1899  HA  ASP A 122     -11.025  11.478   3.109  1.00 95.85           H  
ATOM   1900  C   ASP A 122      -9.862   9.731   3.515  1.00 95.85           C  
ATOM   1901  CB  ASP A 122      -9.146  12.121   3.923  1.00 95.85           C  
ATOM   1902  HB2 ASP A 122      -8.632  12.032   4.880  1.00 95.85           H  
ATOM   1903  HB3 ASP A 122      -8.451  11.813   3.142  1.00 95.85           H  
ATOM   1904  O   ASP A 122      -9.421   8.946   4.354  1.00 95.85           O  
ATOM   1905  CG  ASP A 122      -9.472  13.594   3.645  1.00 95.85           C  
ATOM   1906  OD1 ASP A 122     -10.500  13.870   2.988  1.00 95.85           O  
ATOM   1907  OD2 ASP A 122      -8.593  14.437   3.949  1.00 95.85           O  
ATOM   1908  N   VAL A 123      -9.899   9.390   2.224  1.00 96.76           N  
ATOM   1909  H   VAL A 123     -10.277  10.053   1.563  1.00 96.76           H  
ATOM   1910  CA  VAL A 123      -9.499   8.050   1.769  1.00 96.76           C  
ATOM   1911  HA  VAL A 123      -9.781   7.357   2.561  1.00 96.76           H  
ATOM   1912  C   VAL A 123      -7.981   7.954   1.574  1.00 96.76           C  
ATOM   1913  CB  VAL A 123     -10.276   7.593   0.522  1.00 96.76           C  
ATOM   1914  HB  VAL A 123     -10.048   8.258  -0.311  1.00 96.76           H  
ATOM   1915  O   VAL A 123      -7.385   8.716   0.812  1.00 96.76           O  
ATOM   1916  CG1 VAL A 123      -9.903   6.156   0.121  1.00 96.76           C  
ATOM   1917 HG11 VAL A 123     -10.514   5.839  -0.724  1.00 96.76           H  
ATOM   1918 HG12 VAL A 123      -8.855   6.105  -0.177  1.00 96.76           H  
ATOM   1919 HG13 VAL A 123     -10.082   5.480   0.957  1.00 96.76           H  
ATOM   1920  CG2 VAL A 123     -11.790   7.615   0.769  1.00 96.76           C  
ATOM   1921 HG21 VAL A 123     -12.324   7.267  -0.115  1.00 96.76           H  
ATOM   1922 HG22 VAL A 123     -12.042   6.974   1.613  1.00 96.76           H  
ATOM   1923 HG23 VAL A 123     -12.126   8.627   0.995  1.00 96.76           H  
ATOM   1924  N   GLY A 124      -7.353   6.953   2.194  1.00 97.55           N  
ATOM   1925  H   GLY A 124      -7.903   6.404   2.839  1.00 97.55           H  
ATOM   1926  CA  GLY A 124      -5.952   6.583   1.975  1.00 97.55           C  
ATOM   1927  HA2 GLY A 124      -5.795   5.580   2.373  1.00 97.55           H  
ATOM   1928  HA3 GLY A 124      -5.749   6.569   0.904  1.00 97.55           H  
ATOM   1929  C   GLY A 124      -4.933   7.507   2.643  1.00 97.55           C  
ATOM   1930  O   GLY A 124      -3.791   7.584   2.183  1.00 97.55           O  
ATOM   1931  N   THR A 125      -5.332   8.219   3.696  1.00 97.57           N  
ATOM   1932  H   THR A 125      -6.296   8.153   3.989  1.00 97.57           H  
ATOM   1933  CA  THR A 125      -4.517   9.232   4.382  1.00 97.57           C  
ATOM   1934  HA  THR A 125      -3.675   9.495   3.742  1.00 97.57           H  
ATOM   1935  C   THR A 125      -3.895   8.757   5.693  1.00 97.57           C  
ATOM   1936  CB  THR A 125      -5.319  10.520   4.612  1.00 97.57           C  
ATOM   1937  HB  THR A 125      -4.729  11.227   5.194  1.00 97.57           H  
ATOM   1938  O   THR A 125      -3.292   9.575   6.377  1.00 97.57           O  
ATOM   1939  CG2 THR A 125      -5.691  11.174   3.282  1.00 97.57           C  
ATOM   1940 HG21 THR A 125      -4.794  11.333   2.684  1.00 97.57           H  
ATOM   1941 HG22 THR A 125      -6.165  12.136   3.476  1.00 97.57           H  
ATOM   1942 HG23 THR A 125      -6.388  10.541   2.734  1.00 97.57           H  
ATOM   1943  OG1 THR A 125      -6.494  10.203   5.307  1.00 97.57           O  
ATOM   1944  HG1 THR A 125      -6.777  10.971   5.809  1.00 97.57           H  
ATOM   1945  N   ILE A 126      -3.951   7.458   6.027  1.00 97.82           N  
ATOM   1946  H   ILE A 126      -4.531   6.852   5.464  1.00 97.82           H  
ATOM   1947  CA  ILE A 126      -3.486   6.947   7.332  1.00 97.82           C  
ATOM   1948  HA  ILE A 126      -4.135   7.407   8.078  1.00 97.82           H  
ATOM   1949  C   ILE A 126      -2.046   7.354   7.706  1.00 97.82           C  
ATOM   1950  CB  ILE A 126      -3.676   5.414   7.418  1.00 97.82           C  
ATOM   1951  HB  ILE A 126      -4.673   5.171   7.050  1.00 97.82           H  
ATOM   1952  O   ILE A 126      -1.768   7.625   8.862  1.00 97.82           O  
ATOM   1953  CG1 ILE A 126      -3.608   4.888   8.864  1.00 97.82           C  
ATOM   1954 HG12 ILE A 126      -3.554   3.800   8.848  1.00 97.82           H  
ATOM   1955 HG13 ILE A 126      -2.713   5.270   9.356  1.00 97.82           H  
ATOM   1956  CG2 ILE A 126      -2.660   4.658   6.542  1.00 97.82           C  
ATOM   1957 HG21 ILE A 126      -2.928   3.602   6.502  1.00 97.82           H  
ATOM   1958 HG22 ILE A 126      -1.662   4.741   6.971  1.00 97.82           H  
ATOM   1959 HG23 ILE A 126      -2.663   5.062   5.529  1.00 97.82           H  
ATOM   1960  CD1 ILE A 126      -4.832   5.270   9.698  1.00 97.82           C  
ATOM   1961 HD11 ILE A 126      -4.961   6.352   9.722  1.00 97.82           H  
ATOM   1962 HD12 ILE A 126      -4.698   4.911  10.718  1.00 97.82           H  
ATOM   1963 HD13 ILE A 126      -5.725   4.808   9.277  1.00 97.82           H  
ATOM   1964  N   CYS A 127      -1.129   7.443   6.733  1.00 96.28           N  
ATOM   1965  H   CYS A 127      -1.428   7.214   5.796  1.00 96.28           H  
ATOM   1966  CA  CYS A 127       0.253   7.897   6.953  1.00 96.28           C  
ATOM   1967  HA  CYS A 127       0.451   7.905   8.025  1.00 96.28           H  
ATOM   1968  C   CYS A 127       0.490   9.348   6.489  1.00 96.28           C  
ATOM   1969  CB  CYS A 127       1.260   6.924   6.319  1.00 96.28           C  
ATOM   1970  HB2 CYS A 127       1.105   6.914   5.240  1.00 96.28           H  
ATOM   1971  HB3 CYS A 127       2.257   7.321   6.510  1.00 96.28           H  
ATOM   1972  O   CYS A 127       1.594   9.696   6.068  1.00 96.28           O  
ATOM   1973  SG  CYS A 127       1.255   5.213   6.915  1.00 96.28           S  
ATOM   1974  N   SER A 128      -0.551  10.181   6.465  1.00 96.74           N  
ATOM   1975  H   SER A 128      -1.438   9.829   6.797  1.00 96.74           H  
ATOM   1976  CA  SER A 128      -0.481  11.629   6.230  1.00 96.74           C  
ATOM   1977  HA  SER A 128       0.530  11.933   5.958  1.00 96.74           H  
ATOM   1978  C   SER A 128      -0.884  12.340   7.526  1.00 96.74           C  
ATOM   1979  CB  SER A 128      -1.400  12.042   5.072  1.00 96.74           C  
ATOM   1980  HB2 SER A 128      -1.341  13.121   4.933  1.00 96.74           H  
ATOM   1981  HB3 SER A 128      -2.431  11.774   5.305  1.00 96.74           H  
ATOM   1982  O   SER A 128      -2.083  12.523   7.748  1.00 96.74           O  
ATOM   1983  OG  SER A 128      -1.004  11.388   3.878  1.00 96.74           O  
ATOM   1984  HG  SER A 128      -0.384  10.713   4.163  1.00 96.74           H  
ATOM   1985  N   PRO A 129       0.072  12.722   8.397  1.00 94.77           N  
ATOM   1986  CA  PRO A 129      -0.219  13.242   9.739  1.00 94.77           C  
ATOM   1987  HA  PRO A 129      -0.649  12.437  10.337  1.00 94.77           H  
ATOM   1988  C   PRO A 129      -1.172  14.443   9.777  1.00 94.77           C  
ATOM   1989  CB  PRO A 129       1.142  13.630  10.322  1.00 94.77           C  
ATOM   1990  HB2 PRO A 129       1.160  13.484  11.402  1.00 94.77           H  
ATOM   1991  HB3 PRO A 129       1.381  14.663  10.070  1.00 94.77           H  
ATOM   1992  O   PRO A 129      -1.812  14.704  10.789  1.00 94.77           O  
ATOM   1993  CG  PRO A 129       2.120  12.700   9.611  1.00 94.77           C  
ATOM   1994  HG2 PRO A 129       2.119  11.726  10.101  1.00 94.77           H  
ATOM   1995  HG3 PRO A 129       3.127  13.116   9.579  1.00 94.77           H  
ATOM   1996  CD  PRO A 129       1.512  12.574   8.218  1.00 94.77           C  
ATOM   1997  HD2 PRO A 129       1.880  13.377   7.579  1.00 94.77           H  
ATOM   1998  HD3 PRO A 129       1.773  11.603   7.797  1.00 94.77           H  
ATOM   1999  N   GLU A 130      -1.276  15.197   8.688  1.00 96.11           N  
ATOM   2000  H   GLU A 130      -0.629  15.010   7.935  1.00 96.11           H  
ATOM   2001  CA  GLU A 130      -2.152  16.358   8.537  1.00 96.11           C  
ATOM   2002  HA  GLU A 130      -2.256  16.825   9.516  1.00 96.11           H  
ATOM   2003  C   GLU A 130      -3.589  16.020   8.089  1.00 96.11           C  
ATOM   2004  CB  GLU A 130      -1.449  17.394   7.636  1.00 96.11           C  
ATOM   2005  HB2 GLU A 130      -2.009  18.325   7.727  1.00 96.11           H  
ATOM   2006  HB3 GLU A 130      -0.456  17.592   8.039  1.00 96.11           H  
ATOM   2007  O   GLU A 130      -4.470  16.877   8.163  1.00 96.11           O  
ATOM   2008  CG  GLU A 130      -1.314  17.097   6.126  1.00 96.11           C  
ATOM   2009  HG2 GLU A 130      -2.309  16.911   5.721  1.00 96.11           H  
ATOM   2010  HG3 GLU A 130      -0.964  18.015   5.654  1.00 96.11           H  
ATOM   2011  CD  GLU A 130      -0.369  15.964   5.685  1.00 96.11           C  
ATOM   2012  OE1 GLU A 130      -0.409  15.647   4.472  1.00 96.11           O  
ATOM   2013  OE2 GLU A 130       0.356  15.386   6.523  1.00 96.11           O  
ATOM   2014  N   ARG A 131      -3.839  14.783   7.634  1.00 97.10           N  
ATOM   2015  H   ARG A 131      -3.069  14.130   7.656  1.00 97.10           H  
ATOM   2016  CA  ARG A 131      -5.130  14.306   7.088  1.00 97.10           C  
ATOM   2017  HA  ARG A 131      -5.921  14.997   7.380  1.00 97.10           H  
ATOM   2018  C   ARG A 131      -5.591  12.944   7.626  1.00 97.10           C  
ATOM   2019  CB  ARG A 131      -5.071  14.266   5.553  1.00 97.10           C  
ATOM   2020  HB2 ARG A 131      -5.959  13.760   5.174  1.00 97.10           H  
ATOM   2021  HB3 ARG A 131      -4.193  13.699   5.247  1.00 97.10           H  
ATOM   2022  O   ARG A 131      -6.586  12.405   7.143  1.00 97.10           O  
ATOM   2023  CG  ARG A 131      -5.056  15.662   4.925  1.00 97.10           C  
ATOM   2024  HG2 ARG A 131      -4.164  16.208   5.231  1.00 97.10           H  
ATOM   2025  HG3 ARG A 131      -5.931  16.212   5.272  1.00 97.10           H  
ATOM   2026  CD  ARG A 131      -5.109  15.587   3.400  1.00 97.10           C  
ATOM   2027  HD2 ARG A 131      -6.046  15.099   3.131  1.00 97.10           H  
ATOM   2028  HD3 ARG A 131      -5.122  16.603   3.004  1.00 97.10           H  
ATOM   2029  NE  ARG A 131      -3.961  14.846   2.833  1.00 97.10           N  
ATOM   2030  HE  ARG A 131      -3.146  14.755   3.423  1.00 97.10           H  
ATOM   2031  NH1 ARG A 131      -4.912  14.430   0.800  1.00 97.10           N  
ATOM   2032 HH11 ARG A 131      -4.978  13.859  -0.030  1.00 97.10           H  
ATOM   2033 HH12 ARG A 131      -5.728  14.920   1.139  1.00 97.10           H  
ATOM   2034  NH2 ARG A 131      -2.958  13.468   1.332  1.00 97.10           N  
ATOM   2035 HH21 ARG A 131      -2.246  13.286   2.025  1.00 97.10           H  
ATOM   2036 HH22 ARG A 131      -2.987  12.932   0.477  1.00 97.10           H  
ATOM   2037  CZ  ARG A 131      -3.943  14.257   1.656  1.00 97.10           C  
ATOM   2038  N   SER A 132      -4.885  12.363   8.592  1.00 97.43           N  
ATOM   2039  H   SER A 132      -4.036  12.809   8.907  1.00 97.43           H  
ATOM   2040  CA  SER A 132      -5.253  11.075   9.189  1.00 97.43           C  
ATOM   2041  HA  SER A 132      -5.745  10.468   8.430  1.00 97.43           H  
ATOM   2042  C   SER A 132      -6.239  11.262  10.348  1.00 97.43           C  
ATOM   2043  CB  SER A 132      -4.012  10.310   9.607  1.00 97.43           C  
ATOM   2044  HB2 SER A 132      -3.279  10.301   8.801  1.00 97.43           H  
ATOM   2045  HB3 SER A 132      -3.567  10.769  10.489  1.00 97.43           H  
ATOM   2046  O   SER A 132      -5.889  11.273  11.530  1.00 97.43           O  
ATOM   2047  OG  SER A 132      -4.412   8.991   9.885  1.00 97.43           O  
ATOM   2048  HG  SER A 132      -3.768   8.687  10.529  1.00 97.43           H  
ATOM   2049  N   CYS A 133      -7.493  11.513   9.992  1.00 97.97           N  
ATOM   2050  H   CYS A 133      -7.720  11.518   9.008  1.00 97.97           H  
ATOM   2051  CA  CYS A 133      -8.531  11.978  10.906  1.00 97.97           C  
ATOM   2052  HA  CYS A 133      -8.342  11.554  11.892  1.00 97.97           H  
ATOM   2053  C   CYS A 133      -9.909  11.516  10.428  1.00 97.97           C  
ATOM   2054  CB  CYS A 133      -8.481  13.513  11.011  1.00 97.97           C  
ATOM   2055  HB2 CYS A 133      -9.462  13.893  11.297  1.00 97.97           H  
ATOM   2056  HB3 CYS A 133      -7.761  13.784  11.783  1.00 97.97           H  
ATOM   2057  O   CYS A 133     -10.177  11.488   9.227  1.00 97.97           O  
ATOM   2058  SG  CYS A 133      -7.959  14.274   9.452  1.00 97.97           S  
ATOM   2059  N   ALA A 134     -10.789  11.204  11.375  1.00 98.37           N  
ATOM   2060  H   ALA A 134     -10.484  11.199  12.337  1.00 98.37           H  
ATOM   2061  CA  ALA A 134     -12.190  10.900  11.116  1.00 98.37           C  
ATOM   2062  HA  ALA A 134     -12.458  11.258  10.122  1.00 98.37           H  
ATOM   2063  C   ALA A 134     -13.100  11.596  12.130  1.00 98.37           C  
ATOM   2064  CB  ALA A 134     -12.401   9.386  11.150  1.00 98.37           C  
ATOM   2065  HB1 ALA A 134     -12.255   9.016  12.165  1.00 98.37           H  
ATOM   2066  HB2 ALA A 134     -13.426   9.169  10.847  1.00 98.37           H  
ATOM   2067  HB3 ALA A 134     -11.708   8.891  10.470  1.00 98.37           H  
ATOM   2068  O   ALA A 134     -12.713  11.813  13.282  1.00 98.37           O  
ATOM   2069  N   VAL A 135     -14.318  11.911  11.705  1.00 98.24           N  
ATOM   2070  H   VAL A 135     -14.565  11.673  10.755  1.00 98.24           H  
ATOM   2071  CA  VAL A 135     -15.393  12.419  12.568  1.00 98.24           C  
ATOM   2072  HA  VAL A 135     -15.019  12.519  13.587  1.00 98.24           H  
ATOM   2073  C   VAL A 135     -16.518  11.397  12.607  1.00 98.24           C  
ATOM   2074  CB  VAL A 135     -15.885  13.810  12.128  1.00 98.24           C  
ATOM   2075  HB  VAL A 135     -16.663  14.135  12.818  1.00 98.24           H  
ATOM   2076  O   VAL A 135     -16.838  10.806  11.580  1.00 98.24           O  
ATOM   2077  CG1 VAL A 135     -14.736  14.823  12.193  1.00 98.24           C  
ATOM   2078 HG11 VAL A 135     -13.934  14.528  11.517  1.00 98.24           H  
ATOM   2079 HG12 VAL A 135     -15.101  15.806  11.895  1.00 98.24           H  
ATOM   2080 HG13 VAL A 135     -14.338  14.880  13.207  1.00 98.24           H  
ATOM   2081  CG2 VAL A 135     -16.452  13.851  10.703  1.00 98.24           C  
ATOM   2082 HG21 VAL A 135     -15.691  13.547   9.986  1.00 98.24           H  
ATOM   2083 HG22 VAL A 135     -17.311  13.184  10.620  1.00 98.24           H  
ATOM   2084 HG23 VAL A 135     -16.786  14.861  10.464  1.00 98.24           H  
ATOM   2085  N   ILE A 136     -17.076  11.166  13.792  1.00 98.12           N  
ATOM   2086  H   ILE A 136     -16.722  11.664  14.595  1.00 98.12           H  
ATOM   2087  CA  ILE A 136     -18.076  10.136  14.071  1.00 98.12           C  
ATOM   2088  HA  ILE A 136     -18.473   9.745  13.135  1.00 98.12           H  
ATOM   2089  C   ILE A 136     -19.221  10.776  14.851  1.00 98.12           C  
ATOM   2090  CB  ILE A 136     -17.457   8.968  14.878  1.00 98.12           C  
ATOM   2091  HB  ILE A 136     -17.189   9.347  15.864  1.00 98.12           H  
ATOM   2092  O   ILE A 136     -19.013  11.326  15.937  1.00 98.12           O  
ATOM   2093  CG1 ILE A 136     -16.158   8.401  14.264  1.00 98.12           C  
ATOM   2094 HG12 ILE A 136     -15.430   9.204  14.145  1.00 98.12           H  
ATOM   2095 HG13 ILE A 136     -15.728   7.693  14.973  1.00 98.12           H  
ATOM   2096  CG2 ILE A 136     -18.487   7.841  15.078  1.00 98.12           C  
ATOM   2097 HG21 ILE A 136     -18.913   7.542  14.120  1.00 98.12           H  
ATOM   2098 HG22 ILE A 136     -18.023   6.982  15.562  1.00 98.12           H  
ATOM   2099 HG23 ILE A 136     -19.300   8.192  15.714  1.00 98.12           H  
ATOM   2100  CD1 ILE A 136     -16.325   7.690  12.921  1.00 98.12           C  
ATOM   2101 HD11 ILE A 136     -16.861   8.323  12.214  1.00 98.12           H  
ATOM   2102 HD12 ILE A 136     -15.339   7.453  12.521  1.00 98.12           H  
ATOM   2103 HD13 ILE A 136     -16.879   6.761  13.058  1.00 98.12           H  
ATOM   2104  N   GLU A 137     -20.428  10.663  14.313  1.00 96.64           N  
ATOM   2105  H   GLU A 137     -20.530  10.177  13.433  1.00 96.64           H  
ATOM   2106  CA  GLU A 137     -21.654  10.898  15.061  1.00 96.64           C  
ATOM   2107  HA  GLU A 137     -21.534  11.795  15.668  1.00 96.64           H  
ATOM   2108  C   GLU A 137     -21.915   9.698  15.979  1.00 96.64           C  
ATOM   2109  CB  GLU A 137     -22.824  11.144  14.107  1.00 96.64           C  
ATOM   2110  HB2 GLU A 137     -23.031  10.234  13.544  1.00 96.64           H  
ATOM   2111  HB3 GLU A 137     -22.551  11.940  13.413  1.00 96.64           H  
ATOM   2112  O   GLU A 137     -21.986   8.543  15.551  1.00 96.64           O  
ATOM   2113  CG  GLU A 137     -24.078  11.557  14.888  1.00 96.64           C  
ATOM   2114  HG2 GLU A 137     -23.867  12.466  15.451  1.00 96.64           H  
ATOM   2115  HG3 GLU A 137     -24.327  10.774  15.604  1.00 96.64           H  
ATOM   2116  CD  GLU A 137     -25.273  11.788  13.962  1.00 96.64           C  
ATOM   2117  OE1 GLU A 137     -26.378  11.324  14.335  1.00 96.64           O  
ATOM   2118  OE2 GLU A 137     -25.065  12.406  12.896  1.00 96.64           O  
ATOM   2119  N   ASP A 138     -22.024   9.969  17.273  1.00 95.94           N  
ATOM   2120  H   ASP A 138     -21.992  10.938  17.556  1.00 95.94           H  
ATOM   2121  CA  ASP A 138     -22.289   8.964  18.281  1.00 95.94           C  
ATOM   2122  HA  ASP A 138     -21.729   8.067  18.019  1.00 95.94           H  
ATOM   2123  C   ASP A 138     -23.774   8.606  18.323  1.00 95.94           C  
ATOM   2124  CB  ASP A 138     -21.786   9.432  19.643  1.00 95.94           C  
ATOM   2125  HB2 ASP A 138     -20.717   9.634  19.579  1.00 95.94           H  
ATOM   2126  HB3 ASP A 138     -22.302  10.349  19.928  1.00 95.94           H  
ATOM   2127  O   ASP A 138     -24.646   9.409  18.656  1.00 95.94           O  
ATOM   2128  CG  ASP A 138     -22.021   8.353  20.694  1.00 95.94           C  
ATOM   2129  OD1 ASP A 138     -21.614   7.195  20.477  1.00 95.94           O  
ATOM   2130  OD2 ASP A 138     -22.592   8.643  21.768  1.00 95.94           O  
ATOM   2131  N   ASP A 139     -24.056   7.339  18.063  1.00 92.53           N  
ATOM   2132  H   ASP A 139     -23.311   6.755  17.710  1.00 92.53           H  
ATOM   2133  CA  ASP A 139     -25.408   6.817  17.936  1.00 92.53           C  
ATOM   2134  HA  ASP A 139     -26.107   7.583  18.272  1.00 92.53           H  
ATOM   2135  C   ASP A 139     -25.651   5.592  18.843  1.00 92.53           C  
ATOM   2136  CB  ASP A 139     -25.666   6.615  16.444  1.00 92.53           C  
ATOM   2137  HB2 ASP A 139     -25.222   7.433  15.877  1.00 92.53           H  
ATOM   2138  HB3 ASP A 139     -26.744   6.704  16.309  1.00 92.53           H  
ATOM   2139  O   ASP A 139     -26.544   4.764  18.615  1.00 92.53           O  
ATOM   2140  CG  ASP A 139     -25.141   5.285  15.887  1.00 92.53           C  
ATOM   2141  OD1 ASP A 139     -24.155   4.740  16.425  1.00 92.53           O  
ATOM   2142  OD2 ASP A 139     -25.822   4.749  14.978  1.00 92.53           O  
ATOM   2143  N   GLY A 140     -24.844   5.499  19.905  1.00 94.60           N  
ATOM   2144  H   GLY A 140     -24.100   6.180  19.946  1.00 94.60           H  
ATOM   2145  CA  GLY A 140     -24.746   4.366  20.817  1.00 94.60           C  
ATOM   2146  HA2 GLY A 140     -24.547   4.743  21.820  1.00 94.60           H  
ATOM   2147  HA3 GLY A 140     -25.686   3.813  20.831  1.00 94.60           H  
ATOM   2148  C   GLY A 140     -23.604   3.420  20.434  1.00 94.60           C  
ATOM   2149  O   GLY A 140     -22.739   3.743  19.626  1.00 94.60           O  
ATOM   2150  N   LEU A 141     -23.589   2.207  21.000  1.00 94.71           N  
ATOM   2151  H   LEU A 141     -24.329   1.969  21.645  1.00 94.71           H  
ATOM   2152  CA  LEU A 141     -22.458   1.278  20.818  1.00 94.71           C  
ATOM   2153  HA  LEU A 141     -21.550   1.800  21.119  1.00 94.71           H  
ATOM   2154  C   LEU A 141     -22.213   0.849  19.361  1.00 94.71           C  
ATOM   2155  CB  LEU A 141     -22.636   0.037  21.702  1.00 94.71           C  
ATOM   2156  HB2 LEU A 141     -23.603  -0.414  21.476  1.00 94.71           H  
ATOM   2157  HB3 LEU A 141     -21.860  -0.681  21.437  1.00 94.71           H  
ATOM   2158  O   LEU A 141     -21.155   0.297  19.050  1.00 94.71           O  
ATOM   2159  CG  LEU A 141     -22.533   0.304  23.208  1.00 94.71           C  
ATOM   2160  HG  LEU A 141     -23.295   1.024  23.508  1.00 94.71           H  
ATOM   2161  CD1 LEU A 141     -22.769  -1.006  23.946  1.00 94.71           C  
ATOM   2162 HD11 LEU A 141     -23.654  -1.513  23.561  1.00 94.71           H  
ATOM   2163 HD12 LEU A 141     -22.913  -0.765  24.999  1.00 94.71           H  
ATOM   2164 HD13 LEU A 141     -21.904  -1.660  23.837  1.00 94.71           H  
ATOM   2165  CD2 LEU A 141     -21.150   0.797  23.644  1.00 94.71           C  
ATOM   2166 HD21 LEU A 141     -20.380   0.084  23.352  1.00 94.71           H  
ATOM   2167 HD22 LEU A 141     -20.925   1.758  23.180  1.00 94.71           H  
ATOM   2168 HD23 LEU A 141     -21.132   0.932  24.726  1.00 94.71           H  
ATOM   2169  N   HIS A 142     -23.174   1.093  18.470  1.00 91.67           N  
ATOM   2170  H   HIS A 142     -23.971   1.637  18.769  1.00 91.67           H  
ATOM   2171  CA  HIS A 142     -23.026   0.848  17.042  1.00 91.67           C  
ATOM   2172  HA  HIS A 142     -22.527  -0.115  16.935  1.00 91.67           H  
ATOM   2173  C   HIS A 142     -22.111   1.851  16.333  1.00 91.67           C  
ATOM   2174  CB  HIS A 142     -24.407   0.739  16.390  1.00 91.67           C  
ATOM   2175  HB2 HIS A 142     -24.995   1.626  16.626  1.00 91.67           H  
ATOM   2176  HB3 HIS A 142     -24.286   0.696  15.308  1.00 91.67           H  
ATOM   2177  O   HIS A 142     -21.542   1.479  15.306  1.00 91.67           O  
ATOM   2178  CG  HIS A 142     -25.132  -0.504  16.839  1.00 91.67           C  
ATOM   2179  CD2 HIS A 142     -26.413  -0.599  17.311  1.00 91.67           C  
ATOM   2180  HD2 HIS A 142     -27.110   0.218  17.422  1.00 91.67           H  
ATOM   2181  ND1 HIS A 142     -24.582  -1.759  16.905  1.00 91.67           N  
ATOM   2182  HD1 HIS A 142     -23.632  -1.993  16.653  1.00 91.67           H  
ATOM   2183  CE1 HIS A 142     -25.494  -2.586  17.423  1.00 91.67           C  
ATOM   2184  HE1 HIS A 142     -25.314  -3.629  17.637  1.00 91.67           H  
ATOM   2185  NE2 HIS A 142     -26.641  -1.936  17.664  1.00 91.67           N  
ATOM   2186  N   ALA A 143     -21.818   3.006  16.938  1.00 95.15           N  
ATOM   2187  H   ALA A 143     -22.402   3.331  17.695  1.00 95.15           H  
ATOM   2188  CA  ALA A 143     -20.801   3.941  16.464  1.00 95.15           C  
ATOM   2189  HA  ALA A 143     -21.110   4.326  15.492  1.00 95.15           H  
ATOM   2190  C   ALA A 143     -19.425   3.270  16.302  1.00 95.15           C  
ATOM   2191  CB  ALA A 143     -20.732   5.116  17.446  1.00 95.15           C  
ATOM   2192  HB1 ALA A 143     -20.438   4.774  18.438  1.00 95.15           H  
ATOM   2193  HB2 ALA A 143     -20.016   5.856  17.089  1.00 95.15           H  
ATOM   2194  HB3 ALA A 143     -21.711   5.592  17.512  1.00 95.15           H  
ATOM   2195  O   ALA A 143     -18.620   3.692  15.480  1.00 95.15           O  
ATOM   2196  N   ALA A 144     -19.151   2.164  17.008  1.00 96.05           N  
ATOM   2197  H   ALA A 144     -19.844   1.845  17.669  1.00 96.05           H  
ATOM   2198  CA  ALA A 144     -17.934   1.374  16.813  1.00 96.05           C  
ATOM   2199  HA  ALA A 144     -17.070   2.013  16.993  1.00 96.05           H  
ATOM   2200  C   ALA A 144     -17.796   0.781  15.397  1.00 96.05           C  
ATOM   2201  CB  ALA A 144     -17.930   0.240  17.835  1.00 96.05           C  
ATOM   2202  HB1 ALA A 144     -17.991   0.645  18.846  1.00 96.05           H  
ATOM   2203  HB2 ALA A 144     -17.000  -0.317  17.721  1.00 96.05           H  
ATOM   2204  HB3 ALA A 144     -18.779  -0.422  17.664  1.00 96.05           H  
ATOM   2205  O   ALA A 144     -16.677   0.596  14.913  1.00 96.05           O  
ATOM   2206  N   PHE A 145     -18.912   0.466  14.732  1.00 94.87           N  
ATOM   2207  H   PHE A 145     -19.801   0.720  15.137  1.00 94.87           H  
ATOM   2208  CA  PHE A 145     -18.905   0.018  13.339  1.00 94.87           C  
ATOM   2209  HA  PHE A 145     -18.118  -0.725  13.210  1.00 94.87           H  
ATOM   2210  C   PHE A 145     -18.578   1.177  12.401  1.00 94.87           C  
ATOM   2211  CB  PHE A 145     -20.244  -0.633  12.977  1.00 94.87           C  
ATOM   2212  HB2 PHE A 145     -21.054   0.078  13.144  1.00 94.87           H  
ATOM   2213  HB3 PHE A 145     -20.240  -0.862  11.911  1.00 94.87           H  
ATOM   2214  O   PHE A 145     -17.772   0.990  11.494  1.00 94.87           O  
ATOM   2215  CG  PHE A 145     -20.520  -1.916  13.735  1.00 94.87           C  
ATOM   2216  CD1 PHE A 145     -19.878  -3.104  13.352  1.00 94.87           C  
ATOM   2217  HD1 PHE A 145     -19.185  -3.090  12.524  1.00 94.87           H  
ATOM   2218  CD2 PHE A 145     -21.406  -1.930  14.825  1.00 94.87           C  
ATOM   2219  HD2 PHE A 145     -21.900  -1.014  15.111  1.00 94.87           H  
ATOM   2220  CE1 PHE A 145     -20.158  -4.311  14.018  1.00 94.87           C  
ATOM   2221  HE1 PHE A 145     -19.697  -5.229  13.687  1.00 94.87           H  
ATOM   2222  CE2 PHE A 145     -21.646  -3.126  15.528  1.00 94.87           C  
ATOM   2223  HE2 PHE A 145     -22.300  -3.140  16.388  1.00 94.87           H  
ATOM   2224  CZ  PHE A 145     -21.038  -4.321  15.111  1.00 94.87           C  
ATOM   2225  HZ  PHE A 145     -21.241  -5.242  15.637  1.00 94.87           H  
ATOM   2226  N   THR A 146     -19.112   2.369  12.675  1.00 95.65           N  
ATOM   2227  H   THR A 146     -19.825   2.450  13.386  1.00 95.65           H  
ATOM   2228  CA  THR A 146     -18.759   3.605  11.964  1.00 95.65           C  
ATOM   2229  HA  THR A 146     -18.938   3.462  10.899  1.00 95.65           H  
ATOM   2230  C   THR A 146     -17.281   3.942  12.152  1.00 95.65           C  
ATOM   2231  CB  THR A 146     -19.629   4.777  12.434  1.00 95.65           C  
ATOM   2232  HB  THR A 146     -19.297   5.117  13.415  1.00 95.65           H  
ATOM   2233  O   THR A 146     -16.575   4.135  11.175  1.00 95.65           O  
ATOM   2234  CG2 THR A 146     -19.564   5.936  11.454  1.00 95.65           C  
ATOM   2235 HG21 THR A 146     -18.544   6.307  11.360  1.00 95.65           H  
ATOM   2236 HG22 THR A 146     -20.193   6.743  11.830  1.00 95.65           H  
ATOM   2237 HG23 THR A 146     -19.920   5.629  10.470  1.00 95.65           H  
ATOM   2238  OG1 THR A 146     -20.977   4.371  12.528  1.00 95.65           O  
ATOM   2239  HG1 THR A 146     -21.489   5.153  12.747  1.00 95.65           H  
ATOM   2240  N   VAL A 147     -16.747   3.871  13.378  1.00 97.85           N  
ATOM   2241  H   VAL A 147     -17.379   3.761  14.158  1.00 97.85           H  
ATOM   2242  CA  VAL A 147     -15.301   4.021  13.642  1.00 97.85           C  
ATOM   2243  HA  VAL A 147     -14.992   5.032  13.376  1.00 97.85           H  
ATOM   2244  C   VAL A 147     -14.492   3.052  12.786  1.00 97.85           C  
ATOM   2245  CB  VAL A 147     -14.979   3.773  15.129  1.00 97.85           C  
ATOM   2246  HB  VAL A 147     -15.404   2.814  15.428  1.00 97.85           H  
ATOM   2247  O   VAL A 147     -13.501   3.437  12.167  1.00 97.85           O  
ATOM   2248  CG1 VAL A 147     -13.471   3.731  15.426  1.00 97.85           C  
ATOM   2249 HG11 VAL A 147     -13.015   2.859  14.959  1.00 97.85           H  
ATOM   2250 HG12 VAL A 147     -12.994   4.634  15.044  1.00 97.85           H  
ATOM   2251 HG13 VAL A 147     -13.305   3.667  16.501  1.00 97.85           H  
ATOM   2252  CG2 VAL A 147     -15.571   4.853  16.030  1.00 97.85           C  
ATOM   2253 HG21 VAL A 147     -16.608   5.061  15.765  1.00 97.85           H  
ATOM   2254 HG22 VAL A 147     -15.006   5.779  15.921  1.00 97.85           H  
ATOM   2255 HG23 VAL A 147     -15.536   4.521  17.067  1.00 97.85           H  
ATOM   2256  N   ALA A 148     -14.903   1.782  12.731  1.00 97.51           N  
ATOM   2257  H   ALA A 148     -15.731   1.509  13.240  1.00 97.51           H  
ATOM   2258  CA  ALA A 148     -14.188   0.794  11.941  1.00 97.51           C  
ATOM   2259  HA  ALA A 148     -13.139   0.886  12.224  1.00 97.51           H  
ATOM   2260  C   ALA A 148     -14.272   1.064  10.427  1.00 97.51           C  
ATOM   2261  CB  ALA A 148     -14.675  -0.607  12.322  1.00 97.51           C  
ATOM   2262  HB1 ALA A 148     -14.544  -0.758  13.393  1.00 97.51           H  
ATOM   2263  HB2 ALA A 148     -15.732  -0.708  12.074  1.00 97.51           H  
ATOM   2264  HB3 ALA A 148     -14.097  -1.355  11.779  1.00 97.51           H  
ATOM   2265  O   ALA A 148     -13.276   0.847   9.732  1.00 97.51           O  
ATOM   2266  N   HIS A 149     -15.419   1.553   9.948  1.00 97.00           N  
ATOM   2267  H   HIS A 149     -16.179   1.701  10.597  1.00 97.00           H  
ATOM   2268  CA  HIS A 149     -15.663   1.977   8.569  1.00 97.00           C  
ATOM   2269  HA  HIS A 149     -15.425   1.155   7.894  1.00 97.00           H  
ATOM   2270  C   HIS A 149     -14.782   3.171   8.179  1.00 97.00           C  
ATOM   2271  CB  HIS A 149     -17.156   2.306   8.421  1.00 97.00           C  
ATOM   2272  HB2 HIS A 149     -17.742   1.445   8.742  1.00 97.00           H  
ATOM   2273  HB3 HIS A 149     -17.421   3.148   9.062  1.00 97.00           H  
ATOM   2274  O   HIS A 149     -14.044   3.094   7.198  1.00 97.00           O  
ATOM   2275  CG  HIS A 149     -17.568   2.661   7.021  1.00 97.00           C  
ATOM   2276  CD2 HIS A 149     -17.362   3.849   6.368  1.00 97.00           C  
ATOM   2277  HD2 HIS A 149     -16.859   4.725   6.751  1.00 97.00           H  
ATOM   2278  ND1 HIS A 149     -18.299   1.854   6.181  1.00 97.00           N  
ATOM   2279  HD1 HIS A 149     -18.672   0.943   6.407  1.00 97.00           H  
ATOM   2280  CE1 HIS A 149     -18.529   2.534   5.049  1.00 97.00           C  
ATOM   2281  HE1 HIS A 149     -19.122   2.188   4.215  1.00 97.00           H  
ATOM   2282  NE2 HIS A 149     -17.951   3.733   5.109  1.00 97.00           N  
ATOM   2283  N   GLU A 150     -14.758   4.227   8.993  1.00 98.13           N  
ATOM   2284  H   GLU A 150     -15.424   4.265   9.752  1.00 98.13           H  
ATOM   2285  CA  GLU A 150     -13.974   5.435   8.715  1.00 98.13           C  
ATOM   2286  HA  GLU A 150     -14.187   5.772   7.701  1.00 98.13           H  
ATOM   2287  C   GLU A 150     -12.463   5.184   8.785  1.00 98.13           C  
ATOM   2288  CB  GLU A 150     -14.346   6.559   9.691  1.00 98.13           C  
ATOM   2289  HB2 GLU A 150     -14.130   6.237  10.710  1.00 98.13           H  
ATOM   2290  HB3 GLU A 150     -13.691   7.402   9.469  1.00 98.13           H  
ATOM   2291  O   GLU A 150     -11.713   5.632   7.918  1.00 98.13           O  
ATOM   2292  CG  GLU A 150     -15.794   7.064   9.630  1.00 98.13           C  
ATOM   2293  HG2 GLU A 150     -16.440   6.369  10.166  1.00 98.13           H  
ATOM   2294  HG3 GLU A 150     -15.839   8.023  10.147  1.00 98.13           H  
ATOM   2295  CD  GLU A 150     -16.321   7.261   8.210  1.00 98.13           C  
ATOM   2296  OE1 GLU A 150     -17.478   6.856   7.983  1.00 98.13           O  
ATOM   2297  OE2 GLU A 150     -15.558   7.802   7.378  1.00 98.13           O  
ATOM   2298  N   ILE A 151     -11.985   4.378   9.745  1.00 98.46           N  
ATOM   2299  H   ILE A 151     -12.619   4.056  10.463  1.00 98.46           H  
ATOM   2300  CA  ILE A 151     -10.585   3.906   9.730  1.00 98.46           C  
ATOM   2301  HA  ILE A 151      -9.931   4.779   9.701  1.00 98.46           H  
ATOM   2302  C   ILE A 151     -10.309   3.105   8.446  1.00 98.46           C  
ATOM   2303  CB  ILE A 151     -10.256   3.096  11.009  1.00 98.46           C  
ATOM   2304  HB  ILE A 151     -11.003   2.310  11.119  1.00 98.46           H  
ATOM   2305  O   ILE A 151      -9.195   3.121   7.919  1.00 98.46           O  
ATOM   2306  CG1 ILE A 151     -10.302   4.011  12.255  1.00 98.46           C  
ATOM   2307 HG12 ILE A 151     -11.230   4.581  12.261  1.00 98.46           H  
ATOM   2308 HG13 ILE A 151      -9.483   4.729  12.206  1.00 98.46           H  
ATOM   2309  CG2 ILE A 151      -8.862   2.440  10.929  1.00 98.46           C  
ATOM   2310 HG21 ILE A 151      -8.653   1.861  11.828  1.00 98.46           H  
ATOM   2311 HG22 ILE A 151      -8.808   1.751  10.087  1.00 98.46           H  
ATOM   2312 HG23 ILE A 151      -8.097   3.207  10.806  1.00 98.46           H  
ATOM   2313  CD1 ILE A 151     -10.216   3.252  13.587  1.00 98.46           C  
ATOM   2314 HD11 ILE A 151      -9.219   2.835  13.730  1.00 98.46           H  
ATOM   2315 HD12 ILE A 151     -10.958   2.454  13.608  1.00 98.46           H  
ATOM   2316 HD13 ILE A 151     -10.415   3.945  14.404  1.00 98.46           H  
ATOM   2317  N   GLY A 152     -11.328   2.440   7.899  1.00 98.14           N  
ATOM   2318  H   GLY A 152     -12.245   2.547   8.309  1.00 98.14           H  
ATOM   2319  CA  GLY A 152     -11.240   1.723   6.637  1.00 98.14           C  
ATOM   2320  HA2 GLY A 152     -10.448   0.977   6.700  1.00 98.14           H  
ATOM   2321  HA3 GLY A 152     -12.195   1.232   6.447  1.00 98.14           H  
ATOM   2322  C   GLY A 152     -10.944   2.670   5.480  1.00 98.14           C  
ATOM   2323  O   GLY A 152     -10.036   2.399   4.689  1.00 98.14           O  
ATOM   2324  N   HIS A 153     -11.635   3.810   5.421  1.00 98.20           N  
ATOM   2325  H   HIS A 153     -12.374   3.967   6.091  1.00 98.20           H  
ATOM   2326  CA  HIS A 153     -11.322   4.880   4.477  1.00 98.20           C  
ATOM   2327  HA  HIS A 153     -11.374   4.471   3.467  1.00 98.20           H  
ATOM   2328  C   HIS A 153      -9.896   5.394   4.649  1.00 98.20           C  
ATOM   2329  CB  HIS A 153     -12.341   6.016   4.588  1.00 98.20           C  
ATOM   2330  HB2 HIS A 153     -12.507   6.278   5.633  1.00 98.20           H  
ATOM   2331  HB3 HIS A 153     -11.951   6.901   4.084  1.00 98.20           H  
ATOM   2332  O   HIS A 153      -9.159   5.404   3.661  1.00 98.20           O  
ATOM   2333  CG  HIS A 153     -13.655   5.672   3.952  1.00 98.20           C  
ATOM   2334  CD2 HIS A 153     -14.897   6.035   4.395  1.00 98.20           C  
ATOM   2335  HD2 HIS A 153     -15.128   6.607   5.282  1.00 98.20           H  
ATOM   2336  ND1 HIS A 153     -13.825   4.985   2.768  1.00 98.20           N  
ATOM   2337  HD1 HIS A 153     -13.102   4.548   2.214  1.00 98.20           H  
ATOM   2338  CE1 HIS A 153     -15.135   4.942   2.501  1.00 98.20           C  
ATOM   2339  HE1 HIS A 153     -15.592   4.471   1.643  1.00 98.20           H  
ATOM   2340  NE2 HIS A 153     -15.816   5.575   3.453  1.00 98.20           N  
ATOM   2341  N   LEU A 154      -9.444   5.689   5.873  1.00 98.37           N  
ATOM   2342  H   LEU A 154     -10.106   5.693   6.636  1.00 98.37           H  
ATOM   2343  CA  LEU A 154      -8.049   6.092   6.123  1.00 98.37           C  
ATOM   2344  HA  LEU A 154      -7.865   7.030   5.602  1.00 98.37           H  
ATOM   2345  C   LEU A 154      -7.045   5.057   5.572  1.00 98.37           C  
ATOM   2346  CB  LEU A 154      -7.817   6.311   7.632  1.00 98.37           C  
ATOM   2347  HB2 LEU A 154      -8.012   5.377   8.159  1.00 98.37           H  
ATOM   2348  HB3 LEU A 154      -6.765   6.555   7.775  1.00 98.37           H  
ATOM   2349  O   LEU A 154      -6.015   5.425   5.002  1.00 98.37           O  
ATOM   2350  CG  LEU A 154      -8.650   7.426   8.293  1.00 98.37           C  
ATOM   2351  HG  LEU A 154      -9.714   7.218   8.176  1.00 98.37           H  
ATOM   2352  CD1 LEU A 154      -8.326   7.496   9.786  1.00 98.37           C  
ATOM   2353 HD11 LEU A 154      -8.955   8.251  10.258  1.00 98.37           H  
ATOM   2354 HD12 LEU A 154      -7.279   7.764   9.930  1.00 98.37           H  
ATOM   2355 HD13 LEU A 154      -8.523   6.534  10.259  1.00 98.37           H  
ATOM   2356  CD2 LEU A 154      -8.338   8.792   7.697  1.00 98.37           C  
ATOM   2357 HD21 LEU A 154      -8.669   8.831   6.659  1.00 98.37           H  
ATOM   2358 HD22 LEU A 154      -8.880   9.564   8.243  1.00 98.37           H  
ATOM   2359 HD23 LEU A 154      -7.267   8.990   7.743  1.00 98.37           H  
ATOM   2360  N   LEU A 155      -7.377   3.764   5.661  1.00 98.15           N  
ATOM   2361  H   LEU A 155      -8.229   3.557   6.162  1.00 98.15           H  
ATOM   2362  CA  LEU A 155      -6.614   2.623   5.126  1.00 98.15           C  
ATOM   2363  HA  LEU A 155      -5.555   2.859   5.232  1.00 98.15           H  
ATOM   2364  C   LEU A 155      -6.819   2.365   3.617  1.00 98.15           C  
ATOM   2365  CB  LEU A 155      -6.930   1.376   5.977  1.00 98.15           C  
ATOM   2366  HB2 LEU A 155      -6.512   0.488   5.502  1.00 98.15           H  
ATOM   2367  HB3 LEU A 155      -8.012   1.252   6.008  1.00 98.15           H  
ATOM   2368  O   LEU A 155      -6.412   1.319   3.103  1.00 98.15           O  
ATOM   2369  CG  LEU A 155      -6.386   1.454   7.416  1.00 98.15           C  
ATOM   2370  HG  LEU A 155      -6.605   2.429   7.852  1.00 98.15           H  
ATOM   2371  CD1 LEU A 155      -7.028   0.380   8.290  1.00 98.15           C  
ATOM   2372 HD11 LEU A 155      -8.112   0.479   8.226  1.00 98.15           H  
ATOM   2373 HD12 LEU A 155      -6.729  -0.619   7.971  1.00 98.15           H  
ATOM   2374 HD13 LEU A 155      -6.732   0.536   9.327  1.00 98.15           H  
ATOM   2375  CD2 LEU A 155      -4.874   1.222   7.456  1.00 98.15           C  
ATOM   2376 HD21 LEU A 155      -4.532   1.298   8.488  1.00 98.15           H  
ATOM   2377 HD22 LEU A 155      -4.375   1.994   6.870  1.00 98.15           H  
ATOM   2378 HD23 LEU A 155      -4.629   0.239   7.054  1.00 98.15           H  
ATOM   2379  N   GLY A 156      -7.422   3.309   2.894  1.00 97.06           N  
ATOM   2380  H   GLY A 156      -7.814   4.094   3.394  1.00 97.06           H  
ATOM   2381  CA  GLY A 156      -7.564   3.291   1.438  1.00 97.06           C  
ATOM   2382  HA2 GLY A 156      -7.707   4.315   1.093  1.00 97.06           H  
ATOM   2383  HA3 GLY A 156      -6.650   2.899   0.991  1.00 97.06           H  
ATOM   2384  C   GLY A 156      -8.737   2.463   0.917  1.00 97.06           C  
ATOM   2385  O   GLY A 156      -8.779   2.152  -0.275  1.00 97.06           O  
ATOM   2386  N   LEU A 157      -9.678   2.074   1.778  1.00 96.42           N  
ATOM   2387  H   LEU A 157      -9.617   2.370   2.742  1.00 96.42           H  
ATOM   2388  CA  LEU A 157     -10.852   1.316   1.361  1.00 96.42           C  
ATOM   2389  HA  LEU A 157     -10.539   0.605   0.596  1.00 96.42           H  
ATOM   2390  C   LEU A 157     -11.899   2.223   0.718  1.00 96.42           C  
ATOM   2391  CB  LEU A 157     -11.433   0.522   2.539  1.00 96.42           C  
ATOM   2392  HB2 LEU A 157     -11.741   1.215   3.322  1.00 96.42           H  
ATOM   2393  HB3 LEU A 157     -12.335   0.011   2.203  1.00 96.42           H  
ATOM   2394  O   LEU A 157     -12.193   3.313   1.201  1.00 96.42           O  
ATOM   2395  CG  LEU A 157     -10.449  -0.517   3.105  1.00 96.42           C  
ATOM   2396  HG  LEU A 157      -9.518  -0.046   3.421  1.00 96.42           H  
ATOM   2397  CD1 LEU A 157     -11.069  -1.195   4.319  1.00 96.42           C  
ATOM   2398 HD11 LEU A 157     -12.053  -1.584   4.057  1.00 96.42           H  
ATOM   2399 HD12 LEU A 157     -10.419  -1.985   4.695  1.00 96.42           H  
ATOM   2400 HD13 LEU A 157     -11.206  -0.459   5.111  1.00 96.42           H  
ATOM   2401  CD2 LEU A 157     -10.139  -1.558   2.024  1.00 96.42           C  
ATOM   2402 HD21 LEU A 157      -9.323  -1.193   1.400  1.00 96.42           H  
ATOM   2403 HD22 LEU A 157     -11.020  -1.730   1.406  1.00 96.42           H  
ATOM   2404 HD23 LEU A 157      -9.858  -2.508   2.477  1.00 96.42           H  
ATOM   2405  N   SER A 158     -12.474   1.739  -0.378  1.00 93.25           N  
ATOM   2406  H   SER A 158     -12.214   0.806  -0.663  1.00 93.25           H  
ATOM   2407  CA  SER A 158     -13.699   2.284  -0.968  1.00 93.25           C  
ATOM   2408  HA  SER A 158     -13.815   3.334  -0.701  1.00 93.25           H  
ATOM   2409  C   SER A 158     -14.910   1.523  -0.441  1.00 93.25           C  
ATOM   2410  CB  SER A 158     -13.638   2.174  -2.493  1.00 93.25           C  
ATOM   2411  HB2 SER A 158     -13.526   1.128  -2.781  1.00 93.25           H  
ATOM   2412  HB3 SER A 158     -14.553   2.566  -2.936  1.00 93.25           H  
ATOM   2413  O   SER A 158     -14.755   0.444   0.139  1.00 93.25           O  
ATOM   2414  OG  SER A 158     -12.534   2.918  -2.963  1.00 93.25           O  
ATOM   2415  HG  SER A 158     -11.889   2.966  -2.253  1.00 93.25           H  
ATOM   2416  N   HIS A 159     -16.107   2.057  -0.681  1.00 93.64           N  
ATOM   2417  H   HIS A 159     -16.194   2.970  -1.103  1.00 93.64           H  
ATOM   2418  CA  HIS A 159     -17.317   1.340  -0.314  1.00 93.64           C  
ATOM   2419  HA  HIS A 159     -17.206   1.107   0.745  1.00 93.64           H  
ATOM   2420  C   HIS A 159     -17.468   0.016  -1.077  1.00 93.64           C  
ATOM   2421  CB  HIS A 159     -18.567   2.201  -0.502  1.00 93.64           C  
ATOM   2422  HB2 HIS A 159     -18.681   2.459  -1.555  1.00 93.64           H  
ATOM   2423  HB3 HIS A 159     -19.420   1.590  -0.205  1.00 93.64           H  
ATOM   2424  O   HIS A 159     -17.095  -0.079  -2.251  1.00 93.64           O  
ATOM   2425  CG  HIS A 159     -18.645   3.445   0.333  1.00 93.64           C  
ATOM   2426  CD2 HIS A 159     -18.178   3.614   1.609  1.00 93.64           C  
ATOM   2427  HD2 HIS A 159     -17.640   2.896   2.210  1.00 93.64           H  
ATOM   2428  ND1 HIS A 159     -19.349   4.583   0.004  1.00 93.64           N  
ATOM   2429  HD1 HIS A 159     -19.907   4.720  -0.827  1.00 93.64           H  
ATOM   2430  CE1 HIS A 159     -19.294   5.425   1.047  1.00 93.64           C  
ATOM   2431  HE1 HIS A 159     -19.772   6.391   1.114  1.00 93.64           H  
ATOM   2432  NE2 HIS A 159     -18.586   4.874   2.030  1.00 93.64           N  
ATOM   2433  N   ASP A 160     -18.057  -0.988  -0.427  1.00 91.69           N  
ATOM   2434  H   ASP A 160     -18.357  -0.808   0.520  1.00 91.69           H  
ATOM   2435  CA  ASP A 160     -18.301  -2.314  -1.016  1.00 91.69           C  
ATOM   2436  HA  ASP A 160     -17.359  -2.712  -1.393  1.00 91.69           H  
ATOM   2437  C   ASP A 160     -19.271  -2.269  -2.209  1.00 91.69           C  
ATOM   2438  CB  ASP A 160     -18.849  -3.267   0.058  1.00 91.69           C  
ATOM   2439  HB2 ASP A 160     -19.669  -2.783   0.588  1.00 91.69           H  
ATOM   2440  HB3 ASP A 160     -19.248  -4.155  -0.433  1.00 91.69           H  
ATOM   2441  O   ASP A 160     -19.156  -3.077  -3.125  1.00 91.69           O  
ATOM   2442  CG  ASP A 160     -17.789  -3.736   1.054  1.00 91.69           C  
ATOM   2443  OD1 ASP A 160     -16.636  -4.008   0.641  1.00 91.69           O  
ATOM   2444  OD2 ASP A 160     -18.140  -3.926   2.240  1.00 91.69           O  
ATOM   2445  N   ASP A 161     -20.185  -1.301  -2.214  1.00 90.38           N  
ATOM   2446  H   ASP A 161     -20.220  -0.676  -1.422  1.00 90.38           H  
ATOM   2447  CA  ASP A 161     -21.146  -0.981  -3.278  1.00 90.38           C  
ATOM   2448  HA  ASP A 161     -21.291  -1.869  -3.893  1.00 90.38           H  
ATOM   2449  C   ASP A 161     -20.632   0.109  -4.237  1.00 90.38           C  
ATOM   2450  CB  ASP A 161     -22.509  -0.638  -2.645  1.00 90.38           C  
ATOM   2451  HB2 ASP A 161     -22.881  -1.532  -2.144  1.00 90.38           H  
ATOM   2452  HB3 ASP A 161     -23.219  -0.399  -3.436  1.00 90.38           H  
ATOM   2453  O   ASP A 161     -21.386   0.701  -5.007  1.00 90.38           O  
ATOM   2454  CG  ASP A 161     -22.500   0.502  -1.614  1.00 90.38           C  
ATOM   2455  OD1 ASP A 161     -21.500   0.678  -0.883  1.00 90.38           O  
ATOM   2456  OD2 ASP A 161     -23.566   1.105  -1.383  1.00 90.38           O  
ATOM   2457  N   SER A 162     -19.330   0.408  -4.207  1.00 91.76           N  
ATOM   2458  H   SER A 162     -18.741  -0.104  -3.565  1.00 91.76           H  
ATOM   2459  CA  SER A 162     -18.723   1.261  -5.227  1.00 91.76           C  
ATOM   2460  HA  SER A 162     -19.365   2.132  -5.353  1.00 91.76           H  
ATOM   2461  C   SER A 162     -18.649   0.529  -6.567  1.00 91.76           C  
ATOM   2462  CB  SER A 162     -17.340   1.771  -4.805  1.00 91.76           C  
ATOM   2463  HB2 SER A 162     -17.002   2.509  -5.532  1.00 91.76           H  
ATOM   2464  HB3 SER A 162     -17.416   2.258  -3.832  1.00 91.76           H  
ATOM   2465  O   SER A 162     -18.332  -0.660  -6.627  1.00 91.76           O  
ATOM   2466  OG  SER A 162     -16.381   0.732  -4.738  1.00 91.76           O  
ATOM   2467  HG  SER A 162     -16.554   0.265  -3.917  1.00 91.76           H  
ATOM   2468  N   LYS A 163     -18.812   1.277  -7.665  1.00 91.97           N  
ATOM   2469  H   LYS A 163     -19.205   2.199  -7.538  1.00 91.97           H  
ATOM   2470  CA  LYS A 163     -18.640   0.768  -9.035  1.00 91.97           C  
ATOM   2471  HA  LYS A 163     -19.457   0.079  -9.251  1.00 91.97           H  
ATOM   2472  C   LYS A 163     -17.337  -0.025  -9.212  1.00 91.97           C  
ATOM   2473  CB  LYS A 163     -18.715   1.961 -10.000  1.00 91.97           C  
ATOM   2474  HB2 LYS A 163     -19.678   2.455  -9.869  1.00 91.97           H  
ATOM   2475  HB3 LYS A 163     -17.922   2.672  -9.765  1.00 91.97           H  
ATOM   2476  O   LYS A 163     -17.327  -1.062  -9.861  1.00 91.97           O  
ATOM   2477  CG  LYS A 163     -18.581   1.522 -11.460  1.00 91.97           C  
ATOM   2478  HG2 LYS A 163     -17.594   1.086 -11.614  1.00 91.97           H  
ATOM   2479  HG3 LYS A 163     -19.338   0.768 -11.679  1.00 91.97           H  
ATOM   2480  CD  LYS A 163     -18.747   2.704 -12.417  1.00 91.97           C  
ATOM   2481  HD2 LYS A 163     -18.009   3.473 -12.190  1.00 91.97           H  
ATOM   2482  HD3 LYS A 163     -19.756   3.105 -12.332  1.00 91.97           H  
ATOM   2483  CE  LYS A 163     -18.511   2.139 -13.813  1.00 91.97           C  
ATOM   2484  HE2 LYS A 163     -19.185   1.296 -13.963  1.00 91.97           H  
ATOM   2485  HE3 LYS A 163     -17.506   1.719 -13.846  1.00 91.97           H  
ATOM   2486  NZ  LYS A 163     -18.683   3.125 -14.893  1.00 91.97           N  
ATOM   2487  HZ1 LYS A 163     -19.634   3.466 -14.891  1.00 91.97           H  
ATOM   2488  HZ2 LYS A 163     -18.025   3.882 -14.777  1.00 91.97           H  
ATOM   2489  HZ3 LYS A 163     -18.503   2.643 -15.762  1.00 91.97           H  
ATOM   2490  N   PHE A 164     -16.248   0.435  -8.592  1.00 91.43           N  
ATOM   2491  H   PHE A 164     -16.352   1.251  -8.005  1.00 91.43           H  
ATOM   2492  CA  PHE A 164     -14.965  -0.269  -8.597  1.00 91.43           C  
ATOM   2493  HA  PHE A 164     -14.632  -0.395  -9.627  1.00 91.43           H  
ATOM   2494  C   PHE A 164     -15.063  -1.679  -7.988  1.00 91.43           C  
ATOM   2495  CB  PHE A 164     -13.929   0.577  -7.840  1.00 91.43           C  
ATOM   2496  HB2 PHE A 164     -13.667   1.444  -8.445  1.00 91.43           H  
ATOM   2497  HB3 PHE A 164     -14.374   0.942  -6.914  1.00 91.43           H  
ATOM   2498  O   PHE A 164     -14.574  -2.641  -8.589  1.00 91.43           O  
ATOM   2499  CG  PHE A 164     -12.669  -0.192  -7.493  1.00 91.43           C  
ATOM   2500  CD1 PHE A 164     -12.504  -0.723  -6.199  1.00 91.43           C  
ATOM   2501  HD1 PHE A 164     -13.254  -0.547  -5.442  1.00 91.43           H  
ATOM   2502  CD2 PHE A 164     -11.705  -0.453  -8.484  1.00 91.43           C  
ATOM   2503  HD2 PHE A 164     -11.844  -0.076  -9.486  1.00 91.43           H  
ATOM   2504  CE1 PHE A 164     -11.380  -1.510  -5.899  1.00 91.43           C  
ATOM   2505  HE1 PHE A 164     -11.267  -1.933  -4.911  1.00 91.43           H  
ATOM   2506  CE2 PHE A 164     -10.576  -1.235  -8.180  1.00 91.43           C  
ATOM   2507  HE2 PHE A 164      -9.846  -1.451  -8.945  1.00 91.43           H  
ATOM   2508  CZ  PHE A 164     -10.414  -1.764  -6.887  1.00 91.43           C  
ATOM   2509  HZ  PHE A 164      -9.554  -2.375  -6.654  1.00 91.43           H  
ATOM   2510  N   CYS A 165     -15.682  -1.813  -6.810  1.00 91.26           N  
ATOM   2511  H   CYS A 165     -16.138  -1.013  -6.394  1.00 91.26           H  
ATOM   2512  CA  CYS A 165     -15.853  -3.108  -6.157  1.00 91.26           C  
ATOM   2513  HA  CYS A 165     -14.884  -3.606  -6.123  1.00 91.26           H  
ATOM   2514  C   CYS A 165     -16.805  -4.014  -6.947  1.00 91.26           C  
ATOM   2515  CB  CYS A 165     -16.349  -2.922  -4.718  1.00 91.26           C  
ATOM   2516  HB2 CYS A 165     -17.190  -2.230  -4.720  1.00 91.26           H  
ATOM   2517  HB3 CYS A 165     -16.737  -3.876  -4.361  1.00 91.26           H  
ATOM   2518  O   CYS A 165     -16.486  -5.186  -7.145  1.00 91.26           O  
ATOM   2519  SG  CYS A 165     -15.125  -2.348  -3.506  1.00 91.26           S  
ATOM   2520  N   GLU A 166     -17.915  -3.477  -7.454  1.00 90.41           N  
ATOM   2521  H   GLU A 166     -18.139  -2.519  -7.227  1.00 90.41           H  
ATOM   2522  CA  GLU A 166     -18.892  -4.236  -8.244  1.00 90.41           C  
ATOM   2523  HA  GLU A 166     -19.233  -5.093  -7.664  1.00 90.41           H  
ATOM   2524  C   GLU A 166     -18.295  -4.771  -9.551  1.00 90.41           C  
ATOM   2525  CB  GLU A 166     -20.104  -3.353  -8.564  1.00 90.41           C  
ATOM   2526  HB2 GLU A 166     -19.757  -2.438  -9.044  1.00 90.41           H  
ATOM   2527  HB3 GLU A 166     -20.744  -3.892  -9.262  1.00 90.41           H  
ATOM   2528  O   GLU A 166     -18.436  -5.956  -9.853  1.00 90.41           O  
ATOM   2529  CG  GLU A 166     -20.934  -3.004  -7.320  1.00 90.41           C  
ATOM   2530  HG2 GLU A 166     -21.239  -3.935  -6.841  1.00 90.41           H  
ATOM   2531  HG3 GLU A 166     -20.318  -2.447  -6.614  1.00 90.41           H  
ATOM   2532  CD  GLU A 166     -22.180  -2.176  -7.667  1.00 90.41           C  
ATOM   2533  OE1 GLU A 166     -23.104  -2.172  -6.825  1.00 90.41           O  
ATOM   2534  OE2 GLU A 166     -22.220  -1.593  -8.778  1.00 90.41           O  
ATOM   2535  N   GLU A 167     -17.568  -3.940 -10.303  1.00 91.55           N  
ATOM   2536  H   GLU A 167     -17.514  -2.968 -10.033  1.00 91.55           H  
ATOM   2537  CA  GLU A 167     -16.935  -4.342 -11.567  1.00 91.55           C  
ATOM   2538  HA  GLU A 167     -17.680  -4.823 -12.201  1.00 91.55           H  
ATOM   2539  C   GLU A 167     -15.804  -5.361 -11.359  1.00 91.55           C  
ATOM   2540  CB  GLU A 167     -16.391  -3.101 -12.303  1.00 91.55           C  
ATOM   2541  HB2 GLU A 167     -15.747  -3.433 -13.117  1.00 91.55           H  
ATOM   2542  HB3 GLU A 167     -15.788  -2.513 -11.612  1.00 91.55           H  
ATOM   2543  O   GLU A 167     -15.574  -6.218 -12.213  1.00 91.55           O  
ATOM   2544  CG  GLU A 167     -17.507  -2.232 -12.909  1.00 91.55           C  
ATOM   2545  HG2 GLU A 167     -18.204  -1.928 -12.128  1.00 91.55           H  
ATOM   2546  HG3 GLU A 167     -18.063  -2.846 -13.617  1.00 91.55           H  
ATOM   2547  CD  GLU A 167     -16.994  -0.975 -13.637  1.00 91.55           C  
ATOM   2548  OE1 GLU A 167     -17.765  -0.421 -14.457  1.00 91.55           O  
ATOM   2549  OE2 GLU A 167     -15.855  -0.513 -13.393  1.00 91.55           O  
ATOM   2550  N   THR A 168     -15.097  -5.291 -10.225  1.00 90.81           N  
ATOM   2551  H   THR A 168     -15.337  -4.557  -9.574  1.00 90.81           H  
ATOM   2552  CA  THR A 168     -13.916  -6.132  -9.964  1.00 90.81           C  
ATOM   2553  HA  THR A 168     -13.465  -6.401 -10.919  1.00 90.81           H  
ATOM   2554  C   THR A 168     -14.258  -7.442  -9.247  1.00 90.81           C  
ATOM   2555  CB  THR A 168     -12.860  -5.351  -9.165  1.00 90.81           C  
ATOM   2556  HB  THR A 168     -13.241  -5.142  -8.166  1.00 90.81           H  
ATOM   2557  O   THR A 168     -13.634  -8.472  -9.509  1.00 90.81           O  
ATOM   2558  CG2 THR A 168     -11.530  -6.098  -9.054  1.00 90.81           C  
ATOM   2559 HG21 THR A 168     -11.658  -7.006  -8.465  1.00 90.81           H  
ATOM   2560 HG22 THR A 168     -10.802  -5.459  -8.555  1.00 90.81           H  
ATOM   2561 HG23 THR A 168     -11.167  -6.354 -10.050  1.00 90.81           H  
ATOM   2562  OG1 THR A 168     -12.566  -4.124  -9.790  1.00 90.81           O  
ATOM   2563  HG1 THR A 168     -13.251  -3.511  -9.513  1.00 90.81           H  
ATOM   2564  N   PHE A 169     -15.230  -7.424  -8.331  1.00 89.54           N  
ATOM   2565  H   PHE A 169     -15.712  -6.552  -8.164  1.00 89.54           H  
ATOM   2566  CA  PHE A 169     -15.554  -8.551  -7.444  1.00 89.54           C  
ATOM   2567  HA  PHE A 169     -14.908  -9.392  -7.695  1.00 89.54           H  
ATOM   2568  C   PHE A 169     -16.987  -9.075  -7.603  1.00 89.54           C  
ATOM   2569  CB  PHE A 169     -15.254  -8.164  -5.987  1.00 89.54           C  
ATOM   2570  HB2 PHE A 169     -15.508  -9.004  -5.341  1.00 89.54           H  
ATOM   2571  HB3 PHE A 169     -15.896  -7.332  -5.698  1.00 89.54           H  
ATOM   2572  O   PHE A 169     -17.308 -10.113  -7.016  1.00 89.54           O  
ATOM   2573  CG  PHE A 169     -13.804  -7.793  -5.738  1.00 89.54           C  
ATOM   2574  CD1 PHE A 169     -12.847  -8.794  -5.487  1.00 89.54           C  
ATOM   2575  HD1 PHE A 169     -13.151  -9.830  -5.462  1.00 89.54           H  
ATOM   2576  CD2 PHE A 169     -13.404  -6.447  -5.794  1.00 89.54           C  
ATOM   2577  HD2 PHE A 169     -14.137  -5.679  -5.993  1.00 89.54           H  
ATOM   2578  CE1 PHE A 169     -11.497  -8.447  -5.295  1.00 89.54           C  
ATOM   2579  HE1 PHE A 169     -10.760  -9.212  -5.105  1.00 89.54           H  
ATOM   2580  CE2 PHE A 169     -12.055  -6.099  -5.618  1.00 89.54           C  
ATOM   2581  HE2 PHE A 169     -11.755  -5.063  -5.677  1.00 89.54           H  
ATOM   2582  CZ  PHE A 169     -11.101  -7.099  -5.371  1.00 89.54           C  
ATOM   2583  HZ  PHE A 169     -10.065  -6.822  -5.246  1.00 89.54           H  
ATOM   2584  N   GLY A 170     -17.810  -8.415  -8.420  1.00 86.10           N  
ATOM   2585  H   GLY A 170     -17.486  -7.560  -8.850  1.00 86.10           H  
ATOM   2586  CA  GLY A 170     -19.232  -8.704  -8.580  1.00 86.10           C  
ATOM   2587  HA2 GLY A 170     -19.400  -9.781  -8.565  1.00 86.10           H  
ATOM   2588  HA3 GLY A 170     -19.558  -8.319  -9.546  1.00 86.10           H  
ATOM   2589  C   GLY A 170     -20.091  -8.064  -7.488  1.00 86.10           C  
ATOM   2590  O   GLY A 170     -19.610  -7.729  -6.405  1.00 86.10           O  
ATOM   2591  N   SER A 171     -21.388  -7.929  -7.764  1.00 78.40           N  
ATOM   2592  H   SER A 171     -21.737  -8.194  -8.673  1.00 78.40           H  
ATOM   2593  CA  SER A 171     -22.375  -7.496  -6.774  1.00 78.40           C  
ATOM   2594  HA  SER A 171     -22.024  -6.580  -6.299  1.00 78.40           H  
ATOM   2595  C   SER A 171     -22.565  -8.574  -5.705  1.00 78.40           C  
ATOM   2596  CB  SER A 171     -23.713  -7.193  -7.460  1.00 78.40           C  
ATOM   2597  HB2 SER A 171     -24.448  -6.899  -6.711  1.00 78.40           H  
ATOM   2598  HB3 SER A 171     -23.583  -6.371  -8.164  1.00 78.40           H  
ATOM   2599  O   SER A 171     -22.907  -9.717  -6.020  1.00 78.40           O  
ATOM   2600  OG  SER A 171     -24.171  -8.342  -8.156  1.00 78.40           O  
ATOM   2601  HG  SER A 171     -24.138  -9.082  -7.545  1.00 78.40           H  
ATOM   2602  N   THR A 172     -22.390  -8.218  -4.436  1.00 66.60           N  
ATOM   2603  H   THR A 172     -22.066  -7.283  -4.232  1.00 66.60           H  
ATOM   2604  CA  THR A 172     -22.759  -9.077  -3.305  1.00 66.60           C  
ATOM   2605  HA  THR A 172     -22.957 -10.089  -3.658  1.00 66.60           H  
ATOM   2606  C   THR A 172     -24.035  -8.557  -2.662  1.00 66.60           C  
ATOM   2607  CB  THR A 172     -21.632  -9.171  -2.265  1.00 66.60           C  
ATOM   2608  HB  THR A 172     -22.004  -9.717  -1.398  1.00 66.60           H  
ATOM   2609  O   THR A 172     -24.068  -7.404  -2.243  1.00 66.60           O  
ATOM   2610  CG2 THR A 172     -20.415  -9.909  -2.822  1.00 66.60           C  
ATOM   2611 HG21 THR A 172     -19.996  -9.349  -3.658  1.00 66.60           H  
ATOM   2612 HG22 THR A 172     -20.711 -10.900  -3.166  1.00 66.60           H  
ATOM   2613 HG23 THR A 172     -19.661 -10.001  -2.040  1.00 66.60           H  
ATOM   2614  OG1 THR A 172     -21.186  -7.904  -1.846  1.00 66.60           O  
ATOM   2615  HG1 THR A 172     -21.962  -7.362  -1.682  1.00 66.60           H  
ATOM   2616  N   GLU A 173     -25.062  -9.402  -2.532  1.00 62.40           N  
ATOM   2617  H   GLU A 173     -25.035 -10.304  -2.985  1.00 62.40           H  
ATOM   2618  CA  GLU A 173     -26.290  -9.044  -1.798  1.00 62.40           C  
ATOM   2619  HA  GLU A 173     -26.714  -8.132  -2.218  1.00 62.40           H  
ATOM   2620  C   GLU A 173     -26.011  -8.770  -0.310  1.00 62.40           C  
ATOM   2621  CB  GLU A 173     -27.327 -10.172  -1.918  1.00 62.40           C  
ATOM   2622  HB2 GLU A 173     -26.884 -11.103  -1.567  1.00 62.40           H  
ATOM   2623  HB3 GLU A 173     -28.170  -9.923  -1.273  1.00 62.40           H  
ATOM   2624  O   GLU A 173     -26.633  -7.905   0.308  1.00 62.40           O  
ATOM   2625  CG  GLU A 173     -27.854 -10.359  -3.350  1.00 62.40           C  
ATOM   2626  HG2 GLU A 173     -27.036 -10.698  -3.986  1.00 62.40           H  
ATOM   2627  HG3 GLU A 173     -28.192  -9.392  -3.721  1.00 62.40           H  
ATOM   2628  CD  GLU A 173     -29.013 -11.369  -3.433  1.00 62.40           C  
ATOM   2629  OE1 GLU A 173     -29.693 -11.369  -4.483  1.00 62.40           O  
ATOM   2630  OE2 GLU A 173     -29.199 -12.148  -2.471  1.00 62.40           O  
ATOM   2631  N   ASP A 174     -25.023  -9.468   0.259  1.00 64.04           N  
ATOM   2632  H   ASP A 174     -24.599 -10.205  -0.286  1.00 64.04           H  
ATOM   2633  CA  ASP A 174     -24.603  -9.284   1.643  1.00 64.04           C  
ATOM   2634  HA  ASP A 174     -25.485  -9.194   2.276  1.00 64.04           H  
ATOM   2635  C   ASP A 174     -23.754  -8.017   1.784  1.00 64.04           C  
ATOM   2636  CB  ASP A 174     -23.788 -10.486   2.128  1.00 64.04           C  
ATOM   2637  HB2 ASP A 174     -23.448 -10.277   3.143  1.00 64.04           H  
ATOM   2638  HB3 ASP A 174     -22.906 -10.589   1.496  1.00 64.04           H  
ATOM   2639  O   ASP A 174     -22.526  -8.061   1.652  1.00 64.04           O  
ATOM   2640  CG  ASP A 174     -24.511 -11.824   2.153  1.00 64.04           C  
ATOM   2641  OD1 ASP A 174     -25.739 -11.855   2.356  1.00 64.04           O  
ATOM   2642  OD2 ASP A 174     -23.744 -12.814   2.051  1.00 64.04           O  
ATOM   2643  N   LYS A 175     -24.400  -6.890   2.092  1.00 65.86           N  
ATOM   2644  H   LYS A 175     -25.408  -6.913   2.045  1.00 65.86           H  
ATOM   2645  CA  LYS A 175     -23.717  -5.659   2.509  1.00 65.86           C  
ATOM   2646  HA  LYS A 175     -23.104  -5.306   1.679  1.00 65.86           H  
ATOM   2647  C   LYS A 175     -22.783  -5.965   3.688  1.00 65.86           C  
ATOM   2648  CB  LYS A 175     -24.753  -4.577   2.851  1.00 65.86           C  
ATOM   2649  HB2 LYS A 175     -25.456  -4.965   3.589  1.00 65.86           H  
ATOM   2650  HB3 LYS A 175     -24.239  -3.719   3.282  1.00 65.86           H  
ATOM   2651  O   LYS A 175     -23.214  -6.506   4.708  1.00 65.86           O  
ATOM   2652  CG  LYS A 175     -25.512  -4.127   1.590  1.00 65.86           C  
ATOM   2653  HG2 LYS A 175     -26.043  -4.972   1.150  1.00 65.86           H  
ATOM   2654  HG3 LYS A 175     -24.793  -3.748   0.864  1.00 65.86           H  
ATOM   2655  CD  LYS A 175     -26.520  -3.025   1.917  1.00 65.86           C  
ATOM   2656  HD2 LYS A 175     -27.309  -3.440   2.543  1.00 65.86           H  
ATOM   2657  HD3 LYS A 175     -26.000  -2.223   2.442  1.00 65.86           H  
ATOM   2658  CE  LYS A 175     -27.160  -2.473   0.645  1.00 65.86           C  
ATOM   2659  HE2 LYS A 175     -26.364  -2.268  -0.071  1.00 65.86           H  
ATOM   2660  HE3 LYS A 175     -27.814  -3.229   0.210  1.00 65.86           H  
ATOM   2661  NZ  LYS A 175     -27.896  -1.218   0.930  1.00 65.86           N  
ATOM   2662  HZ1 LYS A 175     -28.237  -0.812   0.071  1.00 65.86           H  
ATOM   2663  HZ2 LYS A 175     -27.255  -0.552   1.337  1.00 65.86           H  
ATOM   2664  HZ3 LYS A 175     -28.660  -1.373   1.573  1.00 65.86           H  
ATOM   2665  N   ARG A 176     -21.489  -5.679   3.520  1.00 87.29           N  
ATOM   2666  H   ARG A 176     -21.222  -5.225   2.658  1.00 87.29           H  
ATOM   2667  CA  ARG A 176     -20.447  -5.854   4.547  1.00 87.29           C  
ATOM   2668  HA  ARG A 176     -20.845  -6.459   5.361  1.00 87.29           H  
ATOM   2669  C   ARG A 176     -20.121  -4.494   5.181  1.00 87.29           C  
ATOM   2670  CB  ARG A 176     -19.225  -6.585   3.945  1.00 87.29           C  
ATOM   2671  HB2 ARG A 176     -18.736  -5.925   3.229  1.00 87.29           H  
ATOM   2672  HB3 ARG A 176     -18.503  -6.792   4.735  1.00 87.29           H  
ATOM   2673  O   ARG A 176     -20.789  -3.502   4.897  1.00 87.29           O  
ATOM   2674  CG  ARG A 176     -19.512  -7.902   3.208  1.00 87.29           C  
ATOM   2675  HG2 ARG A 176     -20.161  -7.709   2.354  1.00 87.29           H  
ATOM   2676  HG3 ARG A 176     -18.571  -8.299   2.828  1.00 87.29           H  
ATOM   2677  CD  ARG A 176     -20.137  -8.952   4.127  1.00 87.29           C  
ATOM   2678  HD2 ARG A 176     -19.431  -9.151   4.933  1.00 87.29           H  
ATOM   2679  HD3 ARG A 176     -21.051  -8.542   4.557  1.00 87.29           H  
ATOM   2680  NE  ARG A 176     -20.486 -10.196   3.408  1.00 87.29           N  
ATOM   2681  HE  ARG A 176     -20.855 -10.070   2.477  1.00 87.29           H  
ATOM   2682  NH1 ARG A 176     -20.447 -11.577   5.234  1.00 87.29           N  
ATOM   2683 HH11 ARG A 176     -19.927 -10.881   5.748  1.00 87.29           H  
ATOM   2684 HH12 ARG A 176     -20.808 -12.384   5.722  1.00 87.29           H  
ATOM   2685  NH2 ARG A 176     -21.305 -12.359   3.383  1.00 87.29           N  
ATOM   2686 HH21 ARG A 176     -21.886 -12.200   2.573  1.00 87.29           H  
ATOM   2687 HH22 ARG A 176     -21.668 -13.101   3.965  1.00 87.29           H  
ATOM   2688  CZ  ARG A 176     -20.739 -11.358   3.991  1.00 87.29           C  
ATOM   2689  N   LEU A 177     -19.145  -4.456   6.090  1.00 92.79           N  
ATOM   2690  H   LEU A 177     -18.613  -5.296   6.267  1.00 92.79           H  
ATOM   2691  CA  LEU A 177     -18.860  -3.281   6.924  1.00 92.79           C  
ATOM   2692  HA  LEU A 177     -19.750  -3.060   7.512  1.00 92.79           H  
ATOM   2693  C   LEU A 177     -18.534  -2.008   6.124  1.00 92.79           C  
ATOM   2694  CB  LEU A 177     -17.714  -3.660   7.878  1.00 92.79           C  
ATOM   2695  HB2 LEU A 177     -18.012  -4.553   8.428  1.00 92.79           H  
ATOM   2696  HB3 LEU A 177     -16.838  -3.907   7.279  1.00 92.79           H  
ATOM   2697  O   LEU A 177     -18.844  -0.921   6.599  1.00 92.79           O  
ATOM   2698  CG  LEU A 177     -17.309  -2.583   8.900  1.00 92.79           C  
ATOM   2699  HG  LEU A 177     -16.904  -1.710   8.388  1.00 92.79           H  
ATOM   2700  CD1 LEU A 177     -18.468  -2.172   9.806  1.00 92.79           C  
ATOM   2701 HD11 LEU A 177     -19.198  -1.603   9.231  1.00 92.79           H  
ATOM   2702 HD12 LEU A 177     -18.097  -1.518  10.595  1.00 92.79           H  
ATOM   2703 HD13 LEU A 177     -18.947  -3.052  10.237  1.00 92.79           H  
ATOM   2704  CD2 LEU A 177     -16.227  -3.176   9.798  1.00 92.79           C  
ATOM   2705 HD21 LEU A 177     -15.775  -2.378  10.387  1.00 92.79           H  
ATOM   2706 HD22 LEU A 177     -16.654  -3.934  10.454  1.00 92.79           H  
ATOM   2707 HD23 LEU A 177     -15.460  -3.643   9.179  1.00 92.79           H  
ATOM   2708  N   MET A 178     -17.963  -2.127   4.918  1.00 93.91           N  
ATOM   2709  H   MET A 178     -17.834  -3.044   4.515  1.00 93.91           H  
ATOM   2710  CA  MET A 178     -17.660  -0.979   4.056  1.00 93.91           C  
ATOM   2711  HA  MET A 178     -17.507  -0.104   4.687  1.00 93.91           H  
ATOM   2712  C   MET A 178     -18.820  -0.605   3.119  1.00 93.91           C  
ATOM   2713  CB  MET A 178     -16.346  -1.190   3.280  1.00 93.91           C  
ATOM   2714  HB2 MET A 178     -16.408  -2.104   2.689  1.00 93.91           H  
ATOM   2715  HB3 MET A 178     -16.196  -0.364   2.585  1.00 93.91           H  
ATOM   2716  O   MET A 178     -18.618   0.172   2.196  1.00 93.91           O  
ATOM   2717  CG  MET A 178     -15.099  -1.278   4.162  1.00 93.91           C  
ATOM   2718  HG2 MET A 178     -15.168  -2.180   4.769  1.00 93.91           H  
ATOM   2719  HG3 MET A 178     -14.241  -1.389   3.499  1.00 93.91           H  
ATOM   2720  SD  MET A 178     -14.770   0.124   5.270  1.00 93.91           S  
ATOM   2721  CE  MET A 178     -14.842   1.551   4.142  1.00 93.91           C  
ATOM   2722  HE1 MET A 178     -15.862   1.688   3.783  1.00 93.91           H  
ATOM   2723  HE2 MET A 178     -14.172   1.404   3.294  1.00 93.91           H  
ATOM   2724  HE3 MET A 178     -14.554   2.454   4.679  1.00 93.91           H  
ATOM   2725  N   SER A 179     -20.036  -1.131   3.282  1.00 91.54           N  
ATOM   2726  H   SER A 179     -20.199  -1.771   4.046  1.00 91.54           H  
ATOM   2727  CA  SER A 179     -21.183  -0.644   2.498  1.00 91.54           C  
ATOM   2728  HA  SER A 179     -20.918  -0.670   1.441  1.00 91.54           H  
ATOM   2729  C   SER A 179     -21.526   0.799   2.872  1.00 91.54           C  
ATOM   2730  CB  SER A 179     -22.400  -1.543   2.712  1.00 91.54           C  
ATOM   2731  HB2 SER A 179     -22.707  -1.501   3.758  1.00 91.54           H  
ATOM   2732  HB3 SER A 179     -22.125  -2.569   2.468  1.00 91.54           H  
ATOM   2733  O   SER A 179     -21.536   1.129   4.056  1.00 91.54           O  
ATOM   2734  OG  SER A 179     -23.485  -1.145   1.886  1.00 91.54           O  
ATOM   2735  HG  SER A 179     -23.132  -0.801   1.062  1.00 91.54           H  
ATOM   2736  N   SER A 180     -21.881   1.623   1.881  1.00 89.79           N  
ATOM   2737  H   SER A 180     -21.786   1.314   0.924  1.00 89.79           H  
ATOM   2738  CA  SER A 180     -22.309   3.014   2.102  1.00 89.79           C  
ATOM   2739  HA  SER A 180     -21.489   3.563   2.564  1.00 89.79           H  
ATOM   2740  C   SER A 180     -23.535   3.150   3.017  1.00 89.79           C  
ATOM   2741  CB  SER A 180     -22.627   3.664   0.752  1.00 89.79           C  
ATOM   2742  HB2 SER A 180     -21.800   3.501   0.060  1.00 89.79           H  
ATOM   2743  HB3 SER A 180     -22.751   4.736   0.905  1.00 89.79           H  
ATOM   2744  O   SER A 180     -23.720   4.169   3.674  1.00 89.79           O  
ATOM   2745  OG  SER A 180     -23.822   3.147   0.187  1.00 89.79           O  
ATOM   2746  HG  SER A 180     -23.623   2.422  -0.411  1.00 89.79           H  
ATOM   2747  N   ILE A 181     -24.379   2.113   3.072  1.00 85.62           N  
ATOM   2748  H   ILE A 181     -24.147   1.313   2.500  1.00 85.62           H  
ATOM   2749  CA  ILE A 181     -25.550   2.042   3.948  1.00 85.62           C  
ATOM   2750  HA  ILE A 181     -25.508   2.866   4.661  1.00 85.62           H  
ATOM   2751  C   ILE A 181     -25.491   0.737   4.727  1.00 85.62           C  
ATOM   2752  CB  ILE A 181     -26.873   2.178   3.164  1.00 85.62           C  
ATOM   2753  HB  ILE A 181     -26.939   1.354   2.454  1.00 85.62           H  
ATOM   2754  O   ILE A 181     -25.780  -0.347   4.200  1.00 85.62           O  
ATOM   2755  CG1 ILE A 181     -26.925   3.503   2.372  1.00 85.62           C  
ATOM   2756 HG12 ILE A 181     -26.901   4.345   3.063  1.00 85.62           H  
ATOM   2757 HG13 ILE A 181     -26.048   3.577   1.728  1.00 85.62           H  
ATOM   2758  CG2 ILE A 181     -28.070   2.087   4.137  1.00 85.62           C  
ATOM   2759 HG21 ILE A 181     -29.013   2.114   3.590  1.00 85.62           H  
ATOM   2760 HG22 ILE A 181     -28.044   1.166   4.719  1.00 85.62           H  
ATOM   2761 HG23 ILE A 181     -28.042   2.934   4.823  1.00 85.62           H  
ATOM   2762  CD1 ILE A 181     -28.151   3.634   1.460  1.00 85.62           C  
ATOM   2763 HD11 ILE A 181     -28.038   4.524   0.840  1.00 85.62           H  
ATOM   2764 HD12 ILE A 181     -29.060   3.744   2.051  1.00 85.62           H  
ATOM   2765 HD13 ILE A 181     -28.230   2.761   0.813  1.00 85.62           H  
ATOM   2766  N   LEU A 182     -25.188   0.851   6.015  1.00 81.50           N  
ATOM   2767  H   LEU A 182     -24.935   1.761   6.373  1.00 81.50           H  
ATOM   2768  CA  LEU A 182     -25.116  -0.292   6.906  1.00 81.50           C  
ATOM   2769  HA  LEU A 182     -24.559  -1.066   6.378  1.00 81.50           H  
ATOM   2770  C   LEU A 182     -26.520  -0.825   7.225  1.00 81.50           C  
ATOM   2771  CB  LEU A 182     -24.327   0.114   8.158  1.00 81.50           C  
ATOM   2772  HB2 LEU A 182     -23.427   0.651   7.858  1.00 81.50           H  
ATOM   2773  HB3 LEU A 182     -24.933   0.794   8.758  1.00 81.50           H  
ATOM   2774  O   LEU A 182     -27.270  -0.242   8.001  1.00 81.50           O  
ATOM   2775  CG  LEU A 182     -23.916  -1.095   9.009  1.00 81.50           C  
ATOM   2776  HG  LEU A 182     -24.801  -1.653   9.312  1.00 81.50           H  
ATOM   2777  CD1 LEU A 182     -22.994  -2.016   8.201  1.00 81.50           C  
ATOM   2778 HD11 LEU A 182     -22.406  -2.648   8.867  1.00 81.50           H  
ATOM   2779 HD12 LEU A 182     -22.290  -1.420   7.619  1.00 81.50           H  
ATOM   2780 HD13 LEU A 182     -23.572  -2.652   7.531  1.00 81.50           H  
ATOM   2781  CD2 LEU A 182     -23.200  -0.606  10.266  1.00 81.50           C  
ATOM   2782 HD21 LEU A 182     -23.802   0.156  10.762  1.00 81.50           H  
ATOM   2783 HD22 LEU A 182     -23.051  -1.429  10.965  1.00 81.50           H  
ATOM   2784 HD23 LEU A 182     -22.239  -0.165  10.002  1.00 81.50           H  
ATOM   2785  N   THR A 183     -26.892  -1.953   6.614  1.00 77.70           N  
ATOM   2786  H   THR A 183     -26.247  -2.335   5.937  1.00 77.70           H  
ATOM   2787  CA  THR A 183     -28.217  -2.578   6.827  1.00 77.70           C  
ATOM   2788  HA  THR A 183     -28.869  -1.873   7.341  1.00 77.70           H  
ATOM   2789  C   THR A 183     -28.176  -3.827   7.699  1.00 77.70           C  
ATOM   2790  CB  THR A 183     -28.900  -2.950   5.510  1.00 77.70           C  
ATOM   2791  HB  THR A 183     -29.853  -3.428   5.737  1.00 77.70           H  
ATOM   2792  O   THR A 183     -29.168  -4.153   8.344  1.00 77.70           O  
ATOM   2793  CG2 THR A 183     -29.175  -1.754   4.603  1.00 77.70           C  
ATOM   2794 HG21 THR A 183     -28.239  -1.299   4.281  1.00 77.70           H  
ATOM   2795 HG22 THR A 183     -29.741  -2.083   3.731  1.00 77.70           H  
ATOM   2796 HG23 THR A 183     -29.755  -1.008   5.147  1.00 77.70           H  
ATOM   2797  OG1 THR A 183     -28.106  -3.855   4.792  1.00 77.70           O  
ATOM   2798  HG1 THR A 183     -27.295  -3.406   4.543  1.00 77.70           H  
ATOM   2799  N   SER A 184     -27.061  -4.550   7.691  1.00 76.94           N  
ATOM   2800  H   SER A 184     -26.298  -4.246   7.104  1.00 76.94           H  
ATOM   2801  CA  SER A 184     -26.803  -5.723   8.522  1.00 76.94           C  
ATOM   2802  HA  SER A 184     -27.080  -5.502   9.552  1.00 76.94           H  
ATOM   2803  C   SER A 184     -25.317  -6.051   8.459  1.00 76.94           C  
ATOM   2804  CB  SER A 184     -27.600  -6.942   8.038  1.00 76.94           C  
ATOM   2805  HB2 SER A 184     -28.667  -6.732   8.124  1.00 76.94           H  
ATOM   2806  HB3 SER A 184     -27.370  -7.791   8.682  1.00 76.94           H  
ATOM   2807  O   SER A 184     -24.678  -5.760   7.451  1.00 76.94           O  
ATOM   2808  OG  SER A 184     -27.309  -7.295   6.700  1.00 76.94           O  
ATOM   2809  HG  SER A 184     -26.454  -6.939   6.447  1.00 76.94           H  
ATOM   2810  N   ILE A 185     -24.784  -6.698   9.494  1.00 77.21           N  
ATOM   2811  H   ILE A 185     -25.364  -6.915  10.292  1.00 77.21           H  
ATOM   2812  CA  ILE A 185     -23.416  -7.220   9.492  1.00 77.21           C  
ATOM   2813  HA  ILE A 185     -22.981  -7.100   8.500  1.00 77.21           H  
ATOM   2814  C   ILE A 185     -23.462  -8.708   9.803  1.00 77.21           C  
ATOM   2815  CB  ILE A 185     -22.511  -6.463  10.486  1.00 77.21           C  
ATOM   2816  HB  ILE A 185     -22.960  -6.521  11.478  1.00 77.21           H  
ATOM   2817  O   ILE A 185     -23.966  -9.129  10.843  1.00 77.21           O  
ATOM   2818  CG1 ILE A 185     -22.411  -4.982  10.071  1.00 77.21           C  
ATOM   2819 HG12 ILE A 185     -21.912  -4.910   9.105  1.00 77.21           H  
ATOM   2820 HG13 ILE A 185     -23.409  -4.553   9.979  1.00 77.21           H  
ATOM   2821  CG2 ILE A 185     -21.104  -7.103  10.547  1.00 77.21           C  
ATOM   2822 HG21 ILE A 185     -20.491  -6.613  11.303  1.00 77.21           H  
ATOM   2823 HG22 ILE A 185     -20.613  -7.019   9.577  1.00 77.21           H  
ATOM   2824 HG23 ILE A 185     -21.164  -8.152  10.835  1.00 77.21           H  
ATOM   2825  CD1 ILE A 185     -21.653  -4.144  11.095  1.00 77.21           C  
ATOM   2826 HD11 ILE A 185     -21.640  -3.092  10.810  1.00 77.21           H  
ATOM   2827 HD12 ILE A 185     -22.134  -4.238  12.069  1.00 77.21           H  
ATOM   2828 HD13 ILE A 185     -20.616  -4.472  11.149  1.00 77.21           H  
ATOM   2829  N   ASP A 186     -22.871  -9.505   8.923  1.00 81.52           N  
ATOM   2830  H   ASP A 186     -22.511  -9.098   8.071  1.00 81.52           H  
ATOM   2831  CA  ASP A 186     -22.566 -10.901   9.204  1.00 81.52           C  
ATOM   2832  HA  ASP A 186     -23.387 -11.352   9.761  1.00 81.52           H  
ATOM   2833  C   ASP A 186     -21.295 -10.982  10.059  1.00 81.52           C  
ATOM   2834  CB  ASP A 186     -22.454 -11.644   7.874  1.00 81.52           C  
ATOM   2835  HB2 ASP A 186     -21.805 -11.049   7.232  1.00 81.52           H  
ATOM   2836  HB3 ASP A 186     -23.439 -11.688   7.409  1.00 81.52           H  
ATOM   2837  O   ASP A 186     -20.172 -10.824   9.570  1.00 81.52           O  
ATOM   2838  CG  ASP A 186     -21.892 -13.064   7.977  1.00 81.52           C  
ATOM   2839  OD1 ASP A 186     -21.789 -13.624   9.097  1.00 81.52           O  
ATOM   2840  OD2 ASP A 186     -21.465 -13.577   6.917  1.00 81.52           O  
ATOM   2841  N   ALA A 187     -21.481 -11.260  11.350  1.00 81.29           N  
ATOM   2842  H   ALA A 187     -22.433 -11.304  11.685  1.00 81.29           H  
ATOM   2843  CA  ALA A 187     -20.398 -11.388  12.324  1.00 81.29           C  
ATOM   2844  HA  ALA A 187     -19.871 -10.436  12.379  1.00 81.29           H  
ATOM   2845  C   ALA A 187     -19.360 -12.465  11.955  1.00 81.29           C  
ATOM   2846  CB  ALA A 187     -21.026 -11.682  13.693  1.00 81.29           C  
ATOM   2847  HB1 ALA A 187     -20.242 -11.737  14.449  1.00 81.29           H  
ATOM   2848  HB2 ALA A 187     -21.563 -12.629  13.666  1.00 81.29           H  
ATOM   2849  HB3 ALA A 187     -21.717 -10.882  13.962  1.00 81.29           H  
ATOM   2850  O   ALA A 187     -18.237 -12.419  12.452  1.00 81.29           O  
ATOM   2851  N   SER A 188     -19.699 -13.429  11.088  1.00 83.68           N  
ATOM   2852  H   SER A 188     -20.604 -13.386  10.640  1.00 83.68           H  
ATOM   2853  CA  SER A 188     -18.754 -14.456  10.637  1.00 83.68           C  
ATOM   2854  HA  SER A 188     -18.157 -14.763  11.496  1.00 83.68           H  
ATOM   2855  C   SER A 188     -17.775 -13.955   9.575  1.00 83.68           C  
ATOM   2856  CB  SER A 188     -19.509 -15.692  10.138  1.00 83.68           C  
ATOM   2857  HB2 SER A 188     -18.820 -16.537  10.144  1.00 83.68           H  
ATOM   2858  HB3 SER A 188     -20.332 -15.918  10.816  1.00 83.68           H  
ATOM   2859  O   SER A 188     -16.719 -14.566   9.385  1.00 83.68           O  
ATOM   2860  OG  SER A 188     -20.005 -15.548   8.822  1.00 83.68           O  
ATOM   2861  HG  SER A 188     -20.695 -14.881   8.817  1.00 83.68           H  
ATOM   2862  N   LYS A 189     -18.118 -12.871   8.865  1.00 88.27           N  
ATOM   2863  H   LYS A 189     -18.998 -12.435   9.103  1.00 88.27           H  
ATOM   2864  CA  LYS A 189     -17.331 -12.252   7.787  1.00 88.27           C  
ATOM   2865  HA  LYS A 189     -16.269 -12.323   8.021  1.00 88.27           H  
ATOM   2866  C   LYS A 189     -17.690 -10.756   7.664  1.00 88.27           C  
ATOM   2867  CB  LYS A 189     -17.592 -12.987   6.459  1.00 88.27           C  
ATOM   2868  HB2 LYS A 189     -18.667 -13.007   6.285  1.00 88.27           H  
ATOM   2869  HB3 LYS A 189     -17.113 -12.431   5.653  1.00 88.27           H  
ATOM   2870  O   LYS A 189     -18.362 -10.374   6.706  1.00 88.27           O  
ATOM   2871  CG  LYS A 189     -17.096 -14.434   6.411  1.00 88.27           C  
ATOM   2872  HG2 LYS A 189     -17.655 -15.031   7.131  1.00 88.27           H  
ATOM   2873  HG3 LYS A 189     -16.030 -14.474   6.638  1.00 88.27           H  
ATOM   2874  CD  LYS A 189     -17.360 -15.026   5.030  1.00 88.27           C  
ATOM   2875  HD2 LYS A 189     -16.729 -14.533   4.291  1.00 88.27           H  
ATOM   2876  HD3 LYS A 189     -18.407 -14.863   4.778  1.00 88.27           H  
ATOM   2877  CE  LYS A 189     -17.072 -16.526   5.075  1.00 88.27           C  
ATOM   2878  HE2 LYS A 189     -17.612 -16.943   5.924  1.00 88.27           H  
ATOM   2879  HE3 LYS A 189     -16.005 -16.679   5.238  1.00 88.27           H  
ATOM   2880  NZ  LYS A 189     -17.526 -17.172   3.822  1.00 88.27           N  
ATOM   2881  HZ1 LYS A 189     -17.386 -18.172   3.857  1.00 88.27           H  
ATOM   2882  HZ2 LYS A 189     -18.514 -16.999   3.705  1.00 88.27           H  
ATOM   2883  HZ3 LYS A 189     -17.046 -16.779   3.025  1.00 88.27           H  
ATOM   2884  N   PRO A 190     -17.242  -9.898   8.598  1.00 91.51           N  
ATOM   2885  CA  PRO A 190     -17.535  -8.464   8.569  1.00 91.51           C  
ATOM   2886  HA  PRO A 190     -18.613  -8.310   8.528  1.00 91.51           H  
ATOM   2887  C   PRO A 190     -16.907  -7.729   7.375  1.00 91.51           C  
ATOM   2888  CB  PRO A 190     -17.003  -7.920   9.902  1.00 91.51           C  
ATOM   2889  HB2 PRO A 190     -16.602  -6.910   9.808  1.00 91.51           H  
ATOM   2890  HB3 PRO A 190     -17.804  -7.936  10.641  1.00 91.51           H  
ATOM   2891  O   PRO A 190     -17.435  -6.707   6.955  1.00 91.51           O  
ATOM   2892  CG  PRO A 190     -15.921  -8.921  10.306  1.00 91.51           C  
ATOM   2893  HG2 PRO A 190     -15.766  -8.939  11.385  1.00 91.51           H  
ATOM   2894  HG3 PRO A 190     -14.991  -8.693   9.785  1.00 91.51           H  
ATOM   2895  CD  PRO A 190     -16.494 -10.238   9.793  1.00 91.51           C  
ATOM   2896  HD2 PRO A 190     -15.691 -10.937   9.561  1.00 91.51           H  
ATOM   2897  HD3 PRO A 190     -17.167 -10.664  10.537  1.00 91.51           H  
ATOM   2898  N   TRP A 191     -15.815  -8.250   6.808  1.00 93.82           N  
ATOM   2899  H   TRP A 191     -15.484  -9.136   7.163  1.00 93.82           H  
ATOM   2900  CA  TRP A 191     -15.086  -7.628   5.694  1.00 93.82           C  
ATOM   2901  HA  TRP A 191     -15.433  -6.603   5.565  1.00 93.82           H  
ATOM   2902  C   TRP A 191     -15.328  -8.369   4.379  1.00 93.82           C  
ATOM   2903  CB  TRP A 191     -13.592  -7.564   6.023  1.00 93.82           C  
ATOM   2904  HB2 TRP A 191     -13.084  -7.043   5.212  1.00 93.82           H  
ATOM   2905  HB3 TRP A 191     -13.186  -8.575   6.052  1.00 93.82           H  
ATOM   2906  O   TRP A 191     -15.305  -9.606   4.359  1.00 93.82           O  
ATOM   2907  CG  TRP A 191     -13.268  -6.864   7.306  1.00 93.82           C  
ATOM   2908  CD1 TRP A 191     -12.850  -7.444   8.454  1.00 93.82           C  
ATOM   2909  HD1 TRP A 191     -12.674  -8.498   8.611  1.00 93.82           H  
ATOM   2910  CD2 TRP A 191     -13.322  -5.429   7.587  1.00 93.82           C  
ATOM   2911  CE2 TRP A 191     -12.865  -5.212   8.921  1.00 93.82           C  
ATOM   2912  CE3 TRP A 191     -13.695  -4.288   6.849  1.00 93.82           C  
ATOM   2913  HE3 TRP A 191     -14.106  -4.401   5.856  1.00 93.82           H  
ATOM   2914  NE1 TRP A 191     -12.631  -6.476   9.407  1.00 93.82           N  
ATOM   2915  HE1 TRP A 191     -12.301  -6.673  10.341  1.00 93.82           H  
ATOM   2916  CH2 TRP A 191     -13.034  -2.815   8.687  1.00 93.82           C  
ATOM   2917  HH2 TRP A 191     -12.919  -1.816   9.079  1.00 93.82           H  
ATOM   2918  CZ2 TRP A 191     -12.714  -3.934   9.475  1.00 93.82           C  
ATOM   2919  HZ2 TRP A 191     -12.339  -3.799  10.478  1.00 93.82           H  
ATOM   2920  CZ3 TRP A 191     -13.537  -2.996   7.386  1.00 93.82           C  
ATOM   2921  HZ3 TRP A 191     -13.808  -2.127   6.805  1.00 93.82           H  
ATOM   2922  N   SER A 192     -15.538  -7.627   3.288  1.00 92.71           N  
ATOM   2923  H   SER A 192     -15.481  -6.621   3.350  1.00 92.71           H  
ATOM   2924  CA  SER A 192     -15.758  -8.195   1.957  1.00 92.71           C  
ATOM   2925  HA  SER A 192     -16.396  -9.072   2.066  1.00 92.71           H  
ATOM   2926  C   SER A 192     -14.447  -8.649   1.300  1.00 92.71           C  
ATOM   2927  CB  SER A 192     -16.512  -7.190   1.074  1.00 92.71           C  
ATOM   2928  HB2 SER A 192     -17.068  -7.724   0.303  1.00 92.71           H  
ATOM   2929  HB3 SER A 192     -17.220  -6.617   1.674  1.00 92.71           H  
ATOM   2930  O   SER A 192     -13.345  -8.343   1.763  1.00 92.71           O  
ATOM   2931  OG  SER A 192     -15.607  -6.314   0.445  1.00 92.71           O  
ATOM   2932  HG  SER A 192     -15.984  -5.434   0.525  1.00 92.71           H  
ATOM   2933  N   LYS A 193     -14.559  -9.361   0.171  1.00 91.98           N  
ATOM   2934  H   LYS A 193     -15.488  -9.526  -0.191  1.00 91.98           H  
ATOM   2935  CA  LYS A 193     -13.395  -9.666  -0.677  1.00 91.98           C  
ATOM   2936  HA  LYS A 193     -12.597 -10.083  -0.062  1.00 91.98           H  
ATOM   2937  C   LYS A 193     -12.804  -8.408  -1.319  1.00 91.98           C  
ATOM   2938  CB  LYS A 193     -13.764 -10.659  -1.784  1.00 91.98           C  
ATOM   2939  HB2 LYS A 193     -14.616 -10.270  -2.342  1.00 91.98           H  
ATOM   2940  HB3 LYS A 193     -12.919 -10.728  -2.470  1.00 91.98           H  
ATOM   2941  O   LYS A 193     -11.590  -8.364  -1.500  1.00 91.98           O  
ATOM   2942  CG  LYS A 193     -14.081 -12.068  -1.268  1.00 91.98           C  
ATOM   2943  HG2 LYS A 193     -13.229 -12.459  -0.712  1.00 91.98           H  
ATOM   2944  HG3 LYS A 193     -14.955 -12.035  -0.617  1.00 91.98           H  
ATOM   2945  CD  LYS A 193     -14.371 -12.966  -2.476  1.00 91.98           C  
ATOM   2946  HD2 LYS A 193     -15.183 -12.519  -3.049  1.00 91.98           H  
ATOM   2947  HD3 LYS A 193     -13.484 -13.010  -3.108  1.00 91.98           H  
ATOM   2948  CE  LYS A 193     -14.771 -14.380  -2.055  1.00 91.98           C  
ATOM   2949  HE2 LYS A 193     -15.593 -14.304  -1.344  1.00 91.98           H  
ATOM   2950  HE3 LYS A 193     -13.924 -14.853  -1.559  1.00 91.98           H  
ATOM   2951  NZ  LYS A 193     -15.198 -15.163  -3.244  1.00 91.98           N  
ATOM   2952  HZ1 LYS A 193     -14.450 -15.220  -3.921  1.00 91.98           H  
ATOM   2953  HZ2 LYS A 193     -15.497 -16.095  -2.992  1.00 91.98           H  
ATOM   2954  HZ3 LYS A 193     -15.972 -14.699  -3.697  1.00 91.98           H  
ATOM   2955  N   CYS A 194     -13.636  -7.408  -1.640  1.00 92.98           N  
ATOM   2956  H   CYS A 194     -14.609  -7.460  -1.375  1.00 92.98           H  
ATOM   2957  CA  CYS A 194     -13.141  -6.127  -2.143  1.00 92.98           C  
ATOM   2958  HA  CYS A 194     -12.505  -6.316  -3.008  1.00 92.98           H  
ATOM   2959  C   CYS A 194     -12.277  -5.461  -1.070  1.00 92.98           C  
ATOM   2960  CB  CYS A 194     -14.287  -5.198  -2.577  1.00 92.98           C  
ATOM   2961  HB2 CYS A 194     -14.970  -5.731  -3.239  1.00 92.98           H  
ATOM   2962  HB3 CYS A 194     -14.847  -4.856  -1.707  1.00 92.98           H  
ATOM   2963  O   CYS A 194     -11.121  -5.132  -1.321  1.00 92.98           O  
ATOM   2964  SG  CYS A 194     -13.647  -3.749  -3.466  1.00 92.98           S  
ATOM   2965  N   THR A 195     -12.788  -5.389   0.165  1.00 94.39           N  
ATOM   2966  H   THR A 195     -13.748  -5.666   0.310  1.00 94.39           H  
ATOM   2967  CA  THR A 195     -12.051  -4.866   1.318  1.00 94.39           C  
ATOM   2968  HA  THR A 195     -11.861  -3.804   1.163  1.00 94.39           H  
ATOM   2969  C   THR A 195     -10.708  -5.576   1.496  1.00 94.39           C  
ATOM   2970  CB  THR A 195     -12.851  -5.044   2.617  1.00 94.39           C  
ATOM   2971  HB  THR A 195     -12.892  -6.109   2.844  1.00 94.39           H  
ATOM   2972  O   THR A 195      -9.661  -4.927   1.505  1.00 94.39           O  
ATOM   2973  CG2 THR A 195     -12.190  -4.363   3.811  1.00 94.39           C  
ATOM   2974 HG21 THR A 195     -11.231  -3.922   3.540  1.00 94.39           H  
ATOM   2975 HG22 THR A 195     -12.010  -5.096   4.597  1.00 94.39           H  
ATOM   2976 HG23 THR A 195     -12.841  -3.582   4.203  1.00 94.39           H  
ATOM   2977  OG1 THR A 195     -14.190  -4.615   2.535  1.00 94.39           O  
ATOM   2978  HG1 THR A 195     -14.298  -3.872   1.937  1.00 94.39           H  
ATOM   2979  N   SER A 196     -10.714  -6.911   1.620  1.00 95.04           N  
ATOM   2980  H   SER A 196     -11.594  -7.403   1.566  1.00 95.04           H  
ATOM   2981  CA  SER A 196      -9.505  -7.676   1.950  1.00 95.04           C  
ATOM   2982  HA  SER A 196      -9.078  -7.243   2.854  1.00 95.04           H  
ATOM   2983  C   SER A 196      -8.433  -7.592   0.859  1.00 95.04           C  
ATOM   2984  CB  SER A 196      -9.855  -9.135   2.272  1.00 95.04           C  
ATOM   2985  HB2 SER A 196     -10.742  -9.157   2.906  1.00 95.04           H  
ATOM   2986  HB3 SER A 196      -9.028  -9.574   2.830  1.00 95.04           H  
ATOM   2987  O   SER A 196      -7.240  -7.584   1.177  1.00 95.04           O  
ATOM   2988  OG  SER A 196     -10.087  -9.916   1.113  1.00 95.04           O  
ATOM   2989  HG  SER A 196      -9.450 -10.634   1.110  1.00 95.04           H  
ATOM   2990  N   ALA A 197      -8.836  -7.490  -0.412  1.00 94.37           N  
ATOM   2991  H   ALA A 197      -9.827  -7.540  -0.600  1.00 94.37           H  
ATOM   2992  CA  ALA A 197      -7.939  -7.320  -1.551  1.00 94.37           C  
ATOM   2993  HA  ALA A 197      -7.092  -7.995  -1.431  1.00 94.37           H  
ATOM   2994  C   ALA A 197      -7.380  -5.891  -1.653  1.00 94.37           C  
ATOM   2995  CB  ALA A 197      -8.692  -7.725  -2.821  1.00 94.37           C  
ATOM   2996  HB1 ALA A 197      -8.041  -7.617  -3.688  1.00 94.37           H  
ATOM   2997  HB2 ALA A 197      -9.563  -7.081  -2.946  1.00 94.37           H  
ATOM   2998  HB3 ALA A 197      -9.026  -8.759  -2.742  1.00 94.37           H  
ATOM   2999  O   ALA A 197      -6.165  -5.731  -1.797  1.00 94.37           O  
ATOM   3000  N   THR A 198      -8.226  -4.868  -1.515  1.00 95.20           N  
ATOM   3001  H   THR A 198      -9.217  -5.054  -1.446  1.00 95.20           H  
ATOM   3002  CA  THR A 198      -7.824  -3.458  -1.632  1.00 95.20           C  
ATOM   3003  HA  THR A 198      -7.280  -3.329  -2.568  1.00 95.20           H  
ATOM   3004  C   THR A 198      -6.887  -3.045  -0.500  1.00 95.20           C  
ATOM   3005  CB  THR A 198      -9.058  -2.546  -1.694  1.00 95.20           C  
ATOM   3006  HB  THR A 198      -9.656  -2.672  -0.792  1.00 95.20           H  
ATOM   3007  O   THR A 198      -5.811  -2.510  -0.768  1.00 95.20           O  
ATOM   3008  CG2 THR A 198      -8.701  -1.071  -1.868  1.00 95.20           C  
ATOM   3009 HG21 THR A 198      -9.606  -0.479  -2.002  1.00 95.20           H  
ATOM   3010 HG22 THR A 198      -8.056  -0.941  -2.737  1.00 95.20           H  
ATOM   3011 HG23 THR A 198      -8.185  -0.699  -0.982  1.00 95.20           H  
ATOM   3012  OG1 THR A 198      -9.828  -2.907  -2.815  1.00 95.20           O  
ATOM   3013  HG1 THR A 198     -10.656  -2.424  -2.771  1.00 95.20           H  
ATOM   3014  N   ILE A 199      -7.197  -3.381   0.760  1.00 96.95           N  
ATOM   3015  H   ILE A 199      -8.088  -3.817   0.948  1.00 96.95           H  
ATOM   3016  CA  ILE A 199      -6.298  -3.066   1.889  1.00 96.95           C  
ATOM   3017  HA  ILE A 199      -6.082  -1.998   1.843  1.00 96.95           H  
ATOM   3018  C   ILE A 199      -4.965  -3.814   1.784  1.00 96.95           C  
ATOM   3019  CB  ILE A 199      -6.989  -3.348   3.237  1.00 96.95           C  
ATOM   3020  HB  ILE A 199      -7.977  -2.888   3.200  1.00 96.95           H  
ATOM   3021  O   ILE A 199      -3.895  -3.292   2.093  1.00 96.95           O  
ATOM   3022  CG1 ILE A 199      -6.227  -2.651   4.374  1.00 96.95           C  
ATOM   3023 HG12 ILE A 199      -6.028  -1.617   4.091  1.00 96.95           H  
ATOM   3024 HG13 ILE A 199      -5.273  -3.148   4.551  1.00 96.95           H  
ATOM   3025  CG2 ILE A 199      -7.170  -4.848   3.535  1.00 96.95           C  
ATOM   3026 HG21 ILE A 199      -7.493  -5.381   2.641  1.00 96.95           H  
ATOM   3027 HG22 ILE A 199      -7.937  -4.980   4.299  1.00 96.95           H  
ATOM   3028 HG23 ILE A 199      -6.232  -5.271   3.893  1.00 96.95           H  
ATOM   3029  CD1 ILE A 199      -7.033  -2.632   5.672  1.00 96.95           C  
ATOM   3030 HD11 ILE A 199      -7.203  -3.645   6.039  1.00 96.95           H  
ATOM   3031 HD12 ILE A 199      -7.988  -2.132   5.515  1.00 96.95           H  
ATOM   3032 HD13 ILE A 199      -6.463  -2.074   6.416  1.00 96.95           H  
ATOM   3033  N   THR A 200      -5.010  -5.051   1.290  1.00 96.35           N  
ATOM   3034  H   THR A 200      -5.922  -5.411   1.048  1.00 96.35           H  
ATOM   3035  CA  THR A 200      -3.830  -5.863   0.991  1.00 96.35           C  
ATOM   3036  HA  THR A 200      -3.272  -6.040   1.910  1.00 96.35           H  
ATOM   3037  C   THR A 200      -2.903  -5.161   0.003  1.00 96.35           C  
ATOM   3038  CB  THR A 200      -4.315  -7.199   0.417  1.00 96.35           C  
ATOM   3039  HB  THR A 200      -5.294  -7.033  -0.033  1.00 96.35           H  
ATOM   3040  O   THR A 200      -1.683  -5.195   0.192  1.00 96.35           O  
ATOM   3041  CG2 THR A 200      -3.492  -7.835  -0.696  1.00 96.35           C  
ATOM   3042 HG21 THR A 200      -3.681  -8.908  -0.725  1.00 96.35           H  
ATOM   3043 HG22 THR A 200      -3.845  -7.421  -1.641  1.00 96.35           H  
ATOM   3044 HG23 THR A 200      -2.435  -7.580  -0.620  1.00 96.35           H  
ATOM   3045  OG1 THR A 200      -4.515  -8.137   1.442  1.00 96.35           O  
ATOM   3046  HG1 THR A 200      -5.472  -8.201   1.500  1.00 96.35           H  
ATOM   3047  N   GLU A 201      -3.463  -4.588  -1.063  1.00 94.28           N  
ATOM   3048  H   GLU A 201      -4.469  -4.603  -1.156  1.00 94.28           H  
ATOM   3049  CA  GLU A 201      -2.717  -3.866  -2.089  1.00 94.28           C  
ATOM   3050  HA  GLU A 201      -1.857  -4.467  -2.384  1.00 94.28           H  
ATOM   3051  C   GLU A 201      -2.166  -2.550  -1.540  1.00 94.28           C  
ATOM   3052  CB  GLU A 201      -3.602  -3.683  -3.331  1.00 94.28           C  
ATOM   3053  HB2 GLU A 201      -3.891  -4.675  -3.678  1.00 94.28           H  
ATOM   3054  HB3 GLU A 201      -4.501  -3.121  -3.078  1.00 94.28           H  
ATOM   3055  O   GLU A 201      -0.960  -2.323  -1.640  1.00 94.28           O  
ATOM   3056  CG  GLU A 201      -2.841  -2.960  -4.450  1.00 94.28           C  
ATOM   3057  HG2 GLU A 201      -1.829  -3.363  -4.484  1.00 94.28           H  
ATOM   3058  HG3 GLU A 201      -2.771  -1.899  -4.210  1.00 94.28           H  
ATOM   3059  CD  GLU A 201      -3.468  -3.130  -5.841  1.00 94.28           C  
ATOM   3060  OE1 GLU A 201      -2.686  -2.971  -6.816  1.00 94.28           O  
ATOM   3061  OE2 GLU A 201      -4.644  -3.530  -5.938  1.00 94.28           O  
ATOM   3062  N   PHE A 202      -2.999  -1.771  -0.845  1.00 96.03           N  
ATOM   3063  H   PHE A 202      -3.976  -2.024  -0.818  1.00 96.03           H  
ATOM   3064  CA  PHE A 202      -2.609  -0.535  -0.163  1.00 96.03           C  
ATOM   3065  HA  PHE A 202      -2.352   0.215  -0.911  1.00 96.03           H  
ATOM   3066  C   PHE A 202      -1.384  -0.742   0.749  1.00 96.03           C  
ATOM   3067  CB  PHE A 202      -3.828  -0.040   0.632  1.00 96.03           C  
ATOM   3068  HB2 PHE A 202      -4.669   0.080  -0.051  1.00 96.03           H  
ATOM   3069  HB3 PHE A 202      -4.116  -0.793   1.365  1.00 96.03           H  
ATOM   3070  O   PHE A 202      -0.379  -0.027   0.663  1.00 96.03           O  
ATOM   3071  CG  PHE A 202      -3.607   1.270   1.354  1.00 96.03           C  
ATOM   3072  CD1 PHE A 202      -3.148   1.280   2.685  1.00 96.03           C  
ATOM   3073  HD1 PHE A 202      -2.976   0.350   3.206  1.00 96.03           H  
ATOM   3074  CD2 PHE A 202      -3.882   2.483   0.697  1.00 96.03           C  
ATOM   3075  HD2 PHE A 202      -4.253   2.481  -0.317  1.00 96.03           H  
ATOM   3076  CE1 PHE A 202      -2.964   2.501   3.357  1.00 96.03           C  
ATOM   3077  HE1 PHE A 202      -2.639   2.516   4.386  1.00 96.03           H  
ATOM   3078  CE2 PHE A 202      -3.709   3.702   1.373  1.00 96.03           C  
ATOM   3079  HE2 PHE A 202      -3.938   4.635   0.880  1.00 96.03           H  
ATOM   3080  CZ  PHE A 202      -3.257   3.711   2.704  1.00 96.03           C  
ATOM   3081  HZ  PHE A 202      -3.149   4.651   3.226  1.00 96.03           H  
ATOM   3082  N   LEU A 203      -1.411  -1.789   1.580  1.00 96.39           N  
ATOM   3083  H   LEU A 203      -2.269  -2.320   1.628  1.00 96.39           H  
ATOM   3084  CA  LEU A 203      -0.308  -2.131   2.481  1.00 96.39           C  
ATOM   3085  HA  LEU A 203       0.020  -1.219   2.980  1.00 96.39           H  
ATOM   3086  C   LEU A 203       0.925  -2.700   1.754  1.00 96.39           C  
ATOM   3087  CB  LEU A 203      -0.810  -3.131   3.537  1.00 96.39           C  
ATOM   3088  HB2 LEU A 203      -1.231  -3.992   3.017  1.00 96.39           H  
ATOM   3089  HB3 LEU A 203       0.045  -3.478   4.117  1.00 96.39           H  
ATOM   3090  O   LEU A 203       2.052  -2.452   2.194  1.00 96.39           O  
ATOM   3091  CG  LEU A 203      -1.867  -2.590   4.521  1.00 96.39           C  
ATOM   3092  HG  LEU A 203      -2.741  -2.222   3.983  1.00 96.39           H  
ATOM   3093  CD1 LEU A 203      -2.297  -3.731   5.445  1.00 96.39           C  
ATOM   3094 HD11 LEU A 203      -1.448  -4.114   6.011  1.00 96.39           H  
ATOM   3095 HD12 LEU A 203      -3.051  -3.355   6.136  1.00 96.39           H  
ATOM   3096 HD13 LEU A 203      -2.746  -4.527   4.851  1.00 96.39           H  
ATOM   3097  CD2 LEU A 203      -1.332  -1.445   5.379  1.00 96.39           C  
ATOM   3098 HD21 LEU A 203      -2.084  -1.159   6.114  1.00 96.39           H  
ATOM   3099 HD22 LEU A 203      -0.417  -1.733   5.897  1.00 96.39           H  
ATOM   3100 HD23 LEU A 203      -1.152  -0.573   4.749  1.00 96.39           H  
ATOM   3101  N   ASP A 204       0.746  -3.478   0.680  1.00 93.18           N  
ATOM   3102  H   ASP A 204      -0.198  -3.604   0.344  1.00 93.18           H  
ATOM   3103  CA  ASP A 204       1.851  -4.040  -0.120  1.00 93.18           C  
ATOM   3104  HA  ASP A 204       2.572  -4.504   0.553  1.00 93.18           H  
ATOM   3105  C   ASP A 204       2.614  -2.960  -0.909  1.00 93.18           C  
ATOM   3106  CB  ASP A 204       1.329  -5.103  -1.110  1.00 93.18           C  
ATOM   3107  HB2 ASP A 204       0.343  -4.816  -1.476  1.00 93.18           H  
ATOM   3108  HB3 ASP A 204       1.989  -5.118  -1.977  1.00 93.18           H  
ATOM   3109  O   ASP A 204       3.835  -3.080  -1.108  1.00 93.18           O  
ATOM   3110  CG  ASP A 204       1.295  -6.542  -0.585  1.00 93.18           C  
ATOM   3111  OD1 ASP A 204       2.137  -6.952   0.250  1.00 93.18           O  
ATOM   3112  OD2 ASP A 204       0.573  -7.396  -1.157  1.00 93.18           O  
ATOM   3113  N   ASP A 205       1.903  -1.913  -1.324  1.00 91.78           N  
ATOM   3114  H   ASP A 205       0.899  -1.945  -1.212  1.00 91.78           H  
ATOM   3115  CA  ASP A 205       2.441  -0.748  -2.031  1.00 91.78           C  
ATOM   3116  HA  ASP A 205       3.169  -1.089  -2.767  1.00 91.78           H  
ATOM   3117  C   ASP A 205       3.195   0.206  -1.101  1.00 91.78           C  
ATOM   3118  CB  ASP A 205       1.300  -0.053  -2.781  1.00 91.78           C  
ATOM   3119  HB2 ASP A 205       1.648   0.917  -3.136  1.00 91.78           H  
ATOM   3120  HB3 ASP A 205       0.461   0.101  -2.102  1.00 91.78           H  
ATOM   3121  O   ASP A 205       4.007   1.011  -1.555  1.00 91.78           O  
ATOM   3122  CG  ASP A 205       0.840  -0.868  -3.990  1.00 91.78           C  
ATOM   3123  OD1 ASP A 205       1.510  -1.866  -4.368  1.00 91.78           O  
ATOM   3124  OD2 ASP A 205      -0.150  -0.488  -4.644  1.00 91.78           O  
ATOM   3125  N   GLY A 206       3.039   0.020   0.212  1.00 92.79           N  
ATOM   3126  H   GLY A 206       2.345  -0.656   0.497  1.00 92.79           H  
ATOM   3127  CA  GLY A 206       3.769   0.749   1.242  1.00 92.79           C  
ATOM   3128  HA2 GLY A 206       3.949   0.075   2.080  1.00 92.79           H  
ATOM   3129  HA3 GLY A 206       4.728   1.088   0.849  1.00 92.79           H  
ATOM   3130  C   GLY A 206       3.031   1.968   1.783  1.00 92.79           C  
ATOM   3131  O   GLY A 206       3.635   2.725   2.538  1.00 92.79           O  
ATOM   3132  N   HIS A 207       1.748   2.140   1.454  1.00 95.26           N  
ATOM   3133  H   HIS A 207       1.297   1.486   0.829  1.00 95.26           H  
ATOM   3134  CA  HIS A 207       0.952   3.279   1.916  1.00 95.26           C  
ATOM   3135  HA  HIS A 207       1.521   4.192   1.743  1.00 95.26           H  
ATOM   3136  C   HIS A 207       0.642   3.249   3.419  1.00 95.26           C  
ATOM   3137  CB  HIS A 207      -0.334   3.370   1.089  1.00 95.26           C  
ATOM   3138  HB2 HIS A 207      -0.914   2.454   1.202  1.00 95.26           H  
ATOM   3139  HB3 HIS A 207      -0.925   4.200   1.475  1.00 95.26           H  
ATOM   3140  O   HIS A 207       0.357   4.290   3.989  1.00 95.26           O  
ATOM   3141  CG  HIS A 207      -0.083   3.640  -0.367  1.00 95.26           C  
ATOM   3142  CD2 HIS A 207      -0.330   2.809  -1.426  1.00 95.26           C  
ATOM   3143  HD2 HIS A 207      -0.759   1.820  -1.369  1.00 95.26           H  
ATOM   3144  ND1 HIS A 207       0.419   4.813  -0.876  1.00 95.26           N  
ATOM   3145  HD1 HIS A 207       0.575   5.659  -0.347  1.00 95.26           H  
ATOM   3146  CE1 HIS A 207       0.485   4.690  -2.210  1.00 95.26           C  
ATOM   3147  HE1 HIS A 207       0.799   5.470  -2.887  1.00 95.26           H  
ATOM   3148  NE2 HIS A 207       0.061   3.478  -2.594  1.00 95.26           N  
ATOM   3149  N   GLY A 208       0.762   2.089   4.077  1.00 96.25           N  
ATOM   3150  H   GLY A 208       0.932   1.264   3.520  1.00 96.25           H  
ATOM   3151  CA  GLY A 208       0.607   1.949   5.532  1.00 96.25           C  
ATOM   3152  HA2 GLY A 208      -0.020   1.084   5.751  1.00 96.25           H  
ATOM   3153  HA3 GLY A 208       0.091   2.820   5.935  1.00 96.25           H  
ATOM   3154  C   GLY A 208       1.923   1.791   6.298  1.00 96.25           C  
ATOM   3155  O   GLY A 208       1.937   1.096   7.306  1.00 96.25           O  
ATOM   3156  N   ASN A 209       3.059   2.278   5.777  1.00 95.46           N  
ATOM   3157  H   ASN A 209       2.988   2.879   4.969  1.00 95.46           H  
ATOM   3158  CA  ASN A 209       4.384   2.035   6.372  1.00 95.46           C  
ATOM   3159  HA  ASN A 209       4.469   0.979   6.630  1.00 95.46           H  
ATOM   3160  C   ASN A 209       4.652   2.714   7.717  1.00 95.46           C  
ATOM   3161  CB  ASN A 209       5.496   2.335   5.358  1.00 95.46           C  
ATOM   3162  HB2 ASN A 209       5.259   3.257   4.827  1.00 95.46           H  
ATOM   3163  HB3 ASN A 209       6.430   2.498   5.895  1.00 95.46           H  
ATOM   3164  O   ASN A 209       5.524   2.190   8.405  1.00 95.46           O  
ATOM   3165  CG  ASN A 209       5.741   1.214   4.365  1.00 95.46           C  
ATOM   3166  ND2 ASN A 209       6.495   1.515   3.334  1.00 95.46           N  
ATOM   3167 HD21 ASN A 209       6.732   2.489   3.214  1.00 95.46           H  
ATOM   3168 HD22 ASN A 209       6.531   0.850   2.574  1.00 95.46           H  
ATOM   3169  OD1 ASN A 209       5.300   0.071   4.491  1.00 95.46           O  
ATOM   3170  N   CYS A 210       3.918   3.775   8.071  1.00 95.14           N  
ATOM   3171  H   CYS A 210       3.210   4.134   7.446  1.00 95.14           H  
ATOM   3172  CA  CYS A 210       3.929   4.352   9.419  1.00 95.14           C  
ATOM   3173  HA  CYS A 210       4.934   4.700   9.660  1.00 95.14           H  
ATOM   3174  C   CYS A 210       3.580   3.276  10.456  1.00 95.14           C  
ATOM   3175  CB  CYS A 210       2.988   5.568   9.488  1.00 95.14           C  
ATOM   3176  HB2 CYS A 210       2.949   5.881  10.531  1.00 95.14           H  
ATOM   3177  HB3 CYS A 210       3.425   6.397   8.932  1.00 95.14           H  
ATOM   3178  O   CYS A 210       4.416   2.956  11.271  1.00 95.14           O  
ATOM   3179  SG  CYS A 210       1.264   5.343   8.948  1.00 95.14           S  
ATOM   3180  N   LEU A 211       2.499   2.527  10.220  1.00 96.89           N  
ATOM   3181  H   LEU A 211       1.847   2.960   9.582  1.00 96.89           H  
ATOM   3182  CA  LEU A 211       1.926   1.477  11.079  1.00 96.89           C  
ATOM   3183  HA  LEU A 211       1.649   1.943  12.025  1.00 96.89           H  
ATOM   3184  C   LEU A 211       2.818   0.250  11.416  1.00 96.89           C  
ATOM   3185  CB  LEU A 211       0.651   0.963  10.366  1.00 96.89           C  
ATOM   3186  HB2 LEU A 211       0.978   0.316   9.552  1.00 96.89           H  
ATOM   3187  HB3 LEU A 211       0.085   0.352  11.069  1.00 96.89           H  
ATOM   3188  O   LEU A 211       2.289  -0.794  11.804  1.00 96.89           O  
ATOM   3189  CG  LEU A 211      -0.310   1.988   9.745  1.00 96.89           C  
ATOM   3190  HG  LEU A 211       0.203   2.545   8.961  1.00 96.89           H  
ATOM   3191  CD1 LEU A 211      -1.475   1.249   9.084  1.00 96.89           C  
ATOM   3192 HD11 LEU A 211      -2.030   0.694   9.840  1.00 96.89           H  
ATOM   3193 HD12 LEU A 211      -2.137   1.981   8.622  1.00 96.89           H  
ATOM   3194 HD13 LEU A 211      -1.099   0.571   8.318  1.00 96.89           H  
ATOM   3195  CD2 LEU A 211      -0.838   2.961  10.774  1.00 96.89           C  
ATOM   3196 HD21 LEU A 211       0.000   3.503  11.211  1.00 96.89           H  
ATOM   3197 HD22 LEU A 211      -1.347   2.438  11.585  1.00 96.89           H  
ATOM   3198 HD23 LEU A 211      -1.509   3.692  10.323  1.00 96.89           H  
ATOM   3199  N   LEU A 212       4.118   0.232  11.097  1.00 95.81           N  
ATOM   3200  H   LEU A 212       4.532   1.147  10.990  1.00 95.81           H  
ATOM   3201  CA  LEU A 212       5.006  -0.935  11.300  1.00 95.81           C  
ATOM   3202  HA  LEU A 212       4.425  -1.849  11.170  1.00 95.81           H  
ATOM   3203  C   LEU A 212       5.587  -1.041  12.703  1.00 95.81           C  
ATOM   3204  CB  LEU A 212       6.188  -0.897  10.314  1.00 95.81           C  
ATOM   3205  HB2 LEU A 212       6.978  -1.564  10.658  1.00 95.81           H  
ATOM   3206  HB3 LEU A 212       6.592   0.115  10.306  1.00 95.81           H  
ATOM   3207  O   LEU A 212       6.143  -2.093  13.046  1.00 95.81           O  
ATOM   3208  CG  LEU A 212       5.803  -1.302   8.900  1.00 95.81           C  
ATOM   3209  HG  LEU A 212       4.999  -0.632   8.596  1.00 95.81           H  
ATOM   3210  CD1 LEU A 212       6.964  -1.120   7.920  1.00 95.81           C  
ATOM   3211 HD11 LEU A 212       7.804  -1.748   8.215  1.00 95.81           H  
ATOM   3212 HD12 LEU A 212       6.632  -1.325   6.902  1.00 95.81           H  
ATOM   3213 HD13 LEU A 212       7.278  -0.078   7.971  1.00 95.81           H  
ATOM   3214  CD2 LEU A 212       5.380  -2.779   8.801  1.00 95.81           C  
ATOM   3215 HD21 LEU A 212       4.457  -2.930   9.361  1.00 95.81           H  
ATOM   3216 HD22 LEU A 212       5.209  -3.054   7.760  1.00 95.81           H  
ATOM   3217 HD23 LEU A 212       6.153  -3.405   9.248  1.00 95.81           H  
ATOM   3218  N   ASP A 213       5.540   0.039  13.452  1.00 93.06           N  
ATOM   3219  H   ASP A 213       5.028   0.856  13.151  1.00 93.06           H  
ATOM   3220  CA  ASP A 213       6.039   0.139  14.802  1.00 93.06           C  
ATOM   3221  HA  ASP A 213       6.906  -0.513  14.908  1.00 93.06           H  
ATOM   3222  C   ASP A 213       4.983  -0.342  15.816  1.00 93.06           C  
ATOM   3223  CB  ASP A 213       6.534   1.576  15.003  1.00 93.06           C  
ATOM   3224  HB2 ASP A 213       7.102   1.625  15.932  1.00 93.06           H  
ATOM   3225  HB3 ASP A 213       7.205   1.853  14.190  1.00 93.06           H  
ATOM   3226  O   ASP A 213       3.956  -0.943  15.478  1.00 93.06           O  
ATOM   3227  CG  ASP A 213       5.356   2.535  15.052  1.00 93.06           C  
ATOM   3228  OD1 ASP A 213       4.613   2.528  14.049  1.00 93.06           O  
ATOM   3229  OD2 ASP A 213       5.200   3.088  16.151  1.00 93.06           O  
ATOM   3230  N   LEU A 214       5.337  -0.243  17.092  1.00 92.59           N  
ATOM   3231  H   LEU A 214       6.027   0.464  17.304  1.00 92.59           H  
ATOM   3232  CA  LEU A 214       4.484  -0.641  18.201  1.00 92.59           C  
ATOM   3233  HA  LEU A 214       3.505  -0.932  17.820  1.00 92.59           H  
ATOM   3234  C   LEU A 214       4.317   0.577  19.102  1.00 92.59           C  
ATOM   3235  CB  LEU A 214       5.112  -1.793  19.008  1.00 92.59           C  
ATOM   3236  HB2 LEU A 214       4.531  -1.922  19.921  1.00 92.59           H  
ATOM   3237  HB3 LEU A 214       6.115  -1.484  19.305  1.00 92.59           H  
ATOM   3238  O   LEU A 214       5.339   1.197  19.417  1.00 92.59           O  
ATOM   3239  CG  LEU A 214       5.208  -3.150  18.296  1.00 92.59           C  
ATOM   3240  HG  LEU A 214       5.781  -3.047  17.375  1.00 92.59           H  
ATOM   3241  CD1 LEU A 214       5.937  -4.146  19.203  1.00 92.59           C  
ATOM   3242 HD11 LEU A 214       6.926  -3.753  19.440  1.00 92.59           H  
ATOM   3243 HD12 LEU A 214       6.050  -5.102  18.692  1.00 92.59           H  
ATOM   3244 HD13 LEU A 214       5.378  -4.279  20.129  1.00 92.59           H  
ATOM   3245  CD2 LEU A 214       3.835  -3.741  17.967  1.00 92.59           C  
ATOM   3246 HD21 LEU A 214       3.192  -3.705  18.846  1.00 92.59           H  
ATOM   3247 HD22 LEU A 214       3.945  -4.765  17.609  1.00 92.59           H  
ATOM   3248 HD23 LEU A 214       3.405  -3.138  17.167  1.00 92.59           H  
ATOM   3249  N   PRO A 215       3.103   0.819  19.627  1.00 92.11           N  
ATOM   3250  CA  PRO A 215       2.895   1.913  20.552  1.00 92.11           C  
ATOM   3251  HA  PRO A 215       3.160   2.850  20.061  1.00 92.11           H  
ATOM   3252  C   PRO A 215       3.785   1.759  21.774  1.00 92.11           C  
ATOM   3253  CB  PRO A 215       1.408   1.889  20.920  1.00 92.11           C  
ATOM   3254  HB2 PRO A 215       0.845   2.541  20.252  1.00 92.11           H  
ATOM   3255  HB3 PRO A 215       1.235   2.181  21.956  1.00 92.11           H  
ATOM   3256  O   PRO A 215       3.865   0.683  22.380  1.00 92.11           O  
ATOM   3257  CG  PRO A 215       1.012   0.438  20.670  1.00 92.11           C  
ATOM   3258  HG2 PRO A 215       1.281  -0.172  21.532  1.00 92.11           H  
ATOM   3259  HG3 PRO A 215      -0.050   0.339  20.443  1.00 92.11           H  
ATOM   3260  CD  PRO A 215       1.877   0.051  19.474  1.00 92.11           C  
ATOM   3261  HD2 PRO A 215       2.064  -1.022  19.483  1.00 92.11           H  
ATOM   3262  HD3 PRO A 215       1.384   0.351  18.549  1.00 92.11           H  
ATOM   3263  N   ARG A 216       4.442   2.853  22.164  1.00 90.76           N  
ATOM   3264  H   ARG A 216       4.351   3.672  21.580  1.00 90.76           H  
ATOM   3265  CA  ARG A 216       5.249   2.906  23.395  1.00 90.76           C  
ATOM   3266  HA  ARG A 216       5.934   2.059  23.422  1.00 90.76           H  
ATOM   3267  C   ARG A 216       4.379   2.771  24.633  1.00 90.76           C  
ATOM   3268  CB  ARG A 216       6.009   4.235  23.454  1.00 90.76           C  
ATOM   3269  HB2 ARG A 216       5.271   5.036  23.412  1.00 90.76           H  
ATOM   3270  HB3 ARG A 216       6.536   4.309  24.406  1.00 90.76           H  
ATOM   3271  O   ARG A 216       4.774   2.124  25.603  1.00 90.76           O  
ATOM   3272  CG  ARG A 216       7.010   4.446  22.316  1.00 90.76           C  
ATOM   3273  HG2 ARG A 216       7.482   5.421  22.438  1.00 90.76           H  
ATOM   3274  HG3 ARG A 216       6.497   4.432  21.354  1.00 90.76           H  
ATOM   3275  CD  ARG A 216       8.078   3.355  22.353  1.00 90.76           C  
ATOM   3276  HD2 ARG A 216       8.561   3.377  23.330  1.00 90.76           H  
ATOM   3277  HD3 ARG A 216       7.606   2.385  22.194  1.00 90.76           H  
ATOM   3278  NE  ARG A 216       9.068   3.563  21.294  1.00 90.76           N  
ATOM   3279  HE  ARG A 216       8.819   4.251  20.598  1.00 90.76           H  
ATOM   3280  NH1 ARG A 216      10.556   1.975  21.998  1.00 90.76           N  
ATOM   3281 HH11 ARG A 216      11.460   1.529  21.922  1.00 90.76           H  
ATOM   3282 HH12 ARG A 216       9.924   1.796  22.765  1.00 90.76           H  
ATOM   3283  NH2 ARG A 216      10.996   3.207  20.174  1.00 90.76           N  
ATOM   3284 HH21 ARG A 216      11.900   2.771  20.064  1.00 90.76           H  
ATOM   3285 HH22 ARG A 216      10.693   3.932  19.539  1.00 90.76           H  
ATOM   3286  CZ  ARG A 216      10.201   2.913  21.160  1.00 90.76           C  
ATOM   3287  N   LYS A 217       3.184   3.351  24.570  1.00 92.19           N  
ATOM   3288  H   LYS A 217       2.959   3.856  23.724  1.00 92.19           H  
ATOM   3289  CA  LYS A 217       2.177   3.329  25.619  1.00 92.19           C  
ATOM   3290  HA  LYS A 217       2.424   2.553  26.343  1.00 92.19           H  
ATOM   3291  C   LYS A 217       0.824   3.024  24.998  1.00 92.19           C  
ATOM   3292  CB  LYS A 217       2.204   4.691  26.311  1.00 92.19           C  
ATOM   3293  HB2 LYS A 217       1.966   5.462  25.578  1.00 92.19           H  
ATOM   3294  HB3 LYS A 217       3.212   4.876  26.682  1.00 92.19           H  
ATOM   3295  O   LYS A 217       0.448   3.609  23.993  1.00 92.19           O  
ATOM   3296  CG  LYS A 217       1.219   4.783  27.480  1.00 92.19           C  
ATOM   3297  HG2 LYS A 217       0.199   4.631  27.127  1.00 92.19           H  
ATOM   3298  HG3 LYS A 217       1.465   4.037  28.236  1.00 92.19           H  
ATOM   3299  CD  LYS A 217       1.343   6.187  28.069  1.00 92.19           C  
ATOM   3300  HD2 LYS A 217       2.358   6.333  28.438  1.00 92.19           H  
ATOM   3301  HD3 LYS A 217       1.164   6.912  27.276  1.00 92.19           H  
ATOM   3302  CE  LYS A 217       0.345   6.424  29.198  1.00 92.19           C  
ATOM   3303  HE2 LYS A 217      -0.660   6.225  28.825  1.00 92.19           H  
ATOM   3304  HE3 LYS A 217       0.566   5.740  30.017  1.00 92.19           H  
ATOM   3305  NZ  LYS A 217       0.462   7.834  29.641  1.00 92.19           N  
ATOM   3306  HZ1 LYS A 217      -0.154   8.050  30.412  1.00 92.19           H  
ATOM   3307  HZ2 LYS A 217       1.418   8.035  29.898  1.00 92.19           H  
ATOM   3308  HZ3 LYS A 217       0.252   8.454  28.872  1.00 92.19           H  
ATOM   3309  N   GLN A 218       0.079   2.122  25.623  1.00 94.26           N  
ATOM   3310  H   GLN A 218       0.441   1.685  26.458  1.00 94.26           H  
ATOM   3311  CA  GLN A 218      -1.267   1.767  25.192  1.00 94.26           C  
ATOM   3312  HA  GLN A 218      -1.593   2.454  24.412  1.00 94.26           H  
ATOM   3313  C   GLN A 218      -2.236   1.901  26.365  1.00 94.26           C  
ATOM   3314  CB  GLN A 218      -1.249   0.355  24.587  1.00 94.26           C  
ATOM   3315  HB2 GLN A 218      -0.527   0.330  23.771  1.00 94.26           H  
ATOM   3316  HB3 GLN A 218      -0.947  -0.367  25.346  1.00 94.26           H  
ATOM   3317  O   GLN A 218      -2.032   1.313  27.428  1.00 94.26           O  
ATOM   3318  CG  GLN A 218      -2.629  -0.031  24.039  1.00 94.26           C  
ATOM   3319  HG2 GLN A 218      -2.948   0.725  23.322  1.00 94.26           H  
ATOM   3320  HG3 GLN A 218      -3.353  -0.049  24.854  1.00 94.26           H  
ATOM   3321  CD  GLN A 218      -2.666  -1.393  23.353  1.00 94.26           C  
ATOM   3322  NE2 GLN A 218      -3.808  -1.765  22.822  1.00 94.26           N  
ATOM   3323 HE21 GLN A 218      -4.602  -1.141  22.861  1.00 94.26           H  
ATOM   3324 HE22 GLN A 218      -3.790  -2.615  22.277  1.00 94.26           H  
ATOM   3325  OE1 GLN A 218      -1.715  -2.155  23.277  1.00 94.26           O  
ATOM   3326  N   ILE A 219      -3.316   2.646  26.155  1.00 95.95           N  
ATOM   3327  H   ILE A 219      -3.416   3.081  25.248  1.00 95.95           H  
ATOM   3328  CA  ILE A 219      -4.481   2.678  27.031  1.00 95.95           C  
ATOM   3329  HA  ILE A 219      -4.146   2.612  28.066  1.00 95.95           H  
ATOM   3330  C   ILE A 219      -5.318   1.441  26.703  1.00 95.95           C  
ATOM   3331  CB  ILE A 219      -5.273   3.995  26.869  1.00 95.95           C  
ATOM   3332  HB  ILE A 219      -5.670   4.043  25.854  1.00 95.95           H  
ATOM   3333  O   ILE A 219      -5.875   1.306  25.610  1.00 95.95           O  
ATOM   3334  CG1 ILE A 219      -4.357   5.223  27.097  1.00 95.95           C  
ATOM   3335 HG12 ILE A 219      -3.975   5.205  28.118  1.00 95.95           H  
ATOM   3336 HG13 ILE A 219      -3.505   5.173  26.419  1.00 95.95           H  
ATOM   3337  CG2 ILE A 219      -6.452   4.001  27.862  1.00 95.95           C  
ATOM   3338 HG21 ILE A 219      -7.092   3.133  27.701  1.00 95.95           H  
ATOM   3339 HG22 ILE A 219      -6.083   3.986  28.887  1.00 95.95           H  
ATOM   3340 HG23 ILE A 219      -7.067   4.889  27.711  1.00 95.95           H  
ATOM   3341  CD1 ILE A 219      -5.032   6.576  26.843  1.00 95.95           C  
ATOM   3342 HD11 ILE A 219      -4.290   7.369  26.942  1.00 95.95           H  
ATOM   3343 HD12 ILE A 219      -5.827   6.757  27.566  1.00 95.95           H  
ATOM   3344 HD13 ILE A 219      -5.437   6.601  25.832  1.00 95.95           H  
ATOM   3345  N   LEU A 220      -5.367   0.499  27.641  1.00 94.14           N  
ATOM   3346  H   LEU A 220      -4.886   0.658  28.515  1.00 94.14           H  
ATOM   3347  CA  LEU A 220      -6.144  -0.723  27.481  1.00 94.14           C  
ATOM   3348  HA  LEU A 220      -5.988  -1.098  26.469  1.00 94.14           H  
ATOM   3349  C   LEU A 220      -7.640  -0.422  27.616  1.00 94.14           C  
ATOM   3350  CB  LEU A 220      -5.666  -1.794  28.475  1.00 94.14           C  
ATOM   3351  HB2 LEU A 220      -5.786  -1.405  29.486  1.00 94.14           H  
ATOM   3352  HB3 LEU A 220      -6.310  -2.669  28.383  1.00 94.14           H  
ATOM   3353  O   LEU A 220      -8.057   0.365  28.465  1.00 94.14           O  
ATOM   3354  CG  LEU A 220      -4.201  -2.232  28.275  1.00 94.14           C  
ATOM   3355  HG  LEU A 220      -3.545  -1.366  28.364  1.00 94.14           H  
ATOM   3356  CD1 LEU A 220      -3.812  -3.234  29.362  1.00 94.14           C  
ATOM   3357 HD11 LEU A 220      -3.944  -2.776  30.343  1.00 94.14           H  
ATOM   3358 HD12 LEU A 220      -2.766  -3.517  29.249  1.00 94.14           H  
ATOM   3359 HD13 LEU A 220      -4.442  -4.121  29.301  1.00 94.14           H  
ATOM   3360  CD2 LEU A 220      -3.966  -2.893  26.913  1.00 94.14           C  
ATOM   3361 HD21 LEU A 220      -4.108  -2.163  26.115  1.00 94.14           H  
ATOM   3362 HD22 LEU A 220      -4.654  -3.728  26.780  1.00 94.14           H  
ATOM   3363 HD23 LEU A 220      -2.939  -3.253  26.856  1.00 94.14           H  
ATOM   3364  N   GLY A 221      -8.439  -1.057  26.758  1.00 90.77           N  
ATOM   3365  H   GLY A 221      -8.021  -1.704  26.105  1.00 90.77           H  
ATOM   3366  CA  GLY A 221      -9.891  -1.048  26.895  1.00 90.77           C  
ATOM   3367  HA2 GLY A 221     -10.214  -0.032  27.121  1.00 90.77           H  
ATOM   3368  HA3 GLY A 221     -10.356  -1.368  25.962  1.00 90.77           H  
ATOM   3369  C   GLY A 221     -10.373  -1.954  28.034  1.00 90.77           C  
ATOM   3370  O   GLY A 221      -9.567  -2.694  28.604  1.00 90.77           O  
ATOM   3371  N   PRO A 222     -11.680  -1.926  28.346  1.00 90.83           N  
ATOM   3372  CA  PRO A 222     -12.262  -2.797  29.365  1.00 90.83           C  
ATOM   3373  HA  PRO A 222     -11.810  -2.581  30.333  1.00 90.83           H  
ATOM   3374  C   PRO A 222     -12.034  -4.280  29.036  1.00 90.83           C  
ATOM   3375  CB  PRO A 222     -13.747  -2.429  29.422  1.00 90.83           C  
ATOM   3376  HB2 PRO A 222     -13.905  -1.687  30.204  1.00 90.83           H  
ATOM   3377  HB3 PRO A 222     -14.378  -3.301  29.593  1.00 90.83           H  
ATOM   3378  O   PRO A 222     -12.089  -4.689  27.869  1.00 90.83           O  
ATOM   3379  CG  PRO A 222     -14.035  -1.808  28.057  1.00 90.83           C  
ATOM   3380  HG2 PRO A 222     -14.851  -1.087  28.113  1.00 90.83           H  
ATOM   3381  HG3 PRO A 222     -14.264  -2.595  27.338  1.00 90.83           H  
ATOM   3382  CD  PRO A 222     -12.715  -1.139  27.685  1.00 90.83           C  
ATOM   3383  HD2 PRO A 222     -12.595  -1.131  26.602  1.00 90.83           H  
ATOM   3384  HD3 PRO A 222     -12.699  -0.122  28.075  1.00 90.83           H  
ATOM   3385  N   GLU A 223     -11.762  -5.087  30.066  1.00 86.59           N  
ATOM   3386  H   GLU A 223     -11.826  -4.705  30.999  1.00 86.59           H  
ATOM   3387  CA  GLU A 223     -11.576  -6.539  29.924  1.00 86.59           C  
ATOM   3388  HA  GLU A 223     -10.953  -6.741  29.052  1.00 86.59           H  
ATOM   3389  C   GLU A 223     -12.915  -7.257  29.716  1.00 86.59           C  
ATOM   3390  CB  GLU A 223     -10.896  -7.130  31.169  1.00 86.59           C  
ATOM   3391  HB2 GLU A 223     -11.475  -6.871  32.056  1.00 86.59           H  
ATOM   3392  HB3 GLU A 223     -10.905  -8.214  31.058  1.00 86.59           H  
ATOM   3393  O   GLU A 223     -13.003  -8.295  29.046  1.00 86.59           O  
ATOM   3394  CG  GLU A 223      -9.438  -6.683  31.360  1.00 86.59           C  
ATOM   3395  HG2 GLU A 223      -9.421  -5.624  31.618  1.00 86.59           H  
ATOM   3396  HG3 GLU A 223      -8.915  -6.811  30.413  1.00 86.59           H  
ATOM   3397  CD  GLU A 223      -8.704  -7.492  32.448  1.00 86.59           C  
ATOM   3398  OE1 GLU A 223      -7.461  -7.362  32.512  1.00 86.59           O  
ATOM   3399  OE2 GLU A 223      -9.360  -8.291  33.159  1.00 86.59           O  
ATOM   3400  N   GLU A 224     -13.972  -6.700  30.298  1.00 89.08           N  
ATOM   3401  H   GLU A 224     -13.821  -5.879  30.866  1.00 89.08           H  
ATOM   3402  CA  GLU A 224     -15.337  -7.161  30.163  1.00 89.08           C  
ATOM   3403  HA  GLU A 224     -15.328  -8.228  30.386  1.00 89.08           H  
ATOM   3404  C   GLU A 224     -15.865  -7.015  28.732  1.00 89.08           C  
ATOM   3405  CB  GLU A 224     -16.257  -6.509  31.210  1.00 89.08           C  
ATOM   3406  HB2 GLU A 224     -15.929  -6.796  32.209  1.00 89.08           H  
ATOM   3407  HB3 GLU A 224     -17.250  -6.939  31.077  1.00 89.08           H  
ATOM   3408  O   GLU A 224     -15.441  -6.190  27.922  1.00 89.08           O  
ATOM   3409  CG  GLU A 224     -16.406  -4.981  31.138  1.00 89.08           C  
ATOM   3410  HG2 GLU A 224     -16.400  -4.653  30.099  1.00 89.08           H  
ATOM   3411  HG3 GLU A 224     -17.392  -4.756  31.545  1.00 89.08           H  
ATOM   3412  CD  GLU A 224     -15.366  -4.195  31.957  1.00 89.08           C  
ATOM   3413  OE1 GLU A 224     -15.715  -3.082  32.393  1.00 89.08           O  
ATOM   3414  OE2 GLU A 224     -14.235  -4.704  32.141  1.00 89.08           O  
ATOM   3415  N   LEU A 225     -16.826  -7.875  28.396  1.00 90.63           N  
ATOM   3416  H   LEU A 225     -17.230  -8.429  29.137  1.00 90.63           H  
ATOM   3417  CA  LEU A 225     -17.547  -7.733  27.141  1.00 90.63           C  
ATOM   3418  HA  LEU A 225     -16.813  -7.548  26.357  1.00 90.63           H  
ATOM   3419  C   LEU A 225     -18.481  -6.517  27.240  1.00 90.63           C  
ATOM   3420  CB  LEU A 225     -18.321  -9.017  26.823  1.00 90.63           C  
ATOM   3421  HB2 LEU A 225     -19.018  -9.211  27.638  1.00 90.63           H  
ATOM   3422  HB3 LEU A 225     -18.895  -8.842  25.913  1.00 90.63           H  
ATOM   3423  O   LEU A 225     -19.139  -6.380  28.272  1.00 90.63           O  
ATOM   3424  CG  LEU A 225     -17.469 -10.269  26.596  1.00 90.63           C  
ATOM   3425  HG  LEU A 225     -16.816 -10.446  27.451  1.00 90.63           H  
ATOM   3426  CD1 LEU A 225     -18.376 -11.487  26.424  1.00 90.63           C  
ATOM   3427 HD11 LEU A 225     -19.031 -11.333  25.567  1.00 90.63           H  
ATOM   3428 HD12 LEU A 225     -18.987 -11.617  27.317  1.00 90.63           H  
ATOM   3429 HD13 LEU A 225     -17.773 -12.380  26.258  1.00 90.63           H  
ATOM   3430  CD2 LEU A 225     -16.631 -10.133  25.331  1.00 90.63           C  
ATOM   3431 HD21 LEU A 225     -16.061 -11.048  25.163  1.00 90.63           H  
ATOM   3432 HD22 LEU A 225     -15.950  -9.295  25.477  1.00 90.63           H  
ATOM   3433 HD23 LEU A 225     -17.293  -9.939  24.487  1.00 90.63           H  
ATOM   3434  N   PRO A 226     -18.620  -5.699  26.180  1.00 93.78           N  
ATOM   3435  CA  PRO A 226     -19.434  -4.483  26.210  1.00 93.78           C  
ATOM   3436  HA  PRO A 226     -18.925  -3.731  26.812  1.00 93.78           H  
ATOM   3437  C   PRO A 226     -20.844  -4.703  26.772  1.00 93.78           C  
ATOM   3438  CB  PRO A 226     -19.487  -4.021  24.752  1.00 93.78           C  
ATOM   3439  HB2 PRO A 226     -19.608  -2.941  24.666  1.00 93.78           H  
ATOM   3440  HB3 PRO A 226     -20.292  -4.537  24.229  1.00 93.78           H  
ATOM   3441  O   PRO A 226     -21.327  -3.913  27.573  1.00 93.78           O  
ATOM   3442  CG  PRO A 226     -18.167  -4.510  24.168  1.00 93.78           C  
ATOM   3443  HG2 PRO A 226     -17.364  -3.814  24.408  1.00 93.78           H  
ATOM   3444  HG3 PRO A 226     -18.237  -4.665  23.091  1.00 93.78           H  
ATOM   3445  CD  PRO A 226     -17.937  -5.826  24.899  1.00 93.78           C  
ATOM   3446  HD2 PRO A 226     -18.378  -6.647  24.333  1.00 93.78           H  
ATOM   3447  HD3 PRO A 226     -16.865  -5.976  25.026  1.00 93.78           H  
ATOM   3448  N   GLY A 227     -21.477  -5.828  26.437  1.00 94.44           N  
ATOM   3449  H   GLY A 227     -21.031  -6.457  25.785  1.00 94.44           H  
ATOM   3450  CA  GLY A 227     -22.824  -6.168  26.882  1.00 94.44           C  
ATOM   3451  HA2 GLY A 227     -23.467  -5.308  26.695  1.00 94.44           H  
ATOM   3452  HA3 GLY A 227     -23.178  -6.993  26.263  1.00 94.44           H  
ATOM   3453  C   GLY A 227     -22.957  -6.563  28.355  1.00 94.44           C  
ATOM   3454  O   GLY A 227     -24.073  -6.757  28.828  1.00 94.44           O  
ATOM   3455  N   GLN A 228     -21.843  -6.715  29.077  1.00 92.89           N  
ATOM   3456  H   GLN A 228     -20.960  -6.503  28.635  1.00 92.89           H  
ATOM   3457  CA  GLN A 228     -21.838  -6.874  30.536  1.00 92.89           C  
ATOM   3458  HA  GLN A 228     -22.690  -7.487  30.830  1.00 92.89           H  
ATOM   3459  C   GLN A 228     -21.996  -5.526  31.246  1.00 92.89           C  
ATOM   3460  CB  GLN A 228     -20.546  -7.563  31.010  1.00 92.89           C  
ATOM   3461  HB2 GLN A 228     -20.579  -7.649  32.096  1.00 92.89           H  
ATOM   3462  HB3 GLN A 228     -19.686  -6.945  30.750  1.00 92.89           H  
ATOM   3463  O   GLN A 228     -22.594  -5.491  32.317  1.00 92.89           O  
ATOM   3464  CG  GLN A 228     -20.370  -8.965  30.413  1.00 92.89           C  
ATOM   3465  HG2 GLN A 228     -20.295  -8.887  29.328  1.00 92.89           H  
ATOM   3466  HG3 GLN A 228     -21.254  -9.559  30.643  1.00 92.89           H  
ATOM   3467  CD  GLN A 228     -19.128  -9.675  30.947  1.00 92.89           C  
ATOM   3468  NE2 GLN A 228     -19.266 -10.606  31.859  1.00 92.89           N  
ATOM   3469 HE21 GLN A 228     -18.432 -10.682  32.424  1.00 92.89           H  
ATOM   3470 HE22 GLN A 228     -20.169 -10.641  32.311  1.00 92.89           H  
ATOM   3471  OE1 GLN A 228     -17.996  -9.478  30.552  1.00 92.89           O  
ATOM   3472  N   THR A 229     -21.481  -4.450  30.643  1.00 94.34           N  
ATOM   3473  H   THR A 229     -20.934  -4.576  29.803  1.00 94.34           H  
ATOM   3474  CA  THR A 229     -21.607  -3.074  31.148  1.00 94.34           C  
ATOM   3475  HA  THR A 229     -21.709  -3.100  32.233  1.00 94.34           H  
ATOM   3476  C   THR A 229     -22.840  -2.376  30.589  1.00 94.34           C  
ATOM   3477  CB  THR A 229     -20.355  -2.249  30.809  1.00 94.34           C  
ATOM   3478  HB  THR A 229     -20.298  -2.084  29.733  1.00 94.34           H  
ATOM   3479  O   THR A 229     -23.451  -1.581  31.291  1.00 94.34           O  
ATOM   3480  CG2 THR A 229     -20.348  -0.901  31.526  1.00 94.34           C  
ATOM   3481 HG21 THR A 229     -21.095  -0.241  31.085  1.00 94.34           H  
ATOM   3482 HG22 THR A 229     -19.370  -0.428  31.440  1.00 94.34           H  
ATOM   3483 HG23 THR A 229     -20.573  -1.042  32.584  1.00 94.34           H  
ATOM   3484  OG1 THR A 229     -19.217  -2.974  31.210  1.00 94.34           O  
ATOM   3485  HG1 THR A 229     -18.470  -2.387  31.349  1.00 94.34           H  
ATOM   3486  N   TYR A 230     -23.193  -2.688  29.339  1.00 95.57           N  
ATOM   3487  H   TYR A 230     -22.584  -3.307  28.824  1.00 95.57           H  
ATOM   3488  CA  TYR A 230     -24.307  -2.108  28.599  1.00 95.57           C  
ATOM   3489  HA  TYR A 230     -24.814  -1.364  29.213  1.00 95.57           H  
ATOM   3490  C   TYR A 230     -25.306  -3.205  28.219  1.00 95.57           C  
ATOM   3491  CB  TYR A 230     -23.768  -1.371  27.373  1.00 95.57           C  
ATOM   3492  HB2 TYR A 230     -23.321  -2.107  26.705  1.00 95.57           H  
ATOM   3493  HB3 TYR A 230     -24.605  -0.909  26.849  1.00 95.57           H  
ATOM   3494  O   TYR A 230     -25.191  -3.843  27.166  1.00 95.57           O  
ATOM   3495  CG  TYR A 230     -22.735  -0.298  27.679  1.00 95.57           C  
ATOM   3496  CD1 TYR A 230     -23.141   0.957  28.169  1.00 95.57           C  
ATOM   3497  HD1 TYR A 230     -24.190   1.154  28.334  1.00 95.57           H  
ATOM   3498  CD2 TYR A 230     -21.366  -0.558  27.475  1.00 95.57           C  
ATOM   3499  HD2 TYR A 230     -21.050  -1.516  27.089  1.00 95.57           H  
ATOM   3500  CE1 TYR A 230     -22.181   1.947  28.460  1.00 95.57           C  
ATOM   3501  HE1 TYR A 230     -22.499   2.907  28.841  1.00 95.57           H  
ATOM   3502  CE2 TYR A 230     -20.402   0.421  27.776  1.00 95.57           C  
ATOM   3503  HE2 TYR A 230     -19.351   0.224  27.626  1.00 95.57           H  
ATOM   3504  OH  TYR A 230     -19.869   2.612  28.578  1.00 95.57           O  
ATOM   3505  HH  TYR A 230     -20.280   3.427  28.877  1.00 95.57           H  
ATOM   3506  CZ  TYR A 230     -20.807   1.675  28.274  1.00 95.57           C  
ATOM   3507  N   ASP A 231     -26.287  -3.465  29.077  1.00 95.78           N  
ATOM   3508  H   ASP A 231     -26.375  -2.878  29.894  1.00 95.78           H  
ATOM   3509  CA  ASP A 231     -27.341  -4.432  28.765  1.00 95.78           C  
ATOM   3510  HA  ASP A 231     -26.841  -5.348  28.451  1.00 95.78           H  
ATOM   3511  C   ASP A 231     -28.208  -3.982  27.567  1.00 95.78           C  
ATOM   3512  CB  ASP A 231     -28.138  -4.802  30.029  1.00 95.78           C  
ATOM   3513  HB2 ASP A 231     -27.434  -5.065  30.818  1.00 95.78           H  
ATOM   3514  HB3 ASP A 231     -28.720  -5.697  29.809  1.00 95.78           H  
ATOM   3515  O   ASP A 231     -27.999  -2.923  26.972  1.00 95.78           O  
ATOM   3516  CG  ASP A 231     -29.102  -3.732  30.552  1.00 95.78           C  
ATOM   3517  OD1 ASP A 231     -29.474  -2.824  29.778  1.00 95.78           O  
ATOM   3518  OD2 ASP A 231     -29.560  -3.902  31.699  1.00 95.78           O  
ATOM   3519  N   ALA A 232     -29.160  -4.817  27.148  1.00 96.27           N  
ATOM   3520  H   ALA A 232     -29.352  -5.656  27.677  1.00 96.27           H  
ATOM   3521  CA  ALA A 232     -29.985  -4.512  25.980  1.00 96.27           C  
ATOM   3522  HA  ALA A 232     -29.330  -4.318  25.130  1.00 96.27           H  
ATOM   3523  C   ALA A 232     -30.844  -3.242  26.175  1.00 96.27           C  
ATOM   3524  CB  ALA A 232     -30.828  -5.751  25.659  1.00 96.27           C  
ATOM   3525  HB1 ALA A 232     -31.484  -5.539  24.815  1.00 96.27           H  
ATOM   3526  HB2 ALA A 232     -30.182  -6.586  25.386  1.00 96.27           H  
ATOM   3527  HB3 ALA A 232     -31.418  -6.036  26.530  1.00 96.27           H  
ATOM   3528  O   ALA A 232     -31.071  -2.509  25.215  1.00 96.27           O  
ATOM   3529  N   THR A 233     -31.278  -2.948  27.405  1.00 95.82           N  
ATOM   3530  H   THR A 233     -30.936  -3.486  28.188  1.00 95.82           H  
ATOM   3531  CA  THR A 233     -32.057  -1.741  27.723  1.00 95.82           C  
ATOM   3532  HA  THR A 233     -32.861  -1.622  26.996  1.00 95.82           H  
ATOM   3533  C   THR A 233     -31.172  -0.504  27.647  1.00 95.82           C  
ATOM   3534  CB  THR A 233     -32.674  -1.840  29.125  1.00 95.82           C  
ATOM   3535  HB  THR A 233     -31.878  -1.872  29.870  1.00 95.82           H  
ATOM   3536  O   THR A 233     -31.533   0.476  27.007  1.00 95.82           O  
ATOM   3537  CG2 THR A 233     -33.605  -0.672  29.447  1.00 95.82           C  
ATOM   3538 HG21 THR A 233     -34.029  -0.801  30.443  1.00 95.82           H  
ATOM   3539 HG22 THR A 233     -33.057   0.270  29.424  1.00 95.82           H  
ATOM   3540 HG23 THR A 233     -34.411  -0.626  28.715  1.00 95.82           H  
ATOM   3541  OG1 THR A 233     -33.445  -3.017  29.240  1.00 95.82           O  
ATOM   3542  HG1 THR A 233     -33.430  -3.250  30.171  1.00 95.82           H  
ATOM   3543  N   GLN A 234     -29.974  -0.557  28.227  1.00 95.46           N  
ATOM   3544  H   GLN A 234     -29.723  -1.390  28.739  1.00 95.46           H  
ATOM   3545  CA  GLN A 234     -29.000   0.529  28.152  1.00 95.46           C  
ATOM   3546  HA  GLN A 234     -29.456   1.444  28.531  1.00 95.46           H  
ATOM   3547  C   GLN A 234     -28.561   0.795  26.711  1.00 95.46           C  
ATOM   3548  CB  GLN A 234     -27.790   0.179  29.018  1.00 95.46           C  
ATOM   3549  HB2 GLN A 234     -27.452  -0.822  28.751  1.00 95.46           H  
ATOM   3550  HB3 GLN A 234     -26.981   0.880  28.812  1.00 95.46           H  
ATOM   3551  O   GLN A 234     -28.406   1.949  26.329  1.00 95.46           O  
ATOM   3552  CG  GLN A 234     -28.122   0.249  30.518  1.00 95.46           C  
ATOM   3553  HG2 GLN A 234     -28.282   1.290  30.799  1.00 95.46           H  
ATOM   3554  HG3 GLN A 234     -29.035  -0.308  30.731  1.00 95.46           H  
ATOM   3555  CD  GLN A 234     -27.012  -0.344  31.371  1.00 95.46           C  
ATOM   3556  NE2 GLN A 234     -26.818   0.105  32.588  1.00 95.46           N  
ATOM   3557 HE21 GLN A 234     -26.056  -0.339  33.080  1.00 95.46           H  
ATOM   3558 HE22 GLN A 234     -27.419   0.812  32.989  1.00 95.46           H  
ATOM   3559  OE1 GLN A 234     -26.296  -1.236  30.963  1.00 95.46           O  
ATOM   3560  N   GLN A 235     -28.412  -0.242  25.885  1.00 96.58           N  
ATOM   3561  H   GLN A 235     -28.506  -1.176  26.259  1.00 96.58           H  
ATOM   3562  CA  GLN A 235     -28.164  -0.068  24.452  1.00 96.58           C  
ATOM   3563  HA  GLN A 235     -27.272   0.544  24.317  1.00 96.58           H  
ATOM   3564  C   GLN A 235     -29.312   0.671  23.756  1.00 96.58           C  
ATOM   3565  CB  GLN A 235     -27.928  -1.429  23.797  1.00 96.58           C  
ATOM   3566  HB2 GLN A 235     -27.989  -1.313  22.715  1.00 96.58           H  
ATOM   3567  HB3 GLN A 235     -28.694  -2.134  24.121  1.00 96.58           H  
ATOM   3568  O   GLN A 235     -29.052   1.599  22.994  1.00 96.58           O  
ATOM   3569  CG  GLN A 235     -26.543  -1.972  24.128  1.00 96.58           C  
ATOM   3570  HG2 GLN A 235     -26.351  -1.901  25.199  1.00 96.58           H  
ATOM   3571  HG3 GLN A 235     -25.806  -1.362  23.604  1.00 96.58           H  
ATOM   3572  CD  GLN A 235     -26.403  -3.415  23.682  1.00 96.58           C  
ATOM   3573  NE2 GLN A 235     -26.380  -4.339  24.610  1.00 96.58           N  
ATOM   3574 HE21 GLN A 235     -26.166  -5.283  24.322  1.00 96.58           H  
ATOM   3575 HE22 GLN A 235     -26.344  -4.035  25.573  1.00 96.58           H  
ATOM   3576  OE1 GLN A 235     -26.273  -3.746  22.513  1.00 96.58           O  
ATOM   3577  N   CYS A 236     -30.569   0.331  24.059  1.00 96.38           N  
ATOM   3578  H   CYS A 236     -30.738  -0.448  24.679  1.00 96.38           H  
ATOM   3579  CA  CYS A 236     -31.720   1.079  23.552  1.00 96.38           C  
ATOM   3580  HA  CYS A 236     -31.653   1.107  22.464  1.00 96.38           H  
ATOM   3581  C   CYS A 236     -31.715   2.542  24.009  1.00 96.38           C  
ATOM   3582  CB  CYS A 236     -33.016   0.367  23.953  1.00 96.38           C  
ATOM   3583  HB2 CYS A 236     -33.854   1.037  23.761  1.00 96.38           H  
ATOM   3584  HB3 CYS A 236     -33.009   0.157  25.023  1.00 96.38           H  
ATOM   3585  O   CYS A 236     -31.907   3.429  23.174  1.00 96.38           O  
ATOM   3586  SG  CYS A 236     -33.298  -1.168  23.037  1.00 96.38           S  
ATOM   3587  N   ASN A 237     -31.395   2.791  25.283  1.00 95.35           N  
ATOM   3588  H   ASN A 237     -31.358   2.012  25.925  1.00 95.35           H  
ATOM   3589  CA  ASN A 237     -31.272   4.141  25.830  1.00 95.35           C  
ATOM   3590  HA  ASN A 237     -32.239   4.633  25.720  1.00 95.35           H  
ATOM   3591  C   ASN A 237     -30.232   4.977  25.079  1.00 95.35           C  
ATOM   3592  CB  ASN A 237     -30.923   4.097  27.329  1.00 95.35           C  
ATOM   3593  HB2 ASN A 237     -30.682   5.110  27.652  1.00 95.35           H  
ATOM   3594  HB3 ASN A 237     -30.045   3.472  27.492  1.00 95.35           H  
ATOM   3595  O   ASN A 237     -30.482   6.130  24.740  1.00 95.35           O  
ATOM   3596  CG  ASN A 237     -32.048   3.608  28.215  1.00 95.35           C  
ATOM   3597  ND2 ASN A 237     -31.822   3.494  29.500  1.00 95.35           N  
ATOM   3598 HD21 ASN A 237     -32.652   3.275  30.033  1.00 95.35           H  
ATOM   3599 HD22 ASN A 237     -30.944   3.788  29.903  1.00 95.35           H  
ATOM   3600  OD1 ASN A 237     -33.151   3.356  27.805  1.00 95.35           O  
ATOM   3601  N   LEU A 238     -29.062   4.391  24.814  1.00 93.85           N  
ATOM   3602  H   LEU A 238     -28.925   3.444  25.135  1.00 93.85           H  
ATOM   3603  CA  LEU A 238     -27.952   5.074  24.149  1.00 93.85           C  
ATOM   3604  HA  LEU A 238     -27.807   6.049  24.614  1.00 93.85           H  
ATOM   3605  C   LEU A 238     -28.218   5.348  22.666  1.00 93.85           C  
ATOM   3606  CB  LEU A 238     -26.681   4.226  24.309  1.00 93.85           C  
ATOM   3607  HB2 LEU A 238     -25.912   4.634  23.653  1.00 93.85           H  
ATOM   3608  HB3 LEU A 238     -26.894   3.209  23.977  1.00 93.85           H  
ATOM   3609  O   LEU A 238     -27.719   6.345  22.138  1.00 93.85           O  
ATOM   3610  CG  LEU A 238     -26.111   4.186  25.737  1.00 93.85           C  
ATOM   3611  HG  LEU A 238     -26.858   3.820  26.442  1.00 93.85           H  
ATOM   3612  CD1 LEU A 238     -24.911   3.238  25.765  1.00 93.85           C  
ATOM   3613 HD11 LEU A 238     -24.143   3.597  25.080  1.00 93.85           H  
ATOM   3614 HD12 LEU A 238     -24.502   3.196  26.774  1.00 93.85           H  
ATOM   3615 HD13 LEU A 238     -25.229   2.238  25.471  1.00 93.85           H  
ATOM   3616  CD2 LEU A 238     -25.675   5.570  26.210  1.00 93.85           C  
ATOM   3617 HD21 LEU A 238     -26.551   6.189  26.406  1.00 93.85           H  
ATOM   3618 HD22 LEU A 238     -25.072   6.051  25.440  1.00 93.85           H  
ATOM   3619 HD23 LEU A 238     -25.105   5.490  27.136  1.00 93.85           H  
ATOM   3620  N   THR A 239     -28.968   4.469  22.000  1.00 93.20           N  
ATOM   3621  H   THR A 239     -29.265   3.632  22.481  1.00 93.20           H  
ATOM   3622  CA  THR A 239     -29.235   4.577  20.562  1.00 93.20           C  
ATOM   3623  HA  THR A 239     -28.388   5.078  20.092  1.00 93.20           H  
ATOM   3624  C   THR A 239     -30.446   5.440  20.234  1.00 93.20           C  
ATOM   3625  CB  THR A 239     -29.354   3.179  19.937  1.00 93.20           C  
ATOM   3626  HB  THR A 239     -30.093   2.590  20.481  1.00 93.20           H  
ATOM   3627  O   THR A 239     -30.399   6.164  19.242  1.00 93.20           O  
ATOM   3628  CG2 THR A 239     -29.708   3.185  18.451  1.00 93.20           C  
ATOM   3629 HG21 THR A 239     -28.990   3.798  17.907  1.00 93.20           H  
ATOM   3630 HG22 THR A 239     -30.709   3.592  18.304  1.00 93.20           H  
ATOM   3631 HG23 THR A 239     -29.688   2.164  18.069  1.00 93.20           H  
ATOM   3632  OG1 THR A 239     -28.097   2.548  20.003  1.00 93.20           O  
ATOM   3633  HG1 THR A 239     -27.489   3.141  19.555  1.00 93.20           H  
ATOM   3634  N   PHE A 240     -31.520   5.376  21.025  1.00 93.76           N  
ATOM   3635  H   PHE A 240     -31.502   4.758  21.824  1.00 93.76           H  
ATOM   3636  CA  PHE A 240     -32.785   6.048  20.701  1.00 93.76           C  
ATOM   3637  HA  PHE A 240     -32.668   6.627  19.785  1.00 93.76           H  
ATOM   3638  C   PHE A 240     -33.260   7.061  21.751  1.00 93.76           C  
ATOM   3639  CB  PHE A 240     -33.861   4.989  20.438  1.00 93.76           C  
ATOM   3640  HB2 PHE A 240     -34.806   5.498  20.249  1.00 93.76           H  
ATOM   3641  HB3 PHE A 240     -33.984   4.386  21.338  1.00 93.76           H  
ATOM   3642  O   PHE A 240     -34.105   7.890  21.422  1.00 93.76           O  
ATOM   3643  CG  PHE A 240     -33.591   4.081  19.255  1.00 93.76           C  
ATOM   3644  CD1 PHE A 240     -33.698   4.580  17.944  1.00 93.76           C  
ATOM   3645  HD1 PHE A 240     -33.948   5.619  17.786  1.00 93.76           H  
ATOM   3646  CD2 PHE A 240     -33.246   2.734  19.461  1.00 93.76           C  
ATOM   3647  HD2 PHE A 240     -33.135   2.363  20.469  1.00 93.76           H  
ATOM   3648  CE1 PHE A 240     -33.478   3.732  16.844  1.00 93.76           C  
ATOM   3649  HE1 PHE A 240     -33.561   4.126  15.842  1.00 93.76           H  
ATOM   3650  CE2 PHE A 240     -33.036   1.880  18.361  1.00 93.76           C  
ATOM   3651  HE2 PHE A 240     -32.767   0.848  18.526  1.00 93.76           H  
ATOM   3652  CZ  PHE A 240     -33.158   2.380  17.053  1.00 93.76           C  
ATOM   3653  HZ  PHE A 240     -32.997   1.730  16.206  1.00 93.76           H  
ATOM   3654  N   GLY A 241     -32.723   7.027  22.973  1.00 93.06           N  
ATOM   3655  H   GLY A 241     -32.029   6.324  23.185  1.00 93.06           H  
ATOM   3656  CA  GLY A 241     -33.106   7.923  24.068  1.00 93.06           C  
ATOM   3657  HA2 GLY A 241     -32.244   8.544  24.311  1.00 93.06           H  
ATOM   3658  HA3 GLY A 241     -33.922   8.580  23.765  1.00 93.06           H  
ATOM   3659  C   GLY A 241     -33.554   7.178  25.332  1.00 93.06           C  
ATOM   3660  O   GLY A 241     -33.929   6.008  25.257  1.00 93.06           O  
ATOM   3661  N   PRO A 242     -33.521   7.830  26.508  1.00 93.19           N  
ATOM   3662  CA  PRO A 242     -33.747   7.202  27.818  1.00 93.19           C  
ATOM   3663  HA  PRO A 242     -33.011   6.413  27.972  1.00 93.19           H  
ATOM   3664  C   PRO A 242     -35.139   6.576  28.017  1.00 93.19           C  
ATOM   3665  CB  PRO A 242     -33.507   8.330  28.830  1.00 93.19           C  
ATOM   3666  HB2 PRO A 242     -32.454   8.343  29.111  1.00 93.19           H  
ATOM   3667  HB3 PRO A 242     -34.131   8.232  29.718  1.00 93.19           H  
ATOM   3668  O   PRO A 242     -35.327   5.788  28.941  1.00 93.19           O  
ATOM   3669  CG  PRO A 242     -33.838   9.599  28.044  1.00 93.19           C  
ATOM   3670  HG2 PRO A 242     -34.918   9.741  28.009  1.00 93.19           H  
ATOM   3671  HG3 PRO A 242     -33.344  10.477  28.460  1.00 93.19           H  
ATOM   3672  CD  PRO A 242     -33.319   9.263  26.652  1.00 93.19           C  
ATOM   3673  HD2 PRO A 242     -33.874   9.826  25.902  1.00 93.19           H  
ATOM   3674  HD3 PRO A 242     -32.255   9.490  26.586  1.00 93.19           H  
ATOM   3675  N   GLU A 243     -36.118   6.928  27.186  1.00 93.85           N  
ATOM   3676  H   GLU A 243     -35.927   7.667  26.524  1.00 93.85           H  
ATOM   3677  CA  GLU A 243     -37.478   6.387  27.193  1.00 93.85           C  
ATOM   3678  HA  GLU A 243     -37.752   6.190  28.230  1.00 93.85           H  
ATOM   3679  C   GLU A 243     -37.628   5.044  26.454  1.00 93.85           C  
ATOM   3680  CB  GLU A 243     -38.460   7.444  26.651  1.00 93.85           C  
ATOM   3681  HB2 GLU A 243     -38.366   8.362  27.231  1.00 93.85           H  
ATOM   3682  HB3 GLU A 243     -39.467   7.066  26.830  1.00 93.85           H  
ATOM   3683  O   GLU A 243     -38.704   4.439  26.493  1.00 93.85           O  
ATOM   3684  CG  GLU A 243     -38.355   7.773  25.147  1.00 93.85           C  
ATOM   3685  HG2 GLU A 243     -39.328   8.157  24.842  1.00 93.85           H  
ATOM   3686  HG3 GLU A 243     -38.194   6.856  24.580  1.00 93.85           H  
ATOM   3687  CD  GLU A 243     -37.298   8.823  24.754  1.00 93.85           C  
ATOM   3688  OE1 GLU A 243     -37.443   9.357  23.632  1.00 93.85           O  
ATOM   3689  OE2 GLU A 243     -36.367   9.087  25.549  1.00 93.85           O  
ATOM   3690  N   TYR A 244     -36.581   4.576  25.769  1.00 96.26           N  
ATOM   3691  H   TYR A 244     -35.708   5.083  25.810  1.00 96.26           H  
ATOM   3692  CA  TYR A 244     -36.619   3.347  24.979  1.00 96.26           C  
ATOM   3693  HA  TYR A 244     -37.651   3.171  24.676  1.00 96.26           H  
ATOM   3694  C   TYR A 244     -36.157   2.131  25.782  1.00 96.26           C  
ATOM   3695  CB  TYR A 244     -35.798   3.493  23.695  1.00 96.26           C  
ATOM   3696  HB2 TYR A 244     -34.814   3.897  23.930  1.00 96.26           H  
ATOM   3697  HB3 TYR A 244     -35.645   2.501  23.270  1.00 96.26           H  
ATOM   3698  O   TYR A 244     -35.093   2.112  26.376  1.00 96.26           O  
ATOM   3699  CG  TYR A 244     -36.466   4.353  22.645  1.00 96.26           C  
ATOM   3700  CD1 TYR A 244     -37.164   3.757  21.574  1.00 96.26           C  
ATOM   3701  HD1 TYR A 244     -37.237   2.682  21.508  1.00 96.26           H  
ATOM   3702  CD2 TYR A 244     -36.383   5.753  22.736  1.00 96.26           C  
ATOM   3703  HD2 TYR A 244     -35.842   6.216  23.547  1.00 96.26           H  
ATOM   3704  CE1 TYR A 244     -37.775   4.566  20.597  1.00 96.26           C  
ATOM   3705  HE1 TYR A 244     -38.320   4.120  19.778  1.00 96.26           H  
ATOM   3706  CE2 TYR A 244     -36.985   6.563  21.761  1.00 96.26           C  
ATOM   3707  HE2 TYR A 244     -36.887   7.636  21.841  1.00 96.26           H  
ATOM   3708  OH  TYR A 244     -38.227   6.776  19.742  1.00 96.26           O  
ATOM   3709  HH  TYR A 244     -37.863   7.654  19.875  1.00 96.26           H  
ATOM   3710  CZ  TYR A 244     -37.679   5.972  20.688  1.00 96.26           C  
ATOM   3711  N   SER A 245     -36.911   1.042  25.718  1.00 95.75           N  
ATOM   3712  H   SER A 245     -37.733   1.081  25.131  1.00 95.75           H  
ATOM   3713  CA  SER A 245     -36.554  -0.241  26.339  1.00 95.75           C  
ATOM   3714  HA  SER A 245     -35.574  -0.160  26.811  1.00 95.75           H  
ATOM   3715  C   SER A 245     -36.439  -1.347  25.293  1.00 95.75           C  
ATOM   3716  CB  SER A 245     -37.560  -0.567  27.444  1.00 95.75           C  
ATOM   3717  HB2 SER A 245     -37.283  -1.502  27.931  1.00 95.75           H  
ATOM   3718  HB3 SER A 245     -37.544   0.230  28.188  1.00 95.75           H  
ATOM   3719  O   SER A 245     -36.614  -1.101  24.105  1.00 95.75           O  
ATOM   3720  OG  SER A 245     -38.862  -0.683  26.910  1.00 95.75           O  
ATOM   3721  HG  SER A 245     -39.109   0.172  26.550  1.00 95.75           H  
ATOM   3722  N   VAL A 246     -36.118  -2.578  25.687  1.00 95.95           N  
ATOM   3723  H   VAL A 246     -35.995  -2.759  26.673  1.00 95.95           H  
ATOM   3724  CA  VAL A 246     -36.036  -3.707  24.746  1.00 95.95           C  
ATOM   3725  HA  VAL A 246     -35.446  -3.398  23.883  1.00 95.95           H  
ATOM   3726  C   VAL A 246     -37.434  -4.100  24.262  1.00 95.95           C  
ATOM   3727  CB  VAL A 246     -35.343  -4.917  25.390  1.00 95.95           C  
ATOM   3728  HB  VAL A 246     -35.955  -5.291  26.211  1.00 95.95           H  
ATOM   3729  O   VAL A 246     -38.332  -4.320  25.072  1.00 95.95           O  
ATOM   3730  CG1 VAL A 246     -35.123  -6.053  24.383  1.00 95.95           C  
ATOM   3731 HG11 VAL A 246     -34.541  -5.693  23.534  1.00 95.95           H  
ATOM   3732 HG12 VAL A 246     -36.080  -6.435  24.027  1.00 95.95           H  
ATOM   3733 HG13 VAL A 246     -34.593  -6.874  24.866  1.00 95.95           H  
ATOM   3734  CG2 VAL A 246     -33.977  -4.527  25.951  1.00 95.95           C  
ATOM   3735 HG21 VAL A 246     -33.517  -5.404  26.404  1.00 95.95           H  
ATOM   3736 HG22 VAL A 246     -33.351  -4.125  25.154  1.00 95.95           H  
ATOM   3737 HG23 VAL A 246     -34.086  -3.776  26.733  1.00 95.95           H  
ATOM   3738  N   CYS A 247     -37.614  -4.252  22.948  1.00 95.60           N  
ATOM   3739  H   CYS A 247     -36.831  -4.083  22.332  1.00 95.60           H  
ATOM   3740  CA  CYS A 247     -38.867  -4.742  22.374  1.00 95.60           C  
ATOM   3741  HA  CYS A 247     -39.671  -4.117  22.761  1.00 95.60           H  
ATOM   3742  C   CYS A 247     -39.099  -6.222  22.766  1.00 95.60           C  
ATOM   3743  CB  CYS A 247     -38.851  -4.554  20.853  1.00 95.60           C  
ATOM   3744  HB2 CYS A 247     -38.555  -3.530  20.625  1.00 95.60           H  
ATOM   3745  HB3 CYS A 247     -38.093  -5.227  20.454  1.00 95.60           H  
ATOM   3746  O   CYS A 247     -38.245  -7.069  22.473  1.00 95.60           O  
ATOM   3747  SG  CYS A 247     -40.418  -4.905  19.995  1.00 95.60           S  
ATOM   3748  N   PRO A 248     -40.228  -6.566  23.417  1.00 92.73           N  
ATOM   3749  CA  PRO A 248     -40.488  -7.925  23.892  1.00 92.73           C  
ATOM   3750  HA  PRO A 248     -39.695  -8.193  24.590  1.00 92.73           H  
ATOM   3751  C   PRO A 248     -40.553  -8.970  22.769  1.00 92.73           C  
ATOM   3752  CB  PRO A 248     -41.818  -7.853  24.651  1.00 92.73           C  
ATOM   3753  HB2 PRO A 248     -41.829  -8.523  25.511  1.00 92.73           H  
ATOM   3754  HB3 PRO A 248     -42.646  -8.084  23.980  1.00 92.73           H  
ATOM   3755  O   PRO A 248     -41.050  -8.702  21.680  1.00 92.73           O  
ATOM   3756  CG  PRO A 248     -41.919  -6.390  25.073  1.00 92.73           C  
ATOM   3757  HG2 PRO A 248     -41.345  -6.230  25.986  1.00 92.73           H  
ATOM   3758  HG3 PRO A 248     -42.954  -6.074  25.208  1.00 92.73           H  
ATOM   3759  CD  PRO A 248     -41.252  -5.659  23.916  1.00 92.73           C  
ATOM   3760  HD2 PRO A 248     -41.978  -5.466  23.127  1.00 92.73           H  
ATOM   3761  HD3 PRO A 248     -40.840  -4.722  24.292  1.00 92.73           H  
ATOM   3762  N   GLY A 249     -40.103 -10.195  23.060  1.00 90.30           N  
ATOM   3763  H   GLY A 249     -39.693 -10.345  23.971  1.00 90.30           H  
ATOM   3764  CA  GLY A 249     -40.247 -11.353  22.164  1.00 90.30           C  
ATOM   3765  HA2 GLY A 249     -40.150 -12.267  22.750  1.00 90.30           H  
ATOM   3766  HA3 GLY A 249     -41.246 -11.337  21.728  1.00 90.30           H  
ATOM   3767  C   GLY A 249     -39.245 -11.436  21.004  1.00 90.30           C  
ATOM   3768  O   GLY A 249     -39.293 -12.397  20.240  1.00 90.30           O  
ATOM   3769  N   MET A 250     -38.324 -10.478  20.881  1.00 92.33           N  
ATOM   3770  H   MET A 250     -38.348  -9.704  21.529  1.00 92.33           H  
ATOM   3771  CA  MET A 250     -37.339 -10.429  19.795  1.00 92.33           C  
ATOM   3772  HA  MET A 250     -37.717 -11.017  18.958  1.00 92.33           H  
ATOM   3773  C   MET A 250     -35.988 -11.041  20.202  1.00 92.33           C  
ATOM   3774  CB  MET A 250     -37.187  -8.978  19.307  1.00 92.33           C  
ATOM   3775  HB2 MET A 250     -36.458  -8.946  18.497  1.00 92.33           H  
ATOM   3776  HB3 MET A 250     -36.812  -8.363  20.125  1.00 92.33           H  
ATOM   3777  O   MET A 250     -35.555 -10.920  21.349  1.00 92.33           O  
ATOM   3778  CG  MET A 250     -38.513  -8.379  18.808  1.00 92.33           C  
ATOM   3779  HG2 MET A 250     -38.342  -7.342  18.520  1.00 92.33           H  
ATOM   3780  HG3 MET A 250     -39.225  -8.367  19.634  1.00 92.33           H  
ATOM   3781  SD  MET A 250     -39.283  -9.248  17.410  1.00 92.33           S  
ATOM   3782  CE  MET A 250     -38.284  -8.613  16.045  1.00 92.33           C  
ATOM   3783  HE1 MET A 250     -38.382  -7.528  16.005  1.00 92.33           H  
ATOM   3784  HE2 MET A 250     -38.640  -9.040  15.108  1.00 92.33           H  
ATOM   3785  HE3 MET A 250     -37.239  -8.884  16.198  1.00 92.33           H  
ATOM   3786  N   ASP A 251     -35.283 -11.668  19.251  1.00 93.58           N  
ATOM   3787  H   ASP A 251     -35.681 -11.756  18.327  1.00 93.58           H  
ATOM   3788  CA  ASP A 251     -33.904 -12.135  19.460  1.00 93.58           C  
ATOM   3789  HA  ASP A 251     -33.833 -12.562  20.461  1.00 93.58           H  
ATOM   3790  C   ASP A 251     -32.917 -10.963  19.387  1.00 93.58           C  
ATOM   3791  CB  ASP A 251     -33.524 -13.259  18.479  1.00 93.58           C  
ATOM   3792  HB2 ASP A 251     -33.604 -12.889  17.457  1.00 93.58           H  
ATOM   3793  HB3 ASP A 251     -34.235 -14.078  18.597  1.00 93.58           H  
ATOM   3794  O   ASP A 251     -32.435 -10.590  18.312  1.00 93.58           O  
ATOM   3795  CG  ASP A 251     -32.100 -13.809  18.710  1.00 93.58           C  
ATOM   3796  OD1 ASP A 251     -31.392 -13.336  19.634  1.00 93.58           O  
ATOM   3797  OD2 ASP A 251     -31.708 -14.730  17.961  1.00 93.58           O  
ATOM   3798  N   VAL A 252     -32.591 -10.414  20.559  1.00 94.89           N  
ATOM   3799  H   VAL A 252     -33.111 -10.719  21.369  1.00 94.89           H  
ATOM   3800  CA  VAL A 252     -31.648  -9.298  20.714  1.00 94.89           C  
ATOM   3801  HA  VAL A 252     -32.030  -8.453  20.140  1.00 94.89           H  
ATOM   3802  C   VAL A 252     -30.256  -9.603  20.158  1.00 94.89           C  
ATOM   3803  CB  VAL A 252     -31.533  -8.852  22.186  1.00 94.89           C  
ATOM   3804  HB  VAL A 252     -30.835  -8.016  22.234  1.00 94.89           H  
ATOM   3805  O   VAL A 252     -29.567  -8.681  19.727  1.00 94.89           O  
ATOM   3806  CG1 VAL A 252     -32.881  -8.353  22.716  1.00 94.89           C  
ATOM   3807 HG11 VAL A 252     -33.258  -7.558  22.072  1.00 94.89           H  
ATOM   3808 HG12 VAL A 252     -32.750  -7.950  23.720  1.00 94.89           H  
ATOM   3809 HG13 VAL A 252     -33.613  -9.160  22.748  1.00 94.89           H  
ATOM   3810  CG2 VAL A 252     -31.017  -9.952  23.128  1.00 94.89           C  
ATOM   3811 HG21 VAL A 252     -30.017 -10.263  22.828  1.00 94.89           H  
ATOM   3812 HG22 VAL A 252     -31.687 -10.812  23.114  1.00 94.89           H  
ATOM   3813 HG23 VAL A 252     -30.959  -9.563  24.145  1.00 94.89           H  
ATOM   3814  N   CYS A 253     -29.829 -10.871  20.122  1.00 93.32           N  
ATOM   3815  H   CYS A 253     -30.477 -11.614  20.338  1.00 93.32           H  
ATOM   3816  CA  CYS A 253     -28.512 -11.236  19.602  1.00 93.32           C  
ATOM   3817  HA  CYS A 253     -27.785 -10.495  19.933  1.00 93.32           H  
ATOM   3818  C   CYS A 253     -28.475 -11.256  18.074  1.00 93.32           C  
ATOM   3819  CB  CYS A 253     -28.085 -12.603  20.134  1.00 93.32           C  
ATOM   3820  HB2 CYS A 253     -28.754 -13.354  19.715  1.00 93.32           H  
ATOM   3821  HB3 CYS A 253     -27.081 -12.802  19.759  1.00 93.32           H  
ATOM   3822  O   CYS A 253     -27.396 -11.113  17.511  1.00 93.32           O  
ATOM   3823  SG  CYS A 253     -28.066 -12.805  21.932  1.00 93.32           S  
ATOM   3824  N   ALA A 254     -29.621 -11.426  17.411  1.00 90.91           N  
ATOM   3825  H   ALA A 254     -30.465 -11.586  17.942  1.00 90.91           H  
ATOM   3826  CA  ALA A 254     -29.726 -11.313  15.961  1.00 90.91           C  
ATOM   3827  HA  ALA A 254     -28.798 -11.659  15.506  1.00 90.91           H  
ATOM   3828  C   ALA A 254     -29.937  -9.854  15.537  1.00 90.91           C  
ATOM   3829  CB  ALA A 254     -30.860 -12.225  15.478  1.00 90.91           C  
ATOM   3830  HB1 ALA A 254     -30.931 -12.179  14.391  1.00 90.91           H  
ATOM   3831  HB2 ALA A 254     -31.809 -11.912  15.915  1.00 90.91           H  
ATOM   3832  HB3 ALA A 254     -30.657 -13.252  15.778  1.00 90.91           H  
ATOM   3833  O   ALA A 254     -29.257  -9.372  14.630  1.00 90.91           O  
ATOM   3834  N   ARG A 255     -30.877  -9.151  16.186  1.00 91.97           N  
ATOM   3835  H   ARG A 255     -31.388  -9.621  16.920  1.00 91.97           H  
ATOM   3836  CA  ARG A 255     -31.173  -7.727  15.967  1.00 91.97           C  
ATOM   3837  HA  ARG A 255     -30.254  -7.206  15.699  1.00 91.97           H  
ATOM   3838  C   ARG A 255     -31.716  -7.100  17.245  1.00 91.97           C  
ATOM   3839  CB  ARG A 255     -32.201  -7.537  14.836  1.00 91.97           C  
ATOM   3840  HB2 ARG A 255     -32.468  -6.481  14.787  1.00 91.97           H  
ATOM   3841  HB3 ARG A 255     -33.100  -8.108  15.068  1.00 91.97           H  
ATOM   3842  O   ARG A 255     -32.707  -7.581  17.793  1.00 91.97           O  
ATOM   3843  CG  ARG A 255     -31.666  -7.967  13.464  1.00 91.97           C  
ATOM   3844  HG2 ARG A 255     -31.479  -9.041  13.469  1.00 91.97           H  
ATOM   3845  HG3 ARG A 255     -30.736  -7.438  13.256  1.00 91.97           H  
ATOM   3846  CD  ARG A 255     -32.670  -7.688  12.348  1.00 91.97           C  
ATOM   3847  HD2 ARG A 255     -33.601  -8.201  12.591  1.00 91.97           H  
ATOM   3848  HD3 ARG A 255     -32.860  -6.616  12.299  1.00 91.97           H  
ATOM   3849  NE  ARG A 255     -32.135  -8.154  11.053  1.00 91.97           N  
ATOM   3850  HE  ARG A 255     -31.146  -8.007  10.916  1.00 91.97           H  
ATOM   3851  NH1 ARG A 255     -34.082  -8.970  10.136  1.00 91.97           N  
ATOM   3852 HH11 ARG A 255     -34.558  -9.447   9.384  1.00 91.97           H  
ATOM   3853 HH12 ARG A 255     -34.585  -8.689  10.966  1.00 91.97           H  
ATOM   3854  NH2 ARG A 255     -32.171  -9.134   8.999  1.00 91.97           N  
ATOM   3855 HH21 ARG A 255     -32.665  -9.598   8.250  1.00 91.97           H  
ATOM   3856 HH22 ARG A 255     -31.178  -8.974   8.908  1.00 91.97           H  
ATOM   3857  CZ  ARG A 255     -32.797  -8.750  10.076  1.00 91.97           C  
ATOM   3858  N   LEU A 256     -31.131  -5.988  17.675  1.00 94.26           N  
ATOM   3859  H   LEU A 256     -30.341  -5.615  17.168  1.00 94.26           H  
ATOM   3860  CA  LEU A 256     -31.656  -5.214  18.790  1.00 94.26           C  
ATOM   3861  HA  LEU A 256     -32.017  -5.917  19.541  1.00 94.26           H  
ATOM   3862  C   LEU A 256     -32.839  -4.362  18.314  1.00 94.26           C  
ATOM   3863  CB  LEU A 256     -30.524  -4.395  19.427  1.00 94.26           C  
ATOM   3864  HB2 LEU A 256     -30.140  -3.691  18.689  1.00 94.26           H  
ATOM   3865  HB3 LEU A 256     -29.712  -5.066  19.707  1.00 94.26           H  
ATOM   3866  O   LEU A 256     -32.694  -3.462  17.482  1.00 94.26           O  
ATOM   3867  CG  LEU A 256     -30.974  -3.612  20.675  1.00 94.26           C  
ATOM   3868  HG  LEU A 256     -31.777  -2.930  20.398  1.00 94.26           H  
ATOM   3869  CD1 LEU A 256     -31.467  -4.522  21.806  1.00 94.26           C  
ATOM   3870 HD11 LEU A 256     -32.402  -5.008  21.525  1.00 94.26           H  
ATOM   3871 HD12 LEU A 256     -31.664  -3.915  22.690  1.00 94.26           H  
ATOM   3872 HD13 LEU A 256     -30.710  -5.267  22.048  1.00 94.26           H  
ATOM   3873  CD2 LEU A 256     -29.808  -2.788  21.205  1.00 94.26           C  
ATOM   3874 HD21 LEU A 256     -28.996  -3.438  21.532  1.00 94.26           H  
ATOM   3875 HD22 LEU A 256     -29.439  -2.120  20.427  1.00 94.26           H  
ATOM   3876 HD23 LEU A 256     -30.153  -2.181  22.042  1.00 94.26           H  
ATOM   3877  N   TRP A 257     -34.019  -4.677  18.838  1.00 95.75           N  
ATOM   3878  H   TRP A 257     -34.056  -5.428  19.512  1.00 95.75           H  
ATOM   3879  CA  TRP A 257     -35.234  -3.890  18.660  1.00 95.75           C  
ATOM   3880  HA  TRP A 257     -35.089  -3.152  17.870  1.00 95.75           H  
ATOM   3881  C   TRP A 257     -35.536  -3.148  19.952  1.00 95.75           C  
ATOM   3882  CB  TRP A 257     -36.399  -4.791  18.256  1.00 95.75           C  
ATOM   3883  HB2 TRP A 257     -37.322  -4.216  18.334  1.00 95.75           H  
ATOM   3884  HB3 TRP A 257     -36.466  -5.626  18.953  1.00 95.75           H  
ATOM   3885  O   TRP A 257     -35.557  -3.755  21.024  1.00 95.75           O  
ATOM   3886  CG  TRP A 257     -36.322  -5.330  16.867  1.00 95.75           C  
ATOM   3887  CD1 TRP A 257     -35.622  -6.419  16.483  1.00 95.75           C  
ATOM   3888  HD1 TRP A 257     -35.029  -7.030  17.147  1.00 95.75           H  
ATOM   3889  CD2 TRP A 257     -36.970  -4.818  15.666  1.00 95.75           C  
ATOM   3890  CE2 TRP A 257     -36.640  -5.681  14.579  1.00 95.75           C  
ATOM   3891  CE3 TRP A 257     -37.803  -3.714  15.388  1.00 95.75           C  
ATOM   3892  HE3 TRP A 257     -38.059  -3.029  16.183  1.00 95.75           H  
ATOM   3893  NE1 TRP A 257     -35.801  -6.628  15.131  1.00 95.75           N  
ATOM   3894  HE1 TRP A 257     -35.403  -7.419  14.645  1.00 95.75           H  
ATOM   3895  CH2 TRP A 257     -37.987  -4.381  13.045  1.00 95.75           C  
ATOM   3896  HH2 TRP A 257     -38.398  -4.210  12.061  1.00 95.75           H  
ATOM   3897  CZ2 TRP A 257     -37.146  -5.482  13.285  1.00 95.75           C  
ATOM   3898  HZ2 TRP A 257     -36.900  -6.166  12.486  1.00 95.75           H  
ATOM   3899  CZ3 TRP A 257     -38.308  -3.497  14.093  1.00 95.75           C  
ATOM   3900  HZ3 TRP A 257     -38.957  -2.654  13.909  1.00 95.75           H  
ATOM   3901  N   CYS A 258     -35.802  -1.856  19.834  1.00 96.65           N  
ATOM   3902  H   CYS A 258     -35.804  -1.443  18.912  1.00 96.65           H  
ATOM   3903  CA  CYS A 258     -36.049  -0.962  20.951  1.00 96.65           C  
ATOM   3904  HA  CYS A 258     -35.939  -1.516  21.883  1.00 96.65           H  
ATOM   3905  C   CYS A 258     -37.468  -0.415  20.874  1.00 96.65           C  
ATOM   3906  CB  CYS A 258     -35.000   0.143  20.935  1.00 96.65           C  
ATOM   3907  HB2 CYS A 258     -35.078   0.690  19.996  1.00 96.65           H  
ATOM   3908  HB3 CYS A 258     -35.196   0.836  21.753  1.00 96.65           H  
ATOM   3909  O   CYS A 258     -37.906   0.026  19.816  1.00 96.65           O  
ATOM   3910  SG  CYS A 258     -33.321  -0.505  21.111  1.00 96.65           S  
ATOM   3911  N   ALA A 259     -38.189  -0.469  21.982  1.00 96.38           N  
ATOM   3912  H   ALA A 259     -37.730  -0.772  22.830  1.00 96.38           H  
ATOM   3913  CA  ALA A 259     -39.580  -0.091  22.099  1.00 96.38           C  
ATOM   3914  HA  ALA A 259     -39.988   0.067  21.100  1.00 96.38           H  
ATOM   3915  C   ALA A 259     -39.740   1.199  22.899  1.00 96.38           C  
ATOM   3916  CB  ALA A 259     -40.352  -1.244  22.740  1.00 96.38           C  
ATOM   3917  HB1 ALA A 259     -39.939  -1.473  23.722  1.00 96.38           H  
ATOM   3918  HB2 ALA A 259     -40.287  -2.127  22.104  1.00 96.38           H  
ATOM   3919  HB3 ALA A 259     -41.399  -0.964  22.852  1.00 96.38           H  
ATOM   3920  O   ALA A 259     -39.129   1.362  23.954  1.00 96.38           O  
ATOM   3921  N   VAL A 260     -40.635   2.063  22.433  1.00 96.17           N  
ATOM   3922  H   VAL A 260     -41.069   1.858  21.544  1.00 96.17           H  
ATOM   3923  CA  VAL A 260     -41.170   3.196  23.193  1.00 96.17           C  
ATOM   3924  HA  VAL A 260     -40.839   3.112  24.229  1.00 96.17           H  
ATOM   3925  C   VAL A 260     -42.693   3.117  23.181  1.00 96.17           C  
ATOM   3926  CB  VAL A 260     -40.629   4.534  22.655  1.00 96.17           C  
ATOM   3927  HB  VAL A 260     -39.541   4.478  22.678  1.00 96.17           H  
ATOM   3928  O   VAL A 260     -43.294   2.705  22.185  1.00 96.17           O  
ATOM   3929  CG1 VAL A 260     -41.073   4.823  21.212  1.00 96.17           C  
ATOM   3930 HG11 VAL A 260     -40.617   5.753  20.872  1.00 96.17           H  
ATOM   3931 HG12 VAL A 260     -40.742   4.018  20.556  1.00 96.17           H  
ATOM   3932 HG13 VAL A 260     -42.158   4.906  21.150  1.00 96.17           H  
ATOM   3933  CG2 VAL A 260     -41.026   5.715  23.546  1.00 96.17           C  
ATOM   3934 HG21 VAL A 260     -40.512   6.612  23.201  1.00 96.17           H  
ATOM   3935 HG22 VAL A 260     -40.706   5.522  24.570  1.00 96.17           H  
ATOM   3936 HG23 VAL A 260     -42.102   5.886  23.522  1.00 96.17           H  
ATOM   3937  N   VAL A 261     -43.336   3.504  24.281  1.00 93.39           N  
ATOM   3938  H   VAL A 261     -42.796   3.854  25.059  1.00 93.39           H  
ATOM   3939  CA  VAL A 261     -44.799   3.606  24.348  1.00 93.39           C  
ATOM   3940  HA  VAL A 261     -45.240   2.966  23.584  1.00 93.39           H  
ATOM   3941  C   VAL A 261     -45.198   5.045  24.042  1.00 93.39           C  
ATOM   3942  CB  VAL A 261     -45.348   3.119  25.702  1.00 93.39           C  
ATOM   3943  HB  VAL A 261     -44.943   3.733  26.506  1.00 93.39           H  
ATOM   3944  O   VAL A 261     -44.911   5.953  24.819  1.00 93.39           O  
ATOM   3945  CG1 VAL A 261     -46.881   3.205  25.732  1.00 93.39           C  
ATOM   3946 HG11 VAL A 261     -47.306   2.628  24.911  1.00 93.39           H  
ATOM   3947 HG12 VAL A 261     -47.200   4.244  25.653  1.00 93.39           H  
ATOM   3948 HG13 VAL A 261     -47.252   2.807  26.677  1.00 93.39           H  
ATOM   3949  CG2 VAL A 261     -44.956   1.656  25.955  1.00 93.39           C  
ATOM   3950 HG21 VAL A 261     -45.324   1.022  25.149  1.00 93.39           H  
ATOM   3951 HG22 VAL A 261     -43.872   1.561  26.020  1.00 93.39           H  
ATOM   3952 HG23 VAL A 261     -45.381   1.318  26.900  1.00 93.39           H  
ATOM   3953  N   ARG A 262     -45.877   5.265  22.913  1.00 90.44           N  
ATOM   3954  H   ARG A 262     -46.114   4.465  22.343  1.00 90.44           H  
ATOM   3955  CA  ARG A 262     -46.448   6.566  22.533  1.00 90.44           C  
ATOM   3956  HA  ARG A 262     -46.184   7.313  23.281  1.00 90.44           H  
ATOM   3957  C   ARG A 262     -47.964   6.452  22.504  1.00 90.44           C  
ATOM   3958  CB  ARG A 262     -45.900   7.032  21.175  1.00 90.44           C  
ATOM   3959  HB2 ARG A 262     -46.461   7.913  20.863  1.00 90.44           H  
ATOM   3960  HB3 ARG A 262     -46.051   6.250  20.430  1.00 90.44           H  
ATOM   3961  O   ARG A 262     -48.497   5.596  21.810  1.00 90.44           O  
ATOM   3962  CG  ARG A 262     -44.410   7.398  21.243  1.00 90.44           C  
ATOM   3963  HG2 ARG A 262     -43.822   6.501  21.436  1.00 90.44           H  
ATOM   3964  HG3 ARG A 262     -44.251   8.106  22.057  1.00 90.44           H  
ATOM   3965  CD  ARG A 262     -43.954   8.041  19.927  1.00 90.44           C  
ATOM   3966  HD2 ARG A 262     -44.089   7.322  19.119  1.00 90.44           H  
ATOM   3967  HD3 ARG A 262     -44.578   8.913  19.732  1.00 90.44           H  
ATOM   3968  NE  ARG A 262     -42.537   8.452  19.989  1.00 90.44           N  
ATOM   3969  HE  ARG A 262     -41.994   8.105  20.766  1.00 90.44           H  
ATOM   3970  NH1 ARG A 262     -42.489   9.719  18.070  1.00 90.44           N  
ATOM   3971 HH11 ARG A 262     -43.459   9.496  17.902  1.00 90.44           H  
ATOM   3972 HH12 ARG A 262     -41.974  10.306  17.429  1.00 90.44           H  
ATOM   3973  NH2 ARG A 262     -40.645   9.518  19.314  1.00 90.44           N  
ATOM   3974 HH21 ARG A 262     -40.145  10.114  18.669  1.00 90.44           H  
ATOM   3975 HH22 ARG A 262     -40.159   9.175  20.130  1.00 90.44           H  
ATOM   3976  CZ  ARG A 262     -41.900   9.225  19.125  1.00 90.44           C  
ATOM   3977  N   GLN A 263     -48.658   7.299  23.268  1.00 90.11           N  
ATOM   3978  H   GLN A 263     -48.146   7.974  23.817  1.00 90.11           H  
ATOM   3979  CA  GLN A 263     -50.131   7.321  23.323  1.00 90.11           C  
ATOM   3980  HA  GLN A 263     -50.419   7.938  24.174  1.00 90.11           H  
ATOM   3981  C   GLN A 263     -50.758   5.931  23.588  1.00 90.11           C  
ATOM   3982  CB  GLN A 263     -50.696   7.999  22.058  1.00 90.11           C  
ATOM   3983  HB2 GLN A 263     -51.784   8.006  22.115  1.00 90.11           H  
ATOM   3984  HB3 GLN A 263     -50.408   7.418  21.182  1.00 90.11           H  
ATOM   3985  O   GLN A 263     -51.779   5.572  23.013  1.00 90.11           O  
ATOM   3986  CG  GLN A 263     -50.226   9.453  21.887  1.00 90.11           C  
ATOM   3987  HG2 GLN A 263     -50.556  10.034  22.748  1.00 90.11           H  
ATOM   3988  HG3 GLN A 263     -49.138   9.496  21.835  1.00 90.11           H  
ATOM   3989  CD  GLN A 263     -50.776  10.088  20.613  1.00 90.11           C  
ATOM   3990  NE2 GLN A 263     -51.062  11.371  20.617  1.00 90.11           N  
ATOM   3991 HE21 GLN A 263     -51.435  11.730  19.750  1.00 90.11           H  
ATOM   3992 HE22 GLN A 263     -50.969  11.932  21.451  1.00 90.11           H  
ATOM   3993  OE1 GLN A 263     -50.931   9.462  19.583  1.00 90.11           O  
ATOM   3994  N   GLY A 264     -50.119   5.118  24.437  1.00 89.93           N  
ATOM   3995  H   GLY A 264     -49.271   5.452  24.874  1.00 89.93           H  
ATOM   3996  CA  GLY A 264     -50.573   3.760  24.765  1.00 89.93           C  
ATOM   3997  HA2 GLY A 264     -50.124   3.455  25.711  1.00 89.93           H  
ATOM   3998  HA3 GLY A 264     -51.655   3.770  24.894  1.00 89.93           H  
ATOM   3999  C   GLY A 264     -50.242   2.681  23.724  1.00 89.93           C  
ATOM   4000  O   GLY A 264     -50.435   1.502  24.008  1.00 89.93           O  
ATOM   4001  N   GLN A 265     -49.701   3.038  22.556  1.00 92.59           N  
ATOM   4002  H   GLN A 265     -49.555   4.018  22.360  1.00 92.59           H  
ATOM   4003  CA  GLN A 265     -49.236   2.084  21.549  1.00 92.59           C  
ATOM   4004  HA  GLN A 265     -49.705   1.118  21.732  1.00 92.59           H  
ATOM   4005  C   GLN A 265     -47.719   1.878  21.648  1.00 92.59           C  
ATOM   4006  CB  GLN A 265     -49.666   2.535  20.147  1.00 92.59           C  
ATOM   4007  HB2 GLN A 265     -49.203   1.877  19.411  1.00 92.59           H  
ATOM   4008  HB3 GLN A 265     -49.319   3.553  19.966  1.00 92.59           H  
ATOM   4009  O   GLN A 265     -46.944   2.833  21.729  1.00 92.59           O  
ATOM   4010  CG  GLN A 265     -51.193   2.465  19.974  1.00 92.59           C  
ATOM   4011  HG2 GLN A 265     -51.533   1.464  20.236  1.00 92.59           H  
ATOM   4012  HG3 GLN A 265     -51.675   3.177  20.643  1.00 92.59           H  
ATOM   4013  CD  GLN A 265     -51.634   2.777  18.546  1.00 92.59           C  
ATOM   4014  NE2 GLN A 265     -52.698   2.170  18.068  1.00 92.59           N  
ATOM   4015 HE21 GLN A 265     -52.959   2.435  17.129  1.00 92.59           H  
ATOM   4016 HE22 GLN A 265     -53.248   1.550  18.645  1.00 92.59           H  
ATOM   4017  OE1 GLN A 265     -51.037   3.555  17.826  1.00 92.59           O  
ATOM   4018  N   MET A 266     -47.289   0.614  21.643  1.00 93.32           N  
ATOM   4019  H   MET A 266     -47.970  -0.126  21.555  1.00 93.32           H  
ATOM   4020  CA  MET A 266     -45.873   0.248  21.628  1.00 93.32           C  
ATOM   4021  HA  MET A 266     -45.316   0.962  22.234  1.00 93.32           H  
ATOM   4022  C   MET A 266     -45.338   0.305  20.196  1.00 93.32           C  
ATOM   4023  CB  MET A 266     -45.685  -1.144  22.249  1.00 93.32           C  
ATOM   4024  HB2 MET A 266     -46.202  -1.887  21.641  1.00 93.32           H  
ATOM   4025  HB3 MET A 266     -46.121  -1.149  23.248  1.00 93.32           H  
ATOM   4026  O   MET A 266     -45.821  -0.411  19.321  1.00 93.32           O  
ATOM   4027  CG  MET A 266     -44.203  -1.519  22.366  1.00 93.32           C  
ATOM   4028  HG2 MET A 266     -43.749  -1.535  21.375  1.00 93.32           H  
ATOM   4029  HG3 MET A 266     -43.708  -0.744  22.952  1.00 93.32           H  
ATOM   4030  SD  MET A 266     -43.880  -3.115  23.168  1.00 93.32           S  
ATOM   4031  CE  MET A 266     -44.441  -4.259  21.877  1.00 93.32           C  
ATOM   4032  HE1 MET A 266     -43.891  -4.071  20.955  1.00 93.32           H  
ATOM   4033  HE2 MET A 266     -44.262  -5.285  22.198  1.00 93.32           H  
ATOM   4034  HE3 MET A 266     -45.507  -4.121  21.697  1.00 93.32           H  
ATOM   4035  N   VAL A 267     -44.314   1.124  19.972  1.00 94.37           N  
ATOM   4036  H   VAL A 267     -43.975   1.691  20.736  1.00 94.37           H  
ATOM   4037  CA  VAL A 267     -43.620   1.238  18.685  1.00 94.37           C  
ATOM   4038  HA  VAL A 267     -44.150   0.658  17.930  1.00 94.37           H  
ATOM   4039  C   VAL A 267     -42.220   0.667  18.841  1.00 94.37           C  
ATOM   4040  CB  VAL A 267     -43.577   2.700  18.203  1.00 94.37           C  
ATOM   4041  HB  VAL A 267     -43.028   3.307  18.923  1.00 94.37           H  
ATOM   4042  O   VAL A 267     -41.457   1.152  19.673  1.00 94.37           O  
ATOM   4043  CG1 VAL A 267     -42.878   2.808  16.840  1.00 94.37           C  
ATOM   4044 HG11 VAL A 267     -43.384   2.180  16.106  1.00 94.37           H  
ATOM   4045 HG12 VAL A 267     -42.898   3.842  16.496  1.00 94.37           H  
ATOM   4046 HG13 VAL A 267     -41.835   2.502  16.922  1.00 94.37           H  
ATOM   4047  CG2 VAL A 267     -44.991   3.281  18.063  1.00 94.37           C  
ATOM   4048 HG21 VAL A 267     -44.941   4.298  17.674  1.00 94.37           H  
ATOM   4049 HG22 VAL A 267     -45.482   3.314  19.036  1.00 94.37           H  
ATOM   4050 HG23 VAL A 267     -45.585   2.666  17.387  1.00 94.37           H  
ATOM   4051  N   CYS A 268     -41.879  -0.347  18.042  1.00 95.35           N  
ATOM   4052  H   CYS A 268     -42.555  -0.692  17.375  1.00 95.35           H  
ATOM   4053  CA  CYS A 268     -40.540  -0.934  18.025  1.00 95.35           C  
ATOM   4054  HA  CYS A 268     -40.018  -0.613  18.927  1.00 95.35           H  
ATOM   4055  C   CYS A 268     -39.725  -0.433  16.825  1.00 95.35           C  
ATOM   4056  CB  CYS A 268     -40.604  -2.466  18.105  1.00 95.35           C  
ATOM   4057  HB2 CYS A 268     -39.586  -2.847  18.026  1.00 95.35           H  
ATOM   4058  HB3 CYS A 268     -41.177  -2.856  17.264  1.00 95.35           H  
ATOM   4059  O   CYS A 268     -40.152  -0.546  15.677  1.00 95.35           O  
ATOM   4060  SG  CYS A 268     -41.308  -3.092  19.659  1.00 95.35           S  
ATOM   4061  N   LEU A 269     -38.527   0.081  17.101  1.00 94.35           N  
ATOM   4062  H   LEU A 269     -38.261   0.129  18.074  1.00 94.35           H  
ATOM   4063  CA  LEU A 269     -37.547   0.581  16.140  1.00 94.35           C  
ATOM   4064  HA  LEU A 269     -37.959   0.522  15.132  1.00 94.35           H  
ATOM   4065  C   LEU A 269     -36.281  -0.280  16.181  1.00 94.35           C  
ATOM   4066  CB  LEU A 269     -37.214   2.052  16.459  1.00 94.35           C  
ATOM   4067  HB2 LEU A 269     -36.489   2.413  15.729  1.00 94.35           H  
ATOM   4068  HB3 LEU A 269     -36.738   2.089  17.439  1.00 94.35           H  
ATOM   4069  O   LEU A 269     -35.983  -0.932  17.180  1.00 94.35           O  
ATOM   4070  CG  LEU A 269     -38.415   3.016  16.472  1.00 94.35           C  
ATOM   4071  HG  LEU A 269     -39.123   2.710  17.243  1.00 94.35           H  
ATOM   4072  CD1 LEU A 269     -37.928   4.425  16.804  1.00 94.35           C  
ATOM   4073 HD11 LEU A 269     -37.302   4.809  15.999  1.00 94.35           H  
ATOM   4074 HD12 LEU A 269     -37.338   4.413  17.721  1.00 94.35           H  
ATOM   4075 HD13 LEU A 269     -38.779   5.090  16.947  1.00 94.35           H  
ATOM   4076  CD2 LEU A 269     -39.138   3.068  15.124  1.00 94.35           C  
ATOM   4077 HD21 LEU A 269     -39.595   2.102  14.906  1.00 94.35           H  
ATOM   4078 HD22 LEU A 269     -38.439   3.331  14.331  1.00 94.35           H  
ATOM   4079 HD23 LEU A 269     -39.930   3.816  15.164  1.00 94.35           H  
ATOM   4080  N   THR A 270     -35.508  -0.290  15.098  1.00 92.07           N  
ATOM   4081  H   THR A 270     -35.766   0.272  14.300  1.00 92.07           H  
ATOM   4082  CA  THR A 270     -34.220  -0.992  15.057  1.00 92.07           C  
ATOM   4083  HA  THR A 270     -33.760  -0.927  16.042  1.00 92.07           H  
ATOM   4084  C   THR A 270     -33.274  -0.345  14.054  1.00 92.07           C  
ATOM   4085  CB  THR A 270     -34.408  -2.485  14.729  1.00 92.07           C  
ATOM   4086  HB  THR A 270     -35.095  -2.919  15.456  1.00 92.07           H  
ATOM   4087  O   THR A 270     -33.703   0.103  12.991  1.00 92.07           O  
ATOM   4088  CG2 THR A 270     -34.939  -2.756  13.320  1.00 92.07           C  
ATOM   4089 HG21 THR A 270     -35.036  -3.832  13.177  1.00 92.07           H  
ATOM   4090 HG22 THR A 270     -34.255  -2.372  12.563  1.00 92.07           H  
ATOM   4091 HG23 THR A 270     -35.914  -2.285  13.196  1.00 92.07           H  
ATOM   4092  OG1 THR A 270     -33.173  -3.160  14.832  1.00 92.07           O  
ATOM   4093  HG1 THR A 270     -33.010  -3.293  15.769  1.00 92.07           H  
ATOM   4094  N   LYS A 271     -31.971  -0.382  14.355  1.00 88.22           N  
ATOM   4095  H   LYS A 271     -31.706  -0.723  15.268  1.00 88.22           H  
ATOM   4096  CA  LYS A 271     -30.895  -0.119  13.384  1.00 88.22           C  
ATOM   4097  HA  LYS A 271     -31.282   0.536  12.603  1.00 88.22           H  
ATOM   4098  C   LYS A 271     -30.450  -1.380  12.631  1.00 88.22           C  
ATOM   4099  CB  LYS A 271     -29.727   0.627  14.056  1.00 88.22           C  
ATOM   4100  HB2 LYS A 271     -28.902   0.703  13.348  1.00 88.22           H  
ATOM   4101  HB3 LYS A 271     -29.379   0.083  14.933  1.00 88.22           H  
ATOM   4102  O   LYS A 271     -29.439  -1.366  11.945  1.00 88.22           O  
ATOM   4103  CG  LYS A 271     -30.151   2.050  14.448  1.00 88.22           C  
ATOM   4104  HG2 LYS A 271     -30.672   2.502  13.603  1.00 88.22           H  
ATOM   4105  HG3 LYS A 271     -30.834   2.009  15.296  1.00 88.22           H  
ATOM   4106  CD  LYS A 271     -28.957   2.939  14.807  1.00 88.22           C  
ATOM   4107  HD2 LYS A 271     -28.513   2.616  15.748  1.00 88.22           H  
ATOM   4108  HD3 LYS A 271     -28.201   2.884  14.022  1.00 88.22           H  
ATOM   4109  CE  LYS A 271     -29.456   4.383  14.913  1.00 88.22           C  
ATOM   4110  HE2 LYS A 271     -29.896   4.667  13.956  1.00 88.22           H  
ATOM   4111  HE3 LYS A 271     -30.226   4.453  15.681  1.00 88.22           H  
ATOM   4112  NZ  LYS A 271     -28.357   5.313  15.225  1.00 88.22           N  
ATOM   4113  HZ1 LYS A 271     -28.582   6.282  15.054  1.00 88.22           H  
ATOM   4114  HZ2 LYS A 271     -28.038   5.222  16.179  1.00 88.22           H  
ATOM   4115  HZ3 LYS A 271     -27.518   5.106  14.702  1.00 88.22           H  
ATOM   4116  N   LYS A 272     -31.203  -2.484  12.757  1.00 87.41           N  
ATOM   4117  H   LYS A 272     -31.993  -2.421  13.383  1.00 87.41           H  
ATOM   4118  CA  LYS A 272     -30.955  -3.791  12.115  1.00 87.41           C  
ATOM   4119  HA  LYS A 272     -31.715  -4.476  12.492  1.00 87.41           H  
ATOM   4120  C   LYS A 272     -29.612  -4.449  12.481  1.00 87.41           C  
ATOM   4121  CB  LYS A 272     -31.133  -3.680  10.592  1.00 87.41           C  
ATOM   4122  HB2 LYS A 272     -30.990  -4.668  10.154  1.00 87.41           H  
ATOM   4123  HB3 LYS A 272     -30.355  -3.020  10.208  1.00 87.41           H  
ATOM   4124  O   LYS A 272     -29.207  -5.411  11.828  1.00 87.41           O  
ATOM   4125  CG  LYS A 272     -32.492  -3.149  10.121  1.00 87.41           C  
ATOM   4126  HG2 LYS A 272     -33.281  -3.822  10.459  1.00 87.41           H  
ATOM   4127  HG3 LYS A 272     -32.667  -2.155  10.532  1.00 87.41           H  
ATOM   4128  CD  LYS A 272     -32.502  -3.064   8.588  1.00 87.41           C  
ATOM   4129  HD2 LYS A 272     -32.317  -4.053   8.169  1.00 87.41           H  
ATOM   4130  HD3 LYS A 272     -31.704  -2.392   8.270  1.00 87.41           H  
ATOM   4131  CE  LYS A 272     -33.852  -2.530   8.098  1.00 87.41           C  
ATOM   4132  HE2 LYS A 272     -34.031  -1.568   8.577  1.00 87.41           H  
ATOM   4133  HE3 LYS A 272     -34.639  -3.212   8.419  1.00 87.41           H  
ATOM   4134  NZ  LYS A 272     -33.874  -2.369   6.622  1.00 87.41           N  
ATOM   4135  HZ1 LYS A 272     -33.165  -1.707   6.340  1.00 87.41           H  
ATOM   4136  HZ2 LYS A 272     -33.702  -3.248   6.155  1.00 87.41           H  
ATOM   4137  HZ3 LYS A 272     -34.767  -2.003   6.320  1.00 87.41           H  
ATOM   4138  N   LEU A 273     -28.964  -3.986  13.549  1.00 89.16           N  
ATOM   4139  H   LEU A 273     -29.369  -3.204  14.043  1.00 89.16           H  
ATOM   4140  CA  LEU A 273     -27.723  -4.537  14.092  1.00 89.16           C  
ATOM   4141  HA  LEU A 273     -27.288  -5.206  13.350  1.00 89.16           H  
ATOM   4142  C   LEU A 273     -27.996  -5.367  15.362  1.00 89.16           C  
ATOM   4143  CB  LEU A 273     -26.735  -3.385  14.351  1.00 89.16           C  
ATOM   4144  HB2 LEU A 273     -25.874  -3.768  14.899  1.00 89.16           H  
ATOM   4145  HB3 LEU A 273     -27.228  -2.649  14.986  1.00 89.16           H  
ATOM   4146  O   LEU A 273     -28.976  -5.103  16.063  1.00 89.16           O  
ATOM   4147  CG  LEU A 273     -26.226  -2.682  13.078  1.00 89.16           C  
ATOM   4148  HG  LEU A 273     -27.073  -2.361  12.470  1.00 89.16           H  
ATOM   4149  CD1 LEU A 273     -25.416  -1.446  13.457  1.00 89.16           C  
ATOM   4150 HD11 LEU A 273     -25.122  -0.908  12.556  1.00 89.16           H  
ATOM   4151 HD12 LEU A 273     -24.523  -1.727  14.015  1.00 89.16           H  
ATOM   4152 HD13 LEU A 273     -26.028  -0.776  14.061  1.00 89.16           H  
ATOM   4153  CD2 LEU A 273     -25.338  -3.601  12.233  1.00 89.16           C  
ATOM   4154 HD21 LEU A 273     -24.945  -3.035  11.388  1.00 89.16           H  
ATOM   4155 HD22 LEU A 273     -24.506  -3.970  12.832  1.00 89.16           H  
ATOM   4156 HD23 LEU A 273     -25.922  -4.434  11.842  1.00 89.16           H  
ATOM   4157  N   PRO A 274     -27.179  -6.396  15.648  1.00 91.95           N  
ATOM   4158  CA  PRO A 274     -27.324  -7.233  16.840  1.00 91.95           C  
ATOM   4159  HA  PRO A 274     -28.355  -7.562  16.966  1.00 91.95           H  
ATOM   4160  C   PRO A 274     -26.867  -6.507  18.108  1.00 91.95           C  
ATOM   4161  CB  PRO A 274     -26.428  -8.441  16.567  1.00 91.95           C  
ATOM   4162  HB2 PRO A 274     -26.979  -9.173  15.977  1.00 91.95           H  
ATOM   4163  HB3 PRO A 274     -26.042  -8.886  17.483  1.00 91.95           H  
ATOM   4164  O   PRO A 274     -25.951  -5.692  18.045  1.00 91.95           O  
ATOM   4165  CG  PRO A 274     -25.305  -7.872  15.705  1.00 91.95           C  
ATOM   4166  HG2 PRO A 274     -24.569  -7.373  16.335  1.00 91.95           H  
ATOM   4167  HG3 PRO A 274     -24.833  -8.642  15.094  1.00 91.95           H  
ATOM   4168  CD  PRO A 274     -26.040  -6.844  14.851  1.00 91.95           C  
ATOM   4169  HD2 PRO A 274     -26.404  -7.319  13.940  1.00 91.95           H  
ATOM   4170  HD3 PRO A 274     -25.371  -6.019  14.606  1.00 91.95           H  
ATOM   4171  N   ALA A 275     -27.415  -6.864  19.271  1.00 94.09           N  
ATOM   4172  H   ALA A 275     -28.163  -7.543  19.287  1.00 94.09           H  
ATOM   4173  CA  ALA A 275     -26.871  -6.414  20.550  1.00 94.09           C  
ATOM   4174  HA  ALA A 275     -26.926  -5.325  20.575  1.00 94.09           H  
ATOM   4175  C   ALA A 275     -25.394  -6.819  20.700  1.00 94.09           C  
ATOM   4176  CB  ALA A 275     -27.719  -6.966  21.700  1.00 94.09           C  
ATOM   4177  HB1 ALA A 275     -27.345  -6.568  22.644  1.00 94.09           H  
ATOM   4178  HB2 ALA A 275     -27.662  -8.054  21.718  1.00 94.09           H  
ATOM   4179  HB3 ALA A 275     -28.756  -6.656  21.573  1.00 94.09           H  
ATOM   4180  O   ALA A 275     -24.955  -7.862  20.196  1.00 94.09           O  
ATOM   4181  N   VAL A 276     -24.621  -5.994  21.407  1.00 94.21           N  
ATOM   4182  H   VAL A 276     -25.041  -5.161  21.793  1.00 94.21           H  
ATOM   4183  CA  VAL A 276     -23.177  -6.214  21.564  1.00 94.21           C  
ATOM   4184  HA  VAL A 276     -22.769  -6.338  20.561  1.00 94.21           H  
ATOM   4185  C   VAL A 276     -22.856  -7.508  22.322  1.00 94.21           C  
ATOM   4186  CB  VAL A 276     -22.462  -5.005  22.191  1.00 94.21           C  
ATOM   4187  HB  VAL A 276     -21.405  -5.255  22.283  1.00 94.21           H  
ATOM   4188  O   VAL A 276     -23.658  -8.069  23.073  1.00 94.21           O  
ATOM   4189  CG1 VAL A 276     -22.558  -3.768  21.293  1.00 94.21           C  
ATOM   4190 HG11 VAL A 276     -22.198  -4.000  20.291  1.00 94.21           H  
ATOM   4191 HG12 VAL A 276     -21.942  -2.971  21.709  1.00 94.21           H  
ATOM   4192 HG13 VAL A 276     -23.590  -3.421  21.228  1.00 94.21           H  
ATOM   4193  CG2 VAL A 276     -22.997  -4.671  23.581  1.00 94.21           C  
ATOM   4194 HG21 VAL A 276     -23.011  -5.566  24.203  1.00 94.21           H  
ATOM   4195 HG22 VAL A 276     -24.013  -4.286  23.497  1.00 94.21           H  
ATOM   4196 HG23 VAL A 276     -22.390  -3.901  24.057  1.00 94.21           H  
ATOM   4197  N   GLU A 277     -21.640  -8.018  22.127  1.00 92.47           N  
ATOM   4198  H   GLU A 277     -21.000  -7.542  21.508  1.00 92.47           H  
ATOM   4199  CA  GLU A 277     -21.216  -9.248  22.794  1.00 92.47           C  
ATOM   4200  HA  GLU A 277     -21.916 -10.032  22.507  1.00 92.47           H  
ATOM   4201  C   GLU A 277     -21.268  -9.111  24.319  1.00 92.47           C  
ATOM   4202  CB  GLU A 277     -19.811  -9.675  22.357  1.00 92.47           C  
ATOM   4203  HB2 GLU A 277     -19.095  -8.888  22.591  1.00 92.47           H  
ATOM   4204  HB3 GLU A 277     -19.540 -10.566  22.924  1.00 92.47           H  
ATOM   4205  O   GLU A 277     -20.902  -8.082  24.880  1.00 92.47           O  
ATOM   4206  CG  GLU A 277     -19.745 -10.007  20.861  1.00 92.47           C  
ATOM   4207  HG2 GLU A 277     -20.639 -10.568  20.588  1.00 92.47           H  
ATOM   4208  HG3 GLU A 277     -19.732  -9.082  20.285  1.00 92.47           H  
ATOM   4209  CD  GLU A 277     -18.509 -10.848  20.520  1.00 92.47           C  
ATOM   4210  OE1 GLU A 277     -18.673 -11.790  19.710  1.00 92.47           O  
ATOM   4211  OE2 GLU A 277     -17.425 -10.591  21.104  1.00 92.47           O  
ATOM   4212  N   GLY A 278     -21.689 -10.176  24.999  1.00 93.63           N  
ATOM   4213  H   GLY A 278     -21.997 -10.974  24.460  1.00 93.63           H  
ATOM   4214  CA  GLY A 278     -21.862 -10.219  26.448  1.00 93.63           C  
ATOM   4215  HA2 GLY A 278     -21.629 -11.224  26.802  1.00 93.63           H  
ATOM   4216  HA3 GLY A 278     -21.170  -9.519  26.916  1.00 93.63           H  
ATOM   4217  C   GLY A 278     -23.263  -9.856  26.936  1.00 93.63           C  
ATOM   4218  O   GLY A 278     -23.560 -10.147  28.094  1.00 93.63           O  
ATOM   4219  N   THR A 279     -24.129  -9.298  26.081  1.00 95.98           N  
ATOM   4220  H   THR A 279     -23.818  -9.023  25.160  1.00 95.98           H  
ATOM   4221  CA  THR A 279     -25.481  -8.879  26.477  1.00 95.98           C  
ATOM   4222  HA  THR A 279     -25.379  -8.160  27.290  1.00 95.98           H  
ATOM   4223  C   THR A 279     -26.314 -10.072  26.944  1.00 95.98           C  
ATOM   4224  CB  THR A 279     -26.193  -8.146  25.335  1.00 95.98           C  
ATOM   4225  HB  THR A 279     -26.212  -8.771  24.442  1.00 95.98           H  
ATOM   4226  O   THR A 279     -26.367 -11.083  26.237  1.00 95.98           O  
ATOM   4227  CG2 THR A 279     -27.612  -7.708  25.680  1.00 95.98           C  
ATOM   4228 HG21 THR A 279     -27.622  -7.167  26.627  1.00 95.98           H  
ATOM   4229 HG22 THR A 279     -27.986  -7.056  24.891  1.00 95.98           H  
ATOM   4230 HG23 THR A 279     -28.270  -8.575  25.745  1.00 95.98           H  
ATOM   4231  OG1 THR A 279     -25.483  -6.968  25.068  1.00 95.98           O  
ATOM   4232  HG1 THR A 279     -25.510  -6.403  25.844  1.00 95.98           H  
ATOM   4233  N   PRO A 280     -26.970 -10.003  28.117  1.00 95.75           N  
ATOM   4234  CA  PRO A 280     -27.879 -11.050  28.566  1.00 95.75           C  
ATOM   4235  HA  PRO A 280     -27.318 -11.980  28.658  1.00 95.75           H  
ATOM   4236  C   PRO A 280     -29.043 -11.241  27.585  1.00 95.75           C  
ATOM   4237  CB  PRO A 280     -28.364 -10.614  29.954  1.00 95.75           C  
ATOM   4238  HB2 PRO A 280     -29.303 -10.066  29.875  1.00 95.75           H  
ATOM   4239  HB3 PRO A 280     -28.480 -11.465  30.625  1.00 95.75           H  
ATOM   4240  O   PRO A 280     -29.765 -10.300  27.283  1.00 95.75           O  
ATOM   4241  CG  PRO A 280     -27.276  -9.656  30.438  1.00 95.75           C  
ATOM   4242  HG2 PRO A 280     -26.450 -10.222  30.867  1.00 95.75           H  
ATOM   4243  HG3 PRO A 280     -27.661  -8.930  31.153  1.00 95.75           H  
ATOM   4244  CD  PRO A 280     -26.818  -8.986  29.149  1.00 95.75           C  
ATOM   4245  HD2 PRO A 280     -27.457  -8.132  28.923  1.00 95.75           H  
ATOM   4246  HD3 PRO A 280     -25.782  -8.668  29.262  1.00 95.75           H  
ATOM   4247  N   CYS A 281     -29.246 -12.473  27.122  1.00 94.97           N  
ATOM   4248  H   CYS A 281     -28.573 -13.185  27.368  1.00 94.97           H  
ATOM   4249  CA  CYS A 281     -30.334 -12.840  26.199  1.00 94.97           C  
ATOM   4250  HA  CYS A 281     -30.959 -11.969  26.006  1.00 94.97           H  
ATOM   4251  C   CYS A 281     -31.264 -13.921  26.780  1.00 94.97           C  
ATOM   4252  CB  CYS A 281     -29.711 -13.261  24.870  1.00 94.97           C  
ATOM   4253  HB2 CYS A 281     -30.499 -13.472  24.147  1.00 94.97           H  
ATOM   4254  HB3 CYS A 281     -29.135 -12.414  24.497  1.00 94.97           H  
ATOM   4255  O   CYS A 281     -32.088 -14.505  26.085  1.00 94.97           O  
ATOM   4256  SG  CYS A 281     -28.612 -14.697  25.006  1.00 94.97           S  
ATOM   4257  N   GLY A 282     -31.095 -14.236  28.065  1.00 92.80           N  
ATOM   4258  H   GLY A 282     -30.389 -13.732  28.582  1.00 92.80           H  
ATOM   4259  CA  GLY A 282     -31.875 -15.235  28.786  1.00 92.80           C  
ATOM   4260  HA2 GLY A 282     -32.036 -16.106  28.151  1.00 92.80           H  
ATOM   4261  HA3 GLY A 282     -32.847 -14.810  29.038  1.00 92.80           H  
ATOM   4262  C   GLY A 282     -31.178 -15.683  30.069  1.00 92.80           C  
ATOM   4263  O   GLY A 282     -30.020 -15.338  30.329  1.00 92.80           O  
ATOM   4264  N   LYS A 283     -31.868 -16.486  30.886  1.00 92.87           N  
ATOM   4265  H   LYS A 283     -32.809 -16.742  30.623  1.00 92.87           H  
ATOM   4266  CA  LYS A 283     -31.315 -17.006  32.145  1.00 92.87           C  
ATOM   4267  HA  LYS A 283     -31.032 -16.152  32.760  1.00 92.87           H  
ATOM   4268  C   LYS A 283     -30.059 -17.841  31.864  1.00 92.87           C  
ATOM   4269  CB  LYS A 283     -32.399 -17.799  32.895  1.00 92.87           C  
ATOM   4270  HB2 LYS A 283     -33.304 -17.193  32.939  1.00 92.87           H  
ATOM   4271  HB3 LYS A 283     -32.627 -18.715  32.349  1.00 92.87           H  
ATOM   4272  O   LYS A 283     -30.129 -18.866  31.197  1.00 92.87           O  
ATOM   4273  CG  LYS A 283     -31.978 -18.147  34.333  1.00 92.87           C  
ATOM   4274  HG2 LYS A 283     -31.717 -17.229  34.860  1.00 92.87           H  
ATOM   4275  HG3 LYS A 283     -31.107 -18.801  34.311  1.00 92.87           H  
ATOM   4276  CD  LYS A 283     -33.119 -18.849  35.086  1.00 92.87           C  
ATOM   4277  HD2 LYS A 283     -33.364 -19.781  34.575  1.00 92.87           H  
ATOM   4278  HD3 LYS A 283     -33.998 -18.204  35.080  1.00 92.87           H  
ATOM   4279  CE  LYS A 283     -32.720 -19.148  36.539  1.00 92.87           C  
ATOM   4280  HE2 LYS A 283     -32.436 -18.213  37.020  1.00 92.87           H  
ATOM   4281  HE3 LYS A 283     -31.846 -19.800  36.535  1.00 92.87           H  
ATOM   4282  NZ  LYS A 283     -33.827 -19.788  37.300  1.00 92.87           N  
ATOM   4283  HZ1 LYS A 283     -34.099 -20.666  36.882  1.00 92.87           H  
ATOM   4284  HZ2 LYS A 283     -33.550 -19.970  38.254  1.00 92.87           H  
ATOM   4285  HZ3 LYS A 283     -34.639 -19.187  37.329  1.00 92.87           H  
ATOM   4286  N   GLY A 284     -28.905 -17.375  32.348  1.00 93.24           N  
ATOM   4287  H   GLY A 284     -28.928 -16.495  32.842  1.00 93.24           H  
ATOM   4288  CA  GLY A 284     -27.614 -18.037  32.121  1.00 93.24           C  
ATOM   4289  HA2 GLY A 284     -27.713 -19.096  32.359  1.00 93.24           H  
ATOM   4290  HA3 GLY A 284     -26.871 -17.609  32.794  1.00 93.24           H  
ATOM   4291  C   GLY A 284     -27.074 -17.939  30.687  1.00 93.24           C  
ATOM   4292  O   GLY A 284     -26.114 -18.634  30.369  1.00 93.24           O  
ATOM   4293  N   ARG A 285     -27.639 -17.082  29.824  1.00 95.58           N  
ATOM   4294  H   ARG A 285     -28.407 -16.507  30.139  1.00 95.58           H  
ATOM   4295  CA  ARG A 285     -27.247 -16.947  28.409  1.00 95.58           C  
ATOM   4296  HA  ARG A 285     -26.390 -17.591  28.212  1.00 95.58           H  
ATOM   4297  C   ARG A 285     -26.804 -15.527  28.058  1.00 95.58           C  
ATOM   4298  CB  ARG A 285     -28.395 -17.402  27.497  1.00 95.58           C  
ATOM   4299  HB2 ARG A 285     -29.276 -16.790  27.688  1.00 95.58           H  
ATOM   4300  HB3 ARG A 285     -28.084 -17.250  26.463  1.00 95.58           H  
ATOM   4301  O   ARG A 285     -27.270 -14.567  28.670  1.00 95.58           O  
ATOM   4302  CG  ARG A 285     -28.748 -18.885  27.670  1.00 95.58           C  
ATOM   4303  HG2 ARG A 285     -27.861 -19.486  27.464  1.00 95.58           H  
ATOM   4304  HG3 ARG A 285     -29.083 -19.081  28.689  1.00 95.58           H  
ATOM   4305  CD  ARG A 285     -29.855 -19.284  26.693  1.00 95.58           C  
ATOM   4306  HD2 ARG A 285     -30.776 -18.778  26.980  1.00 95.58           H  
ATOM   4307  HD3 ARG A 285     -29.574 -18.960  25.691  1.00 95.58           H  
ATOM   4308  NE  ARG A 285     -30.056 -20.746  26.685  1.00 95.58           N  
ATOM   4309  HE  ARG A 285     -29.432 -21.291  27.263  1.00 95.58           H  
ATOM   4310  NH1 ARG A 285     -31.895 -20.776  25.309  1.00 95.58           N  
ATOM   4311 HH11 ARG A 285     -31.869 -19.768  25.253  1.00 95.58           H  
ATOM   4312 HH12 ARG A 285     -32.613 -21.281  24.810  1.00 95.58           H  
ATOM   4313  NH2 ARG A 285     -31.038 -22.698  26.053  1.00 95.58           N  
ATOM   4314 HH21 ARG A 285     -30.399 -23.210  26.644  1.00 95.58           H  
ATOM   4315 HH22 ARG A 285     -31.780 -23.186  25.573  1.00 95.58           H  
ATOM   4316  CZ  ARG A 285     -30.992 -21.396  26.017  1.00 95.58           C  
ATOM   4317  N   ILE A 286     -25.895 -15.404  27.092  1.00 95.65           N  
ATOM   4318  H   ILE A 286     -25.616 -16.242  26.602  1.00 95.65           H  
ATOM   4319  CA  ILE A 286     -25.345 -14.134  26.591  1.00 95.65           C  
ATOM   4320  HA  ILE A 286     -26.059 -13.343  26.824  1.00 95.65           H  
ATOM   4321  C   ILE A 286     -25.189 -14.143  25.067  1.00 95.65           C  
ATOM   4322  CB  ILE A 286     -23.993 -13.778  27.254  1.00 95.65           C  
ATOM   4323  HB  ILE A 286     -23.589 -12.906  26.741  1.00 95.65           H  
ATOM   4324  O   ILE A 286     -25.012 -15.207  24.470  1.00 95.65           O  
ATOM   4325  CG1 ILE A 286     -22.954 -14.922  27.140  1.00 95.65           C  
ATOM   4326 HG12 ILE A 286     -23.298 -15.790  27.703  1.00 95.65           H  
ATOM   4327 HG13 ILE A 286     -22.868 -15.220  26.095  1.00 95.65           H  
ATOM   4328  CG2 ILE A 286     -24.240 -13.371  28.711  1.00 95.65           C  
ATOM   4329 HG21 ILE A 286     -24.637 -14.227  29.256  1.00 95.65           H  
ATOM   4330 HG22 ILE A 286     -24.967 -12.559  28.735  1.00 95.65           H  
ATOM   4331 HG23 ILE A 286     -23.322 -13.000  29.168  1.00 95.65           H  
ATOM   4332  CD1 ILE A 286     -21.549 -14.544  27.631  1.00 95.65           C  
ATOM   4333 HD11 ILE A 286     -20.875 -15.386  27.477  1.00 95.65           H  
ATOM   4334 HD12 ILE A 286     -21.561 -14.309  28.695  1.00 95.65           H  
ATOM   4335 HD13 ILE A 286     -21.181 -13.685  27.070  1.00 95.65           H  
ATOM   4336  N   CYS A 287     -25.210 -12.964  24.448  1.00 93.84           N  
ATOM   4337  H   CYS A 287     -25.465 -12.142  24.976  1.00 93.84           H  
ATOM   4338  CA  CYS A 287     -24.912 -12.792  23.029  1.00 93.84           C  
ATOM   4339  HA  CYS A 287     -25.447 -13.558  22.467  1.00 93.84           H  
ATOM   4340  C   CYS A 287     -23.413 -12.957  22.760  1.00 93.84           C  
ATOM   4341  CB  CYS A 287     -25.408 -11.421  22.548  1.00 93.84           C  
ATOM   4342  HB2 CYS A 287     -24.884 -10.631  23.087  1.00 93.84           H  
ATOM   4343  HB3 CYS A 287     -25.161 -11.309  21.492  1.00 93.84           H  
ATOM   4344  O   CYS A 287     -22.598 -12.249  23.348  1.00 93.84           O  
ATOM   4345  SG  CYS A 287     -27.187 -11.143  22.724  1.00 93.84           S  
ATOM   4346  N   LEU A 288     -23.036 -13.873  21.867  1.00 91.11           N  
ATOM   4347  H   LEU A 288     -23.752 -14.463  21.467  1.00 91.11           H  
ATOM   4348  CA  LEU A 288     -21.672 -14.025  21.343  1.00 91.11           C  
ATOM   4349  HA  LEU A 288     -21.122 -13.092  21.464  1.00 91.11           H  
ATOM   4350  C   LEU A 288     -21.766 -14.318  19.843  1.00 91.11           C  
ATOM   4351  CB  LEU A 288     -20.923 -15.158  22.081  1.00 91.11           C  
ATOM   4352  HB2 LEU A 288     -21.494 -16.078  21.951  1.00 91.11           H  
ATOM   4353  HB3 LEU A 288     -19.954 -15.303  21.603  1.00 91.11           H  
ATOM   4354  O   LEU A 288     -22.527 -15.202  19.449  1.00 91.11           O  
ATOM   4355  CG  LEU A 288     -20.696 -14.917  23.588  1.00 91.11           C  
ATOM   4356  HG  LEU A 288     -21.653 -14.708  24.067  1.00 91.11           H  
ATOM   4357  CD1 LEU A 288     -20.092 -16.136  24.293  1.00 91.11           C  
ATOM   4358 HD11 LEU A 288     -19.004 -16.098  24.239  1.00 91.11           H  
ATOM   4359 HD12 LEU A 288     -20.439 -17.059  23.828  1.00 91.11           H  
ATOM   4360 HD13 LEU A 288     -20.395 -16.130  25.340  1.00 91.11           H  
ATOM   4361  CD2 LEU A 288     -19.729 -13.759  23.846  1.00 91.11           C  
ATOM   4362 HD21 LEU A 288     -18.780 -13.933  23.339  1.00 91.11           H  
ATOM   4363 HD22 LEU A 288     -20.151 -12.827  23.471  1.00 91.11           H  
ATOM   4364 HD23 LEU A 288     -19.566 -13.653  24.919  1.00 91.11           H  
ATOM   4365  N   GLN A 289     -21.023 -13.581  19.008  1.00 86.63           N  
ATOM   4366  H   GLN A 289     -20.362 -12.919  19.387  1.00 86.63           H  
ATOM   4367  CA  GLN A 289     -21.052 -13.728  17.541  1.00 86.63           C  
ATOM   4368  HA  GLN A 289     -20.574 -12.841  17.125  1.00 86.63           H  
ATOM   4369  C   GLN A 289     -22.475 -13.753  16.940  1.00 86.63           C  
ATOM   4370  CB  GLN A 289     -20.211 -14.944  17.114  1.00 86.63           C  
ATOM   4371  HB2 GLN A 289     -20.258 -15.048  16.030  1.00 86.63           H  
ATOM   4372  HB3 GLN A 289     -20.619 -15.848  17.566  1.00 86.63           H  
ATOM   4373  O   GLN A 289     -22.792 -14.585  16.088  1.00 86.63           O  
ATOM   4374  CG  GLN A 289     -18.738 -14.791  17.507  1.00 86.63           C  
ATOM   4375  HG2 GLN A 289     -18.651 -14.665  18.586  1.00 86.63           H  
ATOM   4376  HG3 GLN A 289     -18.337 -13.896  17.030  1.00 86.63           H  
ATOM   4377  CD  GLN A 289     -17.879 -15.984  17.105  1.00 86.63           C  
ATOM   4378  NE2 GLN A 289     -16.582 -15.865  17.273  1.00 86.63           N  
ATOM   4379 HE21 GLN A 289     -16.211 -15.009  17.659  1.00 86.63           H  
ATOM   4380 HE22 GLN A 289     -16.004 -16.677  17.107  1.00 86.63           H  
ATOM   4381  OE1 GLN A 289     -18.329 -17.047  16.697  1.00 86.63           O  
ATOM   4382  N   GLY A 290     -23.356 -12.872  17.424  1.00 88.77           N  
ATOM   4383  H   GLY A 290     -23.035 -12.200  18.107  1.00 88.77           H  
ATOM   4384  CA  GLY A 290     -24.734 -12.746  16.938  1.00 88.77           C  
ATOM   4385  HA2 GLY A 290     -24.733 -12.693  15.849  1.00 88.77           H  
ATOM   4386  HA3 GLY A 290     -25.135 -11.805  17.316  1.00 88.77           H  
ATOM   4387  C   GLY A 290     -25.687 -13.876  17.356  1.00 88.77           C  
ATOM   4388  O   GLY A 290     -26.754 -14.031  16.771  1.00 88.77           O  
ATOM   4389  N   LYS A 291     -25.308 -14.714  18.332  1.00 91.19           N  
ATOM   4390  H   LYS A 291     -24.384 -14.602  18.724  1.00 91.19           H  
ATOM   4391  CA  LYS A 291     -26.130 -15.838  18.808  1.00 91.19           C  
ATOM   4392  HA  LYS A 291     -27.127 -15.757  18.374  1.00 91.19           H  
ATOM   4393  C   LYS A 291     -26.300 -15.807  20.319  1.00 91.19           C  
ATOM   4394  CB  LYS A 291     -25.514 -17.172  18.359  1.00 91.19           C  
ATOM   4395  HB2 LYS A 291     -24.488 -17.235  18.723  1.00 91.19           H  
ATOM   4396  HB3 LYS A 291     -26.089 -17.991  18.791  1.00 91.19           H  
ATOM   4397  O   LYS A 291     -25.341 -15.557  21.049  1.00 91.19           O  
ATOM   4398  CG  LYS A 291     -25.526 -17.309  16.831  1.00 91.19           C  
ATOM   4399  HG2 LYS A 291     -24.937 -16.505  16.389  1.00 91.19           H  
ATOM   4400  HG3 LYS A 291     -26.553 -17.226  16.474  1.00 91.19           H  
ATOM   4401  CD  LYS A 291     -24.939 -18.646  16.377  1.00 91.19           C  
ATOM   4402  HD2 LYS A 291     -25.543 -19.463  16.771  1.00 91.19           H  
ATOM   4403  HD3 LYS A 291     -23.914 -18.729  16.738  1.00 91.19           H  
ATOM   4404  CE  LYS A 291     -24.960 -18.657  14.846  1.00 91.19           C  
ATOM   4405  HE2 LYS A 291     -24.396 -17.794  14.492  1.00 91.19           H  
ATOM   4406  HE3 LYS A 291     -25.990 -18.525  14.514  1.00 91.19           H  
ATOM   4407  NZ  LYS A 291     -24.392 -19.906  14.287  1.00 91.19           N  
ATOM   4408  HZ1 LYS A 291     -24.425 -19.861  13.278  1.00 91.19           H  
ATOM   4409  HZ2 LYS A 291     -24.934 -20.702  14.591  1.00 91.19           H  
ATOM   4410  HZ3 LYS A 291     -23.430 -20.005  14.576  1.00 91.19           H  
ATOM   4411  N   CYS A 292     -27.501 -16.145  20.787  1.00 93.66           N  
ATOM   4412  H   CYS A 292     -28.263 -16.263  20.135  1.00 93.66           H  
ATOM   4413  CA  CYS A 292     -27.762 -16.350  22.206  1.00 93.66           C  
ATOM   4414  HA  CYS A 292     -27.242 -15.572  22.764  1.00 93.66           H  
ATOM   4415  C   CYS A 292     -27.214 -17.712  22.656  1.00 93.66           C  
ATOM   4416  CB  CYS A 292     -29.264 -16.206  22.482  1.00 93.66           C  
ATOM   4417  HB2 CYS A 292     -29.613 -15.256  22.074  1.00 93.66           H  
ATOM   4418  HB3 CYS A 292     -29.806 -17.002  21.971  1.00 93.66           H  
ATOM   4419  O   CYS A 292     -27.750 -18.766  22.306  1.00 93.66           O  
ATOM   4420  SG  CYS A 292     -29.678 -16.249  24.244  1.00 93.66           S  
ATOM   4421  N   VAL A 293     -26.123 -17.704  23.420  1.00 93.89           N  
ATOM   4422  H   VAL A 293     -25.725 -16.813  23.680  1.00 93.89           H  
ATOM   4423  CA  VAL A 293     -25.420 -18.921  23.846  1.00 93.89           C  
ATOM   4424  HA  VAL A 293     -26.004 -19.786  23.532  1.00 93.89           H  
ATOM   4425  C   VAL A 293     -25.318 -19.011  25.362  1.00 93.89           C  
ATOM   4426  CB  VAL A 293     -24.040 -19.058  23.179  1.00 93.89           C  
ATOM   4427  HB  VAL A 293     -23.610 -20.009  23.491  1.00 93.89           H  
ATOM   4428  O   VAL A 293     -25.350 -18.012  26.074  1.00 93.89           O  
ATOM   4429  CG1 VAL A 293     -24.145 -19.087  21.649  1.00 93.89           C  
ATOM   4430 HG11 VAL A 293     -23.166 -19.283  21.211  1.00 93.89           H  
ATOM   4431 HG12 VAL A 293     -24.852 -19.855  21.334  1.00 93.89           H  
ATOM   4432 HG13 VAL A 293     -24.489 -18.120  21.283  1.00 93.89           H  
ATOM   4433  CG2 VAL A 293     -23.062 -17.954  23.569  1.00 93.89           C  
ATOM   4434 HG21 VAL A 293     -22.118 -18.135  23.057  1.00 93.89           H  
ATOM   4435 HG22 VAL A 293     -22.895 -17.948  24.647  1.00 93.89           H  
ATOM   4436 HG23 VAL A 293     -23.448 -16.982  23.262  1.00 93.89           H  
ATOM   4437  N   ASP A 294     -25.187 -20.233  25.869  1.00 93.87           N  
ATOM   4438  H   ASP A 294     -25.179 -21.027  25.244  1.00 93.87           H  
ATOM   4439  CA  ASP A 294     -24.973 -20.479  27.294  1.00 93.87           C  
ATOM   4440  HA  ASP A 294     -25.798 -20.045  27.859  1.00 93.87           H  
ATOM   4441  C   ASP A 294     -23.666 -19.828  27.785  1.00 93.87           C  
ATOM   4442  CB  ASP A 294     -24.982 -21.991  27.530  1.00 93.87           C  
ATOM   4443  HB2 ASP A 294     -25.821 -22.437  26.996  1.00 93.87           H  
ATOM   4444  HB3 ASP A 294     -24.061 -22.432  27.148  1.00 93.87           H  
ATOM   4445  O   ASP A 294     -22.623 -19.970  27.137  1.00 93.87           O  
ATOM   4446  CG  ASP A 294     -25.121 -22.283  29.017  1.00 93.87           C  
ATOM   4447  OD1 ASP A 294     -24.127 -22.024  29.731  1.00 93.87           O  
ATOM   4448  OD2 ASP A 294     -26.220 -22.719  29.404  1.00 93.87           O  
ATOM   4449  N   LYS A 295     -23.704 -19.136  28.934  1.00 90.05           N  
ATOM   4450  H   LYS A 295     -24.578 -19.118  29.439  1.00 90.05           H  
ATOM   4451  CA  LYS A 295     -22.537 -18.469  29.544  1.00 90.05           C  
ATOM   4452  HA  LYS A 295     -22.168 -17.711  28.854  1.00 90.05           H  
ATOM   4453  C   LYS A 295     -21.367 -19.434  29.772  1.00 90.05           C  
ATOM   4454  CB  LYS A 295     -22.938 -17.793  30.874  1.00 90.05           C  
ATOM   4455  HB2 LYS A 295     -22.034 -17.605  31.452  1.00 90.05           H  
ATOM   4456  HB3 LYS A 295     -23.563 -18.474  31.452  1.00 90.05           H  
ATOM   4457  O   LYS A 295     -20.218 -19.005  29.688  1.00 90.05           O  
ATOM   4458  CG  LYS A 295     -23.660 -16.445  30.690  1.00 90.05           C  
ATOM   4459  HG2 LYS A 295     -24.546 -16.581  30.071  1.00 90.05           H  
ATOM   4460  HG3 LYS A 295     -22.983 -15.761  30.178  1.00 90.05           H  
ATOM   4461  CD  LYS A 295     -24.062 -15.820  32.041  1.00 90.05           C  
ATOM   4462  HD2 LYS A 295     -24.724 -16.508  32.567  1.00 90.05           H  
ATOM   4463  HD3 LYS A 295     -23.164 -15.672  32.641  1.00 90.05           H  
ATOM   4464  CE  LYS A 295     -24.775 -14.470  31.845  1.00 90.05           C  
ATOM   4465  HE2 LYS A 295     -24.130 -13.829  31.244  1.00 90.05           H  
ATOM   4466  HE3 LYS A 295     -25.690 -14.632  31.275  1.00 90.05           H  
ATOM   4467  NZ  LYS A 295     -25.084 -13.773  33.123  1.00 90.05           N  
ATOM   4468  HZ1 LYS A 295     -25.538 -12.890  32.937  1.00 90.05           H  
ATOM   4469  HZ2 LYS A 295     -25.700 -14.321  33.707  1.00 90.05           H  
ATOM   4470  HZ3 LYS A 295     -24.242 -13.572  33.643  1.00 90.05           H  
ATOM   4471  N   THR A 296     -21.613 -20.729  29.978  1.00 87.86           N  
ATOM   4472  H   THR A 296     -22.576 -21.034  30.000  1.00 87.86           H  
ATOM   4473  CA  THR A 296     -20.558 -21.757  30.099  1.00 87.86           C  
ATOM   4474  HA  THR A 296     -19.868 -21.461  30.889  1.00 87.86           H  
ATOM   4475  C   THR A 296     -19.737 -21.919  28.815  1.00 87.86           C  
ATOM   4476  CB  THR A 296     -21.145 -23.123  30.480  1.00 87.86           C  
ATOM   4477  HB  THR A 296     -20.329 -23.844  30.539  1.00 87.86           H  
ATOM   4478  O   THR A 296     -18.544 -22.225  28.871  1.00 87.86           O  
ATOM   4479  CG2 THR A 296     -21.864 -23.109  31.830  1.00 87.86           C  
ATOM   4480 HG21 THR A 296     -21.161 -22.837  32.617  1.00 87.86           H  
ATOM   4481 HG22 THR A 296     -22.695 -22.404  31.833  1.00 87.86           H  
ATOM   4482 HG23 THR A 296     -22.251 -24.107  32.038  1.00 87.86           H  
ATOM   4483  OG1 THR A 296     -22.041 -23.547  29.482  1.00 87.86           O  
ATOM   4484  HG1 THR A 296     -22.863 -23.080  29.648  1.00 87.86           H  
ATOM   4485  N   LYS A 297     -20.317 -21.616  27.644  1.00 85.11           N  
ATOM   4486  H   LYS A 297     -21.286 -21.329  27.664  1.00 85.11           H  
ATOM   4487  CA  LYS A 297     -19.614 -21.621  26.352  1.00 85.11           C  
ATOM   4488  HA  LYS A 297     -18.928 -22.468  26.354  1.00 85.11           H  
ATOM   4489  C   LYS A 297     -18.729 -20.390  26.145  1.00 85.11           C  
ATOM   4490  CB  LYS A 297     -20.594 -21.819  25.181  1.00 85.11           C  
ATOM   4491  HB2 LYS A 297     -20.031 -21.780  24.249  1.00 85.11           H  
ATOM   4492  HB3 LYS A 297     -21.327 -21.013  25.167  1.00 85.11           H  
ATOM   4493  O   LYS A 297     -17.985 -20.374  25.165  1.00 85.11           O  
ATOM   4494  CG  LYS A 297     -21.310 -23.177  25.252  1.00 85.11           C  
ATOM   4495  HG2 LYS A 297     -21.941 -23.209  26.139  1.00 85.11           H  
ATOM   4496  HG3 LYS A 297     -20.563 -23.967  25.325  1.00 85.11           H  
ATOM   4497  CD  LYS A 297     -22.176 -23.421  24.008  1.00 85.11           C  
ATOM   4498  HD2 LYS A 297     -21.548 -23.383  23.118  1.00 85.11           H  
ATOM   4499  HD3 LYS A 297     -22.939 -22.644  23.948  1.00 85.11           H  
ATOM   4500  CE  LYS A 297     -22.842 -24.799  24.117  1.00 85.11           C  
ATOM   4501  HE2 LYS A 297     -23.447 -24.819  25.023  1.00 85.11           H  
ATOM   4502  HE3 LYS A 297     -22.063 -25.553  24.234  1.00 85.11           H  
ATOM   4503  NZ  LYS A 297     -23.685 -25.118  22.934  1.00 85.11           N  
ATOM   4504  HZ1 LYS A 297     -24.111 -26.027  23.052  1.00 85.11           H  
ATOM   4505  HZ2 LYS A 297     -24.428 -24.442  22.831  1.00 85.11           H  
ATOM   4506  HZ3 LYS A 297     -23.131 -25.140  22.090  1.00 85.11           H  
ATOM   4507  N   LYS A 298     -18.721 -19.402  27.057  1.00 82.60           N  
ATOM   4508  H   LYS A 298     -19.359 -19.477  27.837  1.00 82.60           H  
ATOM   4509  CA  LYS A 298     -17.853 -18.207  26.979  1.00 82.60           C  
ATOM   4510  HA  LYS A 298     -18.181 -17.594  26.140  1.00 82.60           H  
ATOM   4511  C   LYS A 298     -16.400 -18.585  26.695  1.00 82.60           C  
ATOM   4512  CB  LYS A 298     -17.983 -17.365  28.268  1.00 82.60           C  
ATOM   4513  HB2 LYS A 298     -19.032 -17.101  28.402  1.00 82.60           H  
ATOM   4514  HB3 LYS A 298     -17.663 -17.959  29.124  1.00 82.60           H  
ATOM   4515  O   LYS A 298     -15.792 -17.996  25.812  1.00 82.60           O  
ATOM   4516  CG  LYS A 298     -17.166 -16.057  28.227  1.00 82.60           C  
ATOM   4517  HG2 LYS A 298     -16.108 -16.297  28.120  1.00 82.60           H  
ATOM   4518  HG3 LYS A 298     -17.478 -15.476  27.359  1.00 82.60           H  
ATOM   4519  CD  LYS A 298     -17.339 -15.194  29.494  1.00 82.60           C  
ATOM   4520  HD2 LYS A 298     -17.001 -15.760  30.363  1.00 82.60           H  
ATOM   4521  HD3 LYS A 298     -18.393 -14.944  29.616  1.00 82.60           H  
ATOM   4522  CE  LYS A 298     -16.511 -13.900  29.362  1.00 82.60           C  
ATOM   4523  HE2 LYS A 298     -16.836 -13.374  28.465  1.00 82.60           H  
ATOM   4524  HE3 LYS A 298     -15.466 -14.171  29.211  1.00 82.60           H  
ATOM   4525  NZ  LYS A 298     -16.623 -12.982  30.535  1.00 82.60           N  
ATOM   4526  HZ1 LYS A 298     -16.059 -12.157  30.388  1.00 82.60           H  
ATOM   4527  HZ2 LYS A 298     -17.567 -12.647  30.663  1.00 82.60           H  
ATOM   4528  HZ3 LYS A 298     -16.294 -13.415  31.386  1.00 82.60           H  
ATOM   4529  N   LYS A 299     -15.867 -19.638  27.331  1.00 83.60           N  
ATOM   4530  H   LYS A 299     -16.433 -20.101  28.026  1.00 83.60           H  
ATOM   4531  CA  LYS A 299     -14.490 -20.106  27.085  1.00 83.60           C  
ATOM   4532  HA  LYS A 299     -13.812 -19.287  27.327  1.00 83.60           H  
ATOM   4533  C   LYS A 299     -14.229 -20.446  25.613  1.00 83.60           C  
ATOM   4534  CB  LYS A 299     -14.162 -21.288  28.016  1.00 83.60           C  
ATOM   4535  HB2 LYS A 299     -14.766 -22.153  27.740  1.00 83.60           H  
ATOM   4536  HB3 LYS A 299     -14.417 -21.004  29.038  1.00 83.60           H  
ATOM   4537  O   LYS A 299     -13.172 -20.092  25.106  1.00 83.60           O  
ATOM   4538  CG  LYS A 299     -12.669 -21.665  27.974  1.00 83.60           C  
ATOM   4539  HG2 LYS A 299     -12.411 -22.026  26.978  1.00 83.60           H  
ATOM   4540  HG3 LYS A 299     -12.073 -20.780  28.193  1.00 83.60           H  
ATOM   4541  CD  LYS A 299     -12.333 -22.759  28.998  1.00 83.60           C  
ATOM   4542  HD2 LYS A 299     -12.903 -23.658  28.764  1.00 83.60           H  
ATOM   4543  HD3 LYS A 299     -12.612 -22.411  29.993  1.00 83.60           H  
ATOM   4544  CE  LYS A 299     -10.831 -23.074  28.971  1.00 83.60           C  
ATOM   4545  HE2 LYS A 299     -10.281 -22.150  29.145  1.00 83.60           H  
ATOM   4546  HE3 LYS A 299     -10.565 -23.431  27.976  1.00 83.60           H  
ATOM   4547  NZ  LYS A 299     -10.457 -24.084  29.999  1.00 83.60           N  
ATOM   4548  HZ1 LYS A 299      -9.463 -24.264  29.976  1.00 83.60           H  
ATOM   4549  HZ2 LYS A 299     -10.684 -23.751  30.925  1.00 83.60           H  
ATOM   4550  HZ3 LYS A 299     -10.942 -24.956  29.847  1.00 83.60           H  
ATOM   4551  N   TYR A 300     -15.173 -21.067  24.905  1.00 83.83           N  
ATOM   4552  H   TYR A 300     -16.080 -21.211  25.325  1.00 83.83           H  
ATOM   4553  CA  TYR A 300     -15.011 -21.391  23.481  1.00 83.83           C  
ATOM   4554  HA  TYR A 300     -14.074 -21.931  23.345  1.00 83.83           H  
ATOM   4555  C   TYR A 300     -14.932 -20.133  22.599  1.00 83.83           C  
ATOM   4556  CB  TYR A 300     -16.157 -22.313  23.042  1.00 83.83           C  
ATOM   4557  HB2 TYR A 300     -17.112 -21.849  23.287  1.00 83.83           H  
ATOM   4558  HB3 TYR A 300     -16.094 -23.248  23.599  1.00 83.83           H  
ATOM   4559  O   TYR A 300     -14.151 -20.098  21.652  1.00 83.83           O  
ATOM   4560  CG  TYR A 300     -16.155 -22.627  21.559  1.00 83.83           C  
ATOM   4561  CD1 TYR A 300     -16.951 -21.861  20.684  1.00 83.83           C  
ATOM   4562  HD1 TYR A 300     -17.555 -21.052  21.067  1.00 83.83           H  
ATOM   4563  CD2 TYR A 300     -15.335 -23.652  21.050  1.00 83.83           C  
ATOM   4564  HD2 TYR A 300     -14.716 -24.233  21.718  1.00 83.83           H  
ATOM   4565  CE1 TYR A 300     -16.934 -22.120  19.303  1.00 83.83           C  
ATOM   4566  HE1 TYR A 300     -17.535 -21.514  18.641  1.00 83.83           H  
ATOM   4567  CE2 TYR A 300     -15.313 -23.913  19.666  1.00 83.83           C  
ATOM   4568  HE2 TYR A 300     -14.688 -24.698  19.265  1.00 83.83           H  
ATOM   4569  OH  TYR A 300     -16.085 -23.383  17.452  1.00 83.83           O  
ATOM   4570  HH  TYR A 300     -16.730 -22.826  17.009  1.00 83.83           H  
ATOM   4571  CZ  TYR A 300     -16.111 -23.147  18.790  1.00 83.83           C  
ATOM   4572  N   TYR A 301     -15.691 -19.089  22.936  1.00 81.44           N  
ATOM   4573  H   TYR A 301     -16.304 -19.180  23.733  1.00 81.44           H  
ATOM   4574  CA  TYR A 301     -15.723 -17.816  22.202  1.00 81.44           C  
ATOM   4575  HA  TYR A 301     -15.552 -18.003  21.142  1.00 81.44           H  
ATOM   4576  C   TYR A 301     -14.643 -16.818  22.649  1.00 81.44           C  
ATOM   4577  CB  TYR A 301     -17.121 -17.215  22.352  1.00 81.44           C  
ATOM   4578  HB2 TYR A 301     -17.115 -16.195  21.969  1.00 81.44           H  
ATOM   4579  HB3 TYR A 301     -17.353 -17.169  23.416  1.00 81.44           H  
ATOM   4580  O   TYR A 301     -14.309 -15.901  21.909  1.00 81.44           O  
ATOM   4581  CG  TYR A 301     -18.201 -17.990  21.621  1.00 81.44           C  
ATOM   4582  CD1 TYR A 301     -18.388 -17.783  20.243  1.00 81.44           C  
ATOM   4583  HD1 TYR A 301     -17.775 -17.066  19.717  1.00 81.44           H  
ATOM   4584  CD2 TYR A 301     -19.014 -18.913  22.304  1.00 81.44           C  
ATOM   4585  HD2 TYR A 301     -18.891 -19.044  23.369  1.00 81.44           H  
ATOM   4586  CE1 TYR A 301     -19.381 -18.499  19.547  1.00 81.44           C  
ATOM   4587  HE1 TYR A 301     -19.540 -18.329  18.493  1.00 81.44           H  
ATOM   4588  CE2 TYR A 301     -20.007 -19.635  21.614  1.00 81.44           C  
ATOM   4589  HE2 TYR A 301     -20.637 -20.331  22.149  1.00 81.44           H  
ATOM   4590  OH  TYR A 301     -21.140 -20.126  19.554  1.00 81.44           O  
ATOM   4591  HH  TYR A 301     -21.702 -20.624  20.152  1.00 81.44           H  
ATOM   4592  CZ  TYR A 301     -20.190 -19.427  20.229  1.00 81.44           C  
ATOM   4593  N   SER A 302     -14.069 -16.992  23.841  1.00 82.08           N  
ATOM   4594  H   SER A 302     -14.512 -17.639  24.477  1.00 82.08           H  
ATOM   4595  CA  SER A 302     -13.001 -16.133  24.371  1.00 82.08           C  
ATOM   4596  HA  SER A 302     -12.999 -15.186  23.832  1.00 82.08           H  
ATOM   4597  C   SER A 302     -11.598 -16.725  24.199  1.00 82.08           C  
ATOM   4598  CB  SER A 302     -13.263 -15.812  25.847  1.00 82.08           C  
ATOM   4599  HB2 SER A 302     -13.213 -16.728  26.436  1.00 82.08           H  
ATOM   4600  HB3 SER A 302     -12.496 -15.124  26.204  1.00 82.08           H  
ATOM   4601  O   SER A 302     -10.625 -15.979  24.217  1.00 82.08           O  
ATOM   4602  OG  SER A 302     -14.537 -15.214  26.023  1.00 82.08           O  
ATOM   4603  HG  SER A 302     -14.656 -14.564  25.328  1.00 82.08           H  
ATOM   4604  N   THR A 303     -11.455 -18.046  24.016  1.00 85.82           N  
ATOM   4605  H   THR A 303     -12.278 -18.631  24.018  1.00 85.82           H  
ATOM   4606  CA  THR A 303     -10.133 -18.667  23.814  1.00 85.82           C  
ATOM   4607  HA  THR A 303      -9.452 -18.270  24.566  1.00 85.82           H  
ATOM   4608  C   THR A 303      -9.596 -18.302  22.437  1.00 85.82           C  
ATOM   4609  CB  THR A 303     -10.143 -20.195  23.981  1.00 85.82           C  
ATOM   4610  HB  THR A 303     -10.801 -20.646  23.239  1.00 85.82           H  
ATOM   4611  O   THR A 303     -10.125 -18.749  21.416  1.00 85.82           O  
ATOM   4612  CG2 THR A 303      -8.747 -20.807  23.860  1.00 85.82           C  
ATOM   4613 HG21 THR A 303      -8.393 -20.738  22.831  1.00 85.82           H  
ATOM   4614 HG22 THR A 303      -8.784 -21.859  24.142  1.00 85.82           H  
ATOM   4615 HG23 THR A 303      -8.051 -20.286  24.517  1.00 85.82           H  
ATOM   4616  OG1 THR A 303     -10.601 -20.530  25.269  1.00 85.82           O  
ATOM   4617  HG1 THR A 303     -11.536 -20.311  25.268  1.00 85.82           H  
ATOM   4618  N   SER A 304      -8.534 -17.498  22.415  1.00 87.34           N  
ATOM   4619  H   SER A 304      -8.207 -17.113  23.290  1.00 87.34           H  
ATOM   4620  CA  SER A 304      -7.865 -17.093  21.183  1.00 87.34           C  
ATOM   4621  HA  SER A 304      -8.621 -16.706  20.501  1.00 87.34           H  
ATOM   4622  C   SER A 304      -7.179 -18.272  20.497  1.00 87.34           C  
ATOM   4623  CB  SER A 304      -6.857 -15.979  21.465  1.00 87.34           C  
ATOM   4624  HB2 SER A 304      -7.329 -15.200  22.063  1.00 87.34           H  
ATOM   4625  HB3 SER A 304      -6.003 -16.381  22.010  1.00 87.34           H  
ATOM   4626  O   SER A 304      -6.482 -19.060  21.135  1.00 87.34           O  
ATOM   4627  OG  SER A 304      -6.429 -15.423  20.241  1.00 87.34           O  
ATOM   4628  HG  SER A 304      -7.167 -14.888  19.941  1.00 87.34           H  
ATOM   4629  N   SER A 305      -7.346 -18.376  19.179  1.00 89.99           N  
ATOM   4630  H   SER A 305      -7.930 -17.691  18.720  1.00 89.99           H  
ATOM   4631  CA  SER A 305      -6.625 -19.336  18.343  1.00 89.99           C  
ATOM   4632  HA  SER A 305      -5.901 -19.880  18.950  1.00 89.99           H  
ATOM   4633  C   SER A 305      -5.876 -18.583  17.257  1.00 89.99           C  
ATOM   4634  CB  SER A 305      -7.586 -20.358  17.738  1.00 89.99           C  
ATOM   4635  HB2 SER A 305      -8.236 -20.758  18.517  1.00 89.99           H  
ATOM   4636  HB3 SER A 305      -8.199 -19.879  16.975  1.00 89.99           H  
ATOM   4637  O   SER A 305      -6.483 -17.964  16.384  1.00 89.99           O  
ATOM   4638  OG  SER A 305      -6.848 -21.415  17.159  1.00 89.99           O  
ATOM   4639  HG  SER A 305      -6.618 -22.037  17.854  1.00 89.99           H  
ATOM   4640  N   HIS A 306      -4.548 -18.579  17.334  1.00 90.98           N  
ATOM   4641  H   HIS A 306      -4.099 -19.109  18.067  1.00 90.98           H  
ATOM   4642  CA  HIS A 306      -3.711 -17.917  16.339  1.00 90.98           C  
ATOM   4643  HA  HIS A 306      -4.104 -16.917  16.154  1.00 90.98           H  
ATOM   4644  C   HIS A 306      -3.728 -18.671  15.011  1.00 90.98           C  
ATOM   4645  CB  HIS A 306      -2.286 -17.787  16.865  1.00 90.98           C  
ATOM   4646  HB2 HIS A 306      -1.684 -17.270  16.116  1.00 90.98           H  
ATOM   4647  HB3 HIS A 306      -1.867 -18.784  16.997  1.00 90.98           H  
ATOM   4648  O   HIS A 306      -3.710 -19.903  14.986  1.00 90.98           O  
ATOM   4649  CG  HIS A 306      -2.171 -17.035  18.163  1.00 90.98           C  
ATOM   4650  CD2 HIS A 306      -1.179 -17.215  19.081  1.00 90.98           C  
ATOM   4651  HD2 HIS A 306      -0.375 -17.933  19.013  1.00 90.98           H  
ATOM   4652  ND1 HIS A 306      -3.008 -16.049  18.649  1.00 90.98           N  
ATOM   4653  HD1 HIS A 306      -3.983 -15.935  18.410  1.00 90.98           H  
ATOM   4654  CE1 HIS A 306      -2.500 -15.616  19.813  1.00 90.98           C  
ATOM   4655  HE1 HIS A 306      -2.978 -14.916  20.482  1.00 90.98           H  
ATOM   4656  NE2 HIS A 306      -1.354 -16.260  20.081  1.00 90.98           N  
ATOM   4657  N   GLY A 307      -3.732 -17.922  13.910  1.00 90.73           N  
ATOM   4658  H   GLY A 307      -3.657 -16.917  13.977  1.00 90.73           H  
ATOM   4659  CA  GLY A 307      -3.693 -18.525  12.591  1.00 90.73           C  
ATOM   4660  HA2 GLY A 307      -4.436 -19.321  12.556  1.00 90.73           H  
ATOM   4661  HA3 GLY A 307      -3.940 -17.791  11.824  1.00 90.73           H  
ATOM   4662  C   GLY A 307      -2.325 -19.097  12.258  1.00 90.73           C  
ATOM   4663  O   GLY A 307      -1.288 -18.625  12.731  1.00 90.73           O  
ATOM   4664  N   ASN A 308      -2.320 -20.090  11.380  1.00 89.00           N  
ATOM   4665  H   ASN A 308      -3.206 -20.429  11.033  1.00 89.00           H  
ATOM   4666  CA  ASN A 308      -1.101 -20.606  10.781  1.00 89.00           C  
ATOM   4667  HA  ASN A 308      -0.321 -19.853  10.894  1.00 89.00           H  
ATOM   4668  C   ASN A 308      -1.300 -20.785   9.269  1.00 89.00           C  
ATOM   4669  CB  ASN A 308      -0.655 -21.829  11.591  1.00 89.00           C  
ATOM   4670  HB2 ASN A 308      -0.602 -21.536  12.639  1.00 89.00           H  
ATOM   4671  HB3 ASN A 308      -1.411 -22.612  11.525  1.00 89.00           H  
ATOM   4672  O   ASN A 308      -2.409 -20.968   8.760  1.00 89.00           O  
ATOM   4673  CG  ASN A 308       0.697 -22.405  11.232  1.00 89.00           C  
ATOM   4674  ND2 ASN A 308       1.110 -23.435  11.934  1.00 89.00           N  
ATOM   4675 HD21 ASN A 308       2.024 -23.826  11.756  1.00 89.00           H  
ATOM   4676 HD22 ASN A 308       0.483 -23.851  12.608  1.00 89.00           H  
ATOM   4677  OD1 ASN A 308       1.423 -21.920  10.374  1.00 89.00           O  
ATOM   4678  N   TRP A 309      -0.210 -20.610   8.530  1.00 89.18           N  
ATOM   4679  H   TRP A 309       0.679 -20.623   9.009  1.00 89.18           H  
ATOM   4680  CA  TRP A 309      -0.238 -20.595   7.080  1.00 89.18           C  
ATOM   4681  HA  TRP A 309      -1.004 -19.896   6.745  1.00 89.18           H  
ATOM   4682  C   TRP A 309      -0.573 -21.976   6.521  1.00 89.18           C  
ATOM   4683  CB  TRP A 309       1.115 -20.144   6.547  1.00 89.18           C  
ATOM   4684  HB2 TRP A 309       1.897 -20.746   7.010  1.00 89.18           H  
ATOM   4685  HB3 TRP A 309       1.113 -20.372   5.481  1.00 89.18           H  
ATOM   4686  O   TRP A 309       0.057 -22.971   6.881  1.00 89.18           O  
ATOM   4687  CG  TRP A 309       1.448 -18.689   6.689  1.00 89.18           C  
ATOM   4688  CD1 TRP A 309       2.415 -18.159   7.475  1.00 89.18           C  
ATOM   4689  HD1 TRP A 309       3.020 -18.718   8.173  1.00 89.18           H  
ATOM   4690  CD2 TRP A 309       0.819 -17.563   6.007  1.00 89.18           C  
ATOM   4691  CE2 TRP A 309       1.485 -16.367   6.404  1.00 89.18           C  
ATOM   4692  CE3 TRP A 309      -0.272 -17.433   5.123  1.00 89.18           C  
ATOM   4693  HE3 TRP A 309      -0.802 -18.317   4.801  1.00 89.18           H  
ATOM   4694  NE1 TRP A 309       2.468 -16.791   7.276  1.00 89.18           N  
ATOM   4695  HE1 TRP A 309       3.003 -16.167   7.862  1.00 89.18           H  
ATOM   4696  CH2 TRP A 309      -0.083 -15.001   5.178  1.00 89.18           C  
ATOM   4697  HH2 TRP A 309      -0.488 -14.032   4.928  1.00 89.18           H  
ATOM   4698  CZ2 TRP A 309       1.056 -15.100   5.994  1.00 89.18           C  
ATOM   4699  HZ2 TRP A 309       1.538 -14.208   6.366  1.00 89.18           H  
ATOM   4700  CZ3 TRP A 309      -0.724 -16.164   4.716  1.00 89.18           C  
ATOM   4701  HZ3 TRP A 309      -1.594 -16.081   4.081  1.00 89.18           H  
ATOM   4702  N   GLY A 310      -1.495 -22.005   5.563  1.00 88.16           N  
ATOM   4703  H   GLY A 310      -2.007 -21.163   5.342  1.00 88.16           H  
ATOM   4704  CA  GLY A 310      -1.699 -23.149   4.689  1.00 88.16           C  
ATOM   4705  HA2 GLY A 310      -1.814 -24.050   5.291  1.00 88.16           H  
ATOM   4706  HA3 GLY A 310      -2.615 -23.004   4.117  1.00 88.16           H  
ATOM   4707  C   GLY A 310      -0.539 -23.353   3.710  1.00 88.16           C  
ATOM   4708  O   GLY A 310       0.407 -22.554   3.624  1.00 88.16           O  
ATOM   4709  N   SER A 311      -0.633 -24.439   2.946  1.00 86.63           N  
ATOM   4710  H   SER A 311      -1.453 -25.023   3.020  1.00 86.63           H  
ATOM   4711  CA  SER A 311       0.274 -24.729   1.838  1.00 86.63           C  
ATOM   4712  HA  SER A 311       1.295 -24.725   2.220  1.00 86.63           H  
ATOM   4713  C   SER A 311       0.175 -23.672   0.733  1.00 86.63           C  
ATOM   4714  CB  SER A 311      -0.019 -26.128   1.280  1.00 86.63           C  
ATOM   4715  HB2 SER A 311       0.241 -26.868   2.037  1.00 86.63           H  
ATOM   4716  HB3 SER A 311       0.585 -26.314   0.391  1.00 86.63           H  
ATOM   4717  O   SER A 311      -0.824 -22.964   0.602  1.00 86.63           O  
ATOM   4718  OG  SER A 311      -1.390 -26.269   0.967  1.00 86.63           O  
ATOM   4719  HG  SER A 311      -1.562 -25.924   0.088  1.00 86.63           H  
ATOM   4720  N   TRP A 312       1.220 -23.578  -0.090  1.00 88.57           N  
ATOM   4721  H   TRP A 312       1.993 -24.216   0.029  1.00 88.57           H  
ATOM   4722  CA  TRP A 312       1.146 -22.813  -1.334  1.00 88.57           C  
ATOM   4723  HA  TRP A 312       0.780 -21.809  -1.119  1.00 88.57           H  
ATOM   4724  C   TRP A 312       0.147 -23.462  -2.289  1.00 88.57           C  
ATOM   4725  CB  TRP A 312       2.532 -22.691  -1.976  1.00 88.57           C  
ATOM   4726  HB2 TRP A 312       2.951 -23.686  -2.123  1.00 88.57           H  
ATOM   4727  HB3 TRP A 312       2.417 -22.237  -2.960  1.00 88.57           H  
ATOM   4728  O   TRP A 312       0.164 -24.678  -2.475  1.00 88.57           O  
ATOM   4729  CG  TRP A 312       3.494 -21.851  -1.194  1.00 88.57           C  
ATOM   4730  CD1 TRP A 312       4.502 -22.306  -0.420  1.00 88.57           C  
ATOM   4731  HD1 TRP A 312       4.743 -23.349  -0.281  1.00 88.57           H  
ATOM   4732  CD2 TRP A 312       3.500 -20.403  -1.041  1.00 88.57           C  
ATOM   4733  CE2 TRP A 312       4.544 -20.041  -0.139  1.00 88.57           C  
ATOM   4734  CE3 TRP A 312       2.702 -19.361  -1.549  1.00 88.57           C  
ATOM   4735  HE3 TRP A 312       1.906 -19.602  -2.237  1.00 88.57           H  
ATOM   4736  NE1 TRP A 312       5.128 -21.239   0.196  1.00 88.57           N  
ATOM   4737  HE1 TRP A 312       5.825 -21.361   0.917  1.00 88.57           H  
ATOM   4738  CH2 TRP A 312       3.941 -17.706  -0.247  1.00 88.57           C  
ATOM   4739  HH2 TRP A 312       4.081 -16.678   0.054  1.00 88.57           H  
ATOM   4740  CZ2 TRP A 312       4.773 -18.718   0.262  1.00 88.57           C  
ATOM   4741  HZ2 TRP A 312       5.554 -18.495   0.974  1.00 88.57           H  
ATOM   4742  CZ3 TRP A 312       2.920 -18.029  -1.157  1.00 88.57           C  
ATOM   4743  HZ3 TRP A 312       2.271 -17.262  -1.552  1.00 88.57           H  
ATOM   4744  N   GLY A 313      -0.699 -22.638  -2.898  1.00 91.32           N  
ATOM   4745  H   GLY A 313      -0.700 -21.663  -2.637  1.00 91.32           H  
ATOM   4746  CA  GLY A 313      -1.524 -23.026  -4.029  1.00 91.32           C  
ATOM   4747  HA2 GLY A 313      -2.249 -22.240  -4.239  1.00 91.32           H  
ATOM   4748  HA3 GLY A 313      -2.067 -23.940  -3.788  1.00 91.32           H  
ATOM   4749  C   GLY A 313      -0.687 -23.268  -5.284  1.00 91.32           C  
ATOM   4750  O   GLY A 313       0.529 -23.046  -5.315  1.00 91.32           O  
ATOM   4751  N   SER A 314      -1.360 -23.712  -6.341  1.00 93.43           N  
ATOM   4752  H   SER A 314      -2.362 -23.824  -6.287  1.00 93.43           H  
ATOM   4753  CA  SER A 314      -0.753 -23.860  -7.659  1.00 93.43           C  
ATOM   4754  HA  SER A 314       0.100 -24.531  -7.566  1.00 93.43           H  
ATOM   4755  C   SER A 314      -0.244 -22.521  -8.193  1.00 93.43           C  
ATOM   4756  CB  SER A 314      -1.751 -24.500  -8.631  1.00 93.43           C  
ATOM   4757  HB2 SER A 314      -1.340 -24.515  -9.641  1.00 93.43           H  
ATOM   4758  HB3 SER A 314      -1.939 -25.526  -8.316  1.00 93.43           H  
ATOM   4759  O   SER A 314      -0.716 -21.442  -7.824  1.00 93.43           O  
ATOM   4760  OG  SER A 314      -2.976 -23.796  -8.621  1.00 93.43           O  
ATOM   4761  HG  SER A 314      -2.993 -23.169  -9.347  1.00 93.43           H  
ATOM   4762  N   TRP A 315       0.735 -22.597  -9.093  1.00 93.36           N  
ATOM   4763  H   TRP A 315       1.049 -23.507  -9.399  1.00 93.36           H  
ATOM   4764  CA  TRP A 315       1.126 -21.433  -9.874  1.00 93.36           C  
ATOM   4765  HA  TRP A 315       1.356 -20.614  -9.192  1.00 93.36           H  
ATOM   4766  C   TRP A 315      -0.046 -20.997 -10.756  1.00 93.36           C  
ATOM   4767  CB  TRP A 315       2.373 -21.744 -10.700  1.00 93.36           C  
ATOM   4768  HB2 TRP A 315       2.579 -20.863 -11.308  1.00 93.36           H  
ATOM   4769  HB3 TRP A 315       2.168 -22.576 -11.373  1.00 93.36           H  
ATOM   4770  O   TRP A 315      -0.663 -21.828 -11.421  1.00 93.36           O  
ATOM   4771  CG  TRP A 315       3.598 -22.035  -9.890  1.00 93.36           C  
ATOM   4772  CD1 TRP A 315       4.078 -23.258  -9.571  1.00 93.36           C  
ATOM   4773  HD1 TRP A 315       3.623 -24.191  -9.869  1.00 93.36           H  
ATOM   4774  CD2 TRP A 315       4.459 -21.079  -9.209  1.00 93.36           C  
ATOM   4775  CE2 TRP A 315       5.471 -21.797  -8.505  1.00 93.36           C  
ATOM   4776  CE3 TRP A 315       4.462 -19.675  -9.093  1.00 93.36           C  
ATOM   4777  HE3 TRP A 315       3.684 -19.108  -9.583  1.00 93.36           H  
ATOM   4778  NE1 TRP A 315       5.192 -23.124  -8.763  1.00 93.36           N  
ATOM   4779  HE1 TRP A 315       5.642 -23.912  -8.318  1.00 93.36           H  
ATOM   4780  CH2 TRP A 315       6.433 -19.747  -7.649  1.00 93.36           C  
ATOM   4781  HH2 TRP A 315       7.164 -19.228  -7.047  1.00 93.36           H  
ATOM   4782  CZ2 TRP A 315       6.453 -21.150  -7.738  1.00 93.36           C  
ATOM   4783  HZ2 TRP A 315       7.189 -21.728  -7.199  1.00 93.36           H  
ATOM   4784  CZ3 TRP A 315       5.430 -19.018  -8.314  1.00 93.36           C  
ATOM   4785  HZ3 TRP A 315       5.382 -17.943  -8.215  1.00 93.36           H  
ATOM   4786  N   GLY A 316      -0.357 -19.705 -10.725  1.00 95.32           N  
ATOM   4787  H   GLY A 316       0.145 -19.109 -10.082  1.00 95.32           H  
ATOM   4788  CA  GLY A 316      -1.350 -19.085 -11.587  1.00 95.32           C  
ATOM   4789  HA2 GLY A 316      -1.618 -18.108 -11.183  1.00 95.32           H  
ATOM   4790  HA3 GLY A 316      -2.248 -19.702 -11.615  1.00 95.32           H  
ATOM   4791  C   GLY A 316      -0.846 -18.902 -13.016  1.00 95.32           C  
ATOM   4792  O   GLY A 316       0.242 -19.348 -13.382  1.00 95.32           O  
ATOM   4793  N   GLN A 317      -1.644 -18.199 -13.815  1.00 96.04           N  
ATOM   4794  H   GLN A 317      -2.510 -17.830 -13.451  1.00 96.04           H  
ATOM   4795  CA  GLN A 317      -1.307 -17.916 -15.205  1.00 96.04           C  
ATOM   4796  HA  GLN A 317      -1.094 -18.865 -15.696  1.00 96.04           H  
ATOM   4797  C   GLN A 317      -0.038 -17.068 -15.322  1.00 96.04           C  
ATOM   4798  CB  GLN A 317      -2.500 -17.255 -15.916  1.00 96.04           C  
ATOM   4799  HB2 GLN A 317      -2.211 -16.999 -16.935  1.00 96.04           H  
ATOM   4800  HB3 GLN A 317      -2.762 -16.331 -15.400  1.00 96.04           H  
ATOM   4801  O   GLN A 317       0.280 -16.251 -14.450  1.00 96.04           O  
ATOM   4802  CG  GLN A 317      -3.739 -18.169 -15.969  1.00 96.04           C  
ATOM   4803  HG2 GLN A 317      -4.536 -17.655 -16.506  1.00 96.04           H  
ATOM   4804  HG3 GLN A 317      -4.095 -18.363 -14.957  1.00 96.04           H  
ATOM   4805  CD  GLN A 317      -3.470 -19.498 -16.674  1.00 96.04           C  
ATOM   4806  NE2 GLN A 317      -4.126 -20.567 -16.286  1.00 96.04           N  
ATOM   4807 HE21 GLN A 317      -4.881 -20.503 -15.618  1.00 96.04           H  
ATOM   4808 HE22 GLN A 317      -3.954 -21.404 -16.825  1.00 96.04           H  
ATOM   4809  OE1 GLN A 317      -2.639 -19.607 -17.559  1.00 96.04           O  
ATOM   4810  N   CYS A 318       0.693 -17.276 -16.416  1.00 95.84           N  
ATOM   4811  H   CYS A 318       0.332 -17.899 -17.124  1.00 95.84           H  
ATOM   4812  CA  CYS A 318       1.813 -16.412 -16.746  1.00 95.84           C  
ATOM   4813  HA  CYS A 318       2.399 -16.239 -15.843  1.00 95.84           H  
ATOM   4814  C   CYS A 318       1.294 -15.066 -17.244  1.00 95.84           C  
ATOM   4815  CB  CYS A 318       2.709 -17.071 -17.796  1.00 95.84           C  
ATOM   4816  HB2 CYS A 318       2.886 -18.111 -17.522  1.00 95.84           H  
ATOM   4817  HB3 CYS A 318       2.200 -17.051 -18.759  1.00 95.84           H  
ATOM   4818  O   CYS A 318       0.413 -15.024 -18.098  1.00 95.84           O  
ATOM   4819  SG  CYS A 318       4.303 -16.230 -17.954  1.00 95.84           S  
ATOM   4820  N   SER A 319       1.888 -13.971 -16.777  1.00 96.42           N  
ATOM   4821  H   SER A 319       2.536 -14.050 -16.006  1.00 96.42           H  
ATOM   4822  CA  SER A 319       1.530 -12.624 -17.227  1.00 96.42           C  
ATOM   4823  HA  SER A 319       0.461 -12.479 -17.072  1.00 96.42           H  
ATOM   4824  C   SER A 319       1.807 -12.367 -18.713  1.00 96.42           C  
ATOM   4825  CB  SER A 319       2.280 -11.593 -16.388  1.00 96.42           C  
ATOM   4826  HB2 SER A 319       2.080 -11.763 -15.330  1.00 96.42           H  
ATOM   4827  HB3 SER A 319       1.917 -10.600 -16.651  1.00 96.42           H  
ATOM   4828  O   SER A 319       1.321 -11.382 -19.259  1.00 96.42           O  
ATOM   4829  OG  SER A 319       3.677 -11.654 -16.624  1.00 96.42           O  
ATOM   4830  HG  SER A 319       3.941 -10.731 -16.635  1.00 96.42           H  
ATOM   4831  N   ARG A 320       2.618 -13.216 -19.365  1.00 93.79           N  
ATOM   4832  H   ARG A 320       2.914 -14.043 -18.866  1.00 93.79           H  
ATOM   4833  CA  ARG A 320       3.012 -13.093 -20.776  1.00 93.79           C  
ATOM   4834  HA  ARG A 320       2.238 -12.535 -21.301  1.00 93.79           H  
ATOM   4835  C   ARG A 320       3.120 -14.462 -21.446  1.00 93.79           C  
ATOM   4836  CB  ARG A 320       4.343 -12.324 -20.900  1.00 93.79           C  
ATOM   4837  HB2 ARG A 320       5.131 -12.879 -20.391  1.00 93.79           H  
ATOM   4838  HB3 ARG A 320       4.607 -12.262 -21.955  1.00 93.79           H  
ATOM   4839  O   ARG A 320       3.436 -15.460 -20.797  1.00 93.79           O  
ATOM   4840  CG  ARG A 320       4.273 -10.893 -20.330  1.00 93.79           C  
ATOM   4841  HG2 ARG A 320       4.018 -10.932 -19.271  1.00 93.79           H  
ATOM   4842  HG3 ARG A 320       3.499 -10.329 -20.851  1.00 93.79           H  
ATOM   4843  CD  ARG A 320       5.603 -10.147 -20.433  1.00 93.79           C  
ATOM   4844  HD2 ARG A 320       5.510  -9.199 -19.904  1.00 93.79           H  
ATOM   4845  HD3 ARG A 320       6.364 -10.742 -19.929  1.00 93.79           H  
ATOM   4846  NE  ARG A 320       5.989  -9.879 -21.830  1.00 93.79           N  
ATOM   4847  HE  ARG A 320       5.235  -9.777 -22.494  1.00 93.79           H  
ATOM   4848  NH1 ARG A 320       8.269  -9.775 -21.515  1.00 93.79           N  
ATOM   4849 HH11 ARG A 320       9.208  -9.777 -21.889  1.00 93.79           H  
ATOM   4850 HH12 ARG A 320       8.158 -10.081 -20.559  1.00 93.79           H  
ATOM   4851  NH2 ARG A 320       7.411  -9.458 -23.550  1.00 93.79           N  
ATOM   4852 HH21 ARG A 320       8.351  -9.340 -23.901  1.00 93.79           H  
ATOM   4853 HH22 ARG A 320       6.631  -9.487 -24.192  1.00 93.79           H  
ATOM   4854  CZ  ARG A 320       7.218  -9.712 -22.286  1.00 93.79           C  
ATOM   4855  N   SER A 321       2.933 -14.499 -22.761  1.00 92.29           N  
ATOM   4856  H   SER A 321       2.618 -13.665 -23.235  1.00 92.29           H  
ATOM   4857  CA  SER A 321       3.112 -15.697 -23.598  1.00 92.29           C  
ATOM   4858  HA  SER A 321       2.921 -16.591 -23.003  1.00 92.29           H  
ATOM   4859  C   SER A 321       4.527 -15.835 -24.181  1.00 92.29           C  
ATOM   4860  CB  SER A 321       2.082 -15.672 -24.728  1.00 92.29           C  
ATOM   4861  HB2 SER A 321       2.255 -16.506 -25.407  1.00 92.29           H  
ATOM   4862  HB3 SER A 321       1.079 -15.756 -24.308  1.00 92.29           H  
ATOM   4863  O   SER A 321       4.938 -16.939 -24.528  1.00 92.29           O  
ATOM   4864  OG  SER A 321       2.198 -14.445 -25.424  1.00 92.29           O  
ATOM   4865  HG  SER A 321       1.546 -14.420 -26.128  1.00 92.29           H  
ATOM   4866  N   CYS A 322       5.299 -14.746 -24.240  1.00 92.06           N  
ATOM   4867  H   CYS A 322       4.894 -13.861 -23.970  1.00 92.06           H  
ATOM   4868  CA  CYS A 322       6.680 -14.718 -24.729  1.00 92.06           C  
ATOM   4869  HA  CYS A 322       7.146 -15.685 -24.540  1.00 92.06           H  
ATOM   4870  C   CYS A 322       7.517 -13.648 -24.006  1.00 92.06           C  
ATOM   4871  CB  CYS A 322       6.665 -14.484 -26.251  1.00 92.06           C  
ATOM   4872  HB2 CYS A 322       7.667 -14.641 -26.651  1.00 92.06           H  
ATOM   4873  HB3 CYS A 322       6.019 -15.238 -26.701  1.00 92.06           H  
ATOM   4874  O   CYS A 322       6.997 -12.806 -23.270  1.00 92.06           O  
ATOM   4875  SG  CYS A 322       6.077 -12.848 -26.790  1.00 92.06           S  
ATOM   4876  N   GLY A 323       8.829 -13.668 -24.232  1.00 89.44           N  
ATOM   4877  H   GLY A 323       9.173 -14.410 -24.825  1.00 89.44           H  
ATOM   4878  CA  GLY A 323       9.795 -12.662 -23.791  1.00 89.44           C  
ATOM   4879  HA2 GLY A 323      10.745 -12.850 -24.293  1.00 89.44           H  
ATOM   4880  HA3 GLY A 323       9.439 -11.675 -24.086  1.00 89.44           H  
ATOM   4881  C   GLY A 323      10.060 -12.641 -22.287  1.00 89.44           C  
ATOM   4882  O   GLY A 323      10.691 -11.705 -21.805  1.00 89.44           O  
ATOM   4883  N   GLY A 324       9.577 -13.637 -21.544  1.00 91.70           N  
ATOM   4884  H   GLY A 324       9.063 -14.368 -22.015  1.00 91.70           H  
ATOM   4885  CA  GLY A 324       9.653 -13.691 -20.090  1.00 91.70           C  
ATOM   4886  HA2 GLY A 324      10.584 -13.238 -19.750  1.00 91.70           H  
ATOM   4887  HA3 GLY A 324       9.649 -14.736 -19.780  1.00 91.70           H  
ATOM   4888  C   GLY A 324       8.492 -12.963 -19.414  1.00 91.70           C  
ATOM   4889  O   GLY A 324       8.423 -11.736 -19.402  1.00 91.70           O  
ATOM   4890  N   GLY A 325       7.595 -13.736 -18.808  1.00 95.04           N  
ATOM   4891  H   GLY A 325       7.730 -14.735 -18.874  1.00 95.04           H  
ATOM   4892  CA  GLY A 325       6.527 -13.266 -17.931  1.00 95.04           C  
ATOM   4893  HA2 GLY A 325       6.443 -12.180 -17.974  1.00 95.04           H  
ATOM   4894  HA3 GLY A 325       5.577 -13.683 -18.266  1.00 95.04           H  
ATOM   4895  C   GLY A 325       6.747 -13.675 -16.478  1.00 95.04           C  
ATOM   4896  O   GLY A 325       7.759 -14.282 -16.111  1.00 95.04           O  
ATOM   4897  N   VAL A 326       5.765 -13.353 -15.645  1.00 96.61           N  
ATOM   4898  H   VAL A 326       4.958 -12.875 -16.021  1.00 96.61           H  
ATOM   4899  CA  VAL A 326       5.746 -13.646 -14.214  1.00 96.61           C  
ATOM   4900  HA  VAL A 326       6.585 -14.296 -13.968  1.00 96.61           H  
ATOM   4901  C   VAL A 326       4.455 -14.373 -13.876  1.00 96.61           C  
ATOM   4902  CB  VAL A 326       5.878 -12.357 -13.388  1.00 96.61           C  
ATOM   4903  HB  VAL A 326       5.012 -11.722 -13.577  1.00 96.61           H  
ATOM   4904  O   VAL A 326       3.381 -13.992 -14.326  1.00 96.61           O  
ATOM   4905  CG1 VAL A 326       5.959 -12.665 -11.888  1.00 96.61           C  
ATOM   4906 HG11 VAL A 326       5.013 -13.080 -11.538  1.00 96.61           H  
ATOM   4907 HG12 VAL A 326       6.768 -13.369 -11.697  1.00 96.61           H  
ATOM   4908 HG13 VAL A 326       6.142 -11.742 -11.337  1.00 96.61           H  
ATOM   4909  CG2 VAL A 326       7.146 -11.587 -13.768  1.00 96.61           C  
ATOM   4910 HG21 VAL A 326       8.034 -12.171 -13.524  1.00 96.61           H  
ATOM   4911 HG22 VAL A 326       7.152 -11.358 -14.833  1.00 96.61           H  
ATOM   4912 HG23 VAL A 326       7.152 -10.633 -13.239  1.00 96.61           H  
ATOM   4913  N   GLN A 327       4.561 -15.419 -13.066  1.00 95.75           N  
ATOM   4914  H   GLN A 327       5.484 -15.677 -12.746  1.00 95.75           H  
ATOM   4915  CA  GLN A 327       3.416 -16.131 -12.500  1.00 95.75           C  
ATOM   4916  HA  GLN A 327       2.497 -15.604 -12.760  1.00 95.75           H  
ATOM   4917  C   GLN A 327       3.524 -16.138 -10.979  1.00 95.75           C  
ATOM   4918  CB  GLN A 327       3.297 -17.549 -13.080  1.00 95.75           C  
ATOM   4919  HB2 GLN A 327       3.115 -17.482 -14.152  1.00 95.75           H  
ATOM   4920  HB3 GLN A 327       2.441 -18.044 -12.623  1.00 95.75           H  
ATOM   4921  O   GLN A 327       4.631 -16.161 -10.426  1.00 95.75           O  
ATOM   4922  CG  GLN A 327       4.554 -18.396 -12.841  1.00 95.75           C  
ATOM   4923  HG2 GLN A 327       4.707 -18.530 -11.770  1.00 95.75           H  
ATOM   4924  HG3 GLN A 327       5.421 -17.878 -13.250  1.00 95.75           H  
ATOM   4925  CD  GLN A 327       4.484 -19.774 -13.481  1.00 95.75           C  
ATOM   4926  NE2 GLN A 327       5.597 -20.332 -13.898  1.00 95.75           N  
ATOM   4927 HE21 GLN A 327       6.431 -19.768 -13.985  1.00 95.75           H  
ATOM   4928 HE22 GLN A 327       5.440 -21.138 -14.486  1.00 95.75           H  
ATOM   4929  OE1 GLN A 327       3.485 -20.448 -13.560  1.00 95.75           O  
ATOM   4930  N   PHE A 328       2.376 -16.148 -10.309  1.00 95.61           N  
ATOM   4931  H   PHE A 328       1.516 -16.192 -10.836  1.00 95.61           H  
ATOM   4932  CA  PHE A 328       2.276 -16.076  -8.854  1.00 95.61           C  
ATOM   4933  HA  PHE A 328       3.271 -15.918  -8.438  1.00 95.61           H  
ATOM   4934  C   PHE A 328       1.730 -17.368  -8.262  1.00 95.61           C  
ATOM   4935  CB  PHE A 328       1.408 -14.882  -8.445  1.00 95.61           C  
ATOM   4936  HB2 PHE A 328       0.443 -14.948  -8.947  1.00 95.61           H  
ATOM   4937  HB3 PHE A 328       1.225 -14.930  -7.372  1.00 95.61           H  
ATOM   4938  O   PHE A 328       0.922 -18.043  -8.886  1.00 95.61           O
[truncated: 427,932 more chars]
